# Supplementary material for: Phylogeographic dynamics of oropouche virus in the Colombian Amazon: Evolutionary insights in a climatic context
Source: PLoS Negl Trop Dis. 2026 Jul 14;20(7):e0013810. doi: 10.1371/journal.pntd.0013810 (PMC13387556; doi:10.1371/journal.pntd.0013810)
Supplement: S1 Dataset — Excel workbook containing three sheets: (i) “Data per Case”, with de-identified epidemiological, demographic, clinical, and diagnostic data for confirmed OROV cases; (ii) “ONI”, with Oceanic Niño Index (ONI) values used for climatic analyses; and (iii) “Bioinfo-Data”, with sequencing and assembly metrics for OROV genomic segments, including genome size, sequencing depth, coverage, mapped reads, total reads, and the accession number corresponding to each genomic segment and sample. Raw sequencing reads generated in this study have been deposited in the NCBI Sequence Read Archive (SRA) under accession numbers SRR37531510–SRR37535986. Consensus sequences generated in this study are associated with GenBank accession numbers PQ146147–PQ146181, PQ146445–PQ146479, and PZ149237–PZ149271. (XLSX) [file pntd.0013810.s003.xlsx]

## Sheet: Data per Case
ID	S	M	L	Site	Sex	Age group	Semana epidemiologica	Year	Month	Case conclusion final	Pathogens confirmed (acute case)	Pathogens presumptive (acute case)	Bloodborne Pathogens comorbidity (infection confirmed)	Vector borne Exposition evidence	Respiratory Exposition evidence	Bloodborne Exposition evidence	DENGUE CASE	OROPOUCHE CASE	Leptospira CASE	MALARIA CASE	Zika Case	COVID CASE	FLU CASE	MAYARO CASE	YELLOW FEVER CASE	ADENO CASE	RHINO CASE	METAPNEUMO CASE	SYNCYTIAL CASE	PARAINFLUENZA CASE	HBV definition	HIV definition	HCV definition	RT-PCR trioplex ZCD	Den NS1 RDT	Den IgM RDT	Den IgG RDT	DENV Isolation	DENV Serotype	DENV Seq	Metagenomics Seq	PCR Mayaro	PCR Yellow fever	PCR Oropuche at One Health	PCR Oropuche at Abbott	Oropouche Serology1	ELISA IgM Zik Elisa	PCR Malaria	Malaria Ag RDT
LET-2040	Colombia	Colombia	Colombia	LETICIA	MALE	26-35y	4	2024	JAN	PATHOGEN IDENTIFIED	ORO	ORO_CONFIRMED	UNDETERMINED	DENV	UNDETERMINED	UNDETERMINED	UNDETERMINED	CONFIRMED	UNDETERMINED	UNDETERMINED	UNDETERMINED	UNDETERMINED	UNDETERMINED	UNDETERMINED	UNDETERMINED	UNDETERMINED	UNDETERMINED	UNDETERMINED	UNDETERMINED	UNDETERMINED	UNDETERMINED	UNDETERMINED	UNDETERMINED	NEGATIVE	NEGATIVE	NEGATIVE	POSITIVE	N/A	N/A	N/A	NT	NEGATIVE	NT	POSITIVE	NT	NT	NT	NEGATIVE	NEGATIVE
LET-2083	Colombia	Colombia	Colombia	LETICIA	MALE	19-25y	6	2024	FEB	PATHOGEN IDENTIFIED	ORO	ORO_CONFIRMED	UNDETERMINED	DENV	UNDETERMINED	UNDETERMINED	UNDETERMINED	CONFIRMED	UNDETERMINED	UNDETERMINED	UNDETERMINED	UNDETERMINED	UNDETERMINED	UNDETERMINED	UNDETERMINED	UNDETERMINED	UNDETERMINED	UNDETERMINED	UNDETERMINED	UNDETERMINED	UNDETERMINED	UNDETERMINED	UNDETERMINED	NEGATIVE	NEGATIVE	NEGATIVE	POSITIVE	N/A	N/A	N/A	NT	NEGATIVE	NEGATIVE	POSITIVE	NT	NT	NT	NEGATIVE	NEGATIVE
LET-2088	Colombia	Colombia	Colombia	LETICIA	MALE	19-25y	6	2024	FEB	PATHOGEN IDENTIFIED	ORO	ORO_CONFIRMED	UNDETERMINED	DENV	UNDETERMINED	UNDETERMINED	UNDETERMINED	CONFIRMED	UNDETERMINED	UNDETERMINED	UNDETERMINED	UNDETERMINED	UNDETERMINED	UNDETERMINED	UNDETERMINED	UNDETERMINED	UNDETERMINED	UNDETERMINED	UNDETERMINED	UNDETERMINED	UNDETERMINED	UNDETERMINED	UNDETERMINED	NEGATIVE	NEGATIVE	NEGATIVE	POSITIVE	N/A	N/A	N/A	NT	NEGATIVE	NEGATIVE	POSITIVE	NT	NT	NT	NEGATIVE	NEGATIVE
LET-2093	Colombia	Colombia	Colombia	LETICIA	FEMALE	11-18y	6	2024	FEB	PATHOGEN IDENTIFIED	ORO	ORO_CONFIRMED	UNDETERMINED	DENV	UNDETERMINED	UNDETERMINED	UNDETERMINED	CONFIRMED	UNDETERMINED	UNDETERMINED	UNDETERMINED	UNDETERMINED	UNDETERMINED	UNDETERMINED	UNDETERMINED	UNDETERMINED	UNDETERMINED	UNDETERMINED	UNDETERMINED	UNDETERMINED	UNDETERMINED	UNDETERMINED	UNDETERMINED	NEGATIVE	NEGATIVE	NEGATIVE	POSITIVE	N/A	N/A	N/A	NT	NEGATIVE	NEGATIVE	POSITIVE	NT	NT	NT	NEGATIVE	NEGATIVE
LET-2099	BR-2015-2024	BR-2015-2024	BR-2015-2024	LETICIA	MALE	19-25y	7	2024	FEB	PATHOGEN IDENTIFIED	ORO	ORO_CONFIRMED	UNDETERMINED	UNDETERMINED	UNDETERMINED	UNDETERMINED	UNDETERMINED	CONFIRMED	UNDETERMINED	UNDETERMINED	UNDETERMINED	UNDETERMINED	UNDETERMINED	UNDETERMINED	UNDETERMINED	UNDETERMINED	UNDETERMINED	UNDETERMINED	UNDETERMINED	UNDETERMINED	UNDETERMINED	UNDETERMINED	UNDETERMINED	NEGATIVE	NEGATIVE	NEGATIVE	NEGATIVE	N/A	N/A	N/A	NT	NEGATIVE	NEGATIVE	POSITIVE	NT	NT	NT	NEGATIVE	NEGATIVE
LET-2102	BR-2015-2024	BR-2015-2024	BR-2015-2024	LETICIA	MALE	26-35y	7	2024	FEB	PATHOGEN IDENTIFIED	ORO	ORO_CONFIRMED	UNDETERMINED	DENV	UNDETERMINED	UNDETERMINED	UNDETERMINED	CONFIRMED	UNDETERMINED	UNDETERMINED	UNDETERMINED	UNDETERMINED	UNDETERMINED	UNDETERMINED	UNDETERMINED	UNDETERMINED	UNDETERMINED	UNDETERMINED	UNDETERMINED	UNDETERMINED	UNDETERMINED	UNDETERMINED	UNDETERMINED	NEGATIVE	NEGATIVE	NEGATIVE	POSITIVE	N/A	N/A	N/A	NT	NEGATIVE	NEGATIVE	POSITIVE	NT	NT	NT	NEGATIVE	NEGATIVE
LET-2116	PE/CO/EC-2008–2021	PE/CO/EC-2008–2021	PE/CO/EC-2008–2021	LETICIA	FEMALE	46-60y	7	2024	FEB	PATHOGEN IDENTIFIED	ORO	ORO_CONFIRMED	UNDETERMINED	UNDETERMINED	UNDETERMINED	UNDETERMINED	UNDETERMINED	CONFIRMED	UNDETERMINED	UNDETERMINED	UNDETERMINED	UNDETERMINED	UNDETERMINED	UNDETERMINED	UNDETERMINED	UNDETERMINED	UNDETERMINED	UNDETERMINED	UNDETERMINED	UNDETERMINED	UNDETERMINED	UNDETERMINED	UNDETERMINED	NEGATIVE	NEGATIVE	NEGATIVE	NEGATIVE	N/A	N/A	N/A	NT	NEGATIVE	NEGATIVE	POSITIVE	NT	NT	NT	NEGATIVE	NEGATIVE
LET-2117	PE/CO/EC-2008–2021	PE/CO/EC-2008–2021	PE/CO/EC-2008–2021	LETICIA	FEMALE	>60y	7	2024	FEB	PATHOGEN IDENTIFIED	ORO	ORO_CONFIRMED	UNDETERMINED	DENV	UNDETERMINED	UNDETERMINED	UNDETERMINED	CONFIRMED	UNDETERMINED	UNDETERMINED	UNDETERMINED	UNDETERMINED	UNDETERMINED	UNDETERMINED	UNDETERMINED	UNDETERMINED	UNDETERMINED	UNDETERMINED	UNDETERMINED	UNDETERMINED	UNDETERMINED	UNDETERMINED	UNDETERMINED	NEGATIVE	NEGATIVE	NEGATIVE	POSITIVE	N/A	N/A	N/A	NT	NEGATIVE	NEGATIVE	POSITIVE	NT	NT	NT	NEGATIVE	NEGATIVE
LET-2120	PE/CO/EC-2008–2021	PE/CO/EC-2008–2021	PE/CO/EC-2008–2021	LETICIA	FEMALE	11-18y	8	2024	FEB	PATHOGEN IDENTIFIED	ORO	ORO_CONFIRMED	UNDETERMINED	UNDETERMINED	UNDETERMINED	UNDETERMINED	UNDETERMINED	CONFIRMED	UNDETERMINED	UNDETERMINED	UNDETERMINED	UNDETERMINED	UNDETERMINED	UNDETERMINED	UNDETERMINED	UNDETERMINED	UNDETERMINED	UNDETERMINED	UNDETERMINED	UNDETERMINED	UNDETERMINED	UNDETERMINED	UNDETERMINED	NEGATIVE	NEGATIVE	NEGATIVE	NEGATIVE	N/A	N/A	N/A	NT	NT	NT	POSITIVE	NT	NT	NT	NEGATIVE	NEGATIVE
LET-2122	PE/CO/EC-2008–2021	PE/CO/EC-2008–2021	PE/CO/EC-2008–2021	LETICIA	FEMALE	19-25y	8	2024	FEB	PATHOGEN IDENTIFIED	ORO	ORO_CONFIRMED	UNDETERMINED	DENV	UNDETERMINED	UNDETERMINED	UNDETERMINED	CONFIRMED	UNDETERMINED	UNDETERMINED	UNDETERMINED	UNDETERMINED	UNDETERMINED	UNDETERMINED	UNDETERMINED	UNDETERMINED	UNDETERMINED	UNDETERMINED	UNDETERMINED	UNDETERMINED	UNDETERMINED	UNDETERMINED	UNDETERMINED	NEGATIVE	NEGATIVE	NEGATIVE	POSITIVE	N/A	N/A	N/A	NT	NT	NT	POSITIVE	NT	NT	NT	NEGATIVE	NEGATIVE
LET-2131	BR-2015-2024	BR-2015-2024	BR-2015-2024	LETICIA	MALE	26-35y	8	2024	FEB	PATHOGEN IDENTIFIED	ORO	ORO_CONFIRMED	UNDETERMINED	DENV	UNDETERMINED	UNDETERMINED	UNDETERMINED	CONFIRMED	UNDETERMINED	UNDETERMINED	UNDETERMINED	UNDETERMINED	UNDETERMINED	UNDETERMINED	UNDETERMINED	UNDETERMINED	UNDETERMINED	UNDETERMINED	UNDETERMINED	UNDETERMINED	UNDETERMINED	UNDETERMINED	UNDETERMINED	NEGATIVE	NEGATIVE	NEGATIVE	POSITIVE	N/A	N/A	N/A	NT	NT	NT	POSITIVE	NT	NT	NT	NEGATIVE	NEGATIVE
LET-2147	BR-2015-2024	BR-2015-2024	BR-2015-2024	LETICIA	FEMALE	19-25y	8	2024	FEB	PATHOGEN IDENTIFIED	ORO	ORO_CONFIRMED	UNDETERMINED	UNDETERMINED	UNDETERMINED	UNDETERMINED	UNDETERMINED	CONFIRMED	UNDETERMINED	UNDETERMINED	UNDETERMINED	UNDETERMINED	UNDETERMINED	UNDETERMINED	UNDETERMINED	UNDETERMINED	UNDETERMINED	UNDETERMINED	UNDETERMINED	UNDETERMINED	UNDETERMINED	UNDETERMINED	UNDETERMINED	NEGATIVE	NEGATIVE	NEGATIVE	NEGATIVE	N/A	N/A	N/A	NT	NT	NT	POSITIVE	NT	NT	NT	NEGATIVE	NEGATIVE
LET-2149	BR-2015-2024	BR-2015-2024	BR-2015-2024	LETICIA	FEMALE	11-18y	8	2024	FEB	PATHOGEN IDENTIFIED	ORO	ORO_CONFIRMED	UNDETERMINED	UNDETERMINED	UNDETERMINED	UNDETERMINED	UNDETERMINED	CONFIRMED	UNDETERMINED	UNDETERMINED	UNDETERMINED	UNDETERMINED	UNDETERMINED	UNDETERMINED	UNDETERMINED	UNDETERMINED	UNDETERMINED	UNDETERMINED	UNDETERMINED	UNDETERMINED	UNDETERMINED	UNDETERMINED	UNDETERMINED	NEGATIVE	NEGATIVE	NEGATIVE	NEGATIVE	N/A	N/A	N/A	NT	NT	NT	POSITIVE	NT	NT	NT	NEGATIVE	NEGATIVE
LET-2158	BR-2015-2024	BR-2015-2024	BR-2015-2024	LETICIA	FEMALE	11-18y	9	2024	FEB	PATHOGEN IDENTIFIED	ORO	ORO_CONFIRMED	UNDETERMINED	DENV	UNDETERMINED	UNDETERMINED	UNDETERMINED	CONFIRMED	UNDETERMINED	UNDETERMINED	UNDETERMINED	UNDETERMINED	UNDETERMINED	UNDETERMINED	UNDETERMINED	UNDETERMINED	UNDETERMINED	UNDETERMINED	UNDETERMINED	UNDETERMINED	UNDETERMINED	UNDETERMINED	UNDETERMINED	NEGATIVE	NEGATIVE	NEGATIVE	POSITIVE	N/A	N/A	N/A	NT	NT	NT	POSITIVE	NT	NT	NT	NEGATIVE	NEGATIVE
LET-2167	PE/CO/EC-2008–2021	PE/CO/EC-2008–2021	PE/CO/EC-2008–2021	LETICIA	MALE	36-45y	9	2024	FEB	PATHOGEN IDENTIFIED	ORO	ORO_CONFIRMED	UNDETERMINED	DENV	UNDETERMINED	UNDETERMINED	UNDETERMINED	CONFIRMED	UNDETERMINED	UNDETERMINED	UNDETERMINED	UNDETERMINED	UNDETERMINED	UNDETERMINED	UNDETERMINED	UNDETERMINED	UNDETERMINED	UNDETERMINED	UNDETERMINED	UNDETERMINED	UNDETERMINED	UNDETERMINED	UNDETERMINED	NEGATIVE	NEGATIVE	NEGATIVE	POSITIVE	N/A	N/A	N/A	NT	NT	NT	POSITIVE	NT	NT	NT	NEGATIVE	NEGATIVE
LET-2174	BR-2015-2024	BR-2015-2024	BR-2015-2024	LETICIA	FEMALE	26-35y	9	2024	FEB	PATHOGEN IDENTIFIED	ORO	ORO_CONFIRMED	UNDETERMINED	DENV	UNDETERMINED	UNDETERMINED	UNDETERMINED	CONFIRMED	UNDETERMINED	UNDETERMINED	UNDETERMINED	UNDETERMINED	UNDETERMINED	UNDETERMINED	UNDETERMINED	UNDETERMINED	UNDETERMINED	UNDETERMINED	UNDETERMINED	UNDETERMINED	UNDETERMINED	UNDETERMINED	UNDETERMINED	NEGATIVE	NEGATIVE	NEGATIVE	POSITIVE	N/A	N/A	N/A	NT	NT	NT	POSITIVE	NT	NT	NT	NEGATIVE	NEGATIVE
LET-2177	BR-2015-2024	BR-2015-2024	BR-2015-2024	LETICIA	MALE	26-35y	9	2024	FEB	PATHOGEN IDENTIFIED	ORO	ORO_CONFIRMED	UNDETERMINED	DENV	UNDETERMINED	UNDETERMINED	UNDETERMINED	CONFIRMED	UNDETERMINED	UNDETERMINED	UNDETERMINED	UNDETERMINED	UNDETERMINED	UNDETERMINED	UNDETERMINED	UNDETERMINED	UNDETERMINED	UNDETERMINED	UNDETERMINED	UNDETERMINED	UNDETERMINED	UNDETERMINED	UNDETERMINED	NEGATIVE	NEGATIVE	NEGATIVE	POSITIVE	N/A	N/A	N/A	NT	NT	NT	POSITIVE	NT	NT	NT	NEGATIVE	NEGATIVE
LET-2180	PE/CO/EC-2008–2021	PE/CO/EC-2008–2021	PE/CO/EC-2008–2021	LETICIA	FEMALE	19-25y	9	2024	FEB	PATHOGEN IDENTIFIED	ORO	ORO_CONFIRMED	UNDETERMINED	DENV	UNDETERMINED	UNDETERMINED	UNDETERMINED	CONFIRMED	UNDETERMINED	UNDETERMINED	UNDETERMINED	UNDETERMINED	UNDETERMINED	UNDETERMINED	UNDETERMINED	UNDETERMINED	UNDETERMINED	UNDETERMINED	UNDETERMINED	UNDETERMINED	UNDETERMINED	UNDETERMINED	UNDETERMINED	NEGATIVE	NEGATIVE	NEGATIVE	POSITIVE	N/A	N/A	N/A	NT	NT	NT	POSITIVE	NT	NT	NT	NEGATIVE	NEGATIVE
LET-2185	BR-2015-2024	BR-2015-2024	BR-2015-2024	LETICIA	FEMALE	19-25y	9	2024	MAR	PATHOGEN IDENTIFIED	ORO	ORO_CONFIRMED	UNDETERMINED	DENV	UNDETERMINED	UNDETERMINED	UNDETERMINED	CONFIRMED	UNDETERMINED	UNDETERMINED	UNDETERMINED	UNDETERMINED	UNDETERMINED	UNDETERMINED	UNDETERMINED	UNDETERMINED	UNDETERMINED	UNDETERMINED	UNDETERMINED	UNDETERMINED	UNDETERMINED	UNDETERMINED	UNDETERMINED	NEGATIVE	NEGATIVE	NEGATIVE	POSITIVE	N/A	N/A	N/A	NT	NT	NT	POSITIVE	NT	NT	NT	NEGATIVE	NEGATIVE
LET-2187	BR-2015-2024	BR-2015-2024	BR-2015-2024	LETICIA	MALE	36-45y	11	2024	MAR	PATHOGEN IDENTIFIED	ORO	ORO_CONFIRMED	UNDETERMINED	DENV	UNDETERMINED	UNDETERMINED	UNDETERMINED	CONFIRMED	UNDETERMINED	UNDETERMINED	UNDETERMINED	UNDETERMINED	UNDETERMINED	UNDETERMINED	UNDETERMINED	UNDETERMINED	UNDETERMINED	UNDETERMINED	UNDETERMINED	UNDETERMINED	UNDETERMINED	UNDETERMINED	UNDETERMINED	NEGATIVE	NEGATIVE	NEGATIVE	POSITIVE	N/A	N/A	N/A	NT	NT	NT	POSITIVE	NT	NT	NT	NEGATIVE	NEGATIVE
LET-2190	PE/CO/EC-2008–2021	PE/CO/EC-2008–2021	PE/CO/EC-2008–2021	LETICIA	MALE	19-25y	11	2024	MAR	PATHOGEN IDENTIFIED	ORO	ORO_CONFIRMED	UNDETERMINED	UNDETERMINED	UNDETERMINED	UNDETERMINED	UNDETERMINED	CONFIRMED	UNDETERMINED	UNDETERMINED	UNDETERMINED	UNDETERMINED	UNDETERMINED	UNDETERMINED	UNDETERMINED	UNDETERMINED	UNDETERMINED	UNDETERMINED	UNDETERMINED	UNDETERMINED	UNDETERMINED	UNDETERMINED	UNDETERMINED	NEGATIVE	NEGATIVE	NEGATIVE	NEGATIVE	N/A	N/A	N/A	NT	NT	NT	POSITIVE	NT	NT	NT	NEGATIVE	NEGATIVE
LET-2209	PE/CO/EC-2008–2021	PE/CO/EC-2008–2021	PE/CO/EC-2008–2021	LETICIA	FEMALE	26-35y	11	2024	MAR	PATHOGEN IDENTIFIED	ORO	ORO_CONFIRMED	UNDETERMINED	UNDETERMINED	UNDETERMINED	UNDETERMINED	UNDETERMINED	CONFIRMED	UNDETERMINED	UNDETERMINED	UNDETERMINED	UNDETERMINED	UNDETERMINED	UNDETERMINED	UNDETERMINED	UNDETERMINED	UNDETERMINED	UNDETERMINED	UNDETERMINED	UNDETERMINED	UNDETERMINED	UNDETERMINED	UNDETERMINED	NEGATIVE	NEGATIVE	NEGATIVE	NEGATIVE	N/A	N/A	N/A	NT	NT	NT	POSITIVE	NT	NT	NT	NEGATIVE	NEGATIVE
LET-2213	PE/CO/EC-2008–2021	PE/CO/EC-2008–2021	PE/CO/EC-2008–2021	LETICIA	FEMALE	36-45y	12	2024	MAR	PATHOGEN IDENTIFIED	ORO	ORO_CONFIRMED	UNDETERMINED	UNDETERMINED	UNDETERMINED	UNDETERMINED	UNDETERMINED	CONFIRMED	UNDETERMINED	UNDETERMINED	UNDETERMINED	UNDETERMINED	UNDETERMINED	UNDETERMINED	UNDETERMINED	UNDETERMINED	UNDETERMINED	UNDETERMINED	UNDETERMINED	UNDETERMINED	UNDETERMINED	UNDETERMINED	UNDETERMINED	NEGATIVE	NEGATIVE	NEGATIVE	NEGATIVE	N/A	N/A	N/A	NT	NT	NT	POSITIVE	NT	NT	NT	NEGATIVE	NEGATIVE
LET-2225	BR-2015-2024	BR-2015-2024	BR-2015-2024	LETICIA	FEMALE	36-45y	13	2024	MAR	PATHOGEN IDENTIFIED	ORO	ORO_CONFIRMED	UNDETERMINED	DENV	UNDETERMINED	UNDETERMINED	UNDETERMINED	CONFIRMED	UNDETERMINED	UNDETERMINED	UNDETERMINED	UNDETERMINED	UNDETERMINED	UNDETERMINED	UNDETERMINED	UNDETERMINED	UNDETERMINED	UNDETERMINED	UNDETERMINED	UNDETERMINED	UNDETERMINED	UNDETERMINED	UNDETERMINED	NEGATIVE	NEGATIVE	NEGATIVE	POSITIVE	N/A	N/A	N/A	NT	NT	NT	POSITIVE	NT	NT	NT	NEGATIVE	NEGATIVE
LET-2230	BR-2015-2024	BR-2015-2024	BR-2015-2024	LETICIA	FEMALE	36-45y	13	2024	MAR	PATHOGEN IDENTIFIED	ORO	ORO_CONFIRMED	UNDETERMINED	DENV	UNDETERMINED	UNDETERMINED	UNDETERMINED	CONFIRMED	UNDETERMINED	UNDETERMINED	UNDETERMINED	UNDETERMINED	UNDETERMINED	UNDETERMINED	UNDETERMINED	UNDETERMINED	UNDETERMINED	UNDETERMINED	UNDETERMINED	UNDETERMINED	UNDETERMINED	UNDETERMINED	UNDETERMINED	NEGATIVE	NEGATIVE	NEGATIVE	POSITIVE	N/A	N/A	N/A	NT	NT	NT	POSITIVE	NT	NT	NT	NEGATIVE	NEGATIVE
LET-2239	BR-2015-2024	BR-2015-2024	BR-2015-2024	LETICIA	FEMALE	11-18y	14	2024	MAR	PATHOGEN IDENTIFIED	ORO	ORO_CONFIRMED	UNDETERMINED	DENV	UNDETERMINED	UNDETERMINED	UNDETERMINED	CONFIRMED	UNDETERMINED	UNDETERMINED	UNDETERMINED	UNDETERMINED	UNDETERMINED	UNDETERMINED	UNDETERMINED	UNDETERMINED	UNDETERMINED	UNDETERMINED	UNDETERMINED	UNDETERMINED	UNDETERMINED	UNDETERMINED	UNDETERMINED	NEGATIVE	NEGATIVE	NEGATIVE	POSITIVE	N/A	N/A	N/A	NT	NT	NT	POSITIVE	NT	NT	NT	NEGATIVE	NEGATIVE
LET-2250	BR-2015-2024	BR-2015-2024	BR-2015-2024	LETICIA	MALE	46-60y	15	2024	APR	PATHOGEN IDENTIFIED	ORO	ORO_CONFIRMED	UNDETERMINED	UNDETERMINED	UNDETERMINED	UNDETERMINED	UNDETERMINED	CONFIRMED	UNDETERMINED	UNDETERMINED	UNDETERMINED	UNDETERMINED	UNDETERMINED	UNDETERMINED	UNDETERMINED	UNDETERMINED	UNDETERMINED	UNDETERMINED	UNDETERMINED	UNDETERMINED	UNDETERMINED	UNDETERMINED	UNDETERMINED	NEGATIVE	NEGATIVE	NEGATIVE	NEGATIVE	N/A	N/A	N/A	NT	NT	NT	POSITIVE	NT	NT	NT	NEGATIVE	NEGATIVE
LET-2252	PE/CO/EC-2008–2021	PE/CO/EC-2008–2021	PE/CO/EC-2008–2021	LETICIA	MALE	11-18y	15	2024	APR	PATHOGEN IDENTIFIED	ORO	ORO_CONFIRMED	UNDETERMINED	UNDETERMINED	UNDETERMINED	UNDETERMINED	UNDETERMINED	CONFIRMED	UNDETERMINED	UNDETERMINED	UNDETERMINED	UNDETERMINED	UNDETERMINED	UNDETERMINED	UNDETERMINED	UNDETERMINED	UNDETERMINED	UNDETERMINED	UNDETERMINED	UNDETERMINED	UNDETERMINED	UNDETERMINED	UNDETERMINED	NEGATIVE	NEGATIVE	NEGATIVE	NEGATIVE	N/A	N/A	N/A	NT	NT	NT	POSITIVE	NT	NT	NT	NEGATIVE	NEGATIVE
LET-2256	BR-2015-2024	BR-2015-2024	BR-2015-2024	LETICIA	MALE	11-18y	15	2024	APR	PATHOGEN IDENTIFIED	ORO	ORO_CONFIRMED	UNDETERMINED	DENV	UNDETERMINED	UNDETERMINED	UNDETERMINED	CONFIRMED	UNDETERMINED	UNDETERMINED	UNDETERMINED	UNDETERMINED	UNDETERMINED	UNDETERMINED	UNDETERMINED	UNDETERMINED	UNDETERMINED	UNDETERMINED	UNDETERMINED	UNDETERMINED	UNDETERMINED	UNDETERMINED	UNDETERMINED	NEGATIVE	NEGATIVE	NEGATIVE	POSITIVE	N/A	N/A	N/A	NT	NT	NT	POSITIVE	NT	NT	NT	NEGATIVE	NEGATIVE
LET-2258	PE/CO/EC-2008–2021	PE/CO/EC-2008–2021	PE/CO/EC-2008–2021	LETICIA	FEMALE	11-18y	15	2024	APR	PATHOGEN IDENTIFIED	ORO + MALA	ORO_CONFIRMED	UNDETERMINED	DENV	UNDETERMINED	UNDETERMINED	UNDETERMINED	CONFIRMED	UNDETERMINED	CONFIRMED	UNDETERMINED	UNDETERMINED	UNDETERMINED	UNDETERMINED	UNDETERMINED	UNDETERMINED	UNDETERMINED	UNDETERMINED	UNDETERMINED	UNDETERMINED	UNDETERMINED	UNDETERMINED	UNDETERMINED	NEGATIVE	NEGATIVE	NEGATIVE	POSITIVE	N/A	N/A	N/A	NT	NT	NT	POSITIVE	NT	NT	NT	NEGATIVE	POSITIVE
LET-2261	BR-2015-2024	BR-2015-2024	BR-2015-2024	LETICIA	FEMALE	46-60y	15	2024	APR	PATHOGEN IDENTIFIED	ORO	ORO_CONFIRMED	UNDETERMINED	DENV	UNDETERMINED	UNDETERMINED	UNDETERMINED	CONFIRMED	UNDETERMINED	UNDETERMINED	UNDETERMINED	UNDETERMINED	UNDETERMINED	UNDETERMINED	UNDETERMINED	UNDETERMINED	UNDETERMINED	UNDETERMINED	UNDETERMINED	UNDETERMINED	UNDETERMINED	UNDETERMINED	UNDETERMINED	NEGATIVE	NEGATIVE	NEGATIVE	POSITIVE	N/A	N/A	N/A	NT	NT	NT	POSITIVE	NT	NT	NT	NEGATIVE	NEGATIVE
LET-2267	BR-2015-2024	BR-2015-2024	BR-2015-2024	LETICIA	FEMALE	19-25y	16	2024	APR	PATHOGEN IDENTIFIED	ORO	ORO_CONFIRMED	UNDETERMINED	UNDETERMINED	UNDETERMINED	UNDETERMINED	UNDETERMINED	CONFIRMED	UNDETERMINED	UNDETERMINED	UNDETERMINED	UNDETERMINED	UNDETERMINED	UNDETERMINED	UNDETERMINED	UNDETERMINED	UNDETERMINED	UNDETERMINED	UNDETERMINED	UNDETERMINED	UNDETERMINED	UNDETERMINED	UNDETERMINED	NEGATIVE	NEGATIVE	NEGATIVE	NEGATIVE	N/A	N/A	N/A	NT	NT	NT	POSITIVE	NT	NT	NT	NEGATIVE	NEGATIVE
LET-2268	BR-2015-2024	BR-2015-2024	BR-2015-2024	LETICIA	MALE	11-18y	16	2024	APR	PATHOGEN IDENTIFIED	ORO	ORO_CONFIRMED	UNDETERMINED	UNDETERMINED	UNDETERMINED	UNDETERMINED	UNDETERMINED	CONFIRMED	UNDETERMINED	UNDETERMINED	UNDETERMINED	UNDETERMINED	UNDETERMINED	UNDETERMINED	UNDETERMINED	UNDETERMINED	UNDETERMINED	UNDETERMINED	UNDETERMINED	UNDETERMINED	UNDETERMINED	UNDETERMINED	UNDETERMINED	NEGATIVE	NEGATIVE	NEGATIVE	NEGATIVE	N/A	N/A	N/A	NT	NT	NT	POSITIVE	NT	NT	NT	NEGATIVE	NEGATIVE
LET-2288	BR-2015-2024	BR-2015-2024	BR-2015-2024	LETICIA	FEMALE	19-25y	17	2024	APR	PATHOGEN IDENTIFIED	ORO	ORO_CONFIRMED	UNDETERMINED	DENV	UNDETERMINED	UNDETERMINED	UNDETERMINED	CONFIRMED	UNDETERMINED	UNDETERMINED	UNDETERMINED	UNDETERMINED	UNDETERMINED	UNDETERMINED	UNDETERMINED	UNDETERMINED	UNDETERMINED	UNDETERMINED	UNDETERMINED	UNDETERMINED	UNDETERMINED	UNDETERMINED	UNDETERMINED	NEGATIVE	NEGATIVE	NEGATIVE	POSITIVE	N/A	N/A	N/A	NT	NT	NT	POSITIVE	NT	NT	NT	NEGATIVE	NEGATIVE
LET-2304	BR-2015-2024	BR-2015-2024	BR-2015-2024	LETICIA	MALE	26-35y	18	2024	APR	PATHOGEN IDENTIFIED	ORO	ORO_CONFIRMED	UNDETERMINED	DENV	UNDETERMINED	UNDETERMINED	UNDETERMINED	CONFIRMED	UNDETERMINED	UNDETERMINED	UNDETERMINED	UNDETERMINED	UNDETERMINED	UNDETERMINED	UNDETERMINED	UNDETERMINED	UNDETERMINED	UNDETERMINED	UNDETERMINED	UNDETERMINED	UNDETERMINED	UNDETERMINED	UNDETERMINED	NEGATIVE	NEGATIVE	NEGATIVE	POSITIVE	N/A	N/A	N/A	NT	NT	NT	POSITIVE	NT	NT	NT	NEGATIVE	NEGATIVE
LET-2315	BR-2015-2024	BR-2015-2024	BR-2015-2024	LETICIA	FEMALE	11-18y	19	2024	APR	PATHOGEN IDENTIFIED	ORO	ORO_CONFIRMED	UNDETERMINED	DENV	UNDETERMINED	UNDETERMINED	UNDETERMINED	CONFIRMED	UNDETERMINED	UNDETERMINED	UNDETERMINED	UNDETERMINED	UNDETERMINED	UNDETERMINED	UNDETERMINED	UNDETERMINED	UNDETERMINED	UNDETERMINED	UNDETERMINED	UNDETERMINED	UNDETERMINED	UNDETERMINED	UNDETERMINED	NEGATIVE	NEGATIVE	NEGATIVE	POSITIVE	N/A	N/A	N/A	NT	NT	NT	POSITIVE	NT	NT	NT	NEGATIVE	NEGATIVE
LET-2326	BR-2015-2024	BR-2015-2024	BR-2015-2024	LETICIA	FEMALE	19-25y	19	2024	APR	PATHOGEN IDENTIFIED	ORO	ORO_CONFIRMED	UNDETERMINED	DENV	UNDETERMINED	UNDETERMINED	UNDETERMINED	CONFIRMED	UNDETERMINED	UNDETERMINED	UNDETERMINED	UNDETERMINED	UNDETERMINED	UNDETERMINED	UNDETERMINED	UNDETERMINED	UNDETERMINED	UNDETERMINED	UNDETERMINED	UNDETERMINED	UNDETERMINED	UNDETERMINED	UNDETERMINED	NEGATIVE	NEGATIVE	NEGATIVE	POSITIVE	N/A	N/A	N/A	NT	NT	NT	POSITIVE	NT	NT	NT	NEGATIVE	NEGATIVE
LET-2342	BR-2015-2024	BR-2015-2024	BR-2015-2024	LETICIA	FEMALE	46-60y	20	2024	MAY	PATHOGEN IDENTIFIED	ORO	ORO_CONFIRMED	UNDETERMINED	UNDETERMINED	UNDETERMINED	UNDETERMINED	UNDETERMINED	CONFIRMED	UNDETERMINED	UNDETERMINED	UNDETERMINED	UNDETERMINED	UNDETERMINED	UNDETERMINED	UNDETERMINED	UNDETERMINED	UNDETERMINED	UNDETERMINED	UNDETERMINED	UNDETERMINED	UNDETERMINED	UNDETERMINED	UNDETERMINED	NEGATIVE	NEGATIVE	NEGATIVE	NEGATIVE	N/A	N/A	N/A	NT	NT	NT	POSITIVE	NT	NT	NT	NEGATIVE	NEGATIVE
LET-2385	BR-2015-2024	BR-2015-2024	BR-2015-2024	LETICIA	FEMALE	36-45y	23	2024	MAY	PATHOGEN IDENTIFIED	ORO	ORO_CONFIRMED	UNDETERMINED	UNDETERMINED	UNDETERMINED	UNDETERMINED	UNDETERMINED	CONFIRMED	UNDETERMINED	UNDETERMINED	UNDETERMINED	UNDETERMINED	UNDETERMINED	UNDETERMINED	UNDETERMINED	UNDETERMINED	UNDETERMINED	UNDETERMINED	UNDETERMINED	UNDETERMINED	UNDETERMINED	UNDETERMINED	UNDETERMINED	NEGATIVE	NEGATIVE	NEGATIVE	NEGATIVE	N/A	N/A	N/A	NT	NT	NT	POSITIVE	NT	NT	NT	NEGATIVE	NEGATIVE
LET-2424	BR-2015-2025	BR-2015-2024	BR-2015-2024	LETICIA	MALE	19 a 25	26	2024	JUN	PATHOGEN IDENTIFIED	ORO	ORO_CONFIRMED	UNDETERMINED	UNDETERMINED	UNDETERMINED	UNDETERMINED	UNDETERMINED	CONFIRMED	UNDETERMINED	UNDETERMINED	UNDETERMINED	UNDETERMINED	UNDETERMINED	UNDETERMINED	UNDETERMINED	UNDETERMINED	UNDETERMINED	UNDETERMINED	UNDETERMINED	UNDETERMINED	UNDETERMINED	UNDETERMINED	UNDETERMINED	NEGATIVE	NEGATIVE	NEGATIVE	NEGATIVE	NA	NA	NA	NT	NT	NT	POSITIVE	NT	NT	NT	NEGATIVE	NEGATIVE
LET-2444	BR-2015-2026	BR-2015-2024	BR-2015-2024	LETICIA	FEMALE	26 a 35	27	2024	JUN	PATHOGEN IDENTIFIED	ORO	ORO_CONFIRMED	UNDETERMINED	UNDETERMINED	UNDETERMINED	UNDETERMINED	UNDETERMINED	CONFIRMED	UNDETERMINED	UNDETERMINED	UNDETERMINED	UNDETERMINED	UNDETERMINED	UNDETERMINED	UNDETERMINED	UNDETERMINED	UNDETERMINED	UNDETERMINED	UNDETERMINED	UNDETERMINED	UNDETERMINED	UNDETERMINED	UNDETERMINED	NEGATIVE	NEGATIVE	NEGATIVE	NEGATIVE	NA	NA	NA	NT	NT	NT	POSITIVE	NT	NT	NT	NEGATIVE	NEGATIVE
[truncated: 71 more columns]

## Sheet: ONI
1950 2024
1950 -1.53 -1.34 -1.16 -1.18 -1.07 -0.85 -0.54 -0.42 -0.39 -0.44 -0.60 -0.80
1951 -0.82 -0.54 -0.17 0.18 0.36 0.58 0.70 0.89 0.99 1.15 1.04 0.81
1952 0.53 0.37 0.34 0.29 0.20 0.00 -0.08 0.00 0.15 0.10 0.04 0.15
1953 0.40 0.60 0.63 0.66 0.75 0.77 0.75 0.73 0.78 0.84 0.84 0.81
1954 0.76 0.47 -0.05 -0.41 -0.54 -0.50 -0.64 -0.84 -0.90 -0.77 -0.73 -0.66
1955 -0.68 -0.62 -0.69 -0.80 -0.79 -0.72 -0.68 -0.75 -1.09 -1.42 -1.67 -1.47
1956 -1.11 -0.76 -0.63 -0.54 -0.52 -0.51 -0.57 -0.55 -0.46 -0.42 -0.43 -0.43
1957 -0.25 0.06 0.41 0.72 0.92 1.11 1.25 1.32 1.33 1.39 1.53 1.74
1958 1.81 1.66 1.27 0.93 0.74 0.64 0.57 0.43 0.39 0.44 0.50 0.61
1959 0.61 0.62 0.52 0.33 0.20 -0.07 -0.18 -0.28 -0.09 -0.03 0.05 -0.04
1960 -0.10 -0.10 -0.07 0.03 0.02 0.03 0.13 0.24 0.27 0.20 0.12 0.05
1961 0.04 0.03 0.04 0.09 0.23 0.27 0.14 -0.13 -0.30 -0.26 -0.19 -0.16
1962 -0.24 -0.22 -0.20 -0.26 -0.28 -0.20 -0.04 -0.07 -0.11 -0.22 -0.31 -0.43
1963 -0.40 -0.15 0.15 0.27 0.31 0.52 0.86 1.14 1.22 1.29 1.37 1.31
1964 1.07 0.62 0.12 -0.33 -0.58 -0.58 -0.60 -0.66 -0.76 -0.80 -0.82 -0.78
1965 -0.59 -0.28 -0.07 0.18 0.46 0.83 1.22 1.54 1.85 1.98 1.97 1.72
1966 1.37 1.17 0.98 0.66 0.35 0.24 0.24 0.12 -0.05 -0.10 -0.18 -0.30
1967 -0.41 -0.48 -0.53 -0.45 -0.24 -0.00 0.05 -0.16 -0.30 -0.38 -0.34 -0.44
1968 -0.64 -0.74 -0.62 -0.44 -0.04 0.28 0.58 0.53 0.45 0.55 0.73 0.98
1969 1.13 1.09 0.95 0.77 0.61 0.43 0.36 0.51 0.79 0.86 0.81 0.63
1970 0.51 0.34 0.29 0.19 0.04 -0.30 -0.63 -0.76 -0.77 -0.74 -0.86 -1.15
1971 -1.36 -1.38 -1.12 -0.85 -0.73 -0.74 -0.80 -0.77 -0.82 -0.85 -0.96 -0.90
1972 -0.71 -0.35 0.06 0.41 0.67 0.92 1.13 1.37 1.58 1.84 2.09 2.12
1973 1.84 1.25 0.54 -0.10 -0.54 -0.87 -1.11 -1.28 -1.45 -1.71 -1.95 -2.03
1974 -1.84 -1.55 -1.23 -1.03 -0.91 -0.77 -0.53 -0.37 -0.41 -0.61 -0.75 -0.64
1975 -0.54 -0.57 -0.65 -0.73 -0.83 -0.98 -1.13 -1.20 -1.37 -1.43 -1.55 -1.65
1976 -1.56 -1.17 -0.73 -0.47 -0.28 -0.05 0.18 0.35 0.62 0.81 0.86 0.85
1977 0.71 0.64 0.34 0.23 0.21 0.34 0.35 0.42 0.57 0.73 0.81 0.79
1978 0.69 0.42 0.06 -0.18 -0.31 -0.29 -0.36 -0.42 -0.42 -0.29 -0.08 0.00
1979 0.03 0.07 0.20 0.28 0.23 0.05 0.04 0.17 0.33 0.45 0.52 0.64
1980 0.59 0.46 0.34 0.38 0.48 0.46 0.25 0.03 -0.07 0.02 0.11 -0.01
1981 -0.26 -0.50 -0.47 -0.37 -0.26 -0.29 -0.30 -0.25 -0.16 -0.13 -0.15 -0.08
1982 -0.05 0.07 0.19 0.47 0.66 0.72 0.79 1.07 1.58 1.97 2.18 2.23
1983 2.18 1.92 1.54 1.29 1.06 0.72 0.31 -0.08 -0.46 -0.81 -1.00 -0.91
1984 -0.60 -0.42 -0.34 -0.43 -0.51 -0.45 -0.30 -0.16 -0.24 -0.56 -0.92 -1.14
1985 -1.04 -0.85 -0.77 -0.78 -0.78 -0.63 -0.49 -0.46 -0.40 -0.35 -0.27 -0.36
1986 -0.49 -0.47 -0.31 -0.20 -0.12 -0.04 0.22 0.44 0.71 0.94 1.14 1.22
1987 1.23 1.19 1.06 0.95 0.97 1.22 1.51 1.70 1.65 1.48 1.25 1.11
1988 0.81 0.54 0.14 -0.31 -0.88 -1.30 -1.30 -1.11 -1.19 -1.48 -1.80 -1.85
1989 -1.69 -1.43 -1.08 -0.83 -0.58 -0.40 -0.31 -0.27 -0.24 -0.22 -0.16 -0.05
1990 0.14 0.21 0.28 0.29 0.29 0.31 0.33 0.38 0.39 0.35 0.40 0.41
1991 0.41 0.26 0.22 0.26 0.45 0.64 0.73 0.64 0.62 0.79 1.21 1.53
1992 1.71 1.63 1.48 1.29 1.06 0.73 0.37 0.09 -0.13 -0.25 -0.28 -0.13
1993 0.09 0.30 0.50 0.67 0.70 0.57 0.32 0.25 0.15 0.10 0.04 0.06
1994 0.06 0.07 0.17 0.31 0.42 0.41 0.44 0.43 0.55 0.74 1.01 1.09
1995 0.96 0.72 0.53 0.30 0.14 -0.03 -0.24 -0.54 -0.81 -0.97 -1.00 -0.98
1996 -0.90 -0.75 -0.59 -0.39 -0.31 -0.30 -0.27 -0.32 -0.35 -0.40 -0.45 -0.49
1997 -0.50 -0.36 -0.10 0.28 0.75 1.22 1.60 1.90 2.14 2.33 2.40 2.39
1998 2.24 1.93 1.44 0.99 0.45 -0.13 -0.78 -1.12 -1.31 -1.35 -1.48 -1.57
1999 -1.55 -1.30 -1.07 -0.98 -1.02 -1.04 -1.10 -1.11 -1.16 -1.26 -1.46 -1.65
2000 -1.66 -1.41 -1.07 -0.81 -0.71 -0.64 -0.55 -0.51 -0.55 -0.63 -0.75 -0.74
2001 -0.68 -0.52 -0.44 -0.34 -0.25 -0.12 -0.08 -0.13 -0.19 -0.29 -0.35 -0.31
2002 -0.15 0.03 0.09 0.20 0.43 0.65 0.79 0.86 1.01 1.21 1.31 1.14
2003 0.92 0.63 0.38 -0.04 -0.26 -0.16 0.08 0.21 0.26 0.29 0.35 0.35
2004 0.37 0.31 0.23 0.17 0.17 0.28 0.47 0.64 0.70 0.67 0.66 0.69
2005 0.64 0.58 0.45 0.43 0.29 0.11 -0.06 -0.14 -0.11 -0.29 -0.57 -0.84
2006 -0.85 -0.77 -0.57 -0.37 -0.14 -0.03 0.10 0.30 0.54 0.77 0.94 0.94
2007 0.66 0.22 -0.12 -0.32 -0.38 -0.47 -0.56 -0.81 -1.07 -1.34 -1.50 -1.60
2008 -1.64 -1.52 -1.29 -1.01 -0.84 -0.61 -0.37 -0.23 -0.24 -0.35 -0.55 -0.73
2009 -0.85 -0.79 -0.61 -0.33 0.01 0.28 0.45 0.58 0.71 1.01 1.36 1.56
2010 1.50 1.22 0.84 0.35 -0.17 -0.66 -1.05 -1.35 -1.56 -1.64 -1.64 -1.54
2011 -1.31 -1.04 -0.80 -0.62 -0.46 -0.37 -0.43 -0.58 -0.79 -0.96 -1.02 -0.92
2012 -0.72 -0.57 -0.46 -0.36 -0.17 0.06 0.30 0.41 0.41 0.31 0.13 -0.10
2013 -0.29 -0.29 -0.21 -0.19 -0.27 -0.34 -0.35 -0.28 -0.21 -0.13 -0.10 -0.15
2014 -0.28 -0.32 -0.14 0.15 0.31 0.23 0.10 0.11 0.28 0.54 0.71 0.77
2015 0.69 0.61 0.65 0.81 1.02 1.25 1.57 1.91 2.21 2.47 2.64 2.75
2016 2.63 2.28 1.71 1.05 0.49 0.00 -0.31 -0.50 -0.58 -0.64 -0.60 -0.45
2017 -0.19 -0.02 0.18 0.31 0.40 0.39 0.19 -0.07 -0.34 -0.60 -0.77 -0.86
2018 -0.77 -0.71 -0.57 -0.39 -0.13 0.06 0.14 0.27 0.53 0.81 0.97 0.92
2019 0.89 0.86 0.84 0.77 0.64 0.52 0.33 0.19 0.23 0.39 0.58 0.66
2020 0.64 0.63 0.53 0.30 0.01 -0.23 -0.36 -0.53 -0.85 -1.12 -1.20 -1.08
2021 -0.91 -0.79 -0.71 -0.55 -0.39 -0.30 -0.35 -0.45 -0.63 -0.76 -0.91 -0.87
2022 -0.82 -0.79 -0.86 -0.95 -0.90 -0.78 -0.76 -0.87 -0.97 -0.94 -0.85 -0.71
2023 -0.54 -0.29 -0.02 0.27 0.57 0.84 1.12 1.37 1.60 1.83 1.99 2.06
2024 1.92 1.62 1.26 0.82 0.49 0.22 0.08 -0.07 -0.17 -0.21 -0.30 -0.42
ONI from CPC
Provided by NOAA/PSL
From https://www.cpc.ncep.noaa.gov/data/indices/oni.ascii.txt
As of 09/20/2015, uses NOAA ERSST V5 from V3
represents 3 month running mean of ERSST.v5 SST
anomalies in the Niño 3.4 region
(5N-5oS, 120o-170oW)]

## Sheet: Bioinfo-Data
ID	Segment	Size	Depth (X)	Std	Coverage	Mapped reads	Total reads	GenBank ID
LET-2040	L	6852	534.28	142.86	100	45,562 (4.13%)	1103877	PQ146452.1
	M	4384	388.91	116.59	99.9316	45,562 (4.13%)	1103877	PQ146163.1
	S	952	545.17	312.03	100	45,562 (4.13%)	1103877	PZ149237
LET-2117	L	6852	498.9	165.47	100	40,400 (1.83%)	2207932	PQ146450.1
	M	4387	383.96	142.44	100	40,400 (1.83%)	2207932	PQ146167.1
	S	952	553.9	428.97	100	40,400 (1.83%)	2207932	PZ149246
LET-2120	L	6852	13483.75	6051.42	100	978,743 (39.13%)	2501545	PQ146451.1
	M	4386	9338.32	3931.12	99.9772	978,743 (39.13%)	2501545	PQ146165.1
	S	952	16607.71	13291.25	100	978,743 (39.13%)	2501545	PZ149238
LET-2122	L	6851	204.59	214.56	99.9854	38,332 (64.31%)	59604	PQ146445.1
	M	4386	227.05	100.69	99.9772	38,332 (64.31%)	59604	PQ146161.1
	S	951	2187.16	1235.01	99.895	38,332 (64.31%)	59604	PZ149240
LET-2131	L	6852	291.22	166.42	100	25,601 (1.63%)	1566836	PQ146464.1
	M	4385	390.29	265.51	100	25,601 (1.63%)	1566836	PQ146154.1
	S	751	714.09	391.82	99.6021	25,601 (1.63%)	1566836	PZ149248
LET-2149	L	6851	3895.95	2750.37	100	404,944 (15.27%)	2651591	PQ146467.1
	M	4385	4202.83	2992.92	100	404,944 (15.27%)	2651591	PQ146158.1
	S	752	16200.61	9441.52	99.7347	404,944 (15.27%)	2651591	PZ149250
LET-2158	L	6732	560.15	546.64	98.3348	77,632 (2.79%)	2780263	PQ146468.1
	M	4380	806.49	913.9	99.886	77,632 (2.79%)	2780263	PQ146148.1
	S	751	2311.24	1317.58	99.6021	77,632 (2.79%)	2780263	PZ149265
LET-2167	L	6852	482.15	294.75	100	50,239 (2.5%)	2011478	PQ146454.1
	M	4383	427.2	181.82	99.9088	50,239 (2.5%)	2011478	PQ146168.1
	S	916	525.13	402.78	96.2185	50,239 (2.5%)	2011478	PZ149239
LET-2174	L	5572	12.92	14.44	87.2455	3,600 (0.34%)	1058413	PQ146469.1
	M	3743	14.89	18.28	88.6547	3,600 (0.34%)	1058413	PQ146160.1
	S	916	47.16	60.74	96.2185	3,600 (0.34%)	1058413	PZ149266
LET-2177	L	6851	18401.47	10511.58	100	2,298,832 (31.91%)	7203306	PQ146463.1
	M	4385	21815.03	12311.5	100	2,298,832 (31.91%)	7203306	PQ146156.1
	S	753	91569.05	42810.81	99.8674	2,298,832 (31.91%)	7203306	PZ149263
LET-2180	L	6852	13707.19	7337.5	100	1,233,212 (36.21%)	3405901	PQ146453.1
	M	4387	9322.13	4497.29	100	1,233,212 (36.21%)	3405901	PQ146164.1
	S	952	26418.22	21592.42	100	1,233,212 (36.21%)	3405901	PZ149242
LET-2185	L	6850	1365.08	1432.12	100	227,847 (79.43%)	286846	PQ146456.1
	M	4383	2131.6	1142.41	99.9544	227,847 (79.43%)	286846	PQ146147.1
	S	753	11771.88	6886.11	99.8674	227,847 (79.43%)	286846	PZ149270
LET-2187	L	6851	2970.25	1944.47	100	275,966 (8.84%)	3120768	PQ146466.1
	M	4384	3310.58	1556.69	99.9772	275,966 (8.84%)	3120768	PQ146157.1
	S	752	3213.23	2074.74	99.7347	275,966 (8.84%)	3120768	PZ149251
LET-2190	L	6845	80.94	58.13	99.8978	11,175 (0.41%)	2751108	PQ146455.1
	M	4311	63.65	41.8	98.2676	11,175 (0.41%)	2751108	PQ146166.1
	S	933	182.07	139.46	98.0042	11,175 (0.41%)	2751108	PZ149243
LET-2209	L	6851	696.12	718.5	99.9854	97,525 (76.52%)	127455	PQ146448.1
	M	4387	670.87	316.83	100	97,525 (76.52%)	127455	PQ146170.1
	S	951	4147.66	2688.8	99.895	97,525 (76.52%)	127455	PZ149245
LET-2213	L	6852	175.43	164.36	100	32,538 (84.36%)	38571	PQ146449.1
	M	4387	197.23	108.04	100	32,538 (84.36%)	38571	PQ146171.1
	S	952	1480.16	896.37	100	32,538 (84.36%)	38571	PZ149247
LET-2225	L	6852	2384.65	2005.2	100	269,979 (84.28%)	320344	PQ146457.1
	M	4385	3266.68	2706.72	100	269,979 (84.28%)	320344	PQ146149.1
	S	751	2939.83	3678.44	99.6021	269,979 (84.28%)	320344	PZ149267
LET-2230	L	6851	1821.32	1308.17	100	316,841 (82.71%)	383096	PQ146462.1
	M	4385	2759.95	1843.73	100	316,841 (82.71%)	383096	PQ146159.1
	S	752	19626.56	12851.93	99.7347	316,841 (82.71%)	383096	PZ149264
LET-2239	L	6851	921.92	836.91	100	156,407 (82.52%)	189549	PQ146458.1
	M	4385	1532.09	823.21	100	156,407 (82.52%)	189549	PQ146150.1
	S	751	8551.27	6178.32	99.6021	156,407 (82.52%)	189549	PZ149268
LET-2250	L	6852	1873.27	1573.5	100	254,906 (83.35%)	305836	PQ146459.1
	M	4385	3668.41	2317.21	100	254,906 (83.35%)	305836	PQ146151.1
	S	751	2642.84	1602.77	99.6021	254,906 (83.35%)	305836	PZ149269
LET-2252	L	6852	1075.09	794.21	100	124,793 (81.33%)	153434	PQ146446.1
	M	4387	1401.05	962.69	100	124,793 (81.33%)	153434	PQ146169.1
	S	951	2148.79	1535.6	99.895	124,793 (81.33%)	153434	PZ149244
LET-2256	L	6851	2013.06	1294.31	100	362,012 (80.97%)	447080	PQ146460.1
	M	4385	3358.28	2173.63	100	362,012 (80.97%)	447080	PQ146152.1
	S	751	19812.93	12442.11	99.6021	362,012 (80.97%)	447080	PZ149271
LET-2258	L	6852	1200.61	1062.86	100	146,120 (78.5%)	186140	PQ146447.1
	M	4387	1149.75	687.98	100	146,120 (78.5%)	186140	PQ146162.1
	S	950	4317.81	3058.89	99.7899	146,120 (78.5%)	186140	PZ149241
LET-2261	L	6852	1978.03	1623.99	100	242,292 (86.34%)	280611	PQ146461.1
	M	4385	3374.67	2771.75	100	242,292 (86.34%)	280611	PQ146153.1
	S	750	2102.17	2076.99	99.4695	242,292 (86.34%)	280611	PZ149252
LET-2267	L	6852	1776.85	1627.93	100	184,924 (80.42%)	229936	PQ146470.1
	M	4385	2017.54	1223.61	100	184,924 (80.42%)	229936	PQ146172.1
	S	751	2645.48	2333.81	99.6021	184,924 (80.42%)	229936	PZ149253
LET-2268	L	6850	1573.37	1084.98	100	210,118 (81.59%)	257514	PQ146471.1
	M	4385	2616.09	1923.48	100	210,118 (81.59%)	257514	PQ146173.1
	S	751	3560.6	3785.87	99.6021	210,118 (81.59%)	257514	PZ149254
LET-2288	L	6851	1306.18	743.72	100	233,848 (81.37%)	287371	PQ146472.1
	M	4385	2399.8	1487.32	100	233,848 (81.37%)	287371	PQ146174.1
	S	752	11307.29	7753.95	99.7347	233,848 (81.37%)	287371	PZ149255
LET-2304	L	6798	1765.29	1340.32	99.2989	275,941 (85.55%)	322534	PQ146473.1
	M	4385	4131.69	3014.35	100	275,941 (85.55%)	322534	PQ146175.1
	S	751	2835.03	2577.5	99.6021	275,941 (85.55%)	322534	PZ149256
LET-2315	L	6851	1864	1277.36	100	265,613 (80.31%)	330748	PQ146474.1
	M	4385	3624.62	2402.28	100	265,613 (80.31%)	330748	PQ146176.1
	S	751	4128.92	3639.22	99.6021	265,613 (80.31%)	330748	PZ149257
LET-2326	L	6850	1482.19	1345.74	100	228,256 (75.77%)	301232	PQ146475.1
	M	4385	1941.29	943.2	100	228,256 (75.77%)	301232	PQ146177.1
	S	751	11651	8380.73	99.6021	228,256 (75.77%)	301232	PZ149258
LET-2342	L	6850	1389.28	952.8	100	176,299 (70.4%)	250411	PQ146476.1
	M	4385	1837.08	1131.79	100	176,299 (70.4%)	250411	PQ146178.1
	S	751	3714.12	3764.35	99.6021	176,299 (70.4%)	250411	PZ149259
LET-2385	L	6851	1654.19	1520.29	100	216,749 (78.23%)	277053	PQ146477.1
	M	4385	2201.75	1251.88	100	216,749 (78.23%)	277053	PQ146179.1
	S	753	5597.52	3313.63	99.8674	216,749 (78.23%)	277053	PZ149260
LET-2424	L	6851	395.6	347	100	79,601 (32.28%)	246619	PQ146478.1
	M	4384	658.98	318.69	99.9772	79,601 (32.28%)	246619	PQ146180.1
	S	751	2809.08	1805.9	99.6021	79,601 (32.28%)	246619	PZ149261
LET-2444	L	6842	1256	880.54	99.9416	149,959 (43.83%)	342148	PQ146479.1
	M	4384	1460.72	857.78	99.9772	149,959 (43.83%)	342148	PQ146181.1
	S	750	681.98	837.3	99.4695	149,959 (43.83%)	342148	PZ149262
LET-2147	L							PQ146465.1
	M							PQ146155.1
	S							PZ149249
