# Supplementary material for: Phylogeographic dynamics of oropouche virus in the Colombian Amazon: Evolutionary insights in a climatic context
Source: PLoS Negl Trop Dis. 2026 Jul 14;20(7):e0013810. doi: 10.1371/journal.pntd.0013810 (PMC13387556; doi:10.1371/journal.pntd.0013810)
Supplement: S1 File — Compressed (.zip) file containing nucleotide alignments for OROV genomic segments (S, M, and L) and used in maximum likelihood and Bayesian phylogenetic inference. Alignments are provided in FASTA format and include both newly generated sequences from this study and reference sequences retrieved from GenBank. (ZIP) [file pntd.0013810.s004.zip]

Archive with 6 entries (5 files):
- Supplementary files Alingments/
- Supplementary files Alingments/BR-2015-2024.fasta
- Supplementary files Alingments/L_segment.fasta
- Supplementary files Alingments/M_segment.fasta
- Supplementary files Alingments/PECOEC-2008-2021.fasta
- Supplementary files Alingments/S_segment.fasta
