# Supplementary material for: Phylogeographic dynamics of oropouche virus in the Colombian Amazon: Evolutionary insights in a climatic context
Source: PLoS Negl Trop Dis. 2026 Jul 14;20(7):e0013810. doi: 10.1371/journal.pntd.0013810 (PMC13387556; doi:10.1371/journal.pntd.0013810)
Supplement: S1 File — Compressed (.zip) file containing nucleotide alignments for OROV genomic segments (S, M, and L) and used in maximum likelihood and Bayesian phylogenetic inference. Alignments are provided in FASTA format and include both newly generated sequences from this study and reference sequences retrieved from GenBank. (ZIP) [file pntd.0013810.s004.zip › Supplementary files Alingments/BR-2015-2024.fasta]

>FPM01278_Peru_Madre_de_Dios_Puerto_Maldonado_2023-12-18
actacttttctcgagaattttgcagagctgcaaaccttgagtatagaaatgatgttcctgctgaggatatttgtgctgaagtccttgatggttacaaagcaaggaaagtgcgcttttgcacacctgataattacttactacacgacgggaaaatgtatataatagatttcaaagtgtctgtggatgatcggtcttccagaattacaagagagaaatacaatgaaatttttggagaagtgttcaacccagaaggtgtggactttgaaatcgttattatcaggttggatccttcaaatatggctatacatgttgactctcgagatttcatgaatacaatcggaccaatcacgctaaacattagtatgcaatggttttttgatatgaaagacttcttatttggcaaattccgggatgatgataaattccatgctataataagccaaggagaattcacaatgacattgccatggatcgaagaagatactccagaattgcttgcccatcctatatacaatgagttcatgaattcaatgccagagtcagaacaggccctgttcaaagaagcattggaattcaaatcattcggagcagaaaaatggaatattttcttaaagggagtgatgtctaagtatggtgaatattataaagaatttaccaaaggacatgcccaatccatattcttggcaacaggggactaccccaaaccagataaggaccaaatttcagctggctggcgagagatggtaagtagagtgagctctgaacgtgacatgtcaaatgacataaatcaggaaaaaccaagcatacattttatatgggcacaaaatgactcaagtagcaataataacatacaaaaattaatcaaactatccaaatcattgcaagccatgagtggaacaggaagctatataagtgccttcaaatcattaggaagattgatggatatatcatcagacatcaaaaagtatgagtcattctgcggaaaattaaaatctttggcaaggtctagcgtaaagaaactcgacaggaaaatagaaccggtacaaattggaacagcaactgtcttatgggaacaacaatttaaattagatacggatgtcataaaaagagaagacagaatacatttaatgaaagattatttcggaattggtaaacacaagtctttttcaaaaaagctaaacaatgacataaataccgataagcctaaaatattgaattttgacaatgacgatatagttaggaaatgcaaagataaatataatcaagtcacacataacttgtctcaagttaatgaattagacaagattggaaattacctagagcatttttcagctaaaattagtgcctgcagtgtagaaatgtgggactttatatataatacgactaaaactaagtactggcaatgcatcaacgactactctaccctaatgaaaaacatgctagctgtttcccaatataataggcacaatacctttaggattgtctcatgtgcaaataacaatgtatttggcttagtgatgccaagctcagacataaaaacaaaaaaagcaacattagtctatgcaataatagctctccacaatgaggagacagagatagcagaacttggttcactctattccactttcaagacaacaacaggctatatttcaatatcgaaagcttttaggctagataaagaaaggtgccagcgcatagtgtcctctccaggcttatttcttatgacaagctgtctattattcaatggtaataagagtctagagtttgataagttactaggcttttcattttttacatcaatatcgattacaaaagctatgctctctcttactgagccttcacgctatatgatcatgaattcattggcagtttctagccatgtaaaagagtatatatctgaaaaattttctccttatacaaaaacagcattttccgtagtgatgacagatttgattaaaaaaggttgctattcagcatatgaacagaggaaaaaggtccaaataagggatataaagttaacagactacgatataacacagaaaggggtagattccaaaagagatcttaaatccatttggttcccgggaaaggtaaatttaaaagaatacttgaaccagatttatttaccattttattttaattccaaaggattgcatgaaaagcatcatgttttaatagatttggctaaaacagtgctagaaatcgaaaaagagcaaagagaatcattacccgagccatggtcagagatacctgctaagcagactgtcaacttaaacattttgatttactcaattgcaaggaatttgaacttagatacttcaagacataattttgtgaggagccgggtggaaaatgcaaataactttaacagatctataacaacaatatccacctttaccagctcgaaatcatgcattaaaattggtgattttgaggaagagaaaaagaagaaaacaaaaaatgatgcaaagaaactagcaaaagatatttctaaattaactatagccaacccagcattcttagatgaaatcacaaatgaacatgagataagacactcaacttacgaggatttgaaacaatctatcccagattacacagactatatgtctgtaaaagtttttgatagactatatgagaagattactactaacgaaataagtgataaagaaacagtcaagttgattctagagactatgaagaagcataaaatattttactttggattcttcaacaaaggacaaaaaacagctaaagatagagaaatatttttaggtgaattcgaggcaaaaatgtgcctgtaccttgttgaaagaatagccaaagagagatgcaaattaaacccagaagaaatgataagcgaaccaggcgactctaagttacgagtattggaaaagcaatcagaagatgaaattaggtatatcagcaacacaataaagacattgggaaatgccatagaaaacctgcaatccgggtctttaaattgggcagatatatgtgaaagtaaggcacgagggcttaaaatagaaataaatgctgatatgtctaaatggagtgcccaagatgtgcttttcaagtatttctggctgatagtacttgatcctatcttatatcctgctgagaggaagagaataatttattttctatgtaattacatgcaaaaaaggcttataatgcctgatgaattgctcactacgatattggaccagagggttccttattcaaatgatataattggggtgatgacaaacaattatagatccaacacagtagaaataaagcgaaactggcttcaaggcaatttaaattatacaagtagttacttgcacagctgtagtatgtctgtatataaagatataataagggaagcagcaacattattagagggggaagcccttgtgaattcaatggtacattctgatgataaccaaacatccatatgtatggtgcaaaacaagttgccagatgacaatgtaattgaattttgcatcaagatattcgagaaaatatgtttaacttttggaaatcaggcaaacatgaaaaagacatacctaaccaatttcatcaaggaattcgtttctttatttaatatacatggggagccattctctatatacgggaggtttttgcttacagcagtaggggactgtgcctatctggggccttatgaagatttagcaagtaggctatctgcaacacaaaccgctataaagcatggctgcccaccatcactggcatgggtatccattgctttgaatcactggataactcacaccacgtataatatgttacctggccaaaataatgacccattaccattcttccctaccaacaatagaaatgaaataccagtggagatgtgcggaatactagaaagtgacttatcaacaattgcactaaccggtttagaagcgggaaatgtcacgtttctaacaaatatagcaagaaaactatcatctccaatcttgcaaagagaaagtatccaagaccaatacaattctatagaaaaatgggacctaagtaggttatcacagattgacattctgaggcttaaaatgcttaggtacatatctcttgatagttcggtcacatctgatgatggtatgggggagaccagtgaaatgagatcgcgatcgcttttaacacctcgtaaattcacaacaagtgggtcactcaatagacttaaatcgtataaagattttcaaaatataataacagatgaggataagacaaacgagctatttgagaatttcattaggcatccagagttattggtcacaaaaggcgaaacatttgaagaatttgtcaatacaatattatttaggtataattcaaagaaattcaaagaatctctgtcgatacaaaatccagcacaactctttattgagcaaatattattttccaacaaaccaataattgattacactagcatacatgataagatttttggattgcaagatatgccaggaatcgaagaactagatacaatcataggccgcaaaacatttgttgaaagttatgtccagattgtagatgatttaagcaacttaacactggatattaatgatgtcaagactatatttgccttctgtctcatgaatgatccactactaattacatctgctaataacataataatgtctgttaaagggcatagccaagaaagaataggacaatcagcatgcaaaatgccagaggtcaggagtctgaagcttatacattattcgccagcagttgttttgagagcctatgtgagagggccaacaaatgtgccaaatgtagatatagacgagcttgcgagggatctatctcatctggaagatttcatacaaagcacaaaactcagagagaatatgagagagagaatagaaataaatgagaaacggcatttaggaagagatttcaagtttgaaatcaaagaattgactagattttaccaagtgtgttatgattatataaaatctacagaacataaaattaaggtattcatattgccatacaaagttttcacatcaattgaattctgtggcgcactgacagggaacttaataaatgacaaattgtggtatataacacattacttaaaaaatatagtgtccactacacacaaggcacaaatttcgtcctcacctgaattggaattgcaaatagctgatgaagcactgaggctaatagcacactttgccgatactttcttggcatctgaatcaagaattcaatttctgaaaaaggttatcgaagaattcacatacaaagggatacctgtaaaacatttatattccaaaataaagaattccaagttaagggtcaaattcttagggatccttttgtggttggatgacctaacacaaaatgatttggataagtttgatgcagataaatcagacgaaaagattatatggaataactggcaggtatcaagagatatgaacactggaccaatagatttaatgataagtggctattccaggcaactgcggatcacaggggaagatgataaattgattgctgctgaattgcaggtcactagattgtcagaagatttgatttacagacacggccaggcaatgttaaataaaccgcacggattgaagcttgaaaagatgcagcctgtaactgagatgtctaaacaactacattatatcgttttccagcagaggtcaagaaagcggtacttctattctatattgcccacccaaataattgaagatcataattctagaatcgaatcatctaggttaaacagagattcaaaatgggttcctgtgtgtcctgttgcagtatcaaaactctatcagcaaggacgacctatactttccaaggttaagaatctgaatatgcagactcattcactttctagaatacaggttaatgtggatgaatatgccattacgagaagagcgcattttcagaagatgcctttctttgaaggaccatccatcccttctggtggcatggatctatcagagttaatgaaatccacatccttattgagcttaaattatgacaatataaaaaatgcttctttattggatatgtctagagtattcaagtgcaatggcagtgaaaatgaccaaatggcttttgagttcctgtcagatgaaattctagagcaagacgtagttgaagaaatagaatgcaatcctatattttctatcagttatacaaaaagaggagaatccaatatgacttataaaaatgctttccacaaagctttaatctcagaatgtgacaaatttgaagaagcattcgactttcttgacatggggttttgttcgaacgagaaccttagtattttagaggaaatacattggattatcagttatttgaagacgaatcagtggtccacagaactagacaattgtattcatatgtgtatgtataggaatgggtatgatgcagagtatcatagatttgatataccttctaaattcctcaaagacccgataaaccgaacagtaaattggacagaggttattgaatttatactattaattgaagatttccaaacaaagattgagccatggtcgagtatgaagtcacatttctgttcaaaagcacacagtgtagcattagagtgcatgaaaagcgagaaaagatcactagcagaatttgtacttcaaggagatgaacttgagtgtaggacttggcgaaatatgtgttaaagatgacatatctattgttaaaagtactactgtttttagtaagaatagaccagctcttgaggcaaccacaaaattttatagatcttttattgtgaaagactggtctgaatgcaatccagtgctagataaatttggaaattttatggttttaagtgttgatgataatggccatataatacctaaaatgtacacatgtagagcagcatgtgatattagattaaacaaagataatgctgaaataatattatcgtcaacaaagctcaaccacttcgaaattgtcggaacaacttcgacatcaggctggttcaaaaacacaataacaaacaatttggaacacacatgcgaacatgtgaccgtaaattgtggtcagaaatcagtaaaattccatgcatgttttagacaacataggggttgtataagattctttaaagggacatacatgccatactcaatgattgaagcaatgtgtgttaacatagagctaataattctgacattgtatatctttgctgcaattatatttgcattaatcataacaaagagttatgtggcatacctgctcctgccgttattttatccagtgacatggttttacggaaaggtttataaaaagattaattcctgcccaaattgtctacttgcatctcatcctttcaccagctgccctaaaatctgtatatgcggttctagatttagttgcacagaagctcttaaggtgcatagaatgggtaaggactgtttaggttataaatctctaagcaaagctagacagatgtgtaaatcgaaaagctggtcctttacagcagctatattaactggattaatattgatggaatttatctcaccaattgcaggagagagaatgtataagcttgaggagttagctgatgagtttataaagctaacagagcaagtaaatattttagaaagagaaatggaagtcttgaagcagtcaataattgttatgtttgcaatcattttggtattgttgctttttgaaaatatgatattcaaccgacttttcagcactttttatcgttcttgctccatgtgtggtttgatacattatagaccaggactcaagattgatttaaccaaaactaatagatgcggtagttgcatctgtggattcaatgagcagcaatcatctggttttgaatatgaaatatttctgaaggatatgcatatccagaaagagtcatgcaaatttagtccgagagtaaaccactttaggaatattaaagctttattatttgcacttgtaatctgtgctactatatatacagtttatgcagatgaagattgcttgtctaaagacattaaaataacatatcaagagttgcataattgcataggcccaaagataatgggcgacacttgtgtatcaaagaatgaattgtattctgatttatcctcaaaaaatctagtcacagaatatgataaaaaatattttgaacctgatactgtaaatgatcaattcaacaaaatagagtttgcccaagatgcacatagaatgatactattagaaagaatactttacaagacagaatgtgaaatgctaagcttaaaaaagaacagtggaccttataatgttgcctggcgcacatatttaaaaaatcataatatagacctatgcagtaggcacaactataaaatgatatgtcagtgtattaatacacactctatgtgtaaaaatacagatatagattacaacaaagagattgaaacatattataaaagcaatgctgcagcctatagagctgacctgaataccataatagacacattaaaaacggcattcagagggcttacaaaggtcctaattgaaaattatatagaaaaagatgactctgatgctcttaaggctttattcagtaatattactgattctgtccaggataattatcagatgattggaatattgaaatttgccagtaagctattagatattaaccttggtagatctacccgctcagctcatcattctataatgacaaacgaaattcccaaatctaatccttttactgattacagttattccaatgtgaacataaaggagtgcatgtcaccagagagcttgaaatgttttaagaagagagacagtacaccgcacacaaatcacctgctttgcaagatagacagcaaatataaagcatttgactggccagagatagaaacaattcaaaaaggtcaaaaattgtgtcttggtgacagtcattgcaacttggaatttacagccataactgcagataagattatgtcattaactaactgttataaggaatctttcactgcgcaaccagcagatatgcagactggaattaaaaaatgctcagctgatgaaattggagaatgtacaacacttgaagacaagacatggccgatcgtattctgtggtggcaaatattactactctgatagcaaagagcatgccaaggacggttctatcaacaactattgtttaacaaacaaatgctctgaacaacgttttccaatacatgaaaattggtttaaaaaatgtaattgggataagacccacaaagaatttagcactatgagacaaataaactataatgatataacttcttatagaaaagcaatagaatctgagataggaacagatttgatgacacaccattataagcccacaaagaaccttccgcatgttgtgccaaggtatcatagtatagatgtacaaggtacagaatcaacagagggtattatcaatggtttcatacaaaatacaatacctgctattagtggtctaggtgtcggttatcatctgaatttcaaaggcaatcagttatttgacatagttatttttgtgaaaaaggctgtatataaagcacagtaccagaaagcatacaccacaggtcccagtatatccataaatattgaacacaatgaaagatgcacaggccactgccccgaaaagattcctgcaaaagaaggttggctaacattttctaaagaacatactagttcttggggatgtgaagaatacggctgtcttgctatagatacaggctgtctatatggttcttgtcaagatgtcatacgcccagaattagatgtttataagaagattggcagtgaagcatcactgatagaaatatgcataactttgcctcatgaaacttattgcaatgatatggatatattagaaccgattataggtgataaattaagtgcatcctttcagaatacgcagactaaccaacttccgactcttatagcttataaaaaagggaaaatatacacaggtcaaatcaatgatattggaaatacagcattgcagtgcggctcaatccaagtaattaatgggtcaactatcggaactggcagccccaaattcgattatatatgccatgctatgagaaggaaagatgttattgtaaggaagtgtttcaatgacaattatcagtcatgcactaggttagaaaaacggaatgacttgaccccttatagaaagggcgatgtcattgaagtatcaaaaacaggatcaaacatgggccaaatgacatttaaaatagaactaggtgatatcaactataaaatattcactaaatcaatagatcttcaaatgtctggcatttgtgctgggtgtattgactgtgctgaaggtatttcatgctctataaatgctgaagtgtcggctgaaacagtctgccattgtaaaacaaactgtgaagattttataaataatatagtgttttcaccacaaatcaagaattacaatattaaagttcactgtaaatctaaagttgaaaagataatagcgcatatctgtgggagagacatcgatttacaattgactgttaaaccatacaatcagaagatagatttgtcgcagttagatgaatcaaattacataaaggaagaggatctccagtgcgggacatggttatgtaaagtgcaaaaagagggggttgatattatattcaaaggattattttcaggtttagggagatactggaccatattgatttattcaattataggtgtggtaataattgtgatattagtttatatcctgttgccaataggacggcttctaaaagcattcctaatcagacatgaaatagaatatgccatggagcaaaaaatcaaataggtaccacaacggactacatctacatttgatccggaggcagcatatgtggcatttgaagctagatacggacaagtgctcaatgctggtgttgttagagtcttcttcctcaaccaaaagaaggccaaagatgtcttacgtaagacatcgcggcccatggttgaccttacttttggtggggtccaatttgcaatggttaataaccatttcccacaattccagtcgaatccagtgccggacaacggtcttaccctgcaccgtctgtcaggatacctagctcgctgggccttcacccagatgcgatcacctattaagcaagctgagtttagggccactgtggtggtgcctttggcagaggtgaagggttgtacttggaatgatggtgacgcgatgtacctggggtttgctgccggtgctgagatgtttctgcaaacattcactttcttccctctagtgattgagatgcatagggtcctcaaggatggcatggacgtcaacttcatgaagaaagtccttcggcagagatatggccagaagactgctgaacagtggatgcgtgaagaaatagttgctgtaagagcagcttttgaagctgtaggaactttggcctgggccaggactggattctccccagcagcaagagacttcttgcgccaatttggaattgacatatag
>FPM01282_Peru_Madre_de_Dios_Puerto_Maldonado_2024-01-05
actacttttctcgagaattttgcagagctgcaaaccttgagtatagaaatgatgttcctgctgaggatatttgtgctgaagtccttgatggttacaaagcaaggaaagtgcgcttttgcacacctgataattacttactacacgacgggaaaatgtatataatagatttcaaagtgtctgtggatgatcggtcttccagaattacaagagagaaatacaatgaaatttttggagaagtgttcaacccagaaggtgtggactttgaaatcgttattatcaggttggatccttcaaatatggctatacatgttgactctcgagatttcatgaatacaatcggaccaatcacgctaaacattagtatgcaatggttttttgatatgaaagacttcttatttggcaaattccgggatgatgataaattccatgctataataagccaaggagaattcacaatgacattgccatggatcgaagaagatactccagaattgcttgcccatcctatatacaatgagttcatgaattcaatgccagagtcagaacaggccctgttcaaagaagcattggaattcaaatcattcggagcagaaaaatggaatattttcttaaagggagtgatgtctaagtatggtgaatattataaagaatttaccaaaggacatgcccaatccatattcttggcaacaggggactaccccaaaccagataaggaccaaatttcagctggctggcgagagatggtaagtagagtgagctctgaacgtgacatgtcaaatgacataaatcaggaaaaaccaagcatacattttatatgggcacaaaatgactcaagtagcaataataacatacaaaaattaatcaaactatccaaatcattgcaagccatgagtggaacaggaagctatataagtgccttcaaatcattaggaagattgatggatatatcatcagacatcaaaaagtatgagtcattctgcggaaaattaaaatctttggcaaggtctagcgtaaagaaactcgacaggaaaatagaaccggtacaaattggaacagcaactgtcttatgggaacaacaatttaaattagatacggatgtcataaaaagagaagacagaatacatttaatgaaagattatttcggaattggtaaacacaagtctttttcaaaaaagctaaacaatgacataaataccgataagcctaaaatattgaattttgacaatgacgatatagttaggaaatgcaaagataaatataatcaagtcacacataacttgtctcaagttaatgaattagacaagattggaaattacctagagcatttttcagctaaaattagtgcctgcagtgtagaaatgtgggactttatatataatacgactaaaactaagtactggcaatgcatcaacgactactctaccctaatgaaaaacatgctagctgtttcccaatataataggcacaatacctttaggattgtctcatgtgcaaataacaatgtatttggcttagtgatgccaagctcagacataaaaacaaaaaaagcaacattagtctatgcaataatagctctccacaatgaggagacagagatagcagaacttggttcactctattccactttcaagacaacaacaggctatatttcaatatcgaaagcttttaggctagataaagaaaggtgccagcgcatagtgtcctctccaggcttatttcttatgacaagctgtctattattcaatggtaataagagtctagagtttgataagttactaggcttttcattttttacatcaatatcgattacaaaagctatgctctctcttactgagccttcacgctatatgatcatgaattcattggcagtttctagccatgtaaaagagtatatatctgaaaaattttctccttatacaaaaacagcattttccgtagtgatgacagatttgattaaaaaaggttgctattcagcatatgaacagaggaaaaaggtccaaataagggatataaagttaacagactacgatataacacagaaaggggtagattccaaaagagatcttaaatccatttggttcccgggaaaggtaaatttaaaagaatacttgaaccagatttatttaccattttattttaattccaaaggattgcatgaaaagcatcatgttttaatagatttggctaaaacagtgctagaaatcgaaaaagagcaaagagaatcattacccgagccatggtcagagatacctgctaagcagactgtcaacttaaacattttgatttactcaattgcaaggaatttgaacttagatacttcaagacataattttgtgaggagccgggtggaaaatgcaaataactttaacagatctataacaacaatatccacctttaccagctcgaaatcatgcattaaaattggtgattttgaggaagagaaaaagaagaaaacaaaaaatgatgcaaagaaactagcaaaagatatttctaaattaactatagccaacccagcattcttagatgaaatcacaaatgaacatgagataagacactcaacttacgaggatttgaaacaatctatcccagattacacagactatatgtctgtaaaagtttttgatagactatatgagaagattactactaacgaaataagtgataaagaaacagtcaagttgattctagagactatgaagaagcataaaatattttactttggattcttcaacaaaggacaaaaaacagctaaagatagagaaatatttttaggtgaattcgaggcaaaaatgtgcctgtaccttgttgaaagaatagccaaagagagatgcaaattaaacccagaagaaatgataagcgaaccaggcgactctaagttacgagtattggaaaagcaatcagaagatgaaattaggtatatcagcaacacaataaagacattgggaaatgccatagaaaacctgcaatccgggtctttaaattgggcagatatatgtgaaagtaaggcacgagggcttaaaatagaaataaatgctgatatgtctaaatggagtgcccaagatgtgcttttcaagtatttctggctgatagtacttgatcctatcttatatcctgctgagaggaagagaataatttattttctatgtaattacatgcaaaaaaggcttataatgcctgatgaattgctcactacgatattggaccagagggttccttattcaaatgatataattggggtgatgacaaacaattatagatccaacacagtagaaataaagcgaaactggcttcaaggcaatttaaattatacaagtagttacttgcacagctgtagtatgtctgtatataaagatataataagggaagcagcaacattattagagggggaagcccttgtgaattcaatggtacattctgatgataaccaaacatccatatgtatggtgcaaaacaagttgccagatgacaatgtaattgaattttgcatcaagatattcgagaaaatatgtttaacttttggaaatcaggcaaacatgaaaaagacatacctaaccaatttcatcaaggaattcgtttctttatttaatatacatggggagccattctctatatacgggaggtttttgcttacagcagtaggggactgtgcctatctggggccttatgaagatttagcaagtaggctatctgcaacacaaaccgctataaagcatggctgcccaccatcactggcatgggtatccattgctttgaatcactggataactcacaccacgtataatatgttacctggccaaaataatgacccattaccattcttccctaccaacaatagaaatgaaataccagtggagatgtgcggaatactagaaagtgacttatcaacaattgcactaaccggtttagaagcgggaaatgtcacgtttctaacaaatatagcaagaaaactatcatctccaatcttgcaaagagaaagtatccaagaccaatacaattctatagaaaaatgggacctaagtaggttatcacagattgacattctgaggcttaaaatgcttaggtacatatctcttgatagttcggtcacatctgatgatggtatgggggagaccagtgaaatgagatcgcgatcgcttttaacacctcgtaaattcacaacaagtgggtcactcaatagacttaaatcgtataaagattttcaaaatataataacagatgaggataagacaaacgagctatttgagaatttcattaggcatccagagttattggtcacaaaaggcgaaacatttgaagaatttgtcaatacaatattatttaggtataattcaaagaaattcaaagaatctctgtcgatacaaaatccagcacaactctttattgagcaaatattattttccaacaaaccaataattgattacactagcatacatgataagatttttggattgcaagatatgccaggaatcgaagaactagatacaatcataggccgcaaaacatttgttgaaagttatgtccagattgtagatgatttaagcaacttaacactggatattaatgatgtcaagactatatttgccttctgtctcatgaatgatccactactaattacatctgctaataacataataatgtctgttaaagggcatagccaagaaagaataggacaatcagcatgcaaaatgccagaggtcaggagtctgaagcttatacattattcgccagcagttgttttgagagcctatgtgagagggccaacaaatgtgccaaatgtagatatagacgagcttgcgagggatctatctcatctggaagatttcatacaaagcacaaaactcagagagaatatgagagagagaatagaaataaatgagaaacggcatttaggaagagatttcaagtttgaaatcaaagaattgactagattttaccaagtgtgttatgattatataaaatctacagaacataaaattaaggtattcatattgccatacaaagttttcacatcaattgaattctgtggcgcactgacagggaacttaataaatgacaaattgtggtatataacacattacttaaaaaatatagtgtccactacacacaaggcacaaatttcgtcctcacctgaattggaattgcaaatagctgatgaagcactgaggctaatagcacactttgccgatactttcttggcatctgaatcaagaattcaatttctgaaaaaggttatcgaagaattcacatacaaagggatacctgtaaaacatttatattccaaaataaagaattccaagttaagggtcaaattcttagggatccttttgtggttggatgacctaacacaaaatgatttggataagtttgatgcagataaatcagacgaaaagattatatggaataactggcaggtatcaagagatatgaacactggaccaatagatttaatgataagtggctattccaggcaactgcggatcacaggggaagatgataaattgattgctgctgaattgcaggtcactagattgtcagaagatttgatttacagacacggccaggcaatgttaaataaaccgcacggattgaagcttgaaaagatgcagcctgtaactgagatgtctaaacaactacattatatcgttttccagcagaggtcaagaaagcggtacttctattctatattgcccacccaaataattgaagatcataattctagaatcgaatcatctaggttaaacagagattcaaaatgggttcctgtgtgtcctgttgcagtatcaaaactctatcagcaaggacgacctatactttccaaggttaagaatctgaatatgcagactcattcactttctagaatacaggttaatgtggatgaatatgccattacgagaagagcgcattttcagaagatgcctttctttgaaggaccatccatcccttctggtggcatggatctatcagagttaatgaaatccacatccttattgagcttaaattatgacaatataaaaaatgcttctttattggatatgtctagagtattcaagtgcaatggcagtgaaaatgaccaaatggcttttgagttcctgtcagatgaaattctagagcaagacgtagttgaagaaatagaatgcaatcctatattttctatcagttatacaaaaagaggagaatccaatatgacttataaaaatgctttccacaaagctttaatctcagaatgtgacaaatttgaagaagcattcgactttcttgacatggggttttgttcgaacgagaaccttagtattttagaggaaatacattggattatcagttatttgaagacgaatcagtggtccacagaactagacaattgtattcatatgtgtatgtataggaatgggtatgatgcagagtatcatagatttgatataccttctaaattcctcaaagacccgataaaccgaacagtaaattggacagaggttattgaatttatactattaattgaagatttccaaacaaagattgagccatggtcgagtatgaagtcacatttctgttcaaaagcacacagtgtagcattagagtgcatgaaaagcgagaaaagat-----------------cttcaaggagatgaacttgagtgtaggacttggcgaaatatgtgttaaagatgacatatctattgttaaaagtactactgtttttagtaagaatagaccagctcttgaggcaaccacaaaattttatagatcttttattgtgaaagactggtctgaatgcaatccagtgctagataaatttggaaattttatggttttaagtgttgatgataatggccatataatacctaaaatgtacacatgtagagcagcatgtgatattagattaaacaaagataatgctgaaataatattatcgtcaacaaagctcaaccacttcgaaattgtcggaacaacttcgacatcaggctggttcaaaaacacaataacaaacaatttggaacacacatgcgaacatgtgaccgtaaattgtggtcagaaatcagtaaaattccatgcatgttttagacaacataggggttgtataagattctttaaagggacatacatgccatactcaatgattgaagcaatgtgtgttaacatagagctaataattctgacattgtatatctttgctgcaattatatttgcattaatcataacaaagagttatgtggcatacctgctcctgccgttattttatccagtgacatggttttacggaaaggtttataaaaagattaattcctgcccaaattgtctacttgcatctcatcctttcaccagctgccctaaaatctgtatatgcggttctagatttagttgcacagaagctcttaaggtgcatagaatgggtaaggactgtttaggttataaatctctaagcaaagctagacagatgtgtaaatcgaaaagctggtcctttacagcagctatattaactggattaatattgatggaatttatctcaccaattgcaggagagagaatgtataagcttgaggagttagctgatgagtttataaagctaacagagcaagtaaatattttagaaagagaaatggaagtcttgaagcagtcaataattgttatgtttgcaatcattttggtattgttgctttttgaaaatatgatattcaaccgacttttcagcactttttatcgttcttgctccatgtgtggtttgatacattatagaccaggactcaagattgatttaaccaaaactaatagatgcggtagttgcatctgtggattcaatgagcagcaatcatctggttttgaatatgaaatatttctgaaggatatgcatatccagaaagagtcatgcaaatttagtccgagagtaaaccactttaggaatattaaagctttattatttgcacttgtaatctgtgctactatatatacagtttatgcagatgaagattgcttgtctaaagacattaaaataacatatcaagagttgcataattgcataggcccaaagataatgggcgacacttgtgtatcaaagaatgaattgtattctgatttatcctcaaaaaatctagtcacagaatatgataaaaaatattttgaacctgatactgtaaatgatcaattcaacaaaatagagtttgcccaagatgcacatagaatgatactattagaaagaatactttacaagacagaatgtgaaatgctaagcttaaaaaagaacagtggaccttataatgttgcctggcgcacatatttaaaaaatcataatatagacctatgcagtaggcacaactataaaatgatatgtcagtgtattaatacacactctatgtgtaaaaatacagatatagattacaacaaagagattgaaacatattataaaagcaatgctgcagcctatagagctgacctgaataccataatagacacattaaaaacggcattcagagggcttacaaaggtcctaattgaaaattatatagaaaaagatgactctgatgctcttaaggctttattcagtaatattactgattctgtccaggacaattatcagatgattggaatattgaaatttgccagtaagctattagatattaaccttggtagatccacccgctcagctcatcattctataatgacaaacgaaattcccaaatctaatccttttactgattacagttattccaatgtgaacataaaggagtgcatgtcaccagagagcttgaaatgttttaagaagagagacagtacaccgcacacaaatcacctgctttgcaagatagacagcaaatataaagcatttgactggccagagatagaaacaattcaaaaaggtcaaaaattgtgtcttggtgacagtcattgcaacttggaatttacagccataactgcagataagattatgtcattaactaactgttataaggaatctttcactgcgcaaccagcagatatgcagactggaattaaaaaatgctcagctgatgaaattggagaatgtacaacacttgaagacaagacatggccgatcgtattctgtggtggcaaatattactactctgatagcaaagagcatgccaaggacggttctatcaacaactattgtttaaccaacaaatgctctgaacaacgttttccaatacatgaaaattggtttaaaaaatgtaattgggataagacccacaaagaatttagcactatgagacaaataaactataatgatataacttcttatagaaaagcaatagaatctgagataggaacagatttgatgacacaccattataagcccacaaagaaccttccgcatgttgtgccaaggtatcatagtatagatgtacaaggtacagaatcaacagagggtattatcaatggtttcatacaaaatacaatacctgctattagtggtctaggtgtcggttatcatctgaatttcaaaggcaatcagttatttgacatagttatttttgtgaaaaaggctgtatataaagcacagtaccagaaagcatacaccacaggtcccagtatatccataaatattgaacacaatgaaagatgcacaggccactgccccgaaaagattcctgcaaaagaaggttggctaacattttctaaagaacatactagttcttggggatgtgaagaatacggctgtcttgctatagatacaggctgtctatatggttcttgtcaagatgtcatacgcccagaattagatgtttataagaagattggcagtgaagcatcactgatagaaatatgcataactttgcctcatgaaacttattgcaatgatatggatatattagaaccgattataggtgataaattaagtgcatcctttcagaatacgcagactaaccaacttccgactcttatagcttataaaaaagggaaaatatacacaggtcaaatcaatgatattggaaatacagcattgcagtgcggctcaatccaagtaattaatgggtcaactatcggaactggcagccccaaattcgattatatatgccatgctatgagaaggaaagatgttattgtaaggaagtgtttcaatgacaattatcagtcatgcactaggttagaaaaacggaatgacttgaccccttatagaaaaggcgatgtcattgaagtatcaaaaacaggatcaaacatgggccaaatgacatttaaaatagaactaggtgatatcaactataaaatattcactaaatcaatagatcttcaaatgtctggcatttgtgctgggtgtattgactgtgctgaaggtatttcatgctctataaatgctgaagtgtcggctgaaacagtctgccattgtaaaacaaactgtgaagattttataaataatatagtgttttcaccacaaatcaagaattacaatattaaagttcactgtaaatctaaagttgaaaagataatagcgcatatctgtgggagagacatcgatttacaattgactgttaaaccatacaatcagaagatagatttgtcgcagttagatgaatcaaattacataaaggaagaggatctccagtgcgggacatggttatgtaaagtgcaaaaagagggggttgatattatattcaaaggattattttcaggtttagggagatactggaccatattgatttattcaattataggtgtggtaataattgtgatattagtttatatcctgttgcccataggtcggcttttaaaagcattcctaatcagacatgaaatagaatatgccatggagcaaaaaatcaagtaggtaccacaacggactacatctacatttgatccggaggcagcatatgtggcatttgaagctagatacggacaagtgctcaatgctggtgttgttagagtcttcttcctcaaccaaaagaaggccaaagatgtcttacgtaagacatcgcggcccatggttgaccttacttttggtggggtccaatttgcaatggttaataaccatttcccacaattccagtcgaatccagtgccggacaacggtcttaccctgcaccgtctgtcaggatacctagctcgctgggccttcacccagatgcgatcacctattaagcaagctgagtttagggccactgtggtggtgcctttggcagaggtgaagggttgtacttggaatgatggtgacgcgatgtacctggggtttgctgccggtgctgagatgtttctgcaaacattcactttcttccctctagtgattgagatgcatagggtcctcaaggatggcatggacgtcaacttcatgaagaaagtccttcggcagagatatggccagaagactgctgaacagtggatgcgtgaagaaatagttgctgtaagagcagcttttgaagctgtaggaactttggcctgggccaggactggattctccccagcagcaagagacttcttgcgccaatttggaattgacatatag
>FPM01287_Peru_Madre_de_Dios_Puerto_Maldonado_2024-01-15
actacttttctcgagaattttgcagagctgcaaaccttgagtatagaaatgatgttcctgctgaggatatttgtgctgaagtccttgatggttacaaagcaaggaaagtgcgcttttgcacacctgataattacttactacacgacgggaaaatgtatataatagatttcaaagtgtctgtggatgatcggtcttccagaattacaagagagaaatacaatgaaatttttggagaagtgttcaacccagaaggtgtggactttgaaatcgttattatcaggttggatccttcaaatatggctatacatgttgactctcgagatttcatgaatacaatcggaccaatcacgctaaacattagtatgcaatggttttttgatatgaaagacttcttatttggcaaattccgggatgatgataaattccatgctataataagccaaggagaattcacaatgacattgccatggatcgaagaagatactccagaattgcttgcccatcctatatacaatgagttcatgaattcaatgccagagtcagaacaggccctgttcaaagaagcattggaattcaaatcattcggagcagaaaaatggaatattttcttaaagggagtgatgtctaagtatggtgaatattataaagaatttaccaaaggacatgcccaatccatattcttggcaacaggggactaccccaaaccagataaggaccaaatttcagctggctggcgagagatggtaagtagagtgagctctgaacgtgacatgtcaaatgacataaatcaggaaaaaccaagcatacattttatatgggcacaaaatgactcaagtagcaataataacatacaaaaattaatcaaactatccaaatcattgcaagccatgagtggaacaggaagctatataagtgccttcaaatcattaggaagattgatggatatatcatcagacatcaaaaagtatgagtcattctgcggaaaattaaaatctttggcaaggtctagcgtaaagaaactcgacaggaaaatagaaccggtacaaattggaacagcaactgtcttatgggaacaacaatttaaattagatacggatgtcataaaaagagaagacagaatacatttaatgaaagattatttcggaattggtaaacacaagtctttttcaaaaaagctaaacaatgacataaataccgataagcctaaaatattgaattttgacaatgacgatatagttaggaaatgcaaagataaatataatcaagtcacacataacttgtctcaagttaatgaattagacaagattggaaattacctagagcatttttcagctaaaattagtgcctgcagtgtagaaatgtgggactttatatataatacgactaaaactaagtactggcaatgcatcaacgactactctaccctaatgaaaaacatgctagctgtttcccaatataataggcacaatacctttaggattgtctcatgtgcaaataacaatgtatttggcttagtgatgccaagctcagacataaaaacaaaaaaagcaacattagtctatgcaataatagctctccacaatgaggagacagagatagcagaacttggttcactctattccactttcaagacaacaacaggctatatttcaatatcgaaagcttttaggctagataaagaaaggtgccagcgcatagtgtcctctccaggcttatttcttatgacaagctgtctattattcaatggtaataagagtctagagtttgataagttactaggcttttcattttttacatcaatatcgattacaaaagctatgctctctcttactgagccttcacgctatatgatcatgaattcattggcagtttctagccatgtaaaagagtatatatctgaaaaattttctccttatacaaaaacagcattttccgtagtgatgacagatttgattaaaaaaggttgctattcagcatatgaacagaggaaaaaggtccaaataagggatataaagttaacagactacgatataacacagaaaggggtagattccaaaagagatcttaaatccatttggttcccgggaaaggtaaatttaaaagaatacttgaaccagatttatttaccattttattttaattccaaaggattgcatgaaaagcatcatgttttaatagatttggctaaaacagtgctagaaatcgaaaaagagcaaagagaatcattacccgagccatggtcagagatacctgctaagcagactgtcaacttaaacattttgatttactcaattgcaaggaatttgaacttagatacttcaagacataattttgtgaggagccgggtggaaaatgcaaataactttaacagatctataacaacaatatccacctttaccagctcgaaatcatgcattaaaattggtgattttgaggaagagaaaaagaagaaaacaaaaaatgatgcaaagaaactagcaaaagatatttctaaattaactatagccaacccagcattcttagatgaaatcacaaatgaacatgagataagacactcaacttacgaggatttgaaacaatctatcccagattacacagactatatgtctgtaaaagtttttgatagactatatgagaagattactactaacgaaataagtgataaagaaacagtcaagttgattctagagactatgaagaagcataaaatattttactttggattcttcaacaaaggacaaaaaacagctaaagatagagaaatatttttaggtgaattcgaggcaaaaatgtgcctgtaccttgttgaaagaatagccaaagagagatgcaaattaaacccagaagaaatgataagcgaaccaggcgactctaagttacgagtattggaaaagcaatcagaagatgaaattaggtatatcagcaacacaataaagacattgggaaatgccatagaaaacctgcaatccgggtctttaaattgggcagatatatgtgaaagtaaggcacgagggcttaaaatagaaataaatgctgatatgtctaaatggagtgcccaagatgtgcttttcaagtatttctggctgatagtacttgatcctatcttatatcctgctgagaggaagagaataatttattttctatgtaattacatgcaaaaaaggcttataatgcctgatgaattgctcactacgatattggaccagagggttccttattcaaatgatataattggggtgatgacaaacaattatagatccaacacagtagaaataaagcgaaactggcttcaaggcaatttaaattatacaagtagttacttgcacagctgtagtatgtctgtatataaagatataataagggaagcagcaacattattagagggggaagcccttgtgaattcaatggtacattctgatgataaccaaacatccatatgtatggtgcaaaacaagttgccagatgacaatgtaattgaattttgcatcaagatattcgagaaaatatgtttaacttttggaaatcaggcaaacatgaaaaagacatacctaaccaatttcatcaaggaattcgtttctttatttaatatacatggggagccattctctatatacgggaggtttttgcttacagcagtaggggactgtgcctatctggggccttatgaagatttagcaagtaggctatctgcaacacaaaccgctataaagcatggctgcccaccatcactggcatgggtatccattgctttgaatcactggataactcacaccacgtataatatgttacctggccaaaataatgacccattaccattcttccctaccaacaatagaaatgaaataccagtggagatgtgcggaatactagaaagtgacttatcaacaattgcactaaccggtttagaagcgggaaatgtcacgtttctaacaaatatagcaagaaaactatcatctccaatcttgcaaagagaaagtatccaagaccaatacaattctatagaaaaatgggacctaagtaggttatcacagattgacattctgaggcttaaaatgcttaggtacatatctcttgatagttcggtcacatctgatgatggtatgggggagaccagtgaaatgagatcgcgatcgcttttaacacctcgtaaattcacaacaagtgggtcactcaatagacttaaatcgtataaagattttcaaaatataataacagatgaggataagacaaacgagctatttgagaatttcattaggcatccagagttattggtcacaaaaggcgaaacatttgaagaatttgtcaatacaatattatttaggtataattcaaagaaattcaaagaatctctgtcgatacaaaatccagcacaactctttattgagcaaatattattttccaacaaaccaataattgattacactagcatacatgataagatttttggattgcaagatatgccaggaatcgaagaactagatacaatcataggccgcaaaacatttgttgaaagttatgtccagattgtagatgatttaagcaacttaacactggatattaatgatgtcaagactatatttgccttctgtctcatgaatgatccactactaattacatctgctaataacataataatgtctgttaaagggcatagccaagaaagaataggacaatcagcatgcaaaatgccagaggtcaggagtctgaagcttatacattattcgccagcagttgttttgagagcctatgtgagagggccaacaaatgtgccaaatgtagatatagacgagcttgcgagggatctatctcatctggaagatttcatacaaagcacaaaactcagagagaatatgagagagagaatagaaataaatgagaaacggcatttaggaagagatttcaagtttgaaatcaaagaattgactagattttaccaagtgtgttatgattatataaaatctacagaacataaaattaaggtattcatattgccatacaaagttttcacatcaattgaattctgtggcgcactgacagggaacttaataaatgacaaattgtggtatataacacattacttaaaaaatatagtgtccactacacacaaggcacaaatttcgtcctcacctgaattggaattgcaaatagctgatgaagcactgaggctaatagcacactttgccgatactttcttggcatctgaatcaagaattcaatttctgaaaaaggttatcgaagaattcacatacaaagggatacctgtaaaacatttatattccaaaataaagaattccaagttaagggtcaaattcttagggatccttttgtggttggatgacctaacacaaaatgatttggataagtttgatgcagataaatcagacgaaaagattatatggaataactggcaggtatcaagagatatgaacactggaccaatagatttaatgataagtggctattccaggcaactgcggatcacaggggaagatgataaattgattgctgctgaattgcaggtcactagattgtcagaagatttgatttacagacacggccaggcaatgttaaataaaccgcacggattgaagcttgaaaagatgcagcctgtaactgagatgtctaaacaactacattatatcgttttccagcagaggtcaagaaagcggtacttctattctatattgcccacccaaataattgaagatcataattctagaatcgaatcatctaggttaaacagagattcaaaatgggttcctgtgtgtcctgttgcagtatcaaaactctatcagcaaggacgacctatactttccaaggttaagaatctgaatatgcagactcattcactttctagaatacaggttaatgtggatgaatatgccattacgagaagagcgcattttcagaagatgcctttctttgaaggaccatccatcccttctggtggcatggatctatcagagttaatgaaatccacatccttattgagcttaaattatgacaatataaaaaatgcttctttattggatatgtctagagtattcaagtgcaatggcagtgaaaatgaccaaatggcttttgagttcctgtcagatgaaattctagagcaagacgtagttgaagaaatagaatgcaatcctatattttctatcagttatacaaaaagaggagaatccaatatgacttataaaaatgctttccacaaagctttaatctcagaatgtgacaaatttgaagaagcattcgactttcttgacatggggttttgttcgaacgagaaccttagtattttagaggaaatacattggattatcagttatttgaagacgaatcagtggtccacagaactagacaattgtattcatatgtgtatgtataggaatgggtatgatgcagagtatcatagatttgatataccttctaaattcctcaaagacccgataaaccgaacagtaaattggacagaggttattgaatttatactattaattgaagatttccaaacaaagattgagccatggtcgagtatgaagtcacatttctgttcaaaagcacacagtgtagcattagagtgcatgaaaagcgagaaaagatcactagcagaatttgtacttcaaggagatgaacttgagtgtaggacttggcgaaatatgtgttaaagatgacatatctattgttaaaagtactactgtttttagtaagaatagaccagctcttgaggcaaccacaaaattttatagatcttttattgtgaaagactggtctgaatgcaatccagtgctagataaatttggaaattttatggttttaagtgttgatgataatggccatataatacctaaaatgtacacatgtagagcagcatgtgatattagattaaacaaagataatgctgaaataatattatcgtcaacaaagctcaaccacttcgaaattgtcggaacaacttcgacatcaggctggttcaaaaacacaataacaaacaatttggaacacacatgcgaacatgtgaccgtaaattgtggtcagaaatcagtaaaattccatgcatgttttagacaacataggggttgtataagattctttaaagggacatacatgccatactcaatgattgaagcaatgtgtgttaacatagagctaataattctgacattgtatatctttgctgcaattatatttgcattaatcataacaaagagttatgtggcatacctgctcctgccgttattttatccagtgacatggttttacggaaaggtttataaaaagattaattcctgcccaaattgtctacttgcatctcatcctttcaccagctgccctaaaatctgtatatgcggttctagatttagttgcacagaagctcttaaggtgcatagaatgggtaaggactgtttaggttataaatctctaagcaaagctagacagatgtgtaaatcgaaaagctggtcctttacagcagctatattaactggattaatattgatggaatttatctcaccaattgcaggagagagaatgtacaagcttgaggagttagctgatgagtttataaagctaacagagcaagtaaatattttagaaagagaaatggaagtcttgaagcagtcaataattgttatgtttgcaatcattttggtattgttgctttttgaaaatatgatattcaaccgacttttcagcactttttatcgttcttgctccatgtgtggtttgatacattatagaccaggactcaagattgatttaaccaaaactaatagatgcggtagttgcatctgtggattcaatgagcagcaatcatctggttttgaatatgaaatatttctgaaggatatgcatatccagaaagagtcatgcaaatttagtccgagagtaaaccactttaggaatattaaagctttattatttgcacttgtaatctgtgctactatatatacagtttatgcagatgaagattgcttgtctaaagacattaaaataacatatcaagagttgcataattgcataggcccaaagataatgggcgacacttgtgtatcaaagaatgaattgtattctgatttatcctcaaaaaatctagtcacagaatatgataaaaaatattttgaacctgatactgtaaatgatcaattcaacaaaatagagtttgcccaagatgcacatagaatgatactattagaaagaatactttacaagacagaatgtgaaatgctaagcttaaaaaagaacagtggaccttataatgttgcctggcgcacatatttaaaaaatcataatatagacctatgcagtaggcacaactataaaatgatatgtcagtgtattaatacacactctatgtgtaaaaatacagatatagattacaacaaagagattgaaacatattataaaagcaatgctgcagcctatagagctgacctgaataccataatagacacattaaaaacggcattcagagggcttacaaaggtcctaattgaaaattatatagaaaaagatgactctgatgctcttaaggctttattcagtaatattactgattctgtccaggacaattatcagatgattggaatattgaaatttgccagtaagctattagatattaaccttggtagatccacccgctcagctcatcattctataatgacaaacgaaattcccaaatctaatccttttactgattacagttattccaatgtgaacataaaggagtgcatgtcaccagagagcttgaaatgttttaagaagagagacagtacaccgcacacaaatcacctgctttgcaagatagacagcaaatataaagcatttgactggccagagatagaaacaattcaaaaaggtcaaaaattgtgtcttggtgacagtcattgcaacttggaatttacagccataactgcagataagattatgtcattaactaactgttataaggaatctttcactgcgcaaccagcagatatgcagactggaattaaaaaatgctcagctgatgaaattggagaatgtacaacacttgaagacaagacatggccgatcgtattctgtggtggcaaatattactactctgatagcaaagagcatgccaaggacggttctatcaacaactattgtttaaccaacaaatgctctgaacaacgttttccaatacatgaaaattggtttaaaaaatgtaattgggataagacccacaaagaatttagcactatgagacaaataaactataatgatataacttcttatagaaaagcaatagaatctgagataggaacagatttgatgacacaccattataagcccacaaagaaccttccgcatgttgtgccaaggtatcatagtatagatgtacaaggtacagaatcaacagagggtattatcaatggtttcatacaaaatacaatacctgctattagtggtctaggtgtcggttatcatctgaatttcaaaggcaatcagttatttgacatagttatttttgtgaaaaaggctgtatataaagcacagtaccagaaagcatacaccacaggtcccagtatatccataaatattgaacacaatgaaagatgcacaggccactgccccgaaaagattcctgcaaaagaaggttggctaacattttctaaagaacatactagttcttggggatgtgaagaatacggctgtcttgctatagatacaggctgtctatatggttcttgtcaagatgtcatacgcccagaattagatgtttataagaagattggcagtgaagcatcactgatagaaatatgcataactttgcctcatgaaacttattgcaatgatatggatatattagaaccgattataggtgataaattaagtgcatcctttcagaatacgcagactaaccaacttccgactcttatagcttataaaaaagggaaaatatacacaggtcaaatcaatgatattggaaatacagcattgcagtgcggctcaatccaagtaattaatgggtcaactatcggaactggcagccccaaattcgattatatatgccatgctatgagaaggaaagatgttattgtaaggaagtgtttcaatgacaattatcagtcatgcactaggttagaaaaacggaatgacttgaccccttatagaaaaggcgatgtcattgaagtatcaaaaacaggatcaaacatgggccaaatgacatttaaaatagaactaggtgatatcaactataaaatattcactaaatcaatagatcttcaaatgtctggcatttgtgctgggtgtattgactgtgctgaaggtatttcatgctctataaatgctgaagtgtcggctgaaacagtctgccattgtaaaacaaactgtgaagattttataaataatatagtgttttcaccacaaatcaagaattacaatattaaagttcactgtaaatctaaagttgaaaagataatagcgcatatctgtgggagagacatcgatttacaattgactgttaaaccatacaatcagaagatagatttgtcgcagttagatgaatcaaattacataaaggaagaggatctccagtgcgggacatggttatgtaaagtgcaaaaagagggggttgatattatattcaaaggattattttcaggtttagggagatactggaccatattgatttattcaattataggtgtggtaataattgtgatattagtttatatcctgttgcccataggtcggcttttaaaagcattcctaatcagacatgaaatagaatatgccatggagcaaaaaatcaagtaggtaccacaacggactacatctacatttgatccggaggcagcatatgtggcatttgaagctagatacggacaagtgctcaatgctggtgttgttagagtcttcttcctcaaccaaaagaaggccaaagatgtcttacgtaagacatcgcggcccatggttgaccttacttttggtggggtccaatttgcaatggttaataaccatttcccacaattccagtcgaatccagtgccggacaacggtcttaccctgcaccgtctgtcaggatacctagctcgctgggccttcacccagatgcgatcacctattaagcaagctgagtttagggccactgtggtggtgcctttggcagaggtgaagggttgtacttggaatgatggtgacgcgatgtacctggggtttgctgccggtgctgagatgtttctgcaaacattcactttcttccctctagtgattgagatgcatagggtcctcaaggatggcatggacgtcaacttcatgaagaaagtccttcggcagagatatggccagaagactgctgaacagtggatgcgtgaagaaatagttgctgtaagagcagcttttgaagctgtaggaactttggcctgggccaggactggattctccccagcagcaagagacttcttgcgccaatttggaattgacatatag
>LET-2267_Colombia_2024-04-10
actacttttctcgagaattttgcagagctgcaaaccttgagtatagaaatgatgttcctgctgaggatatttgtgctgaagtccttgatggttacaaagcaaggaaagtgcgcttttgcacacctgataattacttactacacgatgggaaaatgtatataatagatttcaaagtgtctgtggatgatcggtcttccagaattacaagagagaaatacaatgaaatttttggagaagtgttcaacccagaaggtgtggactttgaaatcgttattatcaggttggatccttcaaatatggctatacatgttgactctcgagatttcatgaatacaatcggaccaatcacgctaaacattagtatgcaatggttttttgatatgaaagacttcttatttggcaaattccgggatgatgataaattccatgctataataagccaaggagaattcacaatgacattgccatggatcgaagaagatactccagaattgcttgcccatcctatatacaatgagttcatgaattcaatgccagagtcagaacaggccctgttcaaagaagcattggaattcaaatcattcggagcagaaaaatggaatattttcttaaagggagtgatgtctaagtatggtgaatattataaagaatttaccaaaggacatgcccaatccatattcttggcaacaggggactaccccaaaccagataaggaccaaatttcagctggctggcgagagatggtaagtagagtgagctctgaacgtgacatgtcaaatgacataaatcaggaaaaaccaagcatacattttatatgggcacaaaatgactcaagtagcaataataacatacaaaaattaatcaaactatccaaatcattgcaagccatgagtggaacaggaagctatataagtgccttcaaatcattaggaagattgatggatatatcatcagacatcaaaaagtatgagtcattctgcggaaaattaaaatctttggcaaggtctagcgtaaagaaactcgacaggaaaatagaaccggtacaaattggaacagcaactgtcttatgggaacaacaatttaaattagatacggatgtcataaaaagagaagacagaatacatttaatgaaagattatttcggaattggtaaacacaagtctttttcaaaaaagctaaacaatgacataaataccgataagcctaaaatattgaattttgacaatgacgatatagttaggaaatgcaaagataaatataatcaagtcacacataacttgtctcaagttaatgaattagacaagattggaaattacctagagcatttttcagctaaaattagtgcctgcagtgtagaaatgtgggactttatatataatacgactaaaactaagtactggcaatgcatcaacgactactctaccctaatgaaaaacatgctagctgtttcccaatataataggcacaatacctttaggattgtctcatgtgcaaataacaatgtatttggcttagtgatgccaagctcagacataaaaacaaaaaaagcaacattagtctatgcaataatagctctccacaatgaggagacagagatagcagaacttggttcactctattccactttcaagacaacaacaggctatatttcaatatcgaaagcttttaggctagataaagaaaggtgccagcgcatagtgtcctctccaggcttatttcttatgacaagctgtctattattcaatggtaataagagtctagagtttgataagttactaggcttttcattttttacgtcaatatcgattacaaaagctatgctctctcttactgagccttcacgctatatgatcatgaattcattggcagtttctagccatgtaaaagagtatatatctgaaaaattttctccttatacaaaaacagcattttctgtagtgatgacagatttgattaaaaaaggttgctattcagcatatgaacagaggaaaaaggtccaaataagggatataaagttaacagactacgatataacacagaaaggggtagattccaaaagagatcttaaatccatttggttcccgggaaaggtaaatttaaaagaatacttgaaccagatttatttaccattttattttaattccaaaggattgcatgaaaagcatcatgttttaatagatttggctaaaacagtgctagaaatcgaaaaagagcaaagagaatcattacccgagccatggtcagagatacctgctaagcagactgtcaacttaaacattttgatttactcaattgcaaggaatttgaacttagatacttcaagacataattttgtgaggagccgggtggaaaatgcaaataactttaacagatctataacaacaatatccacctttaccagctcgaaatcatgcattaaaattggtgattttgaggaagagaaaaagaagaaaacaaaaaatgatgcaaagaaactagcaaaagatatttctaaattaactatagccaacccagcattcttagatgaaatcacaaatgaacatgagataagacactcaacttacgaggatttgaaacaatctatcccagattacacagactatatgtctgtaaaagtttttgatagactatatgagaagattactactaacgaaataagtgataaagaaacagtcaagttgattctagagactatgaagaagcataaaatattttactttggattcttcaacaaaggacaaaaaacagctaaagatagagaaatatttttaggtgaattcgaggcaaaaatgtgcctgtaccttgttgaaagaatagccaaagagagatgcaaattaaacccagaagaaatgataagcgaaccaggcgactctaagttacgagtattggaaaagcaatcagaagatgaaattaggtatatcagcaacacaataaagacattgggaaatgccatagaaaacctgcaatccgggtctttaaattgggcagatatatgtgaaagtaaggcacgagggcttaaaatagaaataaatgctgatatgtctaaatggagtgcccaagatgtgcttttcaagtatttctggctgatagtacttgatcctatcttatatcctgctgagaggaagagaataatttattttctatgtaattacatgcaaaaaaggcttataatgcctgatgaattgctcactacgatattggaccagagggttccttattcaaatgatataattggggtgatgacaaacaattatagatccaacacagtagaaataaagcgaaactggcttcaaggcaatttaaattatacaagtagttacttgcacagctgtagtatgtctgtatataaagatataataagggaagcagcaacattattagagggggaagcccttgtgaattcaatggtacattctgatgataaccaaacatccatatgtatggtgcaaaacaagttgccagatgacaatgtaattgaattttgcatcaagatattcgagaaaatatgtttaacttttggaaatcaggcaaacatgaaaaagacatacctaaccaatttcatcaaggaattcgtttctttatttaatatacatggggagccattctctatatacgggaggtttttgcttacagcagtaggggactgtgcctatctggggccttatgaagatttagcaagtaggctatctgcaacacaaaccgctataaagcatggctgcccaccatcactggcatgggtatccattgctttgaatcactggataactcacaccacgtataatatgttacctggccaaaataatgacccattaccattcttccctaccaacaatagaaatgaaataccagtggagatgtgcggaatactagaaagtgacttatcaacaattgcactaaccggtttagaagcgggaaatgtcacgtttctaacaaatatagcaagaaaactatcatctccaatcttgcaaagagaaagtatccaagaccaatacaattctatagaaaaatgggacctaagtaggttatcacagattgacattctgaggcttaaaatgcttaggtacatatctcttgatagttcggtcacatctgatgatggtatgggggagaccagtgaaatgagatcgcgatcgcttttaacacctcgtaaattcacaacaagtgggtcactcaatagacttaaatcgtataaagattttcaaaatataataacagatgaggataagacaaacgagctatttgagaatttcattaggcatccagagttattggtcacaaaaggcgaaacatttgaagaatttgtcaatacaatattatttaggtataattcaaagaaattcaaagaatctctgtcgatacaaaatccagcacaactctttattgagcaaatattattttccaacaaaccaataattgattacactagcatacatgataagattttcggattgcaagatatgccaggaatcgaagaactagatacaatcataggccgcaaaacatttgttgaaagttatgtccagattgtagatgatttaagcaacttaacactggatattaatgatgtcaagactatatttgccttctgtctcatgaatgatccactactaattacatctgctaataacataataatgtctgttaaagggcatagccaagaaagaataggacaatcagcatgcaaaatgccagaggtcaggagtctgaagcttatacattattcgccagcagttgttttgagagcctatgtgagagggccaacaaatgtgccaaatgtagatatagacgagcttgcgagggatctatctcatctggaagatttcatacaaagcacaaaactcagagagaatatgagagagagaatagaaataaatgagaaacggcatttaggaagagatttcaagtttgaaatcaaagaattgactagattttaccaagtgtgttatgattatataaaatctacagaacataaaattaaggtattcatattgccatacaaagttttcacatcaattgaattctgtggcgcactgacagggaacttaataaatgacaaattgtggtatataacacattacttaaaaaatatagtgtccactacacacaaggcacaaatttcgtcctcacctgaattggaattgcaaatagctgatgaagcactgaggctaatagcacactttgccgatactttcttggcatctgaatcaagaattcaatttctgaaaaaggttatcgaagaattcacatacaaagggatacctgtaaaacatttatattccaaaataaagaattccaagttaagggtcaaattcttagggatccttttgtggttggatgacctaacacaaaatgatttggataagtttgatgcagataaatcagacgaaaagattatatggaataactggcaggtatcaagagatatgaacactggaccaatagatttaatgataagtggctattccaggcaactgcggatcacaggggaagatgataaattgattgctgctgaattgcaggtcactagattgtcagaagatttgatttacagacacggccaggcaatgttaaataaaccgcacggattgaagcttgaaaagatgcagcctgtaactgagatgtctaaacaactacattatatcgttttccagcagaggtcaagaaagcggtacttctattctatattgcccacccaaataattgaagatcataattctagaatcgaatcatctaggttaaacagagattcaaaatgggttcctgtgtgtcctgttgcagtatcaaaactctatcagcaaggacgacctatactttccaaggttaagaatctgaatatgcagactcattcactttctagaatacaggttaatgtggatgaatatgccattacaagaagagcgcattttcagaagatgcctttctttgaaggaccatccatcccttctggtggcatggatctatcagagttaatgaaatccacatccttattgagcttaaattatgacaatataaaaaatgcttctttattggatatgtctagagtattcaagtgcaatggcagtgaaaatgaccaaatggcttttgagttcctgtcagatgaaattctagagcaagacgtagttgaagaaatagaatgcaatcctatattttctatcagttatacaaaaagaggagaatccaatatgacttataaaaatgctttccacaaagctttaatctcagaatgtgacaaatttgaagaagcattcgactttcttgacatggggttttgctcgaacgagaaccttagtattttagaggaaatacattggattatcagttatttgaagacgaatcagtggtccacagaactagacaattgtattcatatgtgtatgtataggaatgggtatgatgcagagtatcatagatttgatataccttctaaattcctcaaagacccgataaaccgaacagtaaattggacagaggttattgaatttatactattaattgaagatttccaaacaaaaattgagccatggtcgagtatgaagtcacatttctgttcaaaagcacacagtgtagcattagagtgcatgaaaagcgagaaaagatcactggcagaatttgtacttcaaggagatgaacttgagtgtaggacttggcgaaatatgtgttaaagatgacatatctattgttaaaagtactactgtttttagtaagaatagaccagctcttgaggcaaccacaaaattttatagatcttttattgtgaaagactggtctgaatgcaatccagtgttagataaatttggaaattttatggttttaagtgttgatgataatggccatataatacctaaaatgtacacatgtagagcagcatgtgatattagattaaacaaagataatgctgaaataatattatcgtcaacaaagctcaaccacttcgaaattgtcggaacaacttcgacatcaggctggttcaaaaacacaataacaaacaatttggaacacacatgcgaacatgtgaccgtaaattgtggtcagaaatcagtaaaattccatgcatgttttagacaacataggggttgtataagattctttaaagggacatatatgccatactcaatgattgaagcaatgtgtgttaacatagagctaataattctgacattgtatatctttgctgcaattatatttgcattaatcataacaaagagttatgtggcatacctgctcctgccgttattttatccagtgacatggtcttacggaaaggtttataaaaagattaattcctgcccaaattgtctacttgcatctcatcctttcaccagctgccctaaaatctgtatatgcggttctagatttagttgcacagaagctcttaaggtgcatagaatgggtaaggactgtttaggttataaatctctaagcaaagctagacagatgtgtaaatcgaaaagctggtcctttacagcagctatattaactggattaatattgatggaatttatctcaccaattgcaggagagagaatgtataagcttgaggagttagctgatgagtttataaagctaacagagcaagtaaatattttagaaagagaaatggaagtcttgaagcagtcaataattgttatgtttgcaatcattttggtattgttgctttttgaaaatatgatattcaaccgacttttcagcactttttatcgttcttgctccatgtgtggtttgatacattatagaccaggactcaagattgatttaaccaaaactaatagatgcggtagttgcatctgtggattcaatgagcagcaatcatctggttttgaatatgaaatatttctgaaggatatgcatatccagaaagagtcatgcaaatttagtccaagagtaaaccactttaggaatattaaagctttattatttgcacttgtaatctgtgctactatatatacagtttatgcagatgaagattgcttgtctaaagacattaaaataacatatcaagagttgcataattgcataggcccaaagataatgggcgacacttgtgtatcaaagaatgaattgtattctgatttatcctcaaaaaatctagtcacagaatatgataaaaaatattttgaacctgatactgtaaatgatcaattcaacaaaatagagtttgcccaagatgcacatagaatgatactattagaaagaatactttacaagacagaatgtgaaatgctaagcttaaaaaagaacagtggaccttataatgttgcctggcgcacatatttaaaaaatcataatatagacctatgcagtaggcacaactataaaatgatatgtcagtgtattaatacacactctatgtgtaaaaatacagatatagattacaacaaagagattgaaacatattataaaagcaatgctgcagcctatagagctgacctgaataccataatagacacattaaaaacggcattcagagggcttacaaaggtcctaattgaaaattatatagaaaaagatgactctgatgctcttaaggctttattcagtaatattactgattctgtccaggacaattatcagatgattggaatattgaaatttgccagtaagctattagatattaaccttggtagatccacccgctcagctcatcattctataatgacaaacgaaattcccaaatctaatccttttactgattacagttattccaatgtgaacataaaggagtgcatgtcaccagagagcttgaaatgttttaagaagagagacagtacaccgcacacaaatcacctgctttgcaagatagacagcaaatataaagcatttgactggccagagatagaaacaattcaaaaaggtcaaaaattgtgtcttggtgacagtcattgcaacttggaatttacagccataactgcagataagattatgtcattaactaactgttataaggaatctttcactgcgcaaccagcagatatgcagactggaattaaaaaatgctcagctgatgaaattggagaatgtacaacacttgaagacaagacatggccgatcgtattctgtggtggcaaatattactactctgatagcaaagagcatgccaaggacggttctatcaacaactattgtttaaccaacaaatgctctgaacaacgttttccaatacatgaaaattggtttaaaaaatgtaattgggataagacccacaaagaatttagcactatgagacaaataaactataatgatataacttcttatagaaaagcaatagaatctgagataggaacagatttgatgacacaccattataagcccacaaagaaccttccgcatgttgtgccaaggtatcatagtatagatgtacaaggtacagaatcaacagagggtgttatcaatggtttcatacaaaatacaatacctgctattagtggtctaggtgtcggttatcatctgaatttcaaaggcaatcagttatttgacatagttatttttgtgaaaaaggctgtatataaagcacagtaccagaaagcatacaccacaggtcccagtatatccataaatattgaacacaatgaaagatgcacaggccactgccccgaaaagattcctgcaaaagaaggttggctaacattttctaaagaacatactagttcttggggatgtgaagaatacggctgtcttgctatagatacaggctgtctatatggttcttgtcaagatgtcatacgcccagaattagatgtttataagaagattggcagtgaagcatcactgatagaaatatgcataactttgcctcatgaaacttattgcaatgatatggatatattagaaccgattataggtgataaattaagtgcatcctttcagaatacgcagactaaccaacttccgactcttatagcttataaaaaagggaaaatatacacaggtcaaatcaatgatattggaaatacagcattgcagtgcggctcaatccaagtaattaatgggtcaactatcggaactggcagccccaaattcgattatatatgccatgctatgagaaggaaagatgttattgtaaggaagtgtttcaatgacaattatcagtcatgcactaggttagaaaaacggaatgacttgaccccttatagaaaaggcgatgtcattgaagtatcaaaaacaggatcaaacatgggccaaatgacatttaaaatagaactaggtgatatcaactataaaatattcactaaatcaatagatcttcaaatgtctggcatttgtgctgggtgtattgactgtgctgaaggtatttcatgctctataaatgctgaagtgtcggccgaaacagtctgccattgtaaaacaaactgtgaagattttataaataatatagtgttttcaccacaaatcaagaattacaatattaaagttcactgtaaatctaaagttgaaaagataatagcgcatatctgtgggagagacatcgatttacaattaactgttaaaccatacaatcagaagatagatttgtcgcagttagatgaatcaaattacataaaggaagaggatctccagtgcgggacatggttatgtaaagtgcaaaaagagggggttgatattatattcaaaggattattttcaggtttagggagatactggaccatattgatttattcaattataggtgtggtaataattgtgatattagtttatatcctgttgcccataggtcggcttttaaaagcantcctaatcagacatgaaatagaatatgccatggagcaaaaaatcaagtaggtaccacaacggactacatctacatttgatccggaggcagcatatgtggcatttgaagctagatacggacaagtgctcaatgctggtgttgttagagtcttcttcctcaaccaaaagaaggccaaagatgtcttacgtaagacatcgcggcccatggttgaccttacttttggtggggtccaatttgcaatggttaataaccatttcccacaattccagtcgaatccagtgccggacaacggtcttaccctgcaccgtctgtcaggatacctagctcgctgggccttcacccagatgcgatcacctattaagcaagctgagtttagggccactgtggtggtgcctttggcagaggtgaagggttgtacttggaatgatggtgacgcgatgtacctggggtttgctgccggtgctgagatgtttctgcaaacattcactttcttccctctagtgattgagatgcatagggtcctcaaggatggcatggacgtcaacttcatgaagaaagtccttcggcagagatatggccagaagactgctgaacagtggatgcgtgaagaaatagttgctgtaagagcagcttttgaagctgtaggaactttggcctgggccaggactggattctccccagcagcaagagacttcttgcgccaatttggaattgacatatag
>LET-2261_Colombia_2024-04-05
actacttttctcgagaattttgcagagctgcaaaccttgagtatagaaatgatgttcctgctgaggatatttgtgctgaagtccttgatggttacaaagcaaggaaagtgcgcttttgcacacctgataattacttactacacgacgggaaaatgtatataatagatttcaaagtgtctgtggatgatcggtcttccagaattacaagagagaaatacaatgaaatttttggagaagtgttcaacccagaaggtgtggactttgaaatcgttattatcaggttggatccttcaaatatggctatacatgttgactctcgagatttcatgaatacaatcggaccaatcacgctaaacattagtatgcaatggttttttgatatgaaagacttcttatttggcaaattccgggatgatgataaattccatgctataataagccaaggagaattcacaatgacattgccatggatcgaagaagatactccagaattgcttgcccatcctatatacaatgagttcatgaattcaatgccagagtcagaacaggccctgttcaaagaagcattggaattcaaatcattcggagcagaaaaatggaatattttcttaaagggagtgatgtctaagtatggtgaatattataaagaatttaccaaaggacatgcccaatccatattcttggcaacaggggactaccccaaaccagataaggaccaaatttcagctggctggcgagagatggtaagtagagtgagctctgaacgtgacatgtcaaatgacataaatcaggaaaaaccaagcatacattttatatgggcacaaaatgactcaagtagcaataataacatacaaaaattaatcaaactatccaaatcattgcaagccatgagtggaacaggaagctatataagtgccttcaaatcattaggaagattgatggatatatcatcagacatcaaaaagtatgagtcattctgcggaaaattaaaatctttggcaaggtctagcgtaaagaaactcgacaggaaaatagaaccggtacaaattggaacagcaactgtcttatgggaacaacaatttaaattagatacggatgtcataaaaagagaagacagaatacatttaatgaaagattatttcggaattggtaaacacaagtctttttcaaaaaagctaaacaatgacataaataccgataagcctaaaatattgaattttgacaatgacgatatagttaggaaatgcaaagataaatataatcaagtcacacataacttgtctcaagttaatgaattagacaagattggaaattacctagagcatttttcagctaaaattagtgcctgcagtgtagaaatgtgggactttatatataatacgactaaaactaagtactggcaatgcatcaacgactactctaccctaatgaaaaacatgctagctgtttcccaatataataggcacaatacctttaggattgtctcatgtgcaaataacaatgtatttggcttagtgatgccaagctcagacataaaaacaaaaaaagcaacattagtctatgcaataatagctctccacaatgaggagacagagatagcagaacttggttcactctattccactttcaagacaacaacaggctatatttcaatatcgaaagcttttaggctagataaagaaaggtgccagcgcatagtgtcctctccaggcttatttcttatgacaagctgtctattattcaatggtaataagagtctagagtttgataagttactaggcttttcattttttacgtcaatatcgattacaaaagctatgctctctcttactgagccttcacgctatatgatcatgaattcattggcagtttctagccatgtaaaagagtatatatctgaaaaattttctccttatacaaaaacagcattttctgtagtgatgacagatttgattaaaaaaggttgctattcagcatatgaacagaggaaaaaggtccaaataagggatataaagttaacagactacgatataacacagaaaggggtagattccaaaagagatcttaaatccatttggttcccgggaaaggtaaatttaaaagaatacttgaaccagatttatttaccattttattttaattccaaaggattgcatgaaaagcatcatgttttaatagatttggctaaaacagtgctagaaatcgaaaaagagcaaagagaatcattacccgagccatggtcagagatacctgctaagcagactgtcaacttaaacattttgatttactcaattgcaaggaatttgaacttagatacttcaagacataattttgtgaggagccgggtggaaaatgcaaataactttaacagatctataacaacaatatccacctttaccagctcgaaatcatgcattaaaattggtgattttgaggaagagaaaaagaagaaaacaaaaaatgatgcaaagaaactagcaaaagatatttctaaattaactatagccaacccagcattcttagatgaaatcacaaatgaacatgagataagacactcaacttacgaggatttgaaacaatctatcccagattacacagactatatgtctgtaaaagtttttgatagactatatgagaagattactactaacgaaataagtgataaagaaacagtcaagttgattctagagactatgaagaagcataaaatattttactttggattcttcaacaaaggacaaaaaacagctaaagatagagaaatatttttaggtgaattcgaggcaaaaatgtgcctgtaccttgttgaaagaatagccaaagagagatgcaaattaaacccagaagaaatgataagcgaaccaggcgactctaagttacgagtattggaaaagcaatcagaagatgaaattaggtatatcagcaacacaataaagacattgggaaatgccatagaaaacctgcaatccgggtctttaaattgggcagatatatgtgaaagtaaggcacgagggcttaaaatagaaataaatgctgatatgtctaaatggagtgcccaagatgtgcttttcaagtatttctggctgatagtacttgatcctatcttatatcctgctgagaggaagagaataatttattttctatgtaattacatgcaaaaaaggcttataatgcctgatgaattgctcactacgatattggaccagagggttccttattcaaatgatataattggggtgatgacaaacaattatagatccaacacagtagaaataaagcgaaactggcttcaaggcaatttaaattatacaagtagttacttgcacagctgtagtatgtctgtatataaagatataataagggaagcagcaacattattagagggggaagcccttgtgaattcaatggtacattctgatgataaccaaacatccatatgtatggtgcaaaacaagttgccagatgacaatgtaattgaattttgcatcaagatattcgagaaaatatgtttaacttttggaaatcaggcaaacatgaaaaagacatacctaaccaatttcatcaaggaattcgtttctttatttaatatacatggggagccattctctatatacgggaggtttttgcttacagcagtaggggactgtgcctatctggggccttatgaagatttagcaagtaggctatctgcaacacaaaccgctataaagcatggctgcccaccatcactggcatgggtatccattgctttgaatcactggataactcacaccacgtataatatgttacctggccaaaataatgacccattaccattcttccctaccaacaatagaaatgaaataccagtggagatgtgcggaatactagaaagtgacttatcaacaattgcactaaccggtttagaagcgggaaatgtcacgtttctaacaaatatagcaagaaaactatcatctccaatcttgcaaagagaaagtatccaagaccaatacaattctatagaaaaatgggacctaagtaggttatcacagattgacattctgaggcttaaaatgcttaggtacatatctcttgatagttcggtcacatctgatgatggtatgggggagaccagtgaaatgagatcgcgatcgcttttaacacctcgtaaattcacaacaagtgggtcactcaatagacttaaatcgtataaagattttcaaaatataataacagatgaggataagacaaacgagctatttgagaatttcattaggcatccagagttattggtcacaaaaggcgaaacatttgaagaatttgtcaatacaatattatttaggtataattcaaagaaattcaaagaatctctgtcgatacaaaatccagcacaactctttattgagcaaatattattttccaacaaaccaataattgattacactagcatacatgataagattttcggattgcaagatatgccaggaatcgaagaactagatacaatcataggccgcaaaacatttgttgaaagttatgtccagattgtagatgatttaagcaacttaacactggatattaatgatgtcaagactatatttgccttctgtctcatgaatgatccactactaattacatctgctaataacataataatgtctgttaaagggcatagccaagaaagaataggacaatcagcatgcaaaatgccagaggtcaggagtctgaagcttatacattattcgccagcagttgttttgagagcctatgtgagagggccaacaaatgtgccaaatgtagatatagacgagcttgcgagggatctatctcatctggaagatttcatacaaagcacaaaactcagagagaatatgagagagagaatagaaataaatgagaaacggcatttaggaagagatttcaagtttgaaatcaaagaattgactagattttaccaagtgtgttatgattatataaaatctacagaacataaaattaaggtattcatattgccatacaaagttttcacatcaattgaattctgtggcgcactgacagggaacttaataaatgacaaattgtggtatataacacattacttaaaaaatatagtgtccactacacacaaggcacaaatttcgtcctcacctgaattggaattgcaaatagctgatgaagcactgaggctaatagcacactttgccgatactttcttggcatctgaatcaagaattcaatttctgaaaaaggttatcgaagaattcacatacaaagggatacctgtaaaacatttatattccaaaataaagaattccaagttaagggtcaaattcttagggatccttttgtggttggatgacctaacacaaaatgatttggataagtttgatgcagataaatcagacgaaaagattatatggaataactggcaggtatcaagagatatgaacactggaccaatagatttaatgataagtggctattccaggcaactgcggatcacaggggaagatgataaattgattgctgctgaattgcaggtcactagattgtcagaagatttgatttacagacacggccaggcaatgttaaataaaccgcacggattgaagcttgaaaagatgcagcctgtaactgagatgtctaaacaactacattatatcgttttccagcagaggtcaagaaagcggtacttctattctatattgcccacccaaataattgaagatcataattctagaatcgaatcatctaggttaaacagagattcaaaatgggttcctgtgtgtcctgttgcagtatcaaaactctatcagcaaggacgacctatactttccaaggttaagaatctgaatatgcagactcattcactttctagaatacaggttaatgtggatgaatatgccattacaagaagagcgcattttcagaagatgcctttctttgaaggaccatccatcccttctggtggcatggatctatcagagttaatgaaatccacatccttattgagcttaaattatgacaatataaaaaatgcttctttattggatatgtctagagtattcaagtgcaatggcagtgaaaatgaccaaatggcttttgagttcctgtcagatgaaattctagagcaagacgtagttgaagaaatagaatgcaatcctatattttctatcagttatacaaaaagaggagaatccaatatgacttataaaaatgctttccacaaagctttaatctcagaatgtgacaaatttgaagaagcattcgactttcttgacatggggttttgctcgaacgagaaccttagtattttagaggaaatacattggattatcagttatttgaagacgaatcagtggtccacagaactagacaattgtattcatatgtgtatgtataggaatgggtatgatgcagagtatcatagatttgatataccttctaaattcctcaaagacccgataaaccgaacagtaaattggacagaggttattgaatttatactattaattgaagatttccaaacaaaaattgagccatggtcgagtatgaagtcacatttctgttcaaaagcacacagtgtagcattagagtgcatgaaaagcgagaaaagatcactggcagaatttgtacttcaaggagatgaacttgagtgtaggacttggcgaaatatgtgttaaagatgacatatctattgttaaaagtactactgtttttagtaagaatagaccagctcttgaggcaaccacaaaattttatagatcttttattgtgaaagactggtctgaatgcaatccagtgttagataaatttggaaattttatggttttaagtgttgatgataatggccatataatacctaaaatgtacacatgtagagcagcatgtgatattagattaaacaaagataatgctgaaataatattatcgtcaacaaagctcaaccacttcgaaattgtcggaacaacttcgacatcaggctggttcaaaaacacaataacaaacaatttggaacacacatgcgaacatgtgaccgtaaattgtggtcagaaatcagtaaaattccatgcatgttttagacaacataggggttgtataagattctttaaagggacatatatgccatactcaatgattgaagcaatgtgtgttaacatagagctaataattctgacattgtatatctttgctgcaattatatttgcattaatcataacaaagagttatgtggcatacctgctcctgccgttattttatccagtgacatggtcttacggaaaggtttataaaaagattaattcctgcccaaattgtctacttgcatctcatcctttcaccagctgccctaaaatctgtatatgcggttctagatttagttgcacagaagctcttaaggtgcatagaatgggtaaggactgtttaggttataaatctctaagcaaagctagacagatgtgtaaatcgaaaagctggtcctttacagcagctatattaactggattaatattgatggaatttatctcaccaattgcaggagagagaatgtataagcttgaggagttagctgatgagtttataaagctaacagagcaagtaaatattttagaaagagaaatggaagtcttgaagcagtcaataattgttatgtttgcaatcattttggtattgttgctttttgaaaatatgatattcaaccgacttttcagcactttttatcgttcttgctccatgtgtggtttgatacattatagaccaggactcaagattgatttaaccaaaactaatagatgcggtagttgcatctgtggattcaatgagcagcaatcatctggttttgaatatgaaatatttctgaaggatatgcatatccagaaagagtcatgcaaatttagtccaagagtaaaccactttaggaatattaaagctttattatttgcacttgtaatctgtgctactatatatacagtttatgcagatgaagattgcttgtctaaagacattaaaataacatatcaagagttgcataattgcataggcccaaagataatgggcgacacttgtgtatcaaagaatgaattgtattctgatttatcctcaaaaaatctagtcacagaatatgataaaaaatattttgaacctgatactgtaaatgatcaattcaacaaaatagagtttgcccaagatgcacatagaatgatactattagaaagaatactttacaagacagaatgtgaaatgctaagcttaaaaaagaacagtggaccttataatgttgcctggcgcacatatttaaaaaatcataatatagacctatgcagtaggcacaactataaaatgatatgtcagtgtattaatacacactctatgtgtaaaaatacagatatagattacaacaaagagattgaaacatattataaaagcaatgctgcagcctatagagctgacctgaataccataatagacacattaaaaacggcattcagagggcttacaaaggtcctaattgaaaattatatagaaaaagatgactctgatgctcttaaggctttattcagtaatattactgattctgtccaggacaattatcagatgattggaatattgaaatttgccagtaagctattagatattaaccttggtagatccacccgctcagctcatcattctataatgacaaacgaaattcccaaatctaatccttttactgattacagttattccaatgtgaacataaaggagtgcatgtcaccagagagcttgaaatgttttaagaagagagacagtacaccgcacacaaatcacctgctttgcaagatagacagcaaatataaagcatttgactggccagagatagaaacaattcaaaaaggtcaaaaattgtgtcttggtgacagtcattgcaacttggaatttacagccataactgcagataagattatgtcattaactaactgttataaggaatctttcactgcgcaaccagcagatatgcagactggaattaaaaaatgctcagctgatgaaattggagaatgtacaacacttgaagacaagacatggccgatcgtattctgtggtggcaaatattactactctgatagcaaagagcatgccaaggacggttctatcaacaactattgtttaaccaacaaatgctctgaacaacgttttccaatacatgaaaattggtttaaaaaatgtaattgggataagacccacaaagaatttagcactatgagacaaataaactataatgatataacttcttatagaaaagcaatagaatctgagataggaacagatttgatgacacaccattataagcccacaaagaaccttccgcatgttgtgccaaggtatcatagtatagatgtacaaggtacagaatcaacagagggtgttatcaatggtttcatacaaaatacaatacctgctattagtggtctaggtgtcggttatcatctgaatttcaaaggcaatcagttatttgacatagttatttttgtgaaaaaggctgtatataaagcacagtaccagaaagcatacaccacaggtcccagtatatccataaatattgaacacaatgaaagatgcacaggccactgccccgaaaagattcctgcaaaagaaggttggctaacattttctaaagaacatactagttcttggggatgtgaagaatacggctgtcttgctatagatacaggctgtctatatggttcttgtcaagatgtcatacgcccagaattagatgtttataagaagattggcagtgaagcatcactgatagaaatatgcataactttgcctcatgaaacttattgcaatgatatggatatattagaaccgattataggtgataaattaagtgcatcctttcagaatacgcagactaaccaacttccgactcttatagcttataaaaaagggaaaatatacacaggtcaaatcaatgatattggaaatacagcattgcagtgcggctcaatccaagtaattaatgggtcaactatcggaactggcagccccaaattcgattatatatgccatgctatgagaaggaaagatgttattgtaaggaagtgtttcaatgacaattatcagtcatgcactaggttagaaaaacggaatgacttgaccccttatagaaaaggcgatgtcattgaagtatcaaaaacaggatcaaacatgggccaaatgacatttaaaatagaactaggtgatatcaactataaaatattcactaaatcaatagatcttcaaatgtctggcatttgtgctgggtgtattgactgtgctgaaggtatttcatgctctataaatgctgaagtgtcggccgaaacagtctgccattgtaaaacaaactgtgaagattttataaataatatagtgttttcaccacaaatcaagaattacaatattaaagttcactgtaaatctaaagttgaaaagataatagcgcatatctgtgggagagacatcgatttacaattaactgttaaaccatacaatcagaagatagatttgtcgcagttagatgaatcaaattacataaaggaagaggatctccagtgcgggacatggttatgtaaagtgcaaaaagagggggttgatattatattcaaaggattattttcaggtttagggagatactggaccatattgatttattcaattataggtgtggtaataattgtgatattagtttatatcctgttgcccataggtcggcttttaaaagcattcctaatcagacatgaaatagaatatgccatggagcaaaaaatcaagtaggtaccacaacggactacatctacatttgatccggaggcagcatatgtggcatttgaagctagatacggacaagtgctcaatgctggtgttgttagagtcttcttcctcaaccaaaagaaggccaaagatgtcttacgtaagacatcgcggcccatggttgaccttacttttggtggggtccaatttgcaatggttaataaccatttcccacaattccagtcgaatccagtgccggacaacggtcttaccctgcaccgtctgtcaggatacctagctcgctgggccttcacccagatgcgatcacctattaagcaagctgagtttagggccactgtggtggtgcctttggcagaggtgaagggttgtacttggaatgatggtgacgcgatgtacctggggtttgctgccggtgctgagatgtttctgcaaacattcactttcttccctctagtgattgagatgcatagggtcctcaaggatggcatggacgtcaacttcatgaagaaagtccttcggcagagatatggccagaagactgctgaacagtggatgcgtgaagaaatagttgctgtaagagcagcttttgaagctgtaggaactttggcctgggccaggactggattctccccagcagcaagagacttcttgcgccaatttggaattgacatatag
>LET-2187_Colombia_2024-03-04
actacttttctcgagaattttgcagagctgcaaaccttgagtatagaaatgatgttcctgctgaggatatttgtgctgaagtccttgatggttacaaagcaaggaaagtgcgcttttgcacacctgataattacttactacacgacgggaaaatgtatataatagatttcaaagtgtctgtggatgatcggtcttccagaattacaagagagaaatacaatgaaatttttggagaagtgttcaacccagaaggtgtggactttgaaatcgttattatcaggttggatccttcaaatatggctatacatgttgactctcgagatttcatgaatacaatcggaccaatcacgctaaacattagtatgcaatggttttttgatatgaaagacttcttatttggcaaattccgggatgatgataaattccatgctataataagccaaggagaattcacaatgacattgccatggatcgaagaagatactccagaattgcttgcccatcctatatacaatgagttcatgaattcaatgccagagtcagaacaggccctgttcaaagaagcattggaattcaaatcattcggagcagaaaaatggaatattttcttaaagggagtgatgtctaagtatggtgaatattataaagaatttaccaaaggacatgcccaatccatattcttggcaacaggggactaccccaaaccagataaggaccaaatttcagctggctggcgagagatggtaagtagagtgagctctgaacgtgacatgtcaaatgacataaatcaggaaaaaccaagcatacattttatatgggcacaaaatgactcaagtagcaataataacatacaaaaattaatcaaactatccaaatcattgcaagccatgagtggaacaggaagctatataagtgccttcaaatcattaggaagattgatggatatatcatcagacatcaaaaagtatgagtcattctgcggaaaattaaaatctttggcaaggtctagcgtaaagaaactcgacaggaaaatagaaccggtacaaattggaacagcaactgtcttatgggaacaacaatttaaattagatacggatgtcataaaaagagaagacagaatacatttaatgaaagattatttcggaattggtaaacacaagtctttttcaaaaaagctaaacaatgacataaataccgataagcctaaaatattgaattttgacaatgacgatatagttaggaaatgcaaagataaatataatcaagtcacacataacttgtctcaagttaatgaattagacaagattggaaattacctagagcatttttcagctaaaattagtgcctgcagtgtagaaatgtgggactttatatataatacgactaaaactaagtactggcaatgcatcaacgactactctaccctaatgaaaaacatgctagctgtttcccaatataataggcacaatacctttaggattgtctcatgtgcaaataacaatgtatttggcttagtgatgccaagctcagacataaaaacaaaaaaagcaacattagtctatgcaataatagctctccacaatgaggagacagagatagcagaacttggttcactctattccactttcaagacaacaacaggctatatttcaatatcgaaagcttttaggctagataaagaaaggtgccagcgcatagtgtcctctccaggcttatttcttatgacaagctgtctattattcaatggtaataagagtctagagtttgataagttactaggcttttcattttttacgtcaatatcgattacaaaagctatgctctctcttactgagccttcacgctatatgatcatgaattcattggcagtttctagccatgtaaaagagtatatatctgaaaaattttctccttatacaaaaacagcattttctgtagtgatgacagatttgattaaaaaaggttgctattcagcatatgaacagaggaaaaaggtccaaataagggatataaagttaacagactacgatataacacagaaaggggtagattccaaaagagatcttaaatccatttggttcccgggaaaggtaaatttaaaagaatacttgaaccagatttatttaccattttattttaattccaaaggattgcatgaaaagcatcatgttttaatagatttggctaaaacagtgctagaaatcgaaaaagagcaaagagaatcattacccgagccatggtcagagatacctgctaagcagactgtcaacttaaacattttgatttactcaattgcaaggaatttgaacttagatacttcaagacataattttgtgaggagccgggtggaaaatgcaaataactttaacagatctataacaacaatatccacctttaccagctcgaaatcatgcattaaaattggtgattttgaggaagagaaaaagaagaaaacaaaaaatgatgcaaagaaactagcaaaagatatttctaaattaactatagccaacccagcattcttagatgaaatcacaaatgaacatgagataagacactcaacttacgaggatttgaaacaatctatcccagattacacagactatatgtctgtaaaagtttttgatagactatatgagaagattactactaacgaaataagtgataaagaaacagtcaagttgattctagagactatgaagaagcataaaatattttactttggattcttcaacaaaggacaaaaaacagctaaagatagagaaatatttttaggtgaattcgaggcaaaaatgtgcctgtaccttgttgaaagaatagccaaagagagatgcaaattaaacccagaagaaatgataagcgaaccaggcgactctaagttacgagtattggaaaagcaatcagaagatgaaattaggtatatcagcaacacaataaagacattgggaaatgccatagaaaacctgcaatccgggtctttaaattgggcagatatatgtgaaagtaaggcacgagggcttaaaatagaaataaatgctgatatgtctaaatggagtgcccaagatgtgcttttcaagtatttctggctgatagtacttgatcctatcttatatcctgctgagaggaagagaataatttattttctatgtaattacatgcaaaaaaggcttataatgcctgatgaattgctcactacgatattggaccagagggttccttattcaaatgatataattggggtgatgacaaacaattatagatccaacacagtagaaataaagcgaaactggcttcaaggcaatttaaattatacaagtagttacttgcacagctgtagtatgtctgtatataaagatataataagggaagcagcaacattattagagggggaagcccttgtgaattcaatggtacattctgatgataaccaaacatccatatgtatggtgcaaaacaagttgccagatgacaatgtaattgaattttgcatcaagatattcgagaaaatatgtttaacttttggaaatcaggcaaacatgaaaaagacatacctaaccaatttcatcaaggaattcgtttctttatttaatatacatggggagccattctctatatacgggaggtttttgcttacagcagtaggggactgtgcctatctggggccttatgaagatttagcaagtaggctatctgcaacacaaaccgctataaagcatggctgcccaccatcactggcatgggtatccattgctttgaatcactggataactcacaccacgtataatatgttacctggccaaaataatgacccattaccattcttccctaccaacaatagaaatgaaataccagtggagatgtgcggaatactagaaagtgacttatcaacaattgcactaaccggtttagaagcgggaaatgtcacgtttctaacaaatatagcaagaaaactatcatctccaatcttgcaaagagaaagtatccaagaccaatacaattctatagaaaaatgggacctaagtaggttatcacagattgacattctgaggcttaaaatgcttaggtacatatctcttgatagttcggtcacatctgatgatggtatgggggagaccagtgaaatgagatcgcgatcgcttttaacacctcgtaaattcacaacaagtgggtcactcaatagacttaaatcgtataaagattttcaaaatataataacagatgaggataagacaaacgagctatttgagaatttcattaggcatccagagttattggtcacaaaaggcgaaacatttgaagaatttgtcaatacaatattatttaggtataattcaaagaaattcaaagaatctctgtcgatacaaaatccagcacaactctttattgagcaaatattattttccaacaaaccaataattgattacactagcatacatgataagattttcggattgcaagatatgccaggaatcgaagaactagatacaatcataggccgcaaaacatttgttgaaagttatgtccagattgtagatgatttaagcaacttaacactggatattaatgatgtcaagactatatttgccttctgtctcatgaatgatccactactaattacatctgctaataacataataatgtctgttaaagggcatagccaagaaagaataggacaatcagcatgcaaaatgccagaggtcaggagtctgaagcttatacattattcgccagcagttgttttgagagcctatgtgagagggccaacaaatgtgccaaatgtagatatagacgagcttgcgagggatctatctcatctggaagatttcatacaaagcacaaaactcagagagaatatgagagagagaatagaaataaatgagaaacggcatttaggaagagatttcaagtttgaaatcaaagaattgactagattttaccaagtgtgttatgattatataaaatctacagaacataaaattaaggtattcatattgccatacaaagttttcacatcaattgaattctgtggcgcactgacagggaacttaataaatgacaaattgtggtatataacacattacttaaaaaatatagtgtccactacacacaaggcacaaatttcgtcctcacctgaattggaattgcaaatagctgatgaagcactgaggctaatagcacactttgccgatactttcttggcatctgaatcaagaattcaatttctgaaaaaggttatcgaagaattcacatacaaagggatacctgtaaaacatttatattccaaaataaagaattccaagttaagggtcaaattcttagggatccttttgtggttggatgacctaacacaaaatgatttggataagtttgatgcagataaatcagacgaaaagattatatggaataactggcaggtatcaagagatatgaacactggaccaatagatttaatgataagtggctattccaggcaactgcggatcacaggggaagatgataaattgattgctgctgaattgcaggtcactagattgtcagaagatttgatttacagacacggccaggcaatgttaaataaaccgcacggattgaagcttgaaaagatgcagcctgtaactgagatgtctaaacaactacattatatcgttttccagcagaggtcaagaaagcggtacttctattctatattgcccacccaaataattgaagatcataattctagaatcgaatcatctaggttaaacagagattcaaaatgggttcctgtgtgtcctgttgcagtatcaaaactctatcagcaaggacgacctatactttccaaggttaagaatctgaatatgcagactcattcactttctagaatacaggttaatgtggatgaatatgccattacaagaagagcgcattttcagaagatgcctttctttgaaggaccatccatcccttctggtggcatggatctatcagagttaatgaaatccacatccttattgagcttaaattatgacaatataaaaaatgcttctttattggatatgtctagagtattcaagtgcaatggcagtgaaaatgaccaaatggcttttgagttcctgtcagatgaaattctagagcaagacgtagttgaagaaatagaatgcaatcctatattttctatcagttatacaaaaagaggagaatccaatatgacttataaaaatgctttccacaaagctttaatctcagaatgtgacaaatttgaagaagcattcgactttcttgacatggggttttgctcgaacgagaaccttagtattttagaggaaatacattggattatcagttatttgaagacgaatcagtggtccacagaactagacaattgtattcatatgtgtatgtataggaatgggtatgatgcagagtatcatagatttgatataccttctaaattcctcaaagacccgataaaccgaacagtaaattggacagaggttattgaatttatactattaattgaagatttccaaacaaaaattgagccatggtcgagtatgaagtcacatttctgttcaaaagcacacagtgtagcattagagtgcatgaaaagcgagaaaagatcactggcagaatttgtacttcaaggagatgaacttgagtgtaggacttggcgaaatatgtgttaaagatgacatatctattgttaaaagtactactgtttttagtaagaatagaccagctcttgaggcaaccacaaaattttatagatcttttattgtgaaagactggtctgaatgcaatccagtgttagataaatttggaaattttatggttttaagtgttgatgataatggccatataatacctaaaatgtacacatgtagagcagcatgtgatattagattaaacaaagataatgctgaaataatattatcgtcaacaaagctcaaccacttcgaaattgtcggaacaacttcgacatcaggctggttcaaaaacacaataacaaacaatttggaacacacatgcgaacatgtgaccgtaaattgtggtcagaaatcagtaaaattccatgcatgttttagacaacataggggttgtataagattctttaaagggacatatatgccatactcaatgattgaagcaatgtgtgttaacatagagctaataattctgacattgtatatctttgctgcaattatatttgcattaatcataacaaagagttatgtggcatacctgctcctgccgttattttatccagtgacatggtcttacggaaaggtttataaaaagattaattcctgcccaaattgtctacttgcatctcatcctttcaccagctgccctaaaatctgtatatgcggttctagatttagttgcacagaagctcttaaggtgcatagaatgggtaaggactgtttaggttataaatctctaagcaaagctagacagatgtgtaaatcgaaaagctggtcctttacagcagctatattaactggattaatattgatggaatttatctcaccaattgcaggagagagaatgtataagcttgaggagttagctgatgagtttataaagctaacagagcaagtaaatattttagaaagagaaatggaagtcttgaagcagtcaataattgttatgtttgcaatcattttggtattgttgctttttgaaaatatgatattcaaccgacttttcagcactttttatcgttcttgctccatgtgtggtttgatacattatagaccaggactcaagattgatttaaccaaaactaatagatgcggtagttgcatctgtggattcaatgagcagcaatcatctggttttgaatatgaaatatttctgaaggatatgcatatccagaaagagtcatgcaaatttagtccaagagtaaaccactttaggaatattaaagctttattatttgcacttgtaatctgtgctactatatatacagtttatgcagatgaagattgcttgtctaaagacattaaaataacatatcaagagttgcataattgcataggcccaaagataatgggcgacacttgtgtatcaaagaatgaattgtattctgatttatcctcaaaaaatctagtcacagaatatgataaaaaatattttgaacctgatactgtaaatgatcaattcaacaaaatagagtttgcccaagatgcacatagaatgatactattagaaagaatactttacaagacagaatgtgaaatgctaagcttaaaaaagaacagtggaccttataatgttgcctggcgcacatatttaaaaaatcataatatagacctatgcagtaggcacaactataaaatgatatgtcagtgtattaatacacactctatgtgtaaaaatacagatatagattacaacaaagagattgaaacatattataaaagcaatgctgcagcctatagagctgacctgaataccataatagacacattaaaaacggcattcagagggcttacaaaggtcctaattgaaaattatatagaaaaagatgactctgatgctcttaaggctttattcagtaatattactgattctgtccaggacaattatcagatgattggaatattgaaatttgccagtaagctattagatattaaccttggtagatccacccgctcagctcatcattctataatgacaaacgaaattcccaaatctaatccttttactgattacagttattccaatgtgaacataaaggagtgcatgtcaccagagagcttgaaatgttttaagaagagagacagtacaccgcacacaaatcacctgctttgcaagatagacagcaaatataaagcatttgactggccagagatagaaacaattcaaaaaggtcaaaaattgtgtcttggtgacagtcattgcaacttggaatttacagccataactgcagataagattatgtcattaactaactgttataaggaatctttcactgcgcaaccagcagatatgcagactggaattaaaaaatgctcagctgatgaaattggagaatgtacaacacttgaagacaagacatggccgatcgtattctgtggtggcaaatattactactctgatagcaaagagcatgccaaggacggttctatcaacaactattgtttaaccaacaaatgctctgaacaacgttttccaatacatgaaaattggtttaaaaaatgtaattgggataagacccacaaagaatttagcactatgagacaaataaactataatgatataacttcttatagaaaagcaatagaatctgagataggaacagatttgatgacacaccattataagcccacaaagaaccttccgcatgttgtgccaaggtatcatagtatagatgtacaaggtacagaatcaacagagggtgttatcaatggtttcatacaaaatacaatacctgctattagtggtctaggtgtcggttatcatctgaatttcaaaggcaatcagttatttgacatagttatttttgtgaaaaaggctgtatataaagcacagtaccagaaagcatacaccacaggtcccagtatatccataaatattgaacacaatgaaagatgcacaggccactgccccgaaaagattcctgcaaaagaaggttggctaacattttctaaagaacatactagttcttggggatgtgaagaatacggctgtcttgctatagatacaggctgtctatatggttcttgtcaagatgtcatacgcccagaattagatgtttataagaagattggcagtgaagcatcactgatagaaatatgcataactttgcctcatgaaacttattgcaatgatatggatatattagaaccgattataggtgataaattaagtgcatcctttcagaatacgcagactaaccaacttccgactcttatagcttataaaaaagggaaaatatacacaggtcaaatcaatgatattggaaatacagcattgcagtgcggctcaatccaagtaattaatgggtcaactatcggaactggcagccccaaattcgattatatatgccatgctatgagaaggaaagatgttattgtaaggaagtgtttcaatgacaattatcagtcatgcactaggttagaaaaacggaatgacttgaccccttatagaaaaggcgatgtcattgaagtatcaaaaacaggatcaaacatgggccaaatgacatttaaaatagaactaggtgatatcaactataaaatattcactaaatcaatagatcttcaaatgtctggcatttgtgctgggtgtattgactgtgctgaaggtatttcatgctctataaatgctgaagtgtcggccgaaacagtctgccattgtaaaacaaactgtgaagattttataaataatatagtgttttcaccacaaatcaagaattacaatattaaagttcactgtaaatctaaagttgaaaagataatagcgcatatctgtgggagagacatcgatttacaattaactgttaaaccatacaatcagaagatagatttgtcgcagttagatgaatcaaattacataaaggaagaggatctccagtgcgggacatggttatgtaaagtgcaaaaagagggggttgatattatattcaaaggattattttcaggtttagggagatactggaccatattgatttattcaattataggtgtggtaataattgtgatattagtttatatcctgttgcccataggtcggcttttaaaagcattcctaatcagacatgaaatagaatatgccatggagcaaaaaatcaagtaggtaccacaacggactacatctacatttgatccggaggcagcatatgtggcatttgaagctagatacggacaagtgctcaatgctggtgttgttagagtcttcttcctcaaccaaaagaaggccaaagatgtcttacgtaagacatcgcggcccatggttgaccttacttttggtggggtccaatttgcaatggttaataaccatttcccacaattccagtcgaatccagtgccggacaacggtcttaccctgcaccgtctgtcaggatacctagctcgctgggccttcacccagatgcgatcacctattaagcaagctgagtttagggccactgtggtggtgcctttggcagaggtgaagggttgtacttggaatgatggtgacgcgatgtacctggggtttgctgccggtgctgagatgtttctgcaaacattcactttcttccctctagtgattgagatgcatagggtcctcaaggatggcatggacgtcaacttcatgaagaaagtccttcggcagagatatggccagaagactgctgaacagtggatgcgtgaagaaatagttgctgtaagagcagcttttgaagctgtaggaactttggcctgggccaggactggattctccccagcagcaagagacttcttgcgccaatttggaattgacatatag
>LET-2131_Colombia_2024-02-20
actacttttctcgagaattttgcagagctgcaaaccttgagtatagaaatgatgttcctgctgaggatatttgtgctgaagtccttgatggttacaaagcaaggaaagtgcgcttttgcacacctgataattacttactacacgacgggaaaatgtatataatagatttcaaagtgtctgtggatgatcggtcttccagaattacaagagagaaatacaatgaaatttttggagaagtgttcaacccagaaggtgtggactttgaaatcgttattatcaggttggatccttcaaatatggctatacatgttgactctcgagatttcatgaatacaatcggaccaatcacgctaaacattagtatgcaatggttttttgatatgaaagacttcttatttggcaaattccgggatgatgataaattccatgctataataagccaaggagaattcacaatgacattgccatggatcgaagaagatactccagaattgcttgcccatcctatatacaatgagttcatgaattcaatgccagagtcagaacaggccctgttcaaagaagcattggaattcaaatcattcggagcagaaaaatggaatattttcttaaagggagtgatgtctaagtatggtgaatattataaagaatttaccaaaggacatgcccaatccatattcttggcaacaggggactaccccaaaccagataaggaccaaatttcagctggctggcgagagatggtaagtagagtgagctctgaacgtgacatgtcaaatgacataaatcaggaaaaaccaagcatacattttatatgggcacaaaatgactcaagtagcaataataacatacaaaaattaatcaaactatccaaatcattgcaagccatgagtggaacaggaagctatataagtgccttcaaatcattaggaagattgatggatatatcatcagacatcaaaaagtatgagtcattctgcggaaaattaaaatctttggcaaggtctagcgtaaagaaactcgacaggaaaatagaaccggtacaaattggaacagcaactgtcttatgggaacaacaatttaaattagatacggatgtcataaaaagagaagacagaatacatttaatgaaagattatttcggaattggtaaacacaagtctttttcaaaaaagctaaacaatgacataaataccgataagcctaaaatattgaattttgacaatgacgatatagttaggaaatgcaaagataaatataatcaagtcacacataacttgtctcaagttaatgaattagacaagattggaaattacctagagcatttttcagctaaaattagtgcctgcagtgtagaaatgtgggactttatatataatacgactaaaactaagtactggcaatgcatcaacgactactctaccctaatgaaaaacatgctagctgtttcccaatataataggcacaatacctttaggattgtctcatgtgcaaataacaatgtatttggcttagtgatgccaagctcagacataaaaacaaaaaaagcaacattagtctatgcaataatagctctccacaatgaggagacagagatagcagaacttggttcactctattccactttcaagacaacaacaggctatatttcaatatcgaaagcttttaggctagataaagaaaggtgccagcgcatagtgtcctctccaggcttatttcttatgacaagctgtctattattcaatggtaataagagtctagagtttgataagttactaggcttttcattttttacgtcaatatcgattacaaaagctatgctctctcttactgagccttcacgctatatgatcatgaattcattggcagtttctagccatgtaaaagagtatatatctgaaaaattttctccttatacaaaaacagcattttctgtagtgatgacagatttgattaaaaaaggttgctattcagcatatgaacagaggaaaaaggtccaaataagggatataaagttaacagactacgatataacacagaaaggggtagattccaaaagagatcttaaatccatttggttcccgggaaaggtaaatttaaaagaatacttgaaccagatttatttaccattttattttaattccaaaggattgcatgaaaagcatcatgttttaatagatttggctaaaacagtgctagaaatcgaaaaagagcaaagagaatcattacccgagccatggtcagagatacctgctaagcagactgtcaacttaaacattttgatttactcaattgcaaggaatttgaacttagatacttcaagacataattttgtgaggagccgggtggaaaatgcaaataactttaacagatctataacaacaatatccacctttaccagctcgaaatcatgcattaaaattggtgattttgaggaagagaaaaagaagaaaacaaaaaatgatgcaaagaaactagcaaaagatatttctaaattaactatagccaacccagcattcttagatgaaatcacaaatgaacatgagataagacactcaacttacgaggatttgaaacaatctatcccagattacacagactatatgtctgtaaaagtttttgatagactatatgagaagattactactaacgaaataagtgataaagaaacagtcaagttgattctagagactatgaagaagcataaaatattttactttggattcttcaacaaaggacaaaaaacagctaaagatagagaaatatttttaggtgaattcgaggcaaaaatgtgcctgtaccttgttgaaagaatagccaaagagagatgcaaattaaacccagaagaaatgataagcgaaccaggcgactctaagttacgagtattggaaaagcaatcagaagatgaaattaggtatatcagcaacacaataaagacattgggaaatgccatagaaaacctgcaatccgggtctttaaattgggcagatatatgtgaaagtaaggcacgagggcttaaaatagaaataaatgctgatatgtctaaatggagtgcccaagatgtgcttttcaagtatttctggctgatagtacttgatcctatcttatatcctgctgagaggaagagaataatttattttctatgtaattacatgcaaaaaaggcttataatgcctgatgaattgctcactacgatattggaccagagggttccttattcaaatgatataattggggtgatgacaaacaattatagatccaacacagtagaaataaagcgaaactggcttcaaggcaatttaaattatacaagtagttacttgcacagctgtagtatgtctgtatataaagatataataagggaagcagcaacattattagagggggaagcccttgtgaattcaatggtacattctgatgataaccaaacatccatatgtatggtgcaaaacaagttgccagatgacaatgtaattgaattttgcatcaagatattcgagaaaatatgtttaacttttggaaatcaggcaaacatgaaaaagacatacctaaccaatttcatcaaggaattcgtttctttatttaatatacatggggagccattctctatatacgggaggtttttgcttacagcagtaggggactgtgcctatctggggccttatgaagatttagcaagtaggctatctgcaacacaaaccgctataaagcatggctgcccaccatcactggcatgggtatccattgctttgaatcactggataactcacaccacgtataatatgttacctggccaaaataatgacccattaccattcttccctaccaacaatagaaatgaaataccagtggagatgtgcggaatactagaaagtgacttatcaacaattgcactaaccggtttagaagcgggaaatgtcacgtttctaacaaatatagcaagaaaactatcatctccaatcttgcaaagagaaagtatccaagaccaatacaattctatagaaaaatgggacctaagtaggttatcacagattgacattctgaggcttaaaatgcttaggtacatatctcttgatagttcggtcacatctgatgatggtatgggggagaccagtgaaatgagatcgcgatcgcttttaacacctcgtaaattcacaacaagtgggtcactcaatagacttaaatcgtataaagattttcaaaatataataacagatgaggataagacaaacgagctatttgagaatttcattaggcatccagagttattggtcacaaaaggcgaaacatttgaagaatttgtcaatacaatattatttaggtataattcaaagaaattcaaagaatctctgtcgatacaaaatccagcacaactctttattgagcaaatattattttccaacaaaccaataattgattacactagcatacatgataagattttcggattgcaagatatgccaggaatcgaagaactagatacaatcataggccgcaaaacatttgttgaaagttatgtccagattgtagatgatttaagcaacttaacactggatattaatgatgtcaagactatatttgccttctgtctcatgaatgatccactactaattacatctgctaataacataataatgtctgttaaagggcatagccaagaaagaataggacaatcagcatgcaaaatgccagaggtcaggagtctgaagcttatacattattcgccagcagttgttttgagagcctatgtgagagggccaacaaatgtgccaaatgtagatatagacgagcttgcgagggatctatctcatctggaagatttcatacaaagcacaaaactcagagagaatatgagagagagaatagaaataaatgagaaacggcatttaggaagagatttcaagtttgaaatcaaagaattgactagattttaccaagtgtgttatgattatataaaatctacagaacataaaattaaggtattcatattgccatacaaagttttcacatcaattgaattctgtggcgcactgacagggaacttaataaatgacaaattgtggtatataacacattacttaaaaaatatagtgtccactacacacaaggcacaaatttcgtcctcacctgaattggaattgcaaatagctgatgaagcactgaggctaatagcacactttgccgatactttcttggcatctgaatcaagaattcaatttctgaaaaaggttatcgaagaattcacatacaaagggatacctgtaaaacatttatattccaaaataaagaattccaagttaagggtcaaattcttagggatccttttgtggttggatgacctaacacaaaatgatttggataagtttgatgcagataaatcagacgaaaagattatatggaataactggcaggtatcaagagatatgaacactggaccaatagatttaatgataagtggctattccaggcaactgcggatcacaggggaagatgataaattgattgctgctgaattgcaggtcactagattgtcagaagatttgatttacagacacggccaggcaatgttaaataaaccgcacggattgaagcttgaaaagatgcagcctgtaactgagatgtctaaacaactacattatatcgttttccagcagaggtcaagaaagcggtacttctattctatattgcccacccaaataattgaagatcataattctagaatcgaatcatctaggttaaacagagattcaaaatgggttcctgtgtgtcctgttgcagtatcaaaactctatcagcaaggacgacctatactttccaaggttaagaatctgaatatgcagactcattcactttctagaatacaggttaatgtggatgaatatgccattacaagaagagcgcattttcagaagatgcctttctttgaaggaccatccatcccttctggtggcatggatctatcagagttaatgaaatccacatccttattgagcttaaattatgacaatataaaaaatgcttctttattggatatgtctagagtattcaagtgcaatggcagtgaaaatgaccaaatggcttttgagttcctgtcagatgaaattctagagcaagacgtagttgaagaaatagaatgcaatcctatattttctatcagttatacaaaaagaggagaatccaatatgacttataaaaatgctttccacaaagctttaatctcagaatgtgacaaatttgaagaagcattcgactttcttgacatggggttttgctcgaacgagaaccttagtattttagaggaaatacattggattatcagttatttgaagacgaatcagtggtccacagaactagacaattgtattcatatgtgtatgtataggaatgggtatgatgcagagtatcatagatttgatataccttctaaattcctcaaagacccgataaaccgaacagtaaattggacagaggttattgaatttatactattaattgaagatttccaaacaaaaattgagccatggtcgagtatgaagtcacatttctgttcaaaagcacacagtgtagcattagagtgcatgaaaagcgagaaaagatcactggcagaatttgtacttcaaggagatgaacttgagtgtaggacttggcgaaatatgtgttaaagatgacatatctattgttaaaagtactactgtttttagtaagaatagaccagctcttgaggcaaccacaaaattttatagatcttttattgtgaaagactggtctgaatgcaatccagtgttagataaatttggaaattttatggttttaagtgttgatgataatggccatataatacctaaaatgtacacatgtagagcagcatgtgatattagattaaacaaagataatgctgaaataatattatcgtcaacaaagctcaaccacttcgaaattgtcggaacaacttcgacatcaggctggttcaaaaacacaataacaaacaatttggaacacacatgcgaacatgtgaccgtaaattgtggtcagaaatcagtaaaattccatgcatgttttagacaacataggggttgtataagattctttaaagggacatatatgccatactcaatgattgaagcaatgtgtgttaacatagagctaataattctgacattgtatatctttgctgcaattatatttgcattaatcataacaaagagttatgtggcatacctgctcctgccgttattttatccagtgacatggtcttacggaaaggtttataaaaagattaattcctgcccaaattgtctacttgcatctcatcctttcaccagctgccctaaaatctgtatatgcggttctagatttagttgcacagaagctcttaaggtgcatagaatgggtaaggactgtttaggttataaatctctaagcaaagctagacagatgtgtaaatcgaaaagctggtcctttacagcagctatattaactggattaatattgatggaatttatctcaccaattgcaggagagagaatgtataagcttgaggagttagctgatgagtttataaagctaacagagcaagtaaatattttagaaagagaaatggaagtcttgaagcagtcaataattgttatgtttgcaatcattttggtattgttgctttttgaaaatatgatattcaaccgacttttcagcactttttatcgttcttgctccatgtgtggtttgatacattatagaccaggactcaagattgatttaaccaaaactaatagatgcggtagttgcatctgtggattcaatgagcagcaatcatctggttttgaatatgaaatatttctgaaggatatgcatatccagaaagagtcatgcaaatttagtccaagagtaaaccactttaggaatattaaagctttattatttgcacttgtaatctgtgctactatatatacagtttatgcagatgaagattgcttgtctaaagacattaaaataacatatcaagagttgcataattgcataggcccaaagataatgggcgacacttgtgtatcaaagaatgaattgtattctgatttatccttaaaaaatctagtcacagaatatgataaaaaatattttgaacctgatactgtaaatgatcaattcaacaaaatagagtttgcccaagatgcacatagaatgatactattagaaagaatactttacaagacagaatgtgaaatgctaagcttaaaaaagaacagtggaccttataatgttgcctggcgcacatatttaaaaaatcataatatagacctatgcagtaggcacaactataaaatgatatgtcagtgtattaatacacactctatgtgtaaaaatacagatatagattacaacaaagagattgaaacatattataaaagcaatgctgcagcctatagagctgacctgaataccataatagacacattaaaaacggcattcagagggcttacaaaggtcctaattgaaaattatatagaaaaagatgactctgatgctcttaaggctttattcagtaatattactgattctgtccaggacaattatcagatgattggaatattgaaatttgccagtaagctattagatattaaccttggtagatccacccgctcagctcatcattctataatgacaaacgaaattcccaaatctaatccttttactgattacagttattccaatgtgaacataaaggagtgcatgtcaccagagagcttgaaatgttttaagaagagagacagtacaccgcacacaaatcacctgctttgcaagatagacagcaaatataaagcatttgactggccagagatagaaacaattcaaaaaggtcaaaaattgtgtcttggtgacagtcattgcaacttggaatttacagccataactgcagataagattatgtcattaactaactgttataaggaatctttcactgcgcaaccagcagatatgcagactggaattaaaaaatgctcagctgatgaaattggagaatgtacaacacttgaagacaagacatggccgatcgtattctgtggtggcaaatattactactctgatagcaaagagcatgccaaggacggttctatcaacaactattgtttaaccaacaaatgctctgaacaacgttttccaatacatgaaaattggtttaaaaaatgtaattgggataagacccacaaagaatttagcactatgagacaaataaactataatgatataacttcttatagaaaagcaatagaatctgagataggaacagatttgatgacacaccattataagcccacaaagaaccttccgcatgttgtgccaaggtatcatagtatagatgtacaaggtacagaatcaacagagggtgttatcaatggtttcatacaaaatacaatacctgctattagtggtctaggtgtcggttatcatctgaatttcaaaggcaatcagttatttgacatagttatttttgtgaaaaaggctgtatataaagcacagtaccagaaagcatacaccacaggtcccagtatatccataaatattgaacacaatgaaagatgcacaggccactgccccgaaaagattcctgcaaaagaaggttggctaacattttctaaagaacatactagttcttggggatgtgaagaatacggctgtcttgctatagatacaggctgtctatatggttcttgtcaagatgtcatacgcccagaattagatgtttataagaagattggcagtgaagcatcactgatagaaatatgcataactttgcctcatgaaacttattgcaatgatatggatatattagaaccgattataggtgataaattaagtgcatcctttcagaatacgcagactaaccaacttccgactcttatagcttataaaaaagggaaaatatacacaggtcaaatcaatgatattggaaatacagcattgcagtgcggctcaatccaagtaattaatgggtcaactatcggaactggcagccccaaattcgattatatatgccatgctatgagaaggaaagatgttattgtaaggaagtgtttcaatgacaattatcagtcatgcactaggttagaaaaacggaatgacttgaccccttatagaaaaggcgatgtcattgaagtatcaaaaacaggatcaaacatgggccaaatgacatttaaaatagaactaggtgatatcaactataaaatattcactaaatcaatagatcttcaaatgtctggcatttgtgctgggtgtattgactgtgctgaaggtatttcatgctctataaatgctgaagtgtcggccgaaacagtctgccattgtaaaacaaactgtgaagattttataaataatatagtgttttcaccacaaatcaagaattacaatattaaagttcactgtaaatctaaagttgaaaagataatagcgcatatctgtgggagagacatcgatttacaattaactgttaaaccatacaatcagaagatagatttgtcgcagttagatgaatcaaattacataaaggaagaggatctccagtgcgggacatggttatgtaaagtgcaaaaagagggggttgatattatattcaaaggattattttcaggtttagggagatactggaccatattgatttattcaattataggtgtggtaataattgtgatattagtttatatcctgttgcccataggtcggcttttaaaagcattcctaatcagacatgaaatagaatatgccatggagcaaaaaatcaagtaggtaccacaacggactacatctacatttgatccggaggcagcatatgtggcatttgaagctagatacggacaagtgctcaatgctggtgttgttagagtcttcttcctcaaccaaaagaaggccaaagatgtcttacgtaagacatcgcggcccatggttgaccttacttttggtggggtccaatttgcaatggttaataaccatttcccacaattccagtcgaatccagtgccggacaacggtcttaccctgcaccgtctgtcaggatacctagctcgctgggccttcacccagatgcgatcacctattaagcaagctgagtttagggccactgtggtggtgcctttggcagaggtgaagggttgtacttggaatgatggtgacgcgatgtacctggggtttgctgccggtgctgagatgtttctgcaaacattcactttcttccctctagtgattgagatgcatagggtcctcaaggatggcatggacgtcaacttcatgaagaaagtccttcggcagagatatggccagaagactgctgaacagtggatgcgtgaagaaatagttgctgtaagagcagcttttgaagctgtaggaactttggcctgggccaggactggattctccccagcagcaagagacttcttgcgccaatttggaattgacatatag
>LET-2147_Colombia_2024-02-23
actacttttctcgagaattttgcagagctgcaaaccttgagtatagaaatgatgttcctgctgaggatatttgtgctgaagtccttgatggttacaaagcaaggaaagtgcgcttttgcacacctgataattacttactacacgacgggaaaatgtatataatagatttcaaagtgtctgtggatgatcggtcttccagaattacaagagagaaatacaatgaaatttttggagaagtgttcaacccagaaggtgtggactttgaaatcgttattatcaggttggatccttcaaatatggctatacatgttgactctcgagatttcatgaatacaatcggaccaatcacgctaaacattagtatgcaatggttttttgatatgaaagacttcttatttggcaaattccgggatgatgataaattccatgctataataagccaaggagaattcacaatgacattgccatggatcgaagaagatactccagaattgcttgcccatcctatatacaatgagttcatgaattcaatgccagagtcagaacaggccctgttcaaagaagcattggaattcaaatcattcggagcagaaaaatggaatattttcttaaagggagtgatgtctaagtatggtgaatattataaagaatttaccaaaggacatgcccaatccatattcttggcaacaggggactaccccaaaccagataaggaccaaatttcagctggctggcgagagatggtaagtagagtgagctctgaacgtgacatgtcaaatgacataaatcaggaaaaaccaagcatacattttatatgggcacaaaatgactcaagtagcaataataacatacaaaaattaatcaaactatccaaatcattgcaagccatgagtggaacaggaagctatataagtgccttcaaatcattaggaagattgatggatatatcatcagacatcaaaaagtatgagtcattctgcggaaaattaaaatctttggcaaggtctagcgtaaagaaactcgacaggaaaatagaaccggtacaaattggaacagcaactgtcttatgggaacaacaatttaaattagatacggatgtcataaaaagagaagacagaatacatttaatgaaagattatttcggaattggtaaacacaagtctttttcaaaaaagctaaacaatgacataaataccgataagcctaaaatattgaattttgacaatgacgatatagttaggaaatgcaaagataaatataatcaagtcacacataacttgtctcaagttaatgaattagacaagattggaaattacctagagcatttttcagctaaaattagtgcctgcagtgtagaaatgtgggactttatatataatacgactaaaactaagtactggcaatgcatcaacgactactctaccctaatgaaaaacatgctagctgtttcccaatataataggcacaatacctttaggattgtctcatgtgcaaataacaatgtatttggcttagtgatgccaagctcagacataaaaacaaaaaaagcaacattagtctatgcaataatagctctccacaatgaggagacagagatagcagaacttggttcactctattccactttcaagacaacaacaggctatatttcaatatcgaaagcttttaggctagataaagaaaggtgccagcgcatagtgtcctctccaggcttatttcttatgacaagctgtctattattcaatggtaataagagtctagagtttgataagttactaggcttttcattttttacgtcaatatcgattacaaaagctatgctctctcttactgagccttcacgctatatgatcatgaattcattggcagtttctagccatgtaaaagagtatatatctgaaaaattttctccttatacaaaaacagcattttctgtagtgatgacagatttgattaaaaaaggttgctattcagcatatgaacagaggaaaaaggtccaaataagggatataaagttaacagactacgatataacacagaaaggggtagattccaaaagagatcttaaatccatttggttcccgggaaaggtaaatttaaaagaatacttgaaccagatttatttaccattttattttaattccaaaggattgcatgaaaagcatcatgttttaatagatttggctaaaacagtgctagaaatcgaaaaagagcaaagagaatcattacccgagccatggtcagagatacctgctaagcagactgtcaacttaaacattttgatttactcaattgcaaggaatttgaacttagatacttcaagacataattttgtgaggagccgggtggaaaatgcaaataactttaacagatctataacaacaatatccacctttaccagctcgaaatcatgcattaaaattggtgattttgaggaagagaaaaagaagaaaacaaaaaatgatgcaaagaaactagcaaaagatatttctaaattaactatagccaacccagcattcttagatgaaatcacaaatgaacatgagataagacactcaacttacgaggatttgaaacaatctatcccagattacacagactatatgtctgtaaaagtttttgatagactatatgagaagattactactaacgaaataagtgataaagaaacagtcaagttgattctagagactatgaagaagcataaaatattttactttggattcttcaacaaaggacaaaaaacagctaaagatagagaaatatttttaggtgaattcgaggcaaaaatgtgcctgtaccttgttgaaagaatagccaaagagagatgcaaattaaacccagaagaaatgataagcgaaccaggcgactctaagttacgagtattggaaaagcaatcagaagatgaaattaggtatatcagcaacacaataaagacattgggaaatgccatagaaaacctgcaatccgggtctttaaattgggcagatatatgtgaaagtaaggcacgagggcttaaaatagaaataaatgctgatatgtctaaatggagtgcccaagatgtgcttttcaagtatttctggctgatagtacttgatcctatcttatatcctgctgagaggaagagaataatttattttctatgtaattacatgcaaaaaaggcttataatgcctgatgaattgctcactacgatattggaccagagggttccttattcaaatgatataattggggtgatgacaaacaattatagatccaacacagtagaaataaagcgaaactggcttcaaggcaatttaaattatacaagtagttacttgcacagctgtagtatgtctgtatataaagatataataagggaagcagcaacattattagagggggaagcccttgtgaattcaatggtacattctgatgataaccaaacatccatatgtatggtgcaaaacaagttgccagatgacaatgtaattgaattttgcatcaagatattcgagaaaatatgtttaacttttggaaatcaggcaaacatgaaaaagacatacctaaccaatttcatcaaggaattcgtttctttatttaatatacatggggagccattctctatatacgggaggtttttgcttacagcagtaggggactgtgcctatctggggccttatgaagatttagcaagtaggctatctgcaacacaaaccgctataaagcatggctgcccaccatcactggcatgggtatccattgctttgaatcactggataactcacaccacgtataatatgttacctggccaaaataatgacccattaccattcttccctaccaacaatagaaatgaaataccagtggagatgtgcggaatactagaaagtgacttatcaacaattgcactaaccggtttagaagcgggaaatgtcacgtttctaacaaatatagcaagaaaactatcatctccaatcttgcaaagagaaagtatccaagaccaatacaattctatagaaaaatgggacctaagtaggttatcacagattgacattctgaggcttaaaatgcttaggtacatatctcttgatagttcggtcacatctgatgatggtatgggggagaccagtgaaatgagatcgcgatcgcttttaacacctcgtaaattcacaacaagtgggtcactcaatagacttaaatcgtataaagattttcaaaatataataacagatgaggataagacaaacgagctatttgagaatttcattaggcatccagagttattggtcacaaaaggcgaaacatttgaagaatttgtcaatacaatattatttaggtataattcaaagaaattcaaagaatctctgtcgatacaaaatccagcacaactctttattgagcaaatattattttccaacaaaccaataattgattacactagcatacatgataagattttcggattgcaagatatgccaggaatcgaagaactagatacaatcataggccgcaaaacatttgttgaaagttatgtccagattgtagatgatttaagcaacttaacactggatattaatgatgtcaagactatatttgccttctgtctcatgaatgatccactactaattacatctgctaataacataataatgtctgttaaagggcatagccaagaaagaataggacaatcagcatgcaaaatgccagaggtcaggagtctgaagcttatacattattcgccagcagttgttttgagagcctatgtgagagggccaacaaatgtgccaaatgtagatatagacgagcttgcgagggatctatctcatctggaagatttcatacaaagcacaaaactcagagagaatatgagagagagaatagaaataaatgagaaacggcatttaggaagagatttcaagtttgaaatcaaagaattgactagattttaccaagtgtgttatgattatataaaatctacagaacataaaattaaggtattcatattgccatacaaagttttcacatcaattgaattctgtggcgcactgacagggaacttaataaatgacaaattgtggtatataacacattacttaaaaaatatagtgtccactacacacaaggcacaaatttcgtcctcacctgaattggaattgcaaatagctgatgaagcactgaggctaatagcacactttgccgatactttcttggcatctgaatcaagaattcaatttctgaaaaaggttatcgaagaattcacatacaaagggatacctgtaaaacatttatattccaaaataaagaattccaagttaagggtcaaattcttagggatccttttgtggttggatgacctaacacaaaatgatttggataagtttgatgcagataaatcagacgaaaagattatatggaataactggcaggtatcaagagatatgaacactggaccaatagatttaatgataagtggctattccaggcaactgcggatcacaggggaagatgataaattgattgctgctgaattgcaggtcactagattgtcagaagatttgatttacagacacggccaggcaatgttaaataaaccgcacggattgaagcttgaaaagatgcagcctgtaactgagatgtctaaacaactacattatatcgttttccagcagaggtcaagaaagcggtacttctattctatattgcccacccaaataattgaagatcataattctagaatcgaatcatctaggttaaacagagattcaaaatgggttcctgtgtgtcctgttgcagtatcaaaactctatcagcaaggacgacctatactttccaaggttaagaatctgaatatgcagactcattcactttctagaatacaggttaatgtggatgaatatgccattacaagaagagcgcattttcagaagatgcctttctttgaaggaccatccatcccttctggtggcatggatctatcagagttaatgaaatccacatccttattgagcttaaattatgacaatataaaaaatgcttctttattggatatgtctagagtattcaagtgcaatggcagtgaaaatgaccaaatggcttttgagttcctgtcagatgaaattctagagcaagacgtagttgaagaaatagaatgcaatcctatattttctatcagttatacaaaaagaggagaatccaatatgacttataaaaatgctttccacaaagctttaatctcagaatgtgacaaatttgaagaagcattcgactttcttgacatggggttttgctcgaacgagaaccttagtattttagaggaaatacattggattatcagttatttgaagacgaatcagtggtccacagaactagacaattgtattcatatgtgtatgtataggaatgggtatgatgcagagtatcatagatttgatataccttctaaattcctcaaagacccgataaaccgaacagtaaattggacagaggttattgaatttatactattaattgaagatttccaaacaaaaattgagccatggtcgagtatgaagtcacatttctgttcaaaagcacacagtgtagcattagagtgcatgaaaagcgagaaaagatcactggcagaatttgtacttcaaggagatgaacttgagtgtaggacttggcgaaatatgtgttaaagatgacatatctattgttaaaagtactactgtttttagtaagaatagaccagctcttgaggcaaccacaaaattttatagatcttttattgtgaaagactggtctgaatgcaatccagtgttagataaatttggaaattttatggttttaagtgttgatgataatggccatataatacctaaaatgtacacatgtagagcagcatgtgatattagattaaacaaagataatgctgaaataatattatcgtcaacaaagctcaaccacttcgaaattgtcggaacaacttcgacatcaggctggttcaaaaacacaataacaaacaatttggaacacacatgcgaacatgtgaccgtaaattgtggtcagaaatcagtaaaattccatgcatgttttagacaacataggggttgtataagattctttaaagggacatatatgccatactcaatgattgaagcaatgtgtgttaacatagagctaataattctgacattgtatatctttgctgcaattatatttgcattaatcataacaaagagttatgtggcatacctgctcctgccgttattttatccagtgacatggtcttacggaaaggtttataaaaagattaattcctgcccaaattgtctacttgcatctcatcctttcaccagctgccctaaaatctgtatatgcggttctagatttagttgcacagaagctcttaaggtgcatagaatgggtaaggactgtttaggttataaatctctaagcaaagctagacagatgtgtaaatcgaaaagctggtcctttacagcagctatattaactggattaatattgatggaatttatctcaccaattgcaggagagagaatgtataagcttgaggagttagctgatgagtttataaagctaacagagcaagtaaatattttagaaagagaaatggaagtcttgaagcagtcaataattgttatgtttgcaatcattttggtattgttgctttttgaaaatatgatattcaaccgacttttcagcactttttatcgttcttgctccatgtgtggtttgatacattatagaccaggactcaagattgatttaaccaaaactaatagatgcggtagttgcatctgtggattcaatgagcagcaatcatctggttttgaatatgaaatatttctgaaggatatgcatatccagaaagagtcatgcaaatttagtccaagagtaaaccactttaggaatattaaagctttattatttgcacttgtaatctgtgctactatatatacagtttatgcagatgaagattgcttgtctaaagacattaaaataacatatcaagagttgcataattgcataggcccaaagataatgggcgacacttgtgtatcaaagaatgaattgtattctgatttatccttaaaaaatctagtcacagaatatgataaaaaatattttgaacctgatactgtaaatgatcaattcaacaaaatagagtttgcccaagatgcacatagaatgatactattagaaagaatactttacaagacagaatgtgaaatgctaagcttaaaaaagaacagtggaccttataatgttgcctggcgcacatatttaaaaaatcataatatagacctatgcagtaggcacaactataaaatgatatgtcagtgtattaatacacactctatgtgtaaaaatacagatatagattacaacaaagagattgaaacatattataaaagcaatgctgcagcctatagagctgacctgaataccataatagacacattaaaaacggcattcagagggcttacaaaggtcctaattgaaaattatatagaaaaagatgactctgatgctcttaaggctttattcagtaatattactgattctgtccaggacaattatcagatgattggaatattgaaatttgccagtaagctattagatattaaccttggtagatccacccgctcagctcatcattctataatgacaaacgaaattcccaaatctaatccttttactgattacagttattccaatgtgaacataaaggagtgcatgtcaccagagagcttgaaatgttttaagaagagagacagtacaccgcacacaaatcacctgctttgcaagatagacagcaaatataaagcatttgactggccagagatagaaacaattcaaaaaggtcaaaaattgtgtcttggtgacagtcattgcaacttggaatttacagccataactgcagataagattatgtcattaactaactgttataaggaatctttcactgcgcaaccagcagatatgcagactggaattaaaaaatgctcagctgatgaaattggagaatgtacaacacttgaagacaagacatggccgatcgtattctgtggtggcaaatattactactctgatagcaaagagcatgccaaggacggttctatcaacaactattgtttaaccaacaaatgctctgaacaacgttttccaatacatgaaaattggtttaaaaaatgtaattgggataagacccacaaagaatttagcactatgagacaaataaactataatgatataacttcttatagaaaagcaatagaatctgagataggaacagatttgatgacacaccattataagcccacaaagaaccttccgcatgttgtgccaaggtatcatagtatagatgtacaaggtacagaatcaacagagggtgttatcaatggtttcatacaaaatacaatacctgctattagtggtctaggtgtcggttatcatctgaatttcaaaggcaatcagttatttgacatagttatttttgtgaaaaaggctgtatataaagcacagtaccagaaagcatacaccacaggtcccagtatatccataaatattgaacacaatgaaagatgcacaggccactgccccgaaaagattcctgcaaaagaaggttggctaacattttctaaagaacatactagttcttggggatgtgaagaatacggctgtcttgctatagatacaggctgtctatatggttcttgtcaagatgtcatacgcccagaattagatgtttataagaagattggcagtgaagcatcactgatagaaatatgcataactttgcctcatgaaacttattgcaatgatatggatatattagaaccgattataggtgataaattaagtgcatcctttcagaatacgcagactaaccaacttccgactcttatagcttataaaaaagggaaaatatacacaggtcaaatcaatgatattggaaatacagcattgcagtgcggctcaatccaagtaattaatgggtcaactatcggaactggcagccccaaattcgattatatatgccatgctatgagaaggaaagatgttattgtaaggaagtgtttcaatgacaattatcagtcatgcactaggttagaaaaacggaatgacttgaccccttatagaaaaggcgatgtcattgaagtatcaaaaacaggatcaaacatgggccaaatgacatttaaaatagaactaggtgatatcaactataaaatattcactaaatcaatagatcttcaaatgtctggcatttgtgctgggtgtattgactgtgctgaaggtatttcatgctctataaatgctgaagtgtcggccgaaacagtctgccattgtaaaacaaactgtgaagattttataaataatatagtgttttcaccacaaatcaagaattacaatattaaagttcactgtaaatctaaagttgaaaagataatagcgcatatctgtgggagagacatcgatttacaattaactgttaaaccatacaatcagaagatagatttgtcgcagttagatgaatcaaattacataaaggaagaggatctccagtgcgggacatggttatgtaaagtgcaaaaagagggggttgatattatattcaaaggattattttcaggtttagggagatactggaccatattgatttattcaattataggtgtggtaataattgtgatattagtttatatcctgttgcccataggtcggcttttaaaagcattcctaatcagacatgaaatagaatatgccatggagcaaaaaatcaagtaggtaccacaacggactacatctacatttgatccggaggcagcatatgtggcatttgaagctagatacggacaagtgctcaatgctggtgttgttagagtcttcttcctcaaccaaaagaaggccaaagatgtcttacgtaagacatcgcggcccatggttgaccttacttttggtggggtccaatttgcaatggttaataaccatttcccacaattccagtcgaatccagtgccggacaacggtcttaccctgcaccgtctgtcaggatacctagctcgctgggccttcacccagatgcgatcacctattaagcaagctgagtttagggccactgtggtggtgcctttggcagaggtgaagggttgtacttggaatgatggtgacgcgatgtacctggggtttgctgccggtgctgagatgtttctgcaaacattcactttcttccctctagtgattgagatgcatagggtcctcaaggatggcatggacgtcaacttcatgaagaaagtccttcggcagagatatggccagaagactgctgaacagtggatgcgtgaagaaatagttgctgtaagagcagcttttgaagctgtaggaactttggcctgggccaggactggattctccccagcagcaagagacttcttgcgccaatttggaattgacatatag
>LET-2177_Colombia_2024-02-28
actacttttctcgagaattttgcagagctgcaaaccttgagtatagaaatgatgttcctgctgaggatatttgtgctgaagtccttgatggttacaaagcaaggaaagtgcgcttttgcacacctgataattacttactacacgacgggaaaatgtatataatagatttcaaagtgtctgtggatgatcggtcttccagaattacaagagagaaatacaatgaaatttttggagaagtgttcaacccagaaggtgtggactttgaaatcgttattatcaggttggatccttcaaatatggctatacatgttgactctcgagatttcatgaatacaatcggaccaatcacgctaaacattagtatgcaatggttttttgatatgaaagacttcttatttggcaaattccgggatgatgataaattccatgctataataagccaaggagaattcacaatgacattgccatggatcgaagaagatactccagaattgcttgcccatcctatatacaatgagttcatgaattcaatgccagagtcagaacaggccctgttcaaagaagcattggaattcaaatcattcggagcagaaaaatggaatattttcttaaagggagtgatgtctaagtatggtgaatattataaagaatttaccaaaggacatgcccaatccatattcttggcaacaggggactaccccaaaccagataaggaccaaatttcagctggctggcgagagatggtaagtagagtgagctctgaacgtgacatgtcaaatgacataaatcaggaaaaaccaagcatacattttatatgggcacaaaatgactcaagtagcaataataacatacaaaaattaatcaaactatccaaatcattgcaagccatgagtggaacaggaagctatataagtgccttcaaatcattaggaagattgatggatatatcatcagacatcaaaaagtatgagtcattctgcggaaaattaaaatctttggcaaggtctagcgtaaagaaactcgacaggaaaatagaaccggtacaaattggaacagcaactgtcttatgggaacaacaatttaaattagatacggatgtcataaaaagagaagacagaatacatttaatgaaagattatttcggaattggtaaacacaagtctttttcaaaaaagctaaacaatgacataaataccgataagcctaaaatattgaattttgacaatgacgatatagttaggaaatgcaaagataaatataatcaagtcacacataacttgtctcaagttaatgaattagacaagattggaaattacctagagcatttttcagctaaaattagtgcctgcagtgtagaaatgtgggactttatatataatacgactaaaactaagtactggcaatgcatcaacgactactctaccctaatgaaaaacatgctagctgtttcccaatataataggcacaatacctttaggattgtctcatgtgcaaataacaatgtatttggcttagtgatgccaagctcagacataaaaacaaaaaaagcaacattagtctatgcaataatagctctccacaatgaggagacagagatagcagaacttggttcactctattccactttcaagacaacaacaggctatatttcaatatcgaaagcttttaggctagataaagaaaggtgccagcgcatagtgtcctctccaggcttatttcttatgacaagctgtctattattcaatggtaataagagtctagagtttgataagttactaggcttttcattttttacgtcaatatcgattacaaaagctatgctctctcttactgagccttcacgctatatgatcatgaattcattggcagtttctagccatgtaaaagagtatatatctgaaaaattttctccttatacaaaaacagcattttctgtagtgatgacagatttgattaaaaaaggttgctattcagcatatgaacagaggaaaaaggtccaaataagggatataaagttaacagactacgatataacacagaaaggggtagattccaaaagagatcttaaatccatttggttcccgggaaaggtaaatttaaaagaatacttgaaccagatttatttaccattttattttaattccaaaggattgcatgaaaagcatcatgttttaatagatttggctaaaacagtgctagaaatcgaaaaagagcaaagagaatcattacccgagccatggtcagagatacctgctaagcagactgtcaacttaaacattttgatttactcaattgcaaggaatttgaacttagatacttcaagacataattttgtgaggagccgggtggaaaatgcaaataactttaacagatctataacaacaatatccacctttaccagctcgaaatcatgcattaaaattggtgattttgaggaagagaaaaagaagaaaacaaaaaatgatgcaaagaaactagcaaaagatatttctaaattaactatagccaacccagcattcttagatgaaatcacaaatgaacatgagataagacactcaacttacgaggatttgaaacaatctatcccagattacacagactatatgtctgtaaaagtttttgatagactatatgagaagattactactaacgaaataagtgataaagaaacagtcaagttgattctagagactatgaagaagcataaaatattttactttggattcttcaacaaaggacaaaaaacagctaaagatagagaaatatttttaggtgaattcgaggcaaaaatgtgcctgtaccttgttgaaagaatagccaaagagagatgcaaattaaacccagaagaaatgataagcgaaccaggcgactctaagttacgagtattggaaaagcaatcagaagatgaaattaggtatatcagcaacacaataaagacattgggaaatgccatagaaaacctgcaatccgggtctttaaattgggcagatatatgtgaaagtaaggcacgagggcttaaaatagaaataaatgctgatatgtctaaatggagtgcccaagatgtgcttttcaagtatttctggctgatagtacttgatcctatcttatatcctgctgagaggaagagaataatttattttctatgtaattacatgcaaaaaaggcttataatgcctgatgaattgctcactacgatattggaccagagggttccttattcaaatgatataattggggtgatgacaaacaattatagatccaacacagtagaaataaagcgaaactggcttcaaggcaatttaaattatacaagtagttacttgcacagctgtagtatgtctgtatataaagatataataagggaagcagcaacattattagagggggaagcccttgtgaattcaatggtacattctgatgataaccaaacatccatatgtatggtgcaaaacaagttgccagatgacaatgtaattgaattttgcatcaagatattcgagaaaatatgtttaacttttggaaatcaggcaaacatgaaaaagacatacctaaccaatttcatcaaggaattcgtttctttatttaatatacatggggagccattctctatatacgggaggtttttgcttacagcagtaggggactgtgcctatctggggccttatgaagatttagcaagtaggctatctgcaacacaaaccgctataaagcatggctgcccaccatcactggcatgggtatccattgctttgaatcactggataactcacaccacgtataatatgttacctggccaaaataatgacccattaccattcttccctaccaacaatagaaatgaaataccagtggagatgtgcggaatactagaaagtgacttatcaacaattgcactaaccggtttagaagcgggaaatgtcacgtttctaacaaatatagcaagaaaactatcatctccaatcttgcaaagagaaagtatccaagaccaatacaattctatagaaaaatgggacctaagtaggttatcacagattgacattctgaggcttaaaatgcttaggtacatatctcttgatagttcggtcacatctgatgatggtatgggggagaccagtgaaatgagatcgcgatcgcttttaacacctcgtaaattcacaacaagtgggtcactcaatagacttaaatcgtataaagattttcaaaatataataacagatgaggataagacaaacgagctatttgagaatttcattaggcatccagagttattggtcacaaaaggcgaaacatttgaagaatttgtcaatacaatattatttaggtataattcaaagaaattcaaagaatctctgtcgatacaaaatccagcacaactctttattgagcaaatattattttccaacaaaccaataattgattacactagcatacatgataagattttcggattgcaagatatgccaggaatcgaagaactagatacaatcataggccgcaaaacatttgttgaaagttatgtccagattgtagatgatttaagcaacttaacactggatattaatgatgtcaagactatatttgccttctgtctcatgaatgatccactactaattacatctgctaataacataataatgtctgttaaagggcatagccaagaaagaataggacaatcagcatgcaaaatgccagaggtcaggagtctgaagcttatacattattcgccagcagttgttttgagagcctatgtgagagggccaacaaatgtgccaaatgtagatatagacgagcttgcgagggatctatctcatctggaagatttcatacaaagcacaaaactcagagagaatatgagagagagaatagaaataaatgagaaacggcatttaggaagagatttcaagtttgaaatcaaagaattgactagattttaccaagtgtgttatgattatataaaatctacagaacataaaattaaggtattcatattgccatacaaagttttcacatcaattgaattctgtggcgcactgacagggaacttaataaatgacaaattgtggtatataacacattacttaaaaaatatagtgtccactacacacaaggcacaaatttcgtcctcacctgaattggaattgcaaatagctgatgaagcactgaggctaatagcacactttgccgatactttcttggcatctgaatcaagaattcaatttctgaaaaaggttatcgaagaattcacatacaaagggatacctgtaaaacatttatattccaaaataaagaattccaagttaagggtcaaattcttagggatccttttgtggttggatgacctaacacaaaatgatttggataagtttgatgcagataaatcagacgaaaagattatatggaataactggcaggtatcaagagatatgaacactggaccaatagatttaatgataagtggctattccaggcaactgcggatcacaggggaagatgataaattgattgctgctgaattgcaggtcactagattgtcagaagatttgatttacagacacggccaggcaatgttaaataaaccgcacggattgaagcttgaaaagatgcagcctgtaactgagatgtctaaacaactacattatatcgttttccagcagaggtcaagaaagcggtacttctattctatattgcccacccaaataattgaagatcataattctagaatcgaatcatctaggttaaacagagattcaaaatgggttcctgtgtgtcctgttgcagtatcaaaactctatcagcaaggacgacctatactttccaaggttaagaatctgaatatgcagactcattcactttctagaatacaggttaatgtggatgaatatgccattacaagaagagcgcattttcagaagatgcctttctttgaaggaccatccatcccttctggtggcatggatctatcagagttaatgaaatccacatccttattgagcttaaattatgacaatataaaaaatgcttctttattggatatgtctagagtattcaagtgcaatggcagtgaaaatgaccaaatggcttttgagttcctgtcagatgaaattctagagcaagacgtagttgaagaaatagaatgcaatcctatattttctatcagttatacaaaaagaggagaatccaatatgacttataaaaatgctttccacaaagctttaatctcagaatgtgacaaatttgaagaagcattcgactttcttgacatggggttttgctcgaacgagaaccttagtattttagaggaaatacattggattatcagttatttgaagacgaatcagtggtccacagaactagacaattgtattcatatgtgtatgtataggaatgggtatgatgcagagtatcatagatttgatataccttctaaattcctcaaagacccgataaaccgaacagtaaattggacagaggttattgaatttatactattaattgaagatttccaaacaaaaattgagccatggtcgagtatgaagtcacatttctgttcaaaagcacacagtgtagcattagagtgcatgaaaagcgagaaaagatcactggcagaatttgtacttcaaggagatgaacttgagtgtaggacttggcgaaatatgtgttaaagatgacatatctattgttaaaagtactactgtttttagtaagaatagaccagctcttgaggcaaccacaaaattttatagatcttttattgtgaaagactggtctgaatgcaatccagtgttagataaatttggaaattttatggttttaagtgttgatgataatggccatataatacctaaaatgtacacatgtagagcagcatgtgatattagattaaacaaagataatgctgaaataatattatcgtcaacaaagctcaaccacttcgaaattgtcggaacaacttcgacatcaggctggttcaaaaacacaataacaaacaatttggaacacacatgcgaacatgtgaccgtaaattgtggtcagaaatcagtaaaattccatgcatgttttagacaacataggggttgtataagattctttaaagggacatatatgccatactcaatgattgaagcaatgtgtgttaacatagagctaataattctgacattgtatatctttgctgcaattatatttgcattaatcataacaaagagttatgtggcatacctgctcctgccgttattttatccagtgacatggtcttacggaaaggtttataaaaagattaattcctgcccaaattgtctacttgcatctcatcctttcaccagctgccctaaaatctgtatatgcggttctagatttagttgcacagaagctcttaaggtgcatagaatgggtaaggactgtttaggttataaatctctaagcaaagctagacagatgtgtaaatcgaaaagctggtcctttacagcagctatattaactggattaatattgatggaatttatctcaccaattgcaggagagagaatgtataagcttgaggagttagctgatgagtttataaagctaacagagcaagtaaatattttagaaagagaaatggaagtcttgaagcagtcaataattgttatgtttgcaatcattttggtattgttgctttttgaaaatatgatattcaaccgacttttcagcactttttatcgttcttgctccatgtgtggtttgatacattatagaccaggactcaagattgatttaaccaaaactaatagatgcggtagttgcatctgtggattcaatgagcagcaatcatctggttttgaatatgaaatatttctgaaggatatgcatatccagaaagagtcatgcaaatttagtccaagagtaaaccactttaggaatattaaagctttattatttgcacttgtaatctgtgctactatatatacagtttatgcagatgaagattgcttgtctaaagacattaaaataacatatcaagagttgcataattgcataggcccaaagataatgggcgacacttgtgtatcaaagaatgaattgtattctgatttatcctcaaaaaatctagtcacagaatatgataaaaaatattttgaacctgatactgtaaatgatcaattcaacaaaatagagtttgcccaagatgcacatagaatgatactattagaaagaatactttacaagacagaatgtgaaatgctaagcttaaaaaagaacagtggaccttataatgttgcctggcgcacatatttaaaaaatcataatatagacctatgcagtaggcacaactataaaatgatatgtcagtgtattaatacacactctatgtgtaaaaatacagatatagattacaacaaagagattgaaacatattataaaagcaatgctgcagcctatagagctgacctgaataccataatagacacattaaaaacggcattcagagggcttacaaaggtcctaattgaaaattatatagaaaaagatgactctgatgctcttaaggctttattcagtaatattactgattctgtccaggacaattatcagatgattggaatattgaaatttgccagtaagctattagatattaaccttggtagatccacccgctcagctcatcattctataatgacaaacgaaattcccaaatctaatccttttactgattacagttattccaatgtgaacataaaggagtgcatgtcaccagagagcttgaaatgttttaagaagagagacagtacaccgcacacaaatcacctgctttgcaagatagacagcaaatataaagcatttgactggccagagatagaaacaattcaaaaaggtcaaaaattgtgtcttggtgacagtcattgcaacttggaatttacagccataactgcagataagattatgtcattaactaactgttataaggaatctttcactgcgcaaccagcagatatgcagactggaattaaaaaatgctcagctgatgaaattggagaatgtacaacacttgaagacaagacatggccgatcgtattctgtggtggcaaatattactactctgatagcaaagagcatgccaaggacggttctatcaacaactattgtttaaccaacaaatgctctgaacaacgttttccaatacatgaaaattggtttaaaaaatgtaattgggataagacccacaaagaatttagcactatgagacaaataaactataatgatataacttcttatagaaaagcaatagaatctgagataggaacagatttgatgacacaccattataagcccacaaagaaccttccgcatgttgtgccaaggtatcatagtatagatgtacaaggtacagaatcaacagagggtgttatcaatggtttcatacaaaatacaatacctgctattagtggtctaggtgtcggttatcatctgaatttcaaaggcaatcagttatttgacatagttatttttgtgaaaaaggctgtatataaagcacagtaccagaaagcatacaccacaggtcccagtatatccataaatattgaacacaatgaaagatgcacaggccactgccccgaaaagattcctgcaaaagaaggttggctaacattttctaaagaacatactagttcttggggatgtgaagaatacggctgtcttgctatagatacaggctgtctatatggttcttgtcaagatgtcatacgcccagaattagatgtttataagaagattggcagtgaagcatcactgatagaaatatgcataactttgcctcatgaaacttattgcaatgatatggatatattagaaccgattataggtgataaattaagtgcatcctttcagaatacgcagactaaccaacttccgactcttatagcttataaaaaagggaaaatatacacaggtcaaatcaatgatattggaaatacagcattgcagtgcggctcaatccaagtaattaatgggtcaactatcggaactggcagccccaaattcgattatatatgccatgctatgagaaggaaagatgttattgtaaggaagtgtttcaatgacaattatcagtcatgcactaggttagaaaaacggaatgacttgaccccttatagaaaaggcgatgtcattgaagtatcaaaaacaggatcaaacatgggccaaatgacatttaaaatagaactaggtgatatcaactataaaatattcactaaatcaatagatcttcaaatgtctggcatttgtgctgggtgtattgactgtgctgaaggtatttcatgctctataaatgctgaagtgtcggccgaaacagtctgccattgtaaaacaaactgtgaagattttataaataatatagtgttttcaccacaaatcaagaattacaatattaaagttcactgtaaatctaaagttgaaaagataatagcgcatatctgtgggagagacatcgatttacaattaactgttaaaccatacaatcagaagatagatttgtcgcagttagatgaatcaaattacataaaggaagaggatctccagtgcgggacatggttatgtaaagtgcaaaaagagggggttgatattatattcaaaggattattttcaggtttagggagatactggaccatattgatttattcaattataggtgtggtaataattgtgatattagtttatatcctgttgcccataggtcggcttttaaaagcattcctaatcagacatgaaatagaatatgccatggagcaaaaaatcaagtaggtaccacaacggactacatctacatttgatccggaggcagcatatgtggcatttgaagctagatacggacaagtgctcaatgctggtgttgttagagtcttcttcctcaaccaaaagaaggccaaagatgtcttacgtaagacatcgcggcccatggttgaccttacttttggtggggtccaatttgcaatggttaataaccatttcccacaattccagtcgaatccagtgccggacaacggtcttaccctgcaccgtctgtcaggatacctagctcgctgggccttcacccaaatgcgatcacctattaagcaagctgagtttagggccactgtggtggtgcctttggcagaggtgaagggttgtacttggaatgatggtgacgcgatgtacctggggtttgctgccggtgctgagatgtttctgcaaacattcactttcttccctctagtgattgagatgcatagggtcctcaaggatggcatggacgtcaacttcatgaagaaagtccttcggcagagatatggccagaagactgctgaacagtggatgcgtgaagaaatagttgctgtaagagcagcttttgaagctgtaggaactttggcctgggccaggactggattctccccagcagcaagagacttcttgcgccaatttggaattgacatatag
>LET-2102_Colombia_2024-02-13
actacttttctcgagaattttgcagagctgcaaaccttgagtatagaaatgatgttcctgctgaggatatttgtgctgaagtccttgatggttacaaagcaaggaaagtgcgcttttgcacacctgataattacttactacacgacgggaaaatgtatataatagatttcaaagtgtctgtggatgatcggtcttccagaattacaagagagaaatacaatgaaatttttggagaagtgttcaacccagaaggtgtggactttgaaatcgttattatcaggttggatccttcaaatatggctatacatgttgactctcgagatttcatgaatacaatcggaccaatcacgctaaacattagtatgcaatggttttttgatatgaaagacttcttatttggcaaattccgggatgatgataaattccatgctataataagccaaggagaattcacaatgacattgccatggatcgaagaagatactccagaattgcttgcccatcctatatacaatgagttcatgaattcaatgccagagtcagaacaggccctgttcaaagaagcattggaattcaaatcattcggagcagaaaaatggaatattttcttaaagggagtgatgtctaagtatggtgaatattataaagaatttaccaaaggacatgcccaatccatattcttggcaacaggggactaccccaaaccagataaggaccaaatttcagctggctggcgagagatggtaagtagagtgagctctgaacgtgacatgtcaaatgacataaatcaggaaaaaccaagcatacattttatatgggcacaaaatgactcaagtagcaataataacatacaaaaattaatcaaactatccaaatcattgcaagccatgagtggaacaggaagctatataagtgccttcaaatcattaggaagattgatggatatatcatcagacatcaaaaagtatgagtcattctgcggaaaattaaaatctttggcaaggtctagcgtaaagaaactcgacaggaaaatagaaccggtacaaattggaacagcaactgtcttatgggaacaacaatttaaattagatacggatgtcataaaaagagaagacagaatacatttaatgaaagattatttcggaattggtaaacacaagtctttttcaaaaaagctaaacaatgacataaataccgataagcctaaaatattgaattttgacaatgacgatatagttaggaaatgcaaagataaatataatcaagtcacacataacttgtctcaagttaatgaattagacaagattggaaattacctagagcatttttcagctaaaattagtgcctgcagtgtagaaatgtgggactttatatataatacgactaaaactaagtactggcaatgcatcaacgactactctaccctaatgaaaaacatgctagctgtttcccaatataataggcataatacctttaggattgtctcatgtgcaaataacaatgtatttggcttagtgatgccaagctcagacataaaaacaaaaaaagcaacattagtctatgcaataatagctctccacaatgaggagacagagatagcagaacttggttcactctattccactttcaagacaacaacaggctatatttcaatatcgaaagcttttaggctagataaagaaaggtgccagcgcatagtgtcctctccaggcttatttcttatgacaagctgtctattattcaatggtaataagagtctagagtttgataagttactaggcttttcattttttacgtcaatatcgattacaaaagctatgctctctcttactgagccttcacgctatatgatcatgaattcattggcagtttctagccatgtaaaagagtatatatctgaaaaattttctccttatacaaaaacagcattttctgtagtgatgacagatttgattaaaaaaggttgctattcagcatatgaacagaggaaaaaggtccaaataagggatataaagttaacagactacgatataacacagaaaggggtagattccaaaagagatcttaaatccatttggttcccgggaaaggtaaatttaaaagaatacttgaaccagatttatttaccattttattttaattccaaaggattgcatgaaaagcatcatgttttaatagatttggctaaaacagtgctagaaatcgaaaaagagcaaagagaatcattacccgagccatggtcagagatacctgctaagcagactgtcaacttaaacattttgatttactcaattgcaaggaatttgaacttagatacttcaagacataattttgtgaggagccgggtggaaaatgcaaataactttaacagatctataacaacaatatccacctttaccagctcgaaatcatgcattaaaattggtgattttgaggaagagaaaaagaagaaaacaaaaaatgatgcaaagaaactagcaaaagatatttctaaattaactatagccaacccagcattcttagatgaaatcacaaatgaacatgagataagacactcaacttacgaggatttgaaacaatctatcccagattacacagactatatgtctgtaaaagtttttgatagactatatgagaagattactactaacgaaataagtgataaagaaacagtcaagttgattctagagactatgaagaagcataaaatattttactttggattcttcaacaaaggacaaaaaacagctaaagatagagaaatatttttaggtgaattcgaggcaaaaatgtgcctgtaccttgttgaaagaatagccaaagagagatgcaaattaaacccagaagaaatgataagcgaaccaggcgactctaagttacgagtattggaaaagcaatcagaagatgaaattaggtatatcagcaacacaataaagacattgggaaatgccatagaaaacctgcaatccgggtctttaaattgggcagatatatgtgaaagtaaggcacgagggcttaaaatagaaataaatgctgatatgtctaaatggagtgcccaagatgtgcttttcaagtatttctggctgatagtacttgatcctatcttatatcctgctgagaggaagagaataatttattttctatgtaattacatgcaaaaaaggcttataatgcctgatgaattgctcactacgatattggaccagagggttccttattcaaatgatataattggggtgatgacaaacaattatagatccaacacagtagaaataaagcgaaactggcttcaaggcaatttaaattatacaagtagttacttgcacagctgtagtatgtctgtatataaagatataataagggaagcagcaacattattagagggggaagcccttgtgaattcaatggtacattctgatgataaccaaacatccatatgtatggtgcaaaacaagttgccagatgacaatgtaattgaattttgcatcaagatattcgagaaaatatgtttaacttttggaaatcaggcaaacatgaaaaagacatacctaaccaatttcatcaaggaattcgtttctttatttaatatacatggggagccattctctatatacgggaggtttttgcttacagcagtaggggactgtgcctatctggggccttatgaagatttagcaagtaggctatctgcaacacaaaccgctataaagcatggctgcccaccatcactggcatgggtatccattgctttgaatcactggataactcacaccacgtataatatgttacctggccaaaataatgacccattaccattcttccctaccaacaatagaaatgaaataccagtggagatgtgcggaatactagaaagtgacttatcaacaattgcactaaccggtttagaagcgggaaatgtcacgtttctaacaaatatagcaagaaaactatcatctccaatcttgcaaagagaaagtatccaagaccaatacaattctatagaaaaatgggacctaagtaggttatcacagattgacattctgaggcttaaaatgcttaggtacatatctcttgatagttcggtcacatctgatgatggtatgggggagaccagtgaaatgagatcgcgatcgcttttaacacctcgtaaattcacaacaagtgggtcactcaatagacttaaatcgtataaagattttcaaaatataataacagatgaggataagacaaacgagctatttgagaatttcattaggcatccagagttattggtcacaaaaggcgaaacatttgaagaatttgtcaatacaatattatttaggtataattcaaagaaattcaaagaatctctgtcgatacaaaatccagcacaactctttattgagcaaatattattttccaacaaaccaataattgattacactagcatacatgataagattttcggattgcaagatatgccaggaatcgaagaactagatacaatcataggccgcaaaacatttgttgaaagttatgtccagattgtagatgatttaagcaacttaacactggatattaatgatgtcaagactatatttgccttctgtctcatgaatgatccactactaattacatctgctaataacataataatgtctgttaaagggcatagccaagaaagaataggacaatcagcatgcaaaatgccagaggtcaggagtctgaagcttatacattattcgccagcagttgttttgagagcctatgtgagagggccaacaaatgtgccaaatgtagatatagacgagcttgcgagggatctatctcatctggaagatttcatacaaagcacaaaactcagagagaatatgagagagagaatagaaataaatgagaaacggcatttaggaagagatttcaagtttgaaatcaaagaattgactagattttaccaagtgtgttatgattatataaaatctacagaacataaaattaaggtattcatattgccatacaaagttttcacatcaattgaattctgtggcgcactgacagggaacttaataaatgacaaattgtggtatataacacattacttaaaaaatatagtgtccactacacacaaggcacaaatttcgtcctcacctgaattggaattgcaaatagctgatgaagcactgaggctaatagcacactttgccgatactttcttggcatctgaatcaagaattcaatttctgaaaaaggttatcgaagaattcacatacaaagggatacctgtaaaacatttatattccaaaataaagaattccaagttaagggtcaaattcttagggatccttttgtggttggatgacctaacacaaaatgatttggataagtttgatgcagataaatcagacgaaaagattatatggaataactggcaggtatcaagagatatgaacactggaccaatagatttaatgataagtggctattccaggcaactgcggatcacaggggaagatgataaattgattgctgctgaattgcaggtcactagattgtcagaagatttgatttacagacacggccaggcaatgttaaataaaccgcacggattgaagcttgaaaagatgcagcctgtaactgagatgtctaaacaactacattatatcgttttccagcagaggtcaagaaagcggtacttctattctatattgcccacccaaataattgaagatcataattctagaatcgaatcatctaggttaaacagagattcaaaatgggttcctgtgtgtcctgttgcagtatcaaaactctatcagcaaggacgacctatactttccaaggttaagaatctgaatatgcagactcattcactttctagaatacaggttaatgtggatgaatatgccattacaagaagagcgcattttcagaagatgcctttctttgaaggaccatccatcccttctggtggcatggatctatcagagttaatgaaatccacatccttattgagcttaaattatgacaatataaaaaatgcttctttattggatatgtctagagtattcaagtgcaatggcagtgaaaatgaccaaatggcttttgagttcctgtcagatgaaattctagagcaagacgtagttgaagaaatagaatgcaatcctatattttctatcagttatacaaaaagaggagaatccaatatgacttataaaaatgctttccacaaagctttaatctcagaatgtgacaaatttgaagaagcattcgactttcttgacatggggttttgctcgaacgagaaccttagtattttagaggaaatacattggattatcagttatttgaagacgaatcagtggtccacagaactagacaattgtattcatatgtgtatgtataggaatgggtatgatgcagagtatcatagatttgatataccttctaaattcctcaaagacccgataaaccgaacagtaaattggacagaggttattgaatttatactattaattgaagatttccaaacaaaaattgagccatggtcgagtatgaagtcacatttctgttcaaaagcacacagtgtagcattagagtgcatgaaaagcgagaaaagatcactggcagaatttgtacttcaaggagatgaacttgagtgtaggacttggcgaaatatgtgttaaagatgacatatctattgttaaaagtactactgtttttagtaagaatagaccagctcttgaggcaaccacaaaattttatagatcttttattgtgaaagactggtctgaatgcaatccagtgttagataaatttggaaattttatggttttaagtgttgatgataatggccatataatacctaaaatgtacacatgtagagcagcatgtgatattagattaaacaaagataatgctgaaataatattatcgtcaacaaagctcaaccacttcgaaattgtcggaacaacttcgacatcaggctggttcaaaaacacaataacaaacaatttggaacacacatgcgaacatgtgaccgtaaattgtggtcagaaatcagtaaaattccatgcatgttttagacaacataggggttgtataagattctttaaagggacatatatgccatactcaatgattgaagcaatgtgtgttaacatagagctaataattctgacattgtatatctttgctgcaattatatttgcattaatcataacaaagagttatgtggcatacctgctcctgccgttattttatccagtgacatggtcttacggaaaggtttataaaaagattaattcctgcccaaattgtctacttgcatctcatcctttcaccagctgccctaaaatctgtatatgcggttctagatttagttgcacagaagctcttaaggtgcatagaatgggtaaggactgtttaggttataaatctctaagcaaagctagacagatgtgtaaatcgaaaagctggtcctttacagcagctatattaactggattaatattgatggaatttatctcaccaattgcaggagagagaatgtataagcttgaggagttagctgatgagtttataaagctaacagagcaagtaaatattttagaaagagaaatggaagtcttgaagcagtcaataattgttatgtttgcaatcattttggtattgttgctttttgaaaatatgatattcaaccgacttttcagcactttttatcgttcttgctccatgtgtggtttgatacattatagaccaggactcaagattgatttaaccaaaactaatagatgcggtagttgcatctgtggattcaatgagcagcaatcatctggttttgaatatgaaatatttctgaaggatatgcatatccagaaagagtcatgcaaatttagtccaagagtaaaccactttaggaatattaaagctttattatttgcacttgtaatctgtgctactatatatacagtttatgcagatgaagattgcttgtctaaagacattaaaataacatatcaagagttgcataattgcataggcccaaagataatgggcgacacttgtgtatcaaagaatgaattgtattctgatttatcctcaaaaaatctagtcacagaatatgataaaaaatattttgaacctgatactgtaaatgatcaattcaacaaaatagagtttgcccaagatgcacatagaatgatactattagaaagaatactttacaagacagaatgtgaaatgctaagcttaaaaaagaacagtggaccttataatgttgcctggcgcacatatttaaaaaatcataatatagacctatgcagtaggcacaactataaaatgatatgtcagtgtattaatacacactctatgtgtaaaaatacagatatagattacaacaaagagattgaaacatattataaaagcaatgctgcagcctatagagctgacctgaataccataatagacacattaaaaacggcattcagagggcttacaaaggtcctaattgaaaattatatagaaaaagatgactctgatgctcttaaggctttattcagtaatattactgattctgtccaggacaattatcagatgattggaatattgaaatttgccagtaagctattagatattaaccttggtagatccacccgctcagctcatcattctataatgacaaacgaaattcccaaatctaatccttttactgattacagttattccaatgtgaacataaaggagtgcatgtcaccagagagcttgaaatgttttaagaagagagacagtacaccgcacacaaatcacctgctttgcaagatagacagcaaatataaagcatttgactggccagagatagaaacaattcaaaaaggtcaaaaattgtgtcttggtgacagtcattgcaacttggaatttacagccataactgcagataagattatgtcattaactaactgttataaggaatctttcactgcgcaaccagcagatatgcagactggaattaaaaaatgctcagctgatgaaattggagaatgtacaacacttgaagacaagacatggccgatcgtattctgtggtggcaaatattactactctgatagcaaagagcatgccaaggacggttctatcaacaactattgtttaaccaacaaatgctctgaacaacgttttccaatacatgaaaattggtttaaaaaatgtaattgggataagacccacaaagaatttagcactatgagacaaataaactataatgatataacttcttatagaaaagcaatagaatctgagataggaacagatttgatgacacaccattataagcccacaaagaaccttccgcatgttgtgccaaggtatcatagtatagatgtacaaggtacagaatcaacagagggtgttatcaatggtttcatacaaaatacaatacctgctattagtggtctaggtgtcggttatcatctgaatttcaaaggcaatcagttatttgacatagttatttttgtgaaaaaggctgtatataaagcacagtaccagaaagcatacaccacaggtcccagtatatccataaatattgaacacaatgaaagatgcacaggccactgccccgaaaagattcctgcaaaagaaggttggctaacattttctaaagaacatactagttcttggggatgtgaagaatacggctgtcttgctatagatacaggctgtctatatggttcttgtcaagatgtcatacgcccagaattagatgtttataagaagattggcagtgaagcatcactgatagaaatatgcataactttgcctcatgaaacttattgcaatgatatggatatattagaaccgattataggtgataaattaagtgcatcctttcagaatacgcagactaaccaacttccgactcttatagcttataaaaaagggaaaatatacacaggtcaaatcaatgatattggaaatacagcattgcagtgcggctcaatccaagtaattaatgggtcaactatcggaactggcagccccaaattcgattatatatgccatgctatgagaaggaaagatgttattgtaaggaagtgtttcaatgacaattatcagtcatgcactaggttagaaaaacggaatgacttgaccccttatagaaaaggcgatgtcattgaagtatcaaaaacaggatcaaacatgggccaaatgacatttaaaatagaactaggtgatatcaactataaaatattcactaaatcaatagatcttcaaatgtctggcatttgtgctgggtgtattgactgtgctgaaggtatttcatgctctataaatgctgaagtgtcggccgaaacagtctgccattgtaaaacaaactgtgaagattttataaataatatagtgttttcaccacaaatcaagaattacaatattaaagttcactgtaaatctaaagttgaaaagataatagcgcatatctgtgggagagacatcgatttacaattaactgttaaaccatacaatcagaagatagatttgtcgcagttagatgaatcaaattacataaaggaagaggatctccagtgcgggacatggttatgtaaagtgcaaaaagagggggttgatattatattcaaaggattattttcaggtttagggagatactggaccatattgatttattcaattataggtgtggtaataattgtgatattagtttatatcctgttgcccataggtcggcttttaaaagcattcctaatcagacatgaaatagaatatgccatggagcaaaaaatcaagtaggtaccacaacggactacatctacatttgatccggaggcagcatatgtggcatttgaagctagatacggacaagtgctcaatgctggtgttgttagagtcttcttcctcaaccaaaagaaggccaaagatgtcttacgtaagacatcgcggcccatggttgaccttacttttggtggggtccaatttgcaatggttaataaccatttcccacaattccagtcgaatccagtgccggacaacggtcttaccctgcaccgtctgtcaggatacctagctcgctgggccttcacccagatgcgatcacctattaagcaagctgagtttagggccactgtggtggtgcctttggcagaggtgaagggttgtacttggaatgatggtgacgcgatgtacctggggtttgctgccggtgctgagatgtttctgcaaacattcactttcttccctctagtgattgagatgcatagggtcctcaaggatggcatggacgtcaacttcatgaagaaagtccttcggcagagatatggccagaagactgctgaacagtggatgcgtgaagaaatagttgctgtaagagcagcttttgaagctgtaggaactttggcctgggccaggactggattctccccagcagcaagagacttcttgcgccaatttggaattgacatatag
>LET-2304_Colombia_2024-04-26
actacttttctcgagaattttgcagagctgcaaaccttgagtatagaaatgatgttcctgctgaggatatttgtgctgaagtccttgatggttacaaagcaaggaaagtgcgcttttgcacacctgataattacttactacacgatgggaaaatgtatataatagatttcaaagtgtctgtggatgatcggtcttccagaattacaagagagaaatacaatgaaatttttggagaagtgttcaacccagaaggtgtggactttgaaatcgttattatcaggttggatccttcaaatatggctatacatgttgactctcgagatttcatgaatacaatcggaccaatcacgctaaacattagtatgcaatggttttttgatatgaaagacttcttatttggcaaattccgggatgatgataaattccatgctataataagccaaggagaattcacaatgacattgccatggatcgaagaagatactccagaattgcttgcccatcctatatacaatgagttcatgaattcaatgccagagtcagaacaggccctgttcaaagaagcattggaattcaaatcattcggagcagaaaaatggaatattttcttaaagggagtgatgtctaagtatggtgaatattataaagaatttaccaaaggacatgcccaatccatattcttggcaacaggggactaccccaaaccagataaggaccaaatttcagctggctggcgagagatggtaagtagagtgagctctgaacgtgacatgtcaaatgacataaatcaggaaaaaccaagcatacattttatatgggcacaaaatgactcaagtagcaataataacatacaaaaattaatcaaactatccaaatcattgcaagccatgagtggaacaggaagctatataagtgccttcaaatcattaggaagattgatggatatatcatcagacatcaaaaagtatgagtcattctgcggaaaattaaaatctttggcaaggtctagcgtaaagaaactcgacaggaaaatagaaccggtacaaattggaacagcaactgtcttatgggaacaacaatttaaattagatacggatgtcataaaaagagaagacagaatacatttaatgaaagattatttcggaattggtaaacacaagtctttttcaaaaaagctaaacaatgacataaataccgataagcctaaaatattgaattttgacaatgacgatatagttaggaaatgcaaagataaatataatcaagtcacacataacttgtctcaagttaatgaattagacaagattggaaattacctagagcatttttcagctaaaattagtgcctgcagtgtagaaatgtgggactttatatataatacgactaaaactaagtactggcaatgcatcaacgactactctaccctaatgaaaaacatgctagctgtttcccaatataataggcacaatacctttaggattgtctcatgtgcaaataacaatgtatttggcttagtgatgccaagctcagacataaaaacaaaaaaagcaacattagtctatgcaataatagctctccacaatgaggagacagagatagcagaacttggttcactctattccactttcaagacaacaacaggctatatttcaatatcgaaagcttttaggctagataaagaaaggtgccagcgcatagtgtcctctccaggcttatttcttatgacaagctgtctattattcaatggtaataagagtctagagtttgataagttactaggcttttcattttttacgtcaatatcgattacaaaagctatgctctctcttactgagccttcacgctatatgatcatgaattcattggcagtttctagccatgtaaaagagtatatatctgaaaaattttctccttatacaaaaacagcattttctgtagtgatgacagatttgattaaaaaaggttgctattcagcatatgaacagaggaaaaaggtccaaataaggganataaagttaacagactacgatataacacagaaaggggtagattccaaaagagatcttaaatccatttggttcccgggaaaggtaaatttaaaagaatacttgaaccagatttatttaccattttattttaattccaaaggattgcatgaaaagcatcatgttttaatagatttggctaaaacagtgctagaaatcgaaaaagagcaaagagaatcattacccgagccatggtcagagatacctgctaagcagactgtcaacttaaacattttgatttactcaattgcaaggaatttgaacttagatacttcaagacataattttgtgaggagccgggtggaaaatgcaaataactttaacagatctataacaacaatatccacctttaccagctcgaaatcatgcattaaaattggtgattttgaggaagagaaaaagaagaaaacaaaaaatgatgcaaagaaactagcaaaagatatttctaaattaactatagccaacccagcattcttagatgaaatcacaaatgaacatgagataagacactcaacttacgaggatttgaaacaatctatcccagattacacagactatatgtctgtaaaagtttttgatagactatatgagaagattactactaacgaaataagtgataaagaaacagtcaagttgattctagagactatgaagaagcataaaatattttactttggattcttcaacaaaggacaaaaaacagctaaagatagagaaatatttttaggtgaattcgaggcaaaaatgtgcctgtaccttgttgaaagaatagccaaagagagatgcaaattaaacccagaagaaatgataagcgaaccaggcgactctaagttacgagtattggaaaagcaatcagaagatgaaattaggtatatcagcaacacaataaagacattgggaaatgccatagaaaacctgcaatccgggtctttaaattgggcagatatatgtgaaagtaaggcacgagggcttaaaatagaaataaatgctgatatgtctaaatggagtgcccaagatgtgcttttcaagtatttctggctgatagtacttgatcctatcttatatcctgctgagaggaagagaataatttattttctatgtaattacatgcaaaaaaggcttataatgcctgatgaattgctcactacgatattggaccagagggttccttattcaaatgatataattggggtgatgacaaacaattatagatccaacacagtagaaataaagcgaaactggcttcaaggcaatttaaattatacaagtagttacttgcacagctgtagtatgtctgtatataaagatataataagggaagcagcaacattattagagggggaagcccttgtgaattcaatggtacattctgatgataaccaaacatccatatgtatggtgcaaaacaagttgccagatgacaatgtaattgaattttgcatcaagatattcgagaaaatatgtttaacttttggaaatcaggcaaacatgaaaaagacatacctaaccaatttcatcaaggaattcgtttctttatttaatatacatggggagccattctctatatacgggaggtttttgcttacagcagtaggggactgtgcctatctggggccttatgaagatttagcaagtaggctatctgcaacacaaaccgctataaagcatggctgcccaccatcactggcatgggtatccattgctttgaatcactggataactcacaccacgtataatatgttacctggccaaaataatgacccattaccattcttccctaccaacaatagaaatgaaataccagtggagatgtgcggaatactagaaagtgacttatcaacaattgcactaaccggtttagaagcgggaaatgtcacgtttctaacaaatatagcaagaaaactatcatctccaatcttgcaaagagaaagtatccaagaccaatacaattctatagaaaaatgggacctaagtaggttatcacagattgacattctgaggcttaaaatgcttaggtacatatctcttgatagttcggtcacatctgatgatggtatgggggagaccagtgaaatgagatcgcgatcgcttttaacacctcgtaaattcacaacaagtgggtcactcaatagacttaaatcgtataaagattttcaaaatataataacagatgaggataagacaaacgagctatttgagaatttcattaggcatccagagttattggtcacaaaaggcgaaacatttgaagaatttgtcaatacaatattatttaggtataattcaaagaaattcaaagaatctctgtcgatacaaaatccagcacaactctttattgagcaaatattattttccaacaaaccaataattgattacactagcatacatgataagattttcggattgcaagatatgccaggaatcgaagaactagatacaatcataggccgcaaaacatttgttgaaagttatgtccagattgtagatgatttaagcaacttaacactggatattaatgatgtcaagactatatttgccttctgtctcatgaatgatccactactaattacatctgctaataacataataatgtctgttaaagggcatagccaagaaagaataggacaatcagcatgcaaaatgccagaggtcaggagtctgaagcttatacattattcgccagcagttgttttgagagcctatgtgagagggccaacaaatgtgccaaatgtagatatagacgagcttgcgagggatctatctcatctggaagatttcatacaaagcacaaaactcagagagaatatgagagagagaatagaaataaatgagaaacggcatttaggaagagatttcaagtttgaaatcaaagaattgactagattttaccaagtgtgttatgattatataaaatctacagaacataaaattaaggtattcatattgccatacaaagttttcacatcaattgaattctgtggcgcactgacagggaacttaataaatgacaaattgtggtatataacacattacttaaaaaatatagtgtccactacacacaaggcacaaatttcgtcctcacctgaattggaattgcaaatagctgatgaagcactgaggctaatagcacactttgccgatactttcttggcatctgaatcaagaattcaatttctgaaaaaggttatcgaagaattcacatacaaagggatacctgtaaaacatttatattccaaaataaagaattccaagttaagggtcaaattcttagggatccttttgtggttggatgacctaacacaaaatgatttggataagtttgatgcagataaatcagacgaaaagattatatggaataactggcaggtatcaagagatatgaacactggaccaatagatttaatgataagtggctattccaggcaactgcggatcacaggggaagatgataaattgattgctgctgaattgcaggtcactagattgtcagaagatttgatttacagacacggccaggcaatgttaaataaaccgcacggattgaagcttgaaaagatgcagcctgtaactgagatgtctaaacaactacattatatcgttttccagcagaggtcaagaaagcggtacttctattctatattgcccacccaaataattgaagatcataattctagaatcgaatcatctaggttaaacagagattcaaaatgggttcctgtgtgtcctgttgcagtatcaaaactctatcagcaaggacgacctatactttccaaggttaagaatctgaatatgcagactcattcactttctagaatacaggttaatgtggatgaatatgccattacaagaagagcgcattttcagaagatgcctttctttgaaggaccatccatcccttctggtggcatggatctatcagagttaatgaaatccacatccttattgagcttaaattatgacaatataaaaaatgcttctttattggatatgtctagagtattcaagtgcaatggcagtgaaaatgaccaaatggcttttgagttcctgtcagatgaaattctagagcaagacgtagttgaagaaatagaatgcaatcctatattttctatcagttatacaaaaagaggagaatccaatatgacttataaaaatgctttccacaaagctttaatctcagaatgtgacaaatttgaagaagcattcgactttcttgacatggggttttgctcgaacgagaaccttagtattttagaggaaatacattggattatcagttatttgaagacgaatcagtggtccacagaactagacaattgtattcatatgtgtatgtataggaatgggtatgatgcagagtatcatagatttgatataccttctaaattcctcaaagacccgataaaccgaacagtaaattggacagaggttattgaatttatactattaattgaagatttccaaacaaaaattgagccatggtcgagtatgaagtcacatttctgttcaaaagcacacagtgtagcattagagtgcatgaaaagcgagaaaagatcactggcagaatttgtacttcaaggagatgaacttgagtgtaggacttggcgaaatatgtgttaaagatgacatatctattgttaaaagtactactgtttttagtaagaatagaccagctcttgaggcaaccacaaaattttatagatcttttattgtgaaagactggtctgaatgcaatccagtgttagataaatttggaaattttatggttttaagtgttgatgataatggccatataatacctaaaatgtacacatgtagagcagcatgtgatattagattaaacaaagataatgctgaaataatattatcgtcaacaaagctcaaccacttcgaaattgtcggaacaacttcgacatcaggctggttcaaaaacacaataacaaacaatttggaacacacatgcgaacatgtgaccgtaaattgtggtcagaaatcagtaaaattccatgcatgttttagacaacataggggttgtataagattctttaaagggacatatatgccatactcaatgattgaagcaatgtgtgttaacatagagctaataattctgacattgtatatctttgctgcaattatatttgcattaatcataacaaagagttatgtggcatacctgctcctgccgttattttatccagtgacatggtcttacggaaaggtttataaaaagattaattcctgcccaaattgtctacttgcatctcatcctttcaccagctgccctaaaatctgtatatgcggttctagatttagttgcacagaagctcttaaggtgcatagaatgggtaaggactgtttaggttataaatctctaagcaaagctagacagatgtgtaaatcgaaaagctggtcctttacagcagctatattaactggattaatattgatggaatttatctcaccaattgcaggagagagaatgtataagcttgaggagttagctgatgagtttataaagctaacagagcaagtaaatattttagaaagagaaatggaagtcttgaagcagtcaataattgttatgtttgcaatcattttggtattgttgctttttgaaaatatgatattcaaccgacttttcagcactttttatcgttcttgctccatgtgtggtttgatacattatagaccaggactcaagattgatttaaccaaaactaatagatgcggtagttgcatctgtggattcaatgagcagcaatcatctggttttgaatatgaaatatttctgaaggatatgcatatccagaaagagtcatgcaaatttagtccaagagtaaaccactttaggaatattaaagctttattatttgcacttgtaatctgtgctactatatatacagtttatgcagatgaagattgcttgtctaaagacattaaaataacatatcaagagttgcataattgcataggcccaaagataatgggcgacacttgtgtatcaaagaatgaattgtattctgatttatcctcaaaaaatctagtcacagaatatgataaaaaatattttgaacctgatactgtaaatgatcaattcaacaaaatagagtttgcccaagatgcacatagaatgatactattagaaagaatactttacaagacagaatgtgaaatgctaagcttaaaaaagaacagtggaccttataatgttgcctggcgcacatatttaaaaaatcataatatagacctatgcagtaggcacaactataaaatgatatgtcagtgtattaatacacactctatgtgtaaaaatacagatatagattacaacaaagagattgaaacatattataaaagcaatgctgcagcctatagagctgacctgaataccataatagacacattaaaaacggcattcagagggcttacaaaggtcctaattgaaaattatatagaaaaagatgactctgatgctcttaaggctttattcagtaatattactgattctgtccaggacaattatcagatgattggaatattgaaatttgccagtaagctattagatattaaccttggtagatccacccgctcagctcatcattctataatgacaaacgaaattcccaaatctaatccttttactgattacagttattccaatgtgaacataaaggagtgcatgtcaccagagagcttgaaatgttttaagaagagagacagtacaccgcacacaaatcacctgctttgcaagatagacagcaaatataaagcatttgactggccagagatagaaacaattcaaaaaggtcaaaaattgtgtcttggtgacagtcattgcaacttggaatttacagccataactgcagataagattatgtcattaactaactgttataaggaatctttcactgcgcaaccagcagatatgcagactggaattaaaaaatgctcagctgatgaaattggagaatgtacaacacttgaagacaagacatggccgatcgtattctgtggtggcaaatattactactctgatagcaaagagcatgccaaggacggttctatcaacaactattgtttaaccaacaaatgctctgaacaacgttttccaatacatgaaaattggtttaaaaaatgtaattgggataagacccacaaagaatttagcactatgagacaaataaactataatgatataacttcttatagaaaagcaatagaatctgagataggaacagatttgatgacacaccattataagcccacaaagaaccttccgcatgttgtgccaaggtatcatagtatagatgtacaaggtacagaatcaacagagggtgttatcaatggtttcatacaaaatacaatacctgctattagtggtctaggtgtcggttatcatctgaatttcaaaggcaatcagttatttgacatagttatttttgtgaaaaaggctgtatataaagcacagtaccagaaagcatacaccacaggtcccagtatatccataaatattgaacacaatgaaagatgcacaggccactgccccgaaaagattcctgcaaaagaaggttggctaacattttctaaagaacatactagttcttggggatgtgaagaatacggctgtcttgctatagatacaggctgtctatatggttcttgtcaagatgtcatacgcccagaattagatgtttataagaagattggcagtgaagcatcactgatagaaatatgcataactttgcctcatgaaacttattgcaatgatatggatatattagaaccgattataggtgataaattaagtgcatcctttcagaatacgcagactaaccaacttccgactcttatagcttataaaaaagggaaaatatacacaggtcaaatcaatgatattggaaatacagcattgcagtgcggctcaatccaagtaattaatgggtcaactatcggaactggcagccccaaattcgattatatatgccatgctatgagaaggaaagatgttattgtaaggaagtgtttcaatgacaattatcagtcatgcactaggttagaaaaacggaatgacttgaccccttatagaaaaggcgatgtcattgaagtatcaaaaacaggatcaaacatgggccaaatgacatttaaaatagaactaggtgatatcaactataaaatattcactaaatcaatagatcttcaaatgtctggcatttgtgctgggtgtattgactgtgctgaaggtatttcatgctctataaatgctgaagtgtcggccgaaacagtctgccattgtaaaacaaactgtgaagattttataaataatatagtgttttcaccacaaatcaagaattacaatattaaagttcactgtaaatctaaagttgaaaagataatagcgcatatctgtgggagagacatcgatttacaattaactgttaaaccatacaatcagaagatagatttgtcgcagttagatgaatcaaattacataaaggaagaggatctccagtgcgggacatggttatgtaaagtgcaaaaagagggggttgatattatattcaaaggattattttcaggtttagggagatactggaccatattgatttattcaattataggtgtggtaataattgtgatattagtttatatcctgttgcccataggtcggcttttaaaagcattcctaatcagacatgaaatagaatatgccatggagcaaaaaatcaagtaggtaccacaacggactacatctacatttgatccggaggcagcatatgtggcatttgaagctagatacggacaagtgctcaatgctggtgttgttagagtcttcttcctcaaccaaaagaaggccaaagatgtcttacgtaagacatcgcggcccatggttgaccttacttttggtggggtccaatttgcaatggttaataaccatttcccacaattccagtcgaatccagtgccggacaacggtcttaccctgcaccgtctgtcaggatacctagctcgctgggccttcacccagatgcgatcacctattaagcaagctgagtttagggccactgtggtggtgcctttggcagaggtgaagggttgtacttggaatgatggtgacgcgatgtacctggggtttgctgccggtgctgagatgtttctgcaaacattcactttcttccctctagtgattgagatgcatagggtcctcaaggatggcatggacgtcaacttcatgaagaaagtccttcggcagagatatggccagaagactgctgaacagtggatgcgtgaagaaatagttgctgtaagagcagcttttgaagctgtaggaactttggcctgggccaggactggattctccccagcagcaagagacttcttgcgccaatttggaattgacatatag
>LET-2099_Colombia_2024-02-12
actacttttctcgagaattttgcagagctgcaaaccttgagtatagaaatgatgttcctgctgaggatatttgtgctgaagtccttgatggttacaaagcaaggaaagtgcgcttttgcacacctgataattacttactacacgacgggaaaatgtatataatagatttcaaagtgtctgtggatgatcggtcttccagaattacaagagagaaatacaatgaaatttttggagaagtgttcaacccagaaggtgtggactttgaaatcgttattatcaggttggatccttcaaatatggctatacatgttgactctcgagatttcatgaatacaatcggaccaatcacgctaaacattagtatgcaatggttttttgatatgaaagacttcttatttggcaaattccgggatgatgataaattccatgctataataagccaaggagaattcacaatgacattgccatggatcgaagaagatactccagaattgcttgcccatcctatatacaatgagttcatgaattcaatgccagagtcagaacaggccctgttcaaagaagcattggaattcaaatcattcggagcagaaaaatggaatattttcttaaagggagtgatgtctaagtatggtgaatattataaagaatttaccaaaggacatgcccaatccatattcttggcaacaggggactaccccaaaccagataaggaccaaatttcagctggctggcgagagatggtaagtagagtgagctctgaacgtgacatgtcaaatgacataaatcaggaaaaaccaagcatacattttatatgggcacaaaatgactcaagtagcaataataacatacaaaaattaatcaaactatccaaatcattgcaagccatgagtggaacaggaagctatataagtgccttcaaatcattaggaagattgatggatatatcatcagacatcaaaaagtatgagtcattctgcggaaaattaaaatctttggcaaggtctagcgtaaagaaactcgacaggaaaatagaaccggtacaaattggaacagcaactgtcttatgggaacaacaatttaaattagatacggatgtcataaaaagagaagacagaatacatttaatgaaagattatttcggaattggtaaacacaagtctttttcaaaaaagctaaacaatgacataaataccgataagcctaaaatattgaattttgacaatgacgatatagttaggaaatgcaaagataaatataatcaagtcacacataacttgtctcaagttaatgaattagacaagattggaaattacctagagcatttttcagctaaaattagtgcctgcagtgtagaaatgtgggactttatatataatacgactaaaactaagtactggcaatgcatcaacgactactctaccctaatgaaaaacatgctagctgtttcccaatataataggcacaatacctttaggattgtctcatgtgcaaataacaatgtatttggcttagtgatgccaagctcagacataaaaacaaaaaaagcaacattagtctatgcaataatagctctccacaatgaggagacagagatagcagaacttggttcactctattccactttcaagacaacaacaggctatatttcaatatcgaaagcttttaggctagataaagaaaggtgccagcgcatagtgtcctctccaggcttatttcttatgacaagctgtctattattcaatggtaataagagtctagagtttgataagttactaggcttttcattttttacgtcaatatcgattacaaaagctatgctctctcttactgagccttcacgctatatgatcatgaattcattggcagtttctagccatgtaaaagagtatatatctgaaaaattttctccttatacaaaaacagcattttctgtagtgatgacagatttgattaaaaaaggttgctattcagcatatgaacagaggaaaaaggtccaaataagggatataaagttaacagactacgatataacacagaaaggggtagattccaaaagagatcttaaatccatttggttcccgggaaaggtaaatttaaaagaatacttgaaccagatttatttaccattttattttaattccaaaggattgcatgaaaagcatcatgttttaatagatttggctaaaacagtgctagaaatcgaaaaagagcaaagagaatcattacccgagccatggtcagagatacctgctaagcagactgtcaacttaaacattttgatttactcaattgcaaggaatttgaacttagatacttcaagacataattttgtgaggagccgggtggaaaatgcaaataactttaacagatctataacaacaatatccacctttaccagctcgaaatcatgcattaaaattggtgattttgaggaagagaaaaagaagaaaacaaaaaatgatgcaaagaaactagcaaaagatatttctaaattaactatagccaacccagcattcttagatgaaatcacaaatgaacatgagataagacactcaacttacgaggatttgaaacaatctatcccagattacacagactatatgtctgtaaaagtttttgatagactatatgagaagattactactaacgaaataagtgataaagaaacagtcaagttgattctagagactatgaagaagcataaaatattttactttggattcttcaacaaaggacaaaaaacagctaaagatagagaaatatttttaggtgaattcgaggcaaaaatgtgcctgtaccttgttgaaagaatagccaaagagagatgcaaattaaacccagaagaaatgataagcgaaccaggcgactctaagttacgagtattggaaaagcaatcagaagatgaaattaggtatatcagcaacacaataaagacattgggaaatgccatagaaaacctgcaatccgggtctttaaattgggcagatatatgtgaaagtaaggcacgagggcttaaaatagaaataaatgctgatatgtctaaatggagtgcccaagatgtgcttttcaagtatttctggctgatagtacttgatcctatcttatatcctgctgagaggaagagaataatttattttctatgtaattacatgcaaaaaaggcttataatgcctgatgaattgctcactacgatattggaccagagggttccttattcaaatgatataattggggtgatgacaaacaattatagatccaacacagtagaaataaagcgaaactggcttcaaggcaatttaaattatacaagtagttacttgcacagctgtagtatgtctgtatataaagatataataagggaagcagcaacattattagagggggaagcccttgtgaattcaatggtacattctgatgataaccaaacatccatatgtatggtgcaaaacaagttgccagatgacaatgtaattgaattttgcatcaagatattcgagaaaatatgtttaacttttggaaatcaggcaaacatgaaaaagacatacctaaccaatttcatcaaggaattcgtttctttatttaatatacatggggagccattctctatatacgggaggtttttgcttacagcagtaggggactgtgcctatctggggccttatgaagatttagcaagtaggctatctgcaacacaaaccgctataaagcacggctgcccaccatcactggcatgggtatccattgctttgaatcactggataactcacaccacgtataatatgttacctggccaaaataatgacccattaccattcttccctaccaacaatagaaatgaaataccagtggagatgtgcggaatactagaaagtgacttatcaacaattgcactaaccggtttagaagcgggaaatgtcacgtttctaacaaatatagcaagaaaactatcatctccaatcttgcaaagagaaagtatccaagaccaatacaattctatagaaaaatgggacctaagtaggttatcacagattgacattctgaggcttaaaatgcttaggtacatatctcttgatagttcggtcacatctgatgatggtatgggggagaccagtgaaatgagatcgcgatcgcttttaacacctcgtaaattcacaacaagtgggtcactcaatagacttaaatcgtataaagattttcaaaatataataacagatgaggataagacaaacgagctatttgagaatttcattaggcatccagagttattggtcacaaaaggcgaaacatttgaagaatttgtcaatacaatattatttaggtataattcaaagaaattcaaagaatctctgtcgatacaaaatccagcacaactctttattgagcaaatattattttccaacaaaccaataattgattacactagcatacatgataagattttcggattgcaagatatgccaggaatcgaagaactagatacaatcataggccgcaaaacatttgttgaaagttatgtccagattgtagatgatttaagcaacttaacactggatattaatgatgtcaagactatatttgccttctgtctcatgaatgatccactactaattacatctgctaataacataataatgtctgttaaagggcatagccaagaaagaataggacaatcagcatgcaaaatgccagaggtcaggagtctgaagcttatacattattcgccagcagttgttttgagagcctatgtgagagggccaacaaatgtgccaaatgtagatatagacgagcttgcgagggatctatctcatctggaagatttcatacaaagcacaaaactcagagagaatatgagagagagaatagaaataaatgagaaacggcatttaggaagagatttcaagtttgaaatcaaagaattgactagattttaccaagtgtgttatgattatataaaatctacagaacataaaattaaggtattcatattgccatacaaagttttcacatcaattgaattctgtggcgcactgacagggaacttaataaatgacaaattgtggtatataacacattacttaaaaaatatagtgtccactacacacaaggcacaaatttcgtcctcacctgaattggaattgcaaatagctgatgaagcactgaggctaatagcacactttgccgatactttcttggcatctgaatcaagaattcaatttctgaaaaaggttatcgaagaattcacatacaaagggatacctgtaaaacatttatattccaaaataaagaattccaagttaagggtcaaattcttagggatccttttgtggttggatgacctaacacaaaatgatttggataagtttgatgcagataaatcagacgaaaagattatatggaataactggcaggtatcaagagatatgaacactggaccaatagatttaatgataagtggctattccaggcaactgcggatcacaggggaagatgataaattgattgctgctgaattgcaggtcactagattgtcagaagatttgatttacagacacggccaggcaatgttaaataaaccgcacggattgaagcttgaaaagatgcagcctgtaactgagatgtctaaacaactacattatatcgttttccagcagaggtcaagaaagcggtacttctattctatattgcccacccaaataattgaagatcataattctagaatcgaatcatctaggttaaacagagattcaaaatgggttcctgtgtgtcctgttgcagtatcaaaactctatcagcaaggacgacctatactttccaaggttaagaatctgaatatgcagactcattcactttctagaatacaggttaatgtggatgaatatgccattacaagaagagcgcattttcagaagatgcctttctttgaaggaccatccatcccttctggtggcatggatctatcagagttaatgaaatccacatccttattgagcttaaattatgacaatataaaaaatgcttctttattggatatgtctagagtattcaagtgcaatggcagtgaaaatgaccaaatggcttttgagttcctgtcagatgaaattctagagcaagacgtagttgaagaaatagaatgcaatcctatattttctatcagttatacaaaaagaggagaatccaatatgacttataaaaatgctttccacaaagctttaatctcagaatgtgacaaatttgaagaagcattcgactttcttgacatggggttttgctcgaacgagaaccttagtattttagaggaaatacattggattatcagttatttgaagacgaatcagtggtccacagaactagacaattgtattcatatgtgtatgtataggaatgggtatgatgcagagtatcatagatttgatataccttctaaattcctcaaagacccgataaaccgaacagtaaattggacagaggttattgaatttatactattaattgaagatttccaaacaaaaattgagccatggtcgagtatgaagtcacatttctgttcaaaagcacacagtgtagcattagagtgcatgaaaagcgagaaaagatcactggcagaatttgtacttcaaggagatgaacttgagtgtaggacttggcgaaatatgtgttaaagatgacatatctattgttaaaagtactactgtttttagtaagaatagaccagctcttgaggcaaccacaaaattttatagatcttttattgtgaaagactggtctgaatgcaatccagtgttagataaatttggaaattttatggttttaagtgttgatgataatggccatataatacctaaaatgtacacatgtagagcagcatgtgatattagattaaacaaagataatgctgaaataatattatcgtcaacaaagctcaaccacttcgaaattgtcggaacaacttcgacatcaggctggttcaaaaacacaataacaaacaatttggaacacacatgcgaacatgtgaccgtaaattgtggtcagaaatcagtaaaattccatgcatgttttagacaacataggggttgtataagattctttaaagggacatatatgccatactcaatgattgaagcaatgtgtgttaacatagagctaataattctgacattgtatatctttgctgcaattatatttgcattaatcataacaaagagttatgtggcatacctgctcctgccgttattttatccagtgacatggtcttacggaaaggtttataaaaagattaattcctgcccaaattgtctacttgcatctcatcctttcaccagctgccctaaaatctgtatatgcggttctagatttagttgcacagaagctcttaaggtgcatagaatgggtaaggactgtttaggttataaatctctaagcaaagctagacagatgtgtaaatcgaaaagctggtcctttacagcagctatattaactggattaatattgatggaatttatctcaccaattgcaggagagagaatgtataagcttgaggagttagctgatgagtttataaagctaacagagcaagtaaatattttagaaagagaaatggaagtcttgaagcagtcaataattgttatgtttgcaatcattttggtattgttgctttttgaaaatatgatattcaaccgacttttcagcactttttatcgttcttgctccatgtgtggtttgatacattatagaccaggactcaagattgatttaaccaaaactaatagatgcggtagttgcatctgtggattcaatgagcagcaatcatctggttttgaatatgaaatatttctgaaggatatgcatatccagaaagagtcatgcaaatttagtccaagagtaaaccactttaggaatattaaagctttattatttgcacttgtaatctgtgctactatatatacagtttatgcagatgaagattgcttgtctaaagacattaaaataacatatcaagagttgcataattgcataggcccaaagataatgggcgacacttgtgtatcaaagaatgaattgtattctgatttatcctcaaaaaatctagtcacagaatatgataaaaaatattttgaacctgatactgtaaatgatcaattcaacaaaatagagtttgcccaagatgcacatagaatgatactattagaaagaatactttacaagacagaatgtgaaatgctaagcttaaaaaagaacagtggaccttataatgttgcctggcgcacatatttaaaaaatcataatatagacctatgcagtaggcacaactataaaatgatatgtcagtgtattaatacacactctatgtgtaaaaatacagatatagattacaacaaagagattgaaacatattataaaagcaatgctgcagcctatagagctgacctgaataccataatagacacattaaaaacggcattcagagggcttacaaaggtcctaattgaaaattatatagaaaaagatgactctgatgctcttaaggctttattcagtaatattactgattctgtccaggacaattatcagatgattggaatattgaaatttgccagtaagctattagatattaaccttggtagatccacccgctcagctcatcattctataatgacaaacgaaattcccaaatctaatccttttactgattacagttattccaatgtgaacataaaggagtgcatgtcaccagagagcttgaaatgttttaagaagagagacagtacaccgcacacaaatcacctgctttgcaagatagacagcaaatataaagcatttgactggccagagatagaaacaattcaaaaaggtcaaaaattgtgtcttggtgacagtcattgcaacttggaatttacagccataactgcagataagattatgtcattaactaactgttataaggaatctttcactgcgcaaccagcagatatgcagactggaattaaaaaatgctcagctgatgaaattggagaatgtacaacacttgaagacaagacatggccgatcgtattctgtggtggcaaatattactactctgatagcaaagagcatgccaaggacggttctatcaacaactattgtttaaccaacaaatgctctgaacaacgttttccaatacatgaaaattggtttaaaaaatgtaattgggataagacccacaaagaatttagcactatgagacaaataaactataatgatataacttcttatagaaaagcaatagaatctgagataggaacagatttgatgacacaccattataagcccacaaagaaccttccgcatgttgtgccaaggtatcatagtatagatgtacaaggtacagaatcaacagagggtgttatcaatggtttcatacaaaatacaatacctgctattagtggtctaggtgtcggttatcatctgaatttcaaaggcaatcagttatttgacatagttatttttgtgaaaaaggctgtatataaagcacagtaccagaaagcatacaccacaggtcccagtatatccataaatattgaacacaatgaaagatgcacaggccactgccccgaaaagattcctgcaaaagaaggttggctaacattttctaaagaacatactagttcttggggatgtgaagaatacggctgtcttgctatagatacaggctgtctatatggttcttgtcaagatgtcatacgcccagaattagatgtttataagaagattggcagtgaagcatcactgatagaaatatgcataactttgcctcatgaaacttattgcaatgatatggatatattagaaccgattataggtgataaattaagtgcatcctttcagaatacgcagactaaccaacttccgactcttatagcttataaaaaagggaaaatatacacaggtcaaatcaatgatattggaaatacagcattgcagtgcggctcaatccaagtaattaatgggtcaactatcggaactggcagccccaaattcgattatatatgccatgctatgagaaggaaagatgttattgtaaggaagtgtttcaatgacaattatcagtcatgcactaggttagaaaaacggaatgacttgaccccttatagaaaaggcgatgtcattgaagtatcaaaaacaggatcaaacatgggccaaatgacatttaaaatagaactaggtgatatcaactataaaatattcactaaatcaatagatcttcaaatgtctggcatttgtgctgggtgtattgactgtgctgaaggtatttcatgctctataaatgctgaagtgtcggccgaaacagtctgccattgtaaaacaaactgtgaagattttataaataatatagtgttttcaccacaaatcaagaattacaatattaaagttcactgtaaatctaaagttgaaaagataatagcgcatatctgtgggagagacatcgatttacaattaactgttaaaccatacaatcagaagatagatttgtcgcagttagatgaatcaaattacataaaggaagaggatctccagtgcgggacatggttatgtaaagtgcaaaaagagggggttgatattatattcaaaggattattttcaggtttagggagatactggaccatattgatttattcaattataggtgtggtaataattgtgatattagtttatatcctgttgcccataggtcggcttttaaaagcattcctaatcagacatgaaatagaatatgccatggagcaaaaaatcaagtaggtaccacaacggactacatctacatttgatccggaggcagcatatgtggcatttgaagctagatacggacaagtgctcaatgctggtgttgttagagtcttcttcctcaaccaaaagaaggccaaagatntcttacgtaagacatcgcggcccatggttgaccttacttttggtggggtccaatttgcaatggttaataaccatttcccacaattccagtcgaatccagtgccggacaacggtcttaccctgcaccgtctgtcaggatacctagctcgctgggccttcacccagatgcgatcacctattaagcaagctgagtttagggccactgtggtggtgcctttggcagaggtgaagggttgtacttggaatgatggtgacgcgatgtacctggggtttgctgccggtgctgagatgtttctgcaaacattcactttcttccctctagtgattgagatgcatagggtcctcaaggatggcatggacgtcaacttcatgaagaaagtccttcggcagagatatggccagaagactgctgaacagtggatgcgtgaagaaatagttgctgtaagagcagcttttgaagctgtaggaactttggcctgggccaggactggattctccccagcagcaagagacttcttgcgccaatttggaattgacatatag
>LACENAM_230049003275FSP_Brazil_AM_Manaus_2023-12-24
actacttttctcgagaattttgcagagctgcaaaccttgagtatagaaatgatgttcctgctgaggatatttgtgctgaagtccttgatggttacaaagcaaggaaagtgcgcttttgcacacctgataattacttactacacgacgggaaaatgtatataatagatttcaaagtgtctgtggatgatcggtcttccagaattacaagagagaaatacaatgaaatttttggagaagtgttcaacccagaaggtgtggactttgaaatcgttattatcaggttggatccttcaaatatggctatacatgttgactctcgagatttcatgaatacaatcggaccaatcacgctaaacattagtatgcaatggttttttgatatgaaagacttcttatttggcaaattccgggatgatgataaattccatgctataataagccaaggagaattcacaatgacattgccatggatcgaagaagatactccagaattgcttgcccatcctatatacaatgagttcatgaattcaatgccagagtcagaacaggccctgttcaaagaagcattggaattcaaatcattcggagcagaaaaatggaatattttcttaaagggagtgatgtctaagtatggtgaatattataaagaatttaccaaaggacatgcccaatccatattcttggcaacaggggactaccccaaaccagataaggaccaaatttcagctggctggcgagagatggtaagtagagtgagctctgaacgtgacatgtcaaatgacataaatcaggaaaaaccaagcatacattttatatgggcacaaaatgactcaagtagcaataataacatacaaaaattaatcaaactatccaaatcattgcaagccatgagtggaacaggaagctatataagtgccttcaaatcattaggaagattgatggatatatcatcagacatcaaaaagtatgagtcattctgcggaaaattaaaatctttggcaaggtctagcgtaaagaaactcgacaggaaaatagaaccggtacaaattggaacagcaactgtcttatgggaacaacaatttaaattagatacggatgtcataaaaagagaagacagaatacatttaatgaaagattatttcggaattggtaaacacaagtctttttcaaaaaagctaaacaatgacataaataccgataagcctaaaatattgaattttgacaatgacgatatagttaggaaatgcaaagataaatataatcaagtcacacataacttgtctcaagttaatgaattagacaagattggaaattacctagagcatttttcagctaaaattagtgcctgcagtgtagaaatgtgggactttatatataatacgactaaaactaagtactggcaatgcatcaacgactactctaccctaatgaaaaacatgctagctgtttcccaatataataggcacaatacctttaggattgtctcatgtgcaaataacaatgtatttggcttagtgatgccaagctcagacataaaaacaaaaaaagcaacattagtctatgcaataatagctctccacaatgaggagacagagatagcagaacttggttcactctattccactttcaagacaacaacaggctatatttcaatatcgaaagcttttaggctagataaagaaaggtgccagcgcatagtgtcctctccaggcttatttcttatgacaagctgtctattattcaatggtaataagagtctagagtttgataagttactaggcttttcattttttacatcaatatcgattacaaaagctatgctctctcttactgagccttcacgctatatgatcatgaattcattggcagtttctagccatgtaaaagagtatatatctgaaaaattttctccttatacaaaaacagcattttctgtagtgatgacagatttgattaaaaaaggttgctattcagcatatgaacagaggaaaaaggtccaaataagggatataaagttaacagactacgatataacacagaaaggggtagattccaaaagagatcttaaatccatttggttcccgggaaaggtaaatttaaaagaatacttgaaccagatttatttaccattttattttaattccaaaggattgcatgaaaagcatcatgttttaatagatttggctaaaacagtgctagaaatcgaaaaagagcaaagagaatcattacccgagccatggtcagagatacctgctaagcagactgtcaacttaaacattttgatttactcaattgcaaggaatttgaacttagatacttcaagacataattttgtgaggagccgggtggaaaatgcaaataactttaacagatctataacaacaatatccacctttaccagctcgaaatcatgcattaaaattggtgattttgaggaagagaaaaagaagaaaacaaaaaatgatgcaaagaaactagcaaaagatatttctaaattaactatagccaacccagcattcttagatgaaatcacaaatgaacatgagataagacactcaacttacgaggatttgaaacaatctatcccagattacacagactatatgtctgtaaaagtttttgatagactatatgagaagattactactaacgaaataagtgataaagaaacagtcaagttgattctagagactatgaagaagcataaaatattttactttggattcttcaacaaaggacaaaaaacagctaaagatagagaaatatttttaggtgaattcgaggcaaaaatgtgcctgtaccttgttgaaagaatagccaaagagagatgcaaattaaacccagaagaaatgataagcgaaccaggcgactctaagttacgagtattggaaaagcaatcagaagatgaaattaggtatatcagcaacacaataaagacattgggaaatgccatagaaaacctgcaatccgggtctttaaattgggcagatatatgtgaaagtaaggcacgagggcttaaaatagaaataaatgctgatatgtctaaatggagtgcccaagatgtgcttttcaagtatttctggctgatagtacttgatcctatcttatatcctgctgagaggaagagaataatttattttctatgtaattacatgcaaaaaaggcttataatgcctgatgaattgctcactacgatattggaccagagggttccttattcaaatgatataattggggtgatgacaaacaattatagatccaacacagtagaaataaagcgaaactggcttcaaggcaatttaaattatacaagtagttacttgcacagctgtagtatgtctgtatataaagatataataagggaagcagcaacattattagagggggaagcccttgtgaattcaatggtacattctgatgataaccaaacatccatatgtatggtgcaaaacaagttgccagatgacaatgtaattgaattttgcatcaagatattcgagaaaatatgtttaacttttggaaatcaggcaaacatgaaaaagacatacctaaccaatttcatcaaggaattcgtttctttatttaatatacatggggagccattctctatatacgggaggtttttgcttacagcagtaggggactgtgcctatctggggccttatgaagatttagcaagtaggctatctgcaacacaaaccgctataaagcatggctgcccaccatcactggcatgggtatccattgctttgaatcactggataactcacaccacgtataatatgttacctggccaaaataatgacccattaccattcttccctaccaacaatagaaatgaaataccagtggagatgtgcggaatactagaaagtgacttatcaacaattgcactaaccggtttagaagcgggaaatgtcacgtttctaacaaatatagcaagaaaactatcatctccaatcttgcaaagagaaagtatccaagaccaatacaattctatagaaaaatgggacctaagtaggttatcacagattgacattctgaggcttaaaatgcttaggtacatatctcttgatagttcggtcacatctgatgatggtatgggggagaccagtgaaatgagatcgcgatcgcttttaacacctcgtaaattcacaacaagtgggtcactcaatagacttaaatcgtataaagattttcaaaatataataacagatgaggataagacaaacgagctatttgagaatttcattaggcatccagagttattggtcacaaaaggcgaaacatttgaagaatttgtcaatacaatattatttaggtataattcaaagaaattcaaagaatctctgtcgatacaaaatccagcacaactctttattgagcaaatattattttccaacaaaccaataattgattacactagcatacatgataagattttcggattgcaagatatgccaggaatcgaagaactagatacaatcataggccgcaaaacatttgttgaaagttatgtccagattgtagatgatttaagcaacttaacactggatattaatgatgtcaagactatatttgccttctgtctcatgaatgatccactactaattacatctgctaataacataataatgtctgttaaagggcatagccaagaaagaataggacaatcagcatgcaaaatgccagaggtcaggagtctgaagcttatacattattcgccagcagttgttttgagagcctatgtgagagggccaacaaatgtgccaaatgtagatatagacgagcttgcgagggatctatctcatctggaagatttcatacaaagcacaaaactcagagagaatatgagagagagaatagaaataaatgagaaacggcatttaggaagagatttcaagtttgaaatcaaagaattgactagattttaccaagtgtgttatgattatataaaatctacagaacataaaattaaggtattcatattgccatacaaagttttcacatcaattgaattctgtggcgcactgacagggaacttaataaatgacaaattgtggtatataacacattacttaaaaaatatagtgtccactacacacaaggcacaaatttcgtcctcacctgaattggaattgcaaatagctgatgaagcactgaggctaatagcacactttgccgatactttcttggcatctgaatcaagaattcaatttctgaaaaaggttatcgaagaattcacatacaaagggatacctgtaaaacatttatattccaaaataaagaattccaagttaagggtcaaattcttagggatccttttgtggttggatgacctaacacaaaatgatttggataagtttgatgcagataaatcagacgaaaagattatatggaataactggcaggtatcaagagatatgaacactggaccaatagatttaatgataagtggctattccaggcaactgcggatcacaggggaagatgataaattgattgctgctgaattgcaggtcactagattgtcagaagatttgatttacagacacggccaggcaatgttaaataaaccgcacggattgaagcttgaaaagatgcagcctgtaactgagatgtctaaacaactacattatatcgttttccagcagaggtcaagaaagcggtacttctattctatattgcccacccaaataattgaagatcataattctagaatcgaatcatctaggttaaacagagattcaaaatgggttcctgtgtgtcctgttgcagtatcaaaactctatcagcaaggacgacctatactttccaaggttaagaatctgaatatgcagactcattcactttctagaatacaggttaatgtggatgaatatgccattacaagaagagcgcattttcagaagatgcctttctttgaaggaccatccatcccttctggtggcatggatctatcagagttaatgaaatccacatccttattgagcttaaattatgacaatataaaaaatgcttctttattggatatgtctagagtattcaagtgcaatggcagtgaaaatgaccaaatggcttttgagttcctgtcagatgaaattctagagcaagacgtagttgaagaaatagaatgcaatcctatattttctatcagttatacaaaaagaggagaatccaatatgacttataaaaatgctttccacaaagctttaatctcagaatgtgacaaatttgaagaagcattcgactttcttgacatggggttttgctcgaacgagaaccttagtattttagaggaaatacattggattatcagttatttgaagacgaatcagtggtccacagaactagacaattgtattcatatgtgtatgtataggaatgggtatgatgcagagtatcatagatttgatataccttctaaattcctcaaagacccgataaaccgaacagtaaattggacagaggttattgaatttatactattaattgaagatttccaaacaaaaattgagccatggtcgagtatgaagtcacatttctgttcaaaagcacacagtgtagcattagagtgcatgaaaagcgagaaaagatcactggcagaatttgtacttcaaggagatgaacttgagtgtaggacttggcgaaatatgtgttaaagatgacatatctattgttaaaagtactactgtttttagtaagaatagaccagctcttgaggcaaccacaaaattttatagatcttttattgtgaaagactggtctgaatgcaatccagtgttagataaatttggaaattttatggttttaagtgttgatgataatggccatataatacctaaaatgtacacatgtagnnnnnnnnnnnnnnnnnnnnnnnnnnnnnnnnnnnnnnnnnnnnnnnnnnnnnnnnnnnnnnnnnnnnnnnnnnnnnnnnnnnnnnnnnnnnnnnnnnnnnnnnnnnnnnnnnnnnnnnnnnnnnnnnnnnnnnnnnnnnnnnnnnnnnnnnnnnnnnnnnnnnnnnnnnnnnnnnnnntaaaattccatgcatgttttagacaacataggggttgtataagattctttaaagggacatatatgccatactcaatgattgaagcaatgtgtgttaacatagagctaataattctgacattgtatatctttgctgcaattatatttgcattaatcataacaaagagttatgtggcatacctgctcctgccgttattttatccagtgacatggtcttacggaaaggtttataaaaagattaattcctgcccaaattgtctacttgcatctcatcctttcaccagctgccctaaaatctgtatatgcggttctagatttagttgcacagaagctcttaaggtgcatagaatgggtaaggactgtttaggttataaatctctaagcaaagctagacagatgtgtaaatcgaaaagctggtcctttacagcagctatattaactggattaatattgatggaatttatctcaccaattgcaggagagagaatgtataagcttgaggagttagctgatgagtttataaagctaacagagcaagtaaatattttagaaagagaaatggaagtcttgaagcagtcaataattgttatgtttgcaatcattttggtattgttgctttttgaaaatatgatattcaaccgacttttcagcactttttatcgttcttgctccatgtgtggtttgatacattatagaccaggactcaagattgatttaaccaaaactaatagatgcggtagttgcatctgtggattcaatgagcagcaatcatctggttttgaatatgaaatatttctgaaggatatgcatatccagaaagagtcatgcaaatttagtccaagagtaaaccactttaggaatattaaagctttattatttgcacttgtaatctgtgctactatatatacagtttatgcagatgaagattgcttgtctaaagacattaaaataacatatcaagagttgcataattgcataggcccaaagataatgggcgacacttgtgtatcaaagaatgaattgtattctgatttatcctcaaaaaatctagtcacagaatatgataaaaaatattttgaacctgatactgtaaatgatcaattcaacaaaatagagtttgcccaagatgcacatagaatgatactattagaaagaatactttacaagacagaatgtgaaatgctaagcttaaaaaagaacagtggaccttataatgttgcctggcgcacatatttaaaaaatcataatatagacctatgcagtaggcacaactataaaatgatatgtcagtgtattaatacacactctatgtgtaaaaatacagatatagattacaacaaagagattgaaacatattataaaagcaatgctgcagcctatagagctgacctgaataccataatagacacattaaaaacggcattcagagggcttacaaaggtcctaattgaaaattatatagaaaaagatgactctgatgctcttaaggctttattcagtaatattactgattctgtccaggacaattatcagatgattggaatattgaaatttgccagtaagctattagatattaaccttggtagatccacccgctcagctcatcattctataatgacaaacgaaattcccaaatctaatccttttactgattacagttattccaatgtgaacataaaggagtgcatgtcaccagagagcttgaaatgttttaagaagagagacagtacaccgcacacaaatcacctgctttgcaagatagacagcaaatataaagcatttgactggccagagatagaaacaattcaaaaaggtcaaaaattgtgtcttggtgacagtcattgcaacttggaatttacagccataactgcagataagattatgtcattaactaactgttataaggaatctttcactgcgcaaccagcagatatgcagactggaattaaaaaatgctcagctgatgaaattggagaatgtacaacacttgaagacaagacatggccgatcgtattctgtggtggcaaatattactactctgatagcaaagagcatgccaaggacggttctatcaacaactattgtttaaccaacaaatgctctgaacaacgttttccaatacatgaaaattggtttaaaaaatgtaattgggataagacccacaaagaatttagcactatgagacaaataaactataatgatataacttcttatagaaaagcaatagaatctgagataggaacagatttgatgacacaccattataagcccacaaagaaccttccgcatgttgtgccaaggtatcatagtatagatgtacaaggtacagaatcaacagagggtgttatcaatggtttcatacaaaatacaatacctgctattagtggtctaggtgtcggttatcatctgaatttcaaaggcaatcagttatttgacatagttatttttgtgaaaaaggctgtatataaagcacagtaccagaaagcatacaccacaggtcccagtatatccataaatattgaacacaatgaaagatgcacaggccactgccccgaaaagattcctgcaaaagaaggttggctaacattttctaaagaacatactagttcttggggatgtgaagaatacggctgtcttgctatagatacaggctgtctatatggttcttgtcaagatgtcatacgcccagaattagatgtttataagaagattggcagtgaagcatcactgatagaaatatgcataactttgcctcatgaaacttattgcaatgatatggatatattagaaccgattataggtgataaattaagtgcatcctttcagaatacgcagactaaccaacttccgactcttatagcttataaaaaagggaaaatatacacaggtcaaatcaatgatattggaaatacagcattgcagtgcggctcaatccaagtaattaatgggtcaactatcggaactggcagccccaaattcgattatatatgccatgctatgagaaggaaagatgttattgtaaggaagtgtttcaatgacaattatcagtcatgcactaggttagaaaaacggaatgacttgaccccttatagaaaaggcgatgtcattgaagtatcaaaaacaggatcaaacatgggccaaatgacatttaaaatagaactaggtgatatcaactataaaatattcactaaatcaatagatcttcaaatgtctggcatttgtgctgggtgtattgactgtgctgaaggtatttcatgctctataaatgctgaagtgtcggccgaaacagtctgccattgtaaaacaaactgtgaagattttataaataatatagtgttttcaccacaaatcaagaattacaatattaaagttcactgtaaatctaaagttgaaaagataatagcgcatatctgtgggagagacatcgatttacaattaactgttaaaccatacaatcagaagatagatttgtcgcagttagatgaatcaaattacataaaggaagaggatctccagtgcgggacatggttatgtaaagtgcaaaaagagggggttgatattatattcaaaggattattttcaggtttagggagatactggaccatattgatttattcaattataggtgtggtaataattgtgatattagtttatatcctgttgcccataggtcggcttttaaaagcattcctaatcagacatgaaatagaatatgccatggagcaaaaaatcaagtaggtaccacaacggactacatctacatttgatccggaggcagcatatgtggcatttgaagctagatacggacaagtgctcaatgctggtgttgttagagtcttcttcctcaaccaaaagaaggccaaagatgtcttacgtaagacatcgcggcccatggttgaccttacttttggtggggtccaatttgcaatggttaataaccatttcccacaattccagtcgaatccagtgccggacaacggtcttaccctgcaccgtctgtcaggatacctagctcgctgggccttcacccagatgcgatcacctattaagcaagctgagtttagggccactgtggtggtgcctttggcagaggtgaagggttgtacttggaatgatggtgacgcgatgtacctggggtttgctgccggtgctgagatgtttctgcaaacattcactttcttccctctagtgattgagatgcatagggtcctcaaggatggcatggacgtcaacttcatgaagaaagtccttcggcagagatatggccagaagactgctgaacagtggatgcgtgaagaaatagttgctgtaagagcagcttttgaagctgtaggaactttggcctgggccaggactggattctccccagcagcaagagacttcttgcgccaatttggaattgacatatag
>LACENAM_240055000265AMS_AM_MANAUS_2024-02-04
actacttttctcgagaattttgcagagctgcaaaccttgagtatagaaatgatgttcctgctgaggatatttgtgctgaagtccttgatggttacaaagcaaggaaagtgcgcttttgcacacctgataattacttactacacgacgggaaaatgtatataatagatttcaaagtgtctgtggatgatcggtcttccagaattacaagagagaaatacaatgaaatttttggagaagtgttcaacccagaaggtgtggactttgaaatcgttattatcaggttggatccttcaaatatggctatacatgttgactctcgagatttcatgaatacaatcggaccaatcacgctaaacattagtatgcaatggttttttgatatgaaagacttcttatttggcaaattccgggatgatgataaattccatgctataataagccaaggagaattcacaatgacattgccatggatcgaagaagatactccagaattgcttgcccatcctatatacaatgagttcatgaattcaatgccagagtcagaacaggccctgttcaaagaagcattggaattcaaatcattcggagcagaaaaatggaatattttcttaaagggagtgatgtctaagtatggtgaatattataaagaatttaccaaaggacatgcccaatccatattcttggcaacaggggactaccccaaaccagataaggaccaaatttcagctggctggcgagagatggtaagtagagtgagctctgaacgtgacatgtcaaatgacataaatcaggaaaaaccaagcatacattttatatgggcacaaaatgactcaagtagcaataataacatacaaaaattaatcaaactatccaaatcattgcaagccatgagtggaacaggaagctatataagtgccttcaaatcattaggaagattgatggatatatcatcagacatcaaaaagtatgagtcattctgcggaaaattaaaatctttggcaaggtctagcgtaaagaaactcgacaggaaaatagaaccggtacaaattggaacagcaactgtcttatgggaacaacaatttaaattagatacggatgtcataaaaagagaagacagaatacatttaatgaaagattatttcggaattggtaaacacaagtctttttcaaaaaagctaaacaatgacataaataccgataagcctaaaatattgaattttgacaatgacgatatagttaggaaatgcaaagataaatataatcaagtcacacataacttgtctcaagttaatgaattagacaagattggaaattacctagagcatttttcagctaaaattagtgcctgcagtgtagaaatgtgggactttatatataatacgactaaaactaagtactggcaatgcatcaacgactactctaccctaatgaaaaacatgctagctgtttcccaatataataggcacaatacctttaggattgtctcatgtgcaaataacaatgtatttggcttagtgatgccaagctcagacataaaaacaaaaaaagcaacattagtctatgcaataatagctctccacaatgaggagacagagatagcagaacttggttcactctattccactttcaagacaacaacaggctatatttcaatatcgaaagcttttaggctagataaagaaaggtgccagcgcatagtgtcctctccaggcttatttcttatgacaagctgtctattattcaatggtaataagagtctagagtttgataagttactaggcttttcattttttacatcaatatcgattacaaaagctatgctctctcttactgagccttcacgctatatgatcatgaattcattggcagtttctagccatgtaaaagagtatatatctgaaaaattttctccttatacaaaaacagcattttctgtagtgatgacagatttgattaaaaaaggttgctattcagcatatgaacagaggaaaaaggtccaaataagggatataaagttaacagactacgatataacacagaaaggggtagattccaaaagagatcttaaatccatttggttcccgggaaaggtaaatttaaaagaatacttgaaccagatttatttaccattttattttaattccaaaggattgcatgaaaagcatcatgttttaatagatttggctaaaacagtgctagaaatcgaaaaagagcaaagagaatcattacccgagccatggtcagagatacctgctaagcagactgtcaacttaaacattttgatttactcaattgcaaggaatttgaacttagatacttcaagacataattttgtgaggagccgggtggaaaatgcaaataactttaacagatctataacaacaatatccacctttaccagctcgaaatcatgcattaaaattggtgattttgaggaagagaaaaagaagaaaacaaaaaatgatgcaaagaaactagcaaaagatatttctaaattaactatagccaacccagcattcttagatgaaatcacaaatgaacatgagataagacactcaacttacgaggatttgaaacaatctatcccagattacacagactatatgtctgtaaaagtttttgatagactatatgagaagattactactaacgaaataagtgataaagaaacagtcaagttgattctagagactatgaagaagcataaaatattttactttggattcttcaacaaaggacaaaaaacagctaaagatagagaaatatttttaggtgaattcgaggcaaaaatgtgcctgtaccttgttgaaagaatagccaaagagagatgcaaattaaacccagaagaaatgataagcgaaccaggcgactctaagttacgagtattggaaaagcaatcagaagatgaaattaggtatatcagcaacacaataaagacattgggaaatgccatagaaaacctgcaatccgggtctttaaattgggcagatatatgtgaaagtaaggcacgagggcttaaaatagaaataaatgctgatatgtctaaatggagtgcccaagatgtgcttttcaagtatttctggctgatagtacttgatcctatcttatatcctgctgagaggaagagaataatttattttctatgtaattacatgcaaaaaaggcttataatgcctgatgaattgctcactacgatattggaccagagggttccttattcaaatgatataattggggtgatgacaaacaattatagatccaacacagtagaaataaagcgaaactggcttcaaggcaatttaaattatacaagtagttacttgcacagctgtagtatgtctgtatataaagatataataagggaagcagcaacattattagagggggaagcccttgtgaattcaatggtacattctgatgataaccaaacatccatatgtatggtgcaaaacaagttgccagatgacaatgtaattgaattttgcatcaagatattcgagaaaatatgtttaacttttggaaatcaggcaaacatgaaaaagacatacctaaccaatttcatcaaggaattcgtttctttatttaatatacatggggagccattctctatatacgggaggtttttgcttacagcagtaggggactgtgcctatctggggccttatgaagatttagcaagtaggctatctgcaacacaaaccgctataaagcatggctgcccaccatcactggcatgggtatccattgctttgaatcactggataactcacaccacgtataatatgttacctggccaaaataatgacccattaccattcttccctaccaacaatagaaatgaaataccagtggagatgtgcggaatactagaaagtgacttatcaacaattgcactaaccggtttagaagcgggaaatgtcacgtttctaacaaatatagcaagaaaactatcatctccaatcttgcaaagagaaagtatccaagaccaatacaattctatagaaaaatgggacctaagtaggttatcacagattgacattctgaggcttaaaatgcttaggtacatatctcttgatagttcggtcacatctgatgatggtatgggggagaccagtgaaatgagatcgcgatcgcttttaacacctcgtaaattcacaacaagtgggtcactcaatagacttaaatcgtataaagattttcaaaatataataacagatgaggataagacaaacgagctatttgagaatttcattaggcatccagagttattggtcacaaaaggcgaaacatttgaagaatttgtcaatacaatattatttaggtataattcaaagaaattcaaagaatctctgtcgatacaaaatccagcacaactctttattgagcaaatattattttccaacaaaccaataattgattacactagcatacatgataagattttcggattgcaagatatgccaggaatcgaagaactagatacaatcataggccgcaaaacatttgttgaaagttatgtccagattgtagatgatttaagcaacttaacactggatattaatgatgtcaagactatatttgccttctgtctcatgaatgatccactactaattacatctgctaataacataataatgtctgttaaagggcatagccaagaaagaataggacaatcagcatgcaaaatgccagaggtcaggagtctgaagcttatacattattcgccagcagttgttttgagagcctatgtgagagggccaacaaatgtgccaaatgtagatatagacgagcttgcgagggatctatctcatctggaagatttcatacaaagcacaaaactcagagagaatatgagagagagaatagaaataaatgagaaacggcatttaggaagagatttcaagtttgaaatcaaagaattgactagattttaccaagtgtgttatgattatataaaatctacagaacataaaattaaggtattcatattgccatacaaagttttcacatcaattgaattctgtggcgcactgacagggaacttaataaatgacaaattgtggtatataacacattacttaaaaaatatagtgtccactacacacaaggcacaaatttcgtcctcacctgaattggaattgcaaatagctgatgaagcactgaggctaatagcacactttgccgatactttcttggcatctgaatcaagaattcaatttctgaaaaaggttatcgaagaattcacatacaaagggatacctgtaaaacatttatattccaaaataaagaattccaagttaagggtcaaattcttagggatccttttgtggttggatgacctaacacaaaatgatttggataagtttgatgcagataaatcagacgaaaagattatatggaataactggcaggtatcaagagatatgaacactggaccaatagatttaatgataagtggctattccaggcaactgcggatcacaggggaagatgataaattgattgctgctgaattgcaggtcactagattgtcagaagatttgatttacagacacggccaggcaatgttaaataaaccgcacggattgaagcttgaaaagatgcagcctgtaactgagatgtctaaacaactacattatatcgttttccagcagaggtcaagaaagcggtacttctattctatattgcccacccaaataattgaagatcataattctagaatcgaatcatctaggttaaacagagattcaaaatgggttcctgtgtgtcctgttgcagtatcaaaactctatcagcaaggacgacctatactttccaaggttaagaatctgaatatgcagactcattcactttctagaatacaggttaatgtggatgaatatgccattacaagaagagcgcattttcagaagatgcctttctttgaaggaccatccatcccttctggtggcatggatctatcagagttaatgaaatccacatccttattgagcttaaattatgacaatataaaaaatgcttctttattggatatgtctagagtattcaagtgcaatggcagtgaaaatgaccaaatggcttttgagttcctgtcagatgaaattctagagcaagacgtagttgaagaaatagaatgcaatcctatattttctatcagttatacaaaaagaggagaatccaatatgacttataaaaatgctttccacaaagctttaatctcagaatgtgacaaatttgaagaagcattcgactttcttgacatggggttttgctcgaacgagaaccttagtattttagaggaaatacattggattatcagttatttgaagacgaatcagtggtccacagaactagacaattgtattcatatgtgtatgtataggaatgggtatgatgcagagtatcatagatttgatataccttctaaattcctcaaagacccgataaaccgaacagtaaattggacagaggttattgaatttatactattaattgaagatttccaaacaaaaattgagccatggtcgagtatgaagtcacatttctgttcaaaagcacacagtgtagcattagagtgcatgaaaagcgagaaaagatcactggcagaatttgtacttcaaggagatgaacttgagtgtaggacttggcgaaatatgtgttaaagatgacatatctattgttaaaagtactactgtttttagtaagaatagaccagctcttgaggcaaccacaaaattttatagatcttttattgtgaaagactggtctgaatgcaatccagtgttagataaatttggaaattttatggttttaagtgttgatgataatggccatataatacctaaaatgtacacatgtagagcagcatgtgatattagattaaacaaagataatgctgaaataatattatcgtcaacaaagctcaaccacttcgaaattgtcggaacaacttcgacatcaggctggttcaaaaacacaataacaaacaatttggaacacacatgcgaacatgtgaccgtaaattgtggtcagaaatcagtaaaattccatgcatgttttagacaacataggggttgtataagattctttaaagggacatatatgccatactcaatgattgaagcaatgtgtgttaacatagagctaataattctgacattgtatatctttgctgcaattatatttgcattaatcataacaaagagttatgtggcatacctgctcctgccgttattttatccagtgacatggtcttacggaaaggtttataaaaagattaattcctgcccaaattgtctacttgcatctcatcctttcaccagctgccctaaaatctgtatatgcggttctagatttagttgcacagaagctcttaaggtgcatagaatgggtaaggactgtttaggttataaatctctaagcaaagctagacagatgtgtaaatcgaaaagctggtcctttacagcagctatattaactggattaatattgatggaatttatctcaccaattgcaggagagagaatgtataagcttgaggagttagctgatgagtttataaagctaacagagcaagtaaatattttagaaagagaaatggaagtcttgaagcagtcaataattgttatgtttgcaatcattttggtattgttgctttttgaaaatatgatattcaaccgacttttcagcactttttatcgttcttgctccatgtgtggtttgatacattatagaccaggactcaagattgatttaaccaaaactaatagatgcggtagttgcatctgtggattcaatgagcagcaatcatctggttttgaatatgaaatatttctgaaggatatgcatatccagaaagagtcatgcaaatttagtccaagagtaaaccactttaggaatattaaagctttattatttgcacttgtaatctgtgctactatatatacagtttatgcagatgaagattgcttgtctaaagacattaaaataacatatcaagagttgcataattgcataggcccaaagataatgggcgacacttgtgtatcaaagaatgaattgtattctgatttatcctcaaaaaatctagtcacagaatatgataaaaaatattttgaacctgatactgtaaatgatcaattcaacaaaatagagtttgcccaagatgcacatagaatgatactattagaaagaatactttacaagacagaatgtgaaatgctaagcttaaaaaagaacagtggaccttataatgttgcctggcgcacatatttaaaaaatcataatatagacctatgcagtaggcacaactataaaatgatatgtcagtgtattaatacacactctatgtgtaaaaatacagatatagattacaacaaagagattgaaacatattataaaagcaatgctgcagcctatagagctgacctgaataccataatagacacattaaaaacggcattcagagggcttacaaaggtcctaattgaaaattatatagaaaaagatgactctgatgctcttaaggctttattcagtaatattactgattctgtccaggacaattatcagatgattggaatattgaaatttgccagtaagctattagatattaaccttggtagatccacccgctcagctcatcattctataatgacaaacgaaattcccaaatctaatccttttactgattacagttattccaatgtgaacataaaggagtgcatgtcaccagagagcttgaaatgttttaagaagagagacagtacaccgcacacaaatcacctgctttgcaagatagacagcaaatataaagcatttgactggccagagatagaaacaattcaaaaaggtcaaaaattgtgtcttggtgacagtcattgcaacttggaatttacagccataactgcagataagattatgtcattaactaactgttataaggaatctttcactgcgcaaccagcagatatgcagactggaattaaaaaatgctcagctgatgaaattggagaatgtacaacacttgaagacaagacatggccgatcgtattctgtggtggcaagtattactactctgatagcaaagagcatgccaaggacggttctatcaacaactattgtttaaccaacaaatgctctgaacaacgttttccaatacatgaaaattggtttaaaaaatgtaattgggataagacccacaaagaatttagcactatgagacaaataaactataatgatataacttcttatagaaaagcaatagaatctgagataggaacagatttgatgacacaccattataagcccacaaagaaccttccgcatgttgtgccaaggtatcatagtatagatgtacaaggtacagaatcaacagagggtgttatcaatggtttcatacaaaatacaatacctgctattagtggtctaggtgtcggttatcatctgaatttcaaaggcaatcagttatttgacatagttatttttgtgaaaaaggctgtatataaagcacagtaccagaaagcatacaccacaggtcccagtatatccataaatattgaacacaatgaaagatgcacaggccactgccccgaaaagattcctgcaaaagaaggttggctaacattttctaaagaacatactagttcttggggatgtgaagaatacggctgtcttgctatagatacaggctgtctatatggttcttgtcaagatgtcatacgcccagaattagatgtttataagaagattggcagtgaagcatcactgatagaaatatgcataactttgcctcatgaaacttattgcaatgatatggatatattagaaccgattataggtgataaattaagtgcatcctttcagaatacgcagactaaccaacttccgactcttatagcttataaaaaagggaaaatatacacaggtcaaatcaatgatattggaaatacagcattgcagtgcggctcaatccaagtaattaatgggtcaactatcggaactggcagccccaaattcgattatatatgccatgctatgagaaggaaagatgttattgtaaggaagtgtttcaatgacaattatcagtcatgcactaggttagaaaaacggaatgacttgaccccttatagaaaaggcgatgtcattgaagtatcaaaaacaggatcaaacatgggccaaatgacatttaaaatagaactaggtgatatcaactataaaatattcactaaatcaatagatcttcaaatgtctggcatttgtgctgggtgtattgactgtgctgaaggtatttcatgctctataaatgctgaagtgtcggccgaaacagtctgccattgtaaaacaaactgtgaagattttataaataatatagtgttttcaccacaaatcaagaattacaatattaaagttcactgtaaatctaaagttgaaaagataatagcgcatatctgtgggagagacatcgatttacaattaactgttaaaccatacaatcagaagatagatttgtcgcagttagatgaatcaaattacataaaggaagaggatctccagtgcgggacatggttatgtaaagtgcaaaaagagggggttgatattatattcaaaggattattttcaggtttagggagatactggaccatattgatttattcaattataggtgtggtaataattgtgatattagtttatatcctgttgcccataggtcggcttttaaaagcattcctaatcagacatgaaatagaatatgccatggagcaaaaaatcaagtaggtaccacaacggactacatctacatttgatccggaggcagcatatgtggcatttgaagctagatacggacaagtgctcaatgctggtgttgttagagtcttcttcctcaaccaaaagaaggccaaagatgtcttacgtaagacatcgcggcccatggttgaccttacttttggtggggtccaatttgcaatggttaataaccatttcccacaattccagtcgaatccagtgccggacaacggtcttaccctgcaccgtctgtcaggatacctagctcgctgggccttcacccagatgcgatcacctattaagcaagctgagtttagggccactgtggtggtgcctttggcagaggtgaagggttgtacttggaatgatggtgacgcgatgtacctggggtttgctgccggtgctgagatgtttctgcaaacattcactttcttccctctagtgattgagatgcatagggtcctcaaggatggcatggacgtcaacttcatgaagaaagtccttcggcagagatatggccagaagactgctgaacagtggatgcgtgaagaaatagttgctgtaagagcagcttttgaagctgtaggaactttggcctgggccaggactggattctccccagcagcaagagacttcttgcgccaatttggaattgacatatag
>LACENAM_230049003078EBS_Brazil_AM_Manaus_2023-12-15
actacttttctcgagaattttgcagagctgcaaaccttgagtatagaaatgatgttcctgctgaggatatttgtgctgaagtccttgatggttacaaagcaaggaaagtgcgcttttgcacacctgataattacttactacacgacgggaaaatgtatataatagatttcaaagtgtctgtggatgatcggtcttccagaattacaagagagaaatacaatgaaatttttggagaagtgttcaacccagaaggtgtggactttgaaatcgttattatcaggttggatccttcaaatatggctatacatgttgactctcgagatttcatgaatacaatcggaccaatcacgctaaacattagtatgcaatggttttttgatatgaaagacttcttatttggcaaattccgggatgatgataaattccatgctataataagccaaggagaattcacaatgacattgccatggatcgaagaagatactccagaattgcttgcccatcctatatacaatgagttcatgaattcaatgccagagtcagaacaggccctgttcaaagaagcattggaattcaaatcattcggagcagaaaaatggaatattttcttaaagggagtgatgtccaagtatggtgaatattataaagaatttaccaaaggacatgcccaatccatattcttggcaacaggggactaccccaaaccagataaggaccaaatttcagctggctggcgagagatggtaagtagagtgagctctgaacgtgacatgtcaaatgacataaatcaggaaaaaccaagcatacattttatatgggcacaaaatgactcaagtagcaataataacatacaaaaattaatcaaactatccaaatcattgcaagccatgagtggaacaggaagctatataagtgccttcaaatcattaggaagattgatggatatatcatcagacatcaaaaagtatgagtcattctgcggaaaattaaaatctttggcaaggtctagcgtaaagaaactcgacaggaaaatagaaccggtacaaattggaacagcaactgtcttatgggaacaacaatttaaattagatacggatgtcataaaaagagaagacagaatacatttaatgaaagattatttcggaattggtaaacacaagtctttttcaaaaaagctaaacaatgacataaataccgataagcctaaaatattgaattttgacaatgacgatatagttaggaaatgcaaagataaatataatcaagtcacacataacttgtctcaagttaatgaattagacaagattggaaattacctagagcatttttcagctaaaattagtgcctgcagtgtagaaatgtgggactttatatataatacgactaaaactaagtactggcaatgcatcaacgactactctaccctaatgaaaaacatgctagctgtttcccaatataataggcacaatacctttaggattgtctcatgtgcaaataacaatgtatttggcttagtgatgccaagctcagacataaaaacaaaaaaagcaacattagtctatgcaataatagctctccacaatgaggagacagagatagcagaacttggttcactctattccactttcaagacaacaacaggctatatttcaatatcgaaagcttttaggctagataaagaaaggtgccagcgcatagtgtcctctccaggcttatttcttatgacaagctgtctattattcaatggtaataagagtctagagtttgataagttactaggcttttcattttttacatcaatatcgattacaaaagctatgctctctcttactgagccttcacgctatatgatcatgaattcattggcagtttctagccatgtaaaagagtatatatctgaaaaattttctccttatacaaaaacagcattttctgtagtgatgacagatttgattaaaaaaggttgctattcagcatatgaacagaggaaaaaggtccaaataagggatataaagttaacagactacgatataacacagaaaggggtagattccaaaagagatcttaaatccatttggttcccgggaaaggtaaatttaaaagaatacttgaaccagatttatttaccattttattttaattccaaaggattgcatgaaaagcatcatgttttaatagatttggctaaaacagtgctagaaatcgaaaaagagcaaagagaatcattacccgagccatggtcagagatacctgctaagcagactgtcaacttaaacattttgatttactcaattgcaaggaatttgaacttagatacttcaagacataattttgtgaggagccgggtggaaaatgcaaataactttaacagatctataacaacaatatccacctttaccagctcgaaatcatgcattaaaattggtgattttgaggaagagaaaaagaagaaaacaaaaaatgatgcaaagaaactagcaaaagatatttctaaattaactatagccaacccagcattcttagatgaaatcacaaatgaacatgagataagacactcaacttacgaggatttgaaacaatctatcccagattacacagactatatgtctgtaaaagtttttgatagactatatgagaagattactactaacgaaataagtgataaagaaacagtcaagttgattctagagactatgaagaagcataaaatattttactttggattcttcaacaaaggacaaaaaacagctaaagatagagaaatatttttaggtgaattcgaggcaaaaatgtgcctgtaccttgttgaaagaatagccaaagagagatgcaaattaaacccagaagaaatgataagcgaaccaggcgactctaagttacgagtattggaaaagcaatcagaagatgaaattaggtatatcagcaacacaataaagacattgggaaatgccatagaaaacctgcaatccgggtctttaaattgggcagatatatgtgaaagtaaggcacgagggcttaaaatagaaataaatgctgatatgtctaaatggagtgcccaagatgtgcttttcaagtatttctggctgatagtacttgatcctatcttatatcctgctgagaggaagagaataatttattttctatgtaattacatgcaaaaaaggcttataatgcctgatgaattgctcactacgatattggaccagagggttccttattcaaatgatataattggggtgatgacaaacaattatagatccaacacagtagaaataaagcgaaactggcttcaaggcaatttaaattatacaagtagttacttgcacagctgtagtatgtctgtatataaagatataataagggaagcagcaacattattagagggggaagcccttgtgaattcaatggtacattctgatgataaccaaacatccatatgtatggtgcaaaacaagttgccagatgacaatgtaattgaattttgcatcaagatattcgagaaaatatgtttaacttttggaaatcaggcaaacatgaaaaagacatacctaaccaatttcatcaaggaattcgtttctttatttaatatacatggggagccattctctatatacgggaggtttttgcttacagcagtaggggactgtgcctatctggggccttatgaagatttagcaagtaggctatctgcaacacaaaccgctataaagcatggctgcccaccatcactggcatgggtatccattgctttgaatcactggataactcacaccacgtataatatgttacctggccaaaataatgacccattaccattcttccctaccaacaatagaaatgaaataccagtggagatgtgcggaatactagaaagtgacttatcaacaattgcactaaccggtttagaagcgggaaatgtcacgtttctaacaaatatagcaagaaaactatcatctccaatcttgcaaagagaaagtatccaagaccaatacaattctatagaaaaatgggacctaagtaggttatcacagattgacattctgaggcttaaaatgcttaggtacatatctcttgatagttcggtcacatctgatgatggtatgggggagaccagtgaaatgagatcgcgatcgcttttaacacctcgtaaattcacaacaagtgggtcactcaatagacttaaatcgtataaagattttcaaaatataataacagatgaggataagacaaacgagctatttgagaatttcattaggcatccagagttattggtcacaaaaggcgaaacatttgaagaatttgtcaatacaatattatttaggtataattcaaagaaattcaaagaatctctgtcgatacaaaatccagcacaactctttattgagcaaatattattttccaacaaaccaataattgattacactagcatacatgataagattttcggattgcaagatatgccaggaatcgaagaactagatacaatcataggccgcaaaacatttgttgaaagttatgtccagattgtagatgatttaagcaacttaacactggatattaatgatgtcaagactatatttgccttctgtctcatgaatgatccactactaattacatctgctaataacataataatgtctgttaaagggcatagccaagaaagaataggacaatcagcatgcaaaatgccagaggtcaggagtctgaagcttatacattattcgccagcagttgttttgagagcctatgtgagagggccaacaaatgtgccaaatgtagatatagacgagcttgcgagggatctatctcatctggaagatttcatacaaagcacaaaactcagagagaatatgagagagagaatagaaataaatgagaaacggcatttaggaagagatttcaagtttgaaatcaaagaattgactagattttaccaagtgtgttatgattatataaaatctacagaacataaaattaaggtattcatattgccatacaaagttttcacatcaattgaattctgtggcgcactgacagggaacttaataaatgacaaattgtggtatataacacattacttaaaaaatatagtgtccactacacacaaggcacaaatttcgtcctcacctgaattggaattgcaaatagctgatgaagcactgaggctaatagcacactttgccgatactttcttggcatctgaatcaagaattcaatttctgaaaaaggttatcgaagaattcacatacaaagggatacctgtaaaacatttatattccaaaataaagaattccaagttaagggtcaaattcttagggatccttttgtggttggatgacctaacacaaaatgatttggataagtttgatgcagataaatcagacgaaaagattatatggaataactggcaggtatcaagagatatgaacactggaccaatagatttaatgataagtggctattccaggcaactgcggatcacaggggaagatgataaattgattgctgctgaattgcaggtcactagattgtcagaagatttgatttacagacacggccaggcaatgttaaataaaccgcacggattgaagcttgaaaagatgcagcctgtaactgagatgtctaaacaactacattatatcgttttccagcagaggtcaagaaagcggtacttctattctatattgcccacccaaataattgaagatcataattctagaatcgaatcatctaggttaaacagagattcaaaatgggttcctgtgtgtcctgttgcagtatcaaaactctatcagcaaggacgacctatactttccaaggttaagaatctgaatatgcagactcattcactttctagaatacaggttaatgtggatgaatatgccattacaagaagagcgcattttcagaagatgcctttctttgaaggaccatccatcccttctggtggcatggatctatcagagttaatgaaatccacatccttattgagcttaaattatgacaatataaaaaatgcttctttattggatatgtctagagtattcaagtgcaatggcagtgaaaatgaccaaatggcttttgagttcctgtcagatgaaattctagagcaagacgtagttgaagaaatagaatgcaatcctatattttctatcagttatacaaaaagaggagaatccaatatgacttataaaaatgctttccacaaagctttaatctcagaatgtgacaaatttgaagaagcattcgactttcttgacatggggttttgctcgaacgagaaccttagtattttagaggaaatacattggattatcagttatttgaagacgaatcagtggtccacagaactagacaattgtattcatatgtgtatgtataggaatgggtatgatgcagagtatcatagatttgatataccttctaaattcctcaaagacccgataaaccgaacagtaaattggacagaggttattgaatttatactattaattgaagatttccaaacaaaaattgagccatggtcgagtatgaagtcacatttctgttcaaaagcacacagtgtagcattagagtgcatgaaaagcgagaaaagatcactggcagaatttgtacttcaaggagatgaacttgagtgtaggacttggcgaaatatgtgttaaagatgacatatctattgttaaaagtactactgtttttagtaagaatagaccagctcttgaggcaaccacaaaattttatagatcttttattgtgaaagactggtctgaatgcaatccagtgttagataaatttggaaattttatggttttaagtgttgatgataatggccatataatacctaaaatgtacacatgtagagcagcatgtgatattagattaaacaaagataatgctgaaataatattatcgtcaacaaagctcaaccacttcgaaattgtcggaacaacttcgacatcaggctggttcaaaaacacaataacaaacaatttggaacacacatgcgaacatgtgaccgtaaattgtggtcagaaatcagtaaaattccatgcatgttttagacaacataggggttgtataagattctttaaagggacatatatgccatactcaatgattgaagcaatgtgtgttaacatagagctaataattctgacattgtatatctttgctgcaattatatttgcattaatcataacaaagagttatgtggcatacctgctcctgccgttattttatccagtgacatggtcttacggaaaggtttataaaaagattaattcctgcccaaattgtctacttgcatctcatcctttcaccagctgccctaaaatctgtatatgcggttctagatttagttgcacagaagctcttaaggtgcatagaatgggtaaggactgtttaggttataaatctctaagcaaagctagacagatgtgtaaatcgaaaagctggtcctttacagcagctatattaactggattaatattgatggaatttatctcaccaattgcaggagagagaatgtataagcttgaggagttagctgatgagtttataaagctaacagagcaagtaaatattttagaaagagaaatggaagtcttgaagcagtcaataattgttatgtttgcaatcattttggtattgttgctttttgaaaatatgatattcaaccgacttttcagcactttttatcgttcttgctccatgtgtggtttgatacattatagaccaggactcaagattgatttaaccaaaactaatagatgcggtagttgcatctgtggattcaatgagcagcaatcatctggttttgaatatgaaatatttctgaaggatatgcatatccagaaagagtcatgcaaatttagtccaagagtaaaccactttaggaatattaaagctttattatttgcacttgtaatctgtgctactatatatacagtttatgcagatgaagattgcttgtctaaagacattaaaataacatatcaagagttgcataattgcataggcccaaagataatgggcgacacttgtgtatcaaagaatgaattgtattctgatttatcctcaaaaaatctagtcacagaatatgataaaaaatattttgaacctgatactgtaaatgatcaattcaacaaaatagagtttgcccaagatgcacatagaatgatactattagaaagaatactttacaagacagaatgtgaaatgctaagcttaaaaaagaacagtggaccttataatgttgcctggcgcacatatttaaaaaatcataatatagacctatgcagtaggcacaactataaaatgatatgtcagtgtattaatacacactctatgtgtaaaaatacagatatagattacaacaaagagattgaaacatattataaaagcaatgctgcagcctatagagctgacctgaataccataatagacacattaaaaacggcattcagagggcttacaaaggtcctaattgaaaattatatagaaaaagatgactctgatgctcttaaggctttattcagtaatattactgattctgtccaggacaattatcagatgattggaatattgaaatttgccagtaagctattagatattaaccttggtagatccacccgctcagctcatcattctataatgacaaacgaaattcccaaatctaatccttttactgattacagttattccaatgtgaacataaaggagtgcatgtcaccagagagcttgaaatgttttaagaagagagacagtacaccgcacacaaatcacctgctttgcaagatagacagcaaatataaagcatttgactggccagagatagaaacaattcaaaaaggtcaaaaattgtgtcttggtgacagtcattgcaacttggaatttacagccataactgcagataagattatgtcattaactaactgttataaggaatctttcactgcgcaaccagcagatatgcagactggaattaaaaaatgctcagctgatgaaattggagaatgtacaacacttgaagacaagacatggccgatcgtattctgtggtggcaaatattactactctgatagcaaagagcatgccaaggacggttctatcaacaactattgtttaaccaacaaatgctctgaacaacgttttccaatacatgaaaattggtttaaaaaatgtaattgggataagacccacaaagaatttagcactatgagacaaataaactataatgatataacttcttatagaaaagcaatagaatctgagataggaacagatttgatgacacaccattataagcccacaaagaaccttccgcatgttgtgccaaggtatcatagtatagatgtacaaggtacagaatcaacagagggtgttatcaatggtttcatacaaaatacaatacctgctattagtggtctaggtgtcggttatcatctgaatttcaaaggcaatcagttatttgacatagttatttttgtgaaaaaggctgtatataaagcacagtaccagaaagcatacaccacaggtcccagtatatccataaatattgaacacaatgaaagatgcacaggccactgccccgaaaagattcctgcaaaagaaggttggctaacattttctaaagaacatactagttcttggggatgtgaagaatacggctgtcttgctatagatacaggctgtctatatggttcttgtcaagatgtcatacgcccagaattagatgtttataagaagattggcagtgaagcatcactgatagaaatatgcataactttgcctcatgaaacttattgcaatgatatggatatattagaaccgattataggtgataaattaagtgcatcctttcagaatacgcagactaaccaacttccgactcttatagcttataaaaaagggaaaatatacacaggtcaaatcaatgatattggaaatacagcattgcagtgcggctcaatccaagtaattaatgggtcaactatcggaactggcagccccaaattcgattatatatgccatgctatgagaaggaaagatgttattgtaaggaagtgtttcaatgacaattatcagtcatgcactaggttagaaaaacggaatgacttgaccccttatagaaaaggcgatgtcattgaagtatcaaaaacaggatcaaacatgggccaaatgacatttaaaatagaactaggtgatatcaactataaaatattcactaaatcaatagatcttcaaatgtctggcatttgtgctgggtgtattgactgtgctgaaggtatttcatgctctataaatgctgaagtgtcggccgaaacagtctgccattgtaaaacaaactgtgaagattttataaataatatagtgttttcaccacaaatcaagaattacaatattaaagttcactgtaaatctaaagttgaaaagataatagcgcatatctgtgggagagacatcgatttacaattaactgttaaaccatacaatcagaagatagatttgtcgcagttagatgaatcaaattacataaaggaagaggatctccagtgcgggacatggttatgtaaagtgcaaaaagagggggttgatattatattcaaaggattattttcaggtttagggagatactggaccatattgatttattcaattataggtgtggtaataattgtgatattagtttatatcctgttgcccataggtcggcttttaaaagcattcctaatcagacatgaaatagaatatgccatggagcaaaaaatcaagtaggtaccacaacggactacatctacatttgatccggaggcagcatatgtggcatttgaagctagatacggacaagtgctcaatgctggtgttgttagagtcttcttcctcaaccaaaagaaggccaaagatgtcttacgtaagacatcgcggcccatggttgaccttacttttggtggggtccaatttgcaatggttaataaccatttcccacaattccagtcgaatccagtgccggacaacggtcttaccctgcaccgtctgtcaggatacctagctcgctgggccttcacccagatgcgatcacctattaagcaagctgagtttagggccactgtggtggtgcctttggcagaggtgaagggttgtacttggaatgatggtgacgcgatgtacctggggtttgctgccggtgctgagatgtttctgcaaacattcactttcttccctctagtgattgagatgcatagggtcctcaaggatggcatggacgtcaacttcatgaagaaagtccttcggcagagatatggccagaagactgctgaacagtggatgcgtgaagaaatagttgctgtaagagcagcttttgaagctgtaggaactttggcctgggccaggactggattctccccagcagcaagagacttcttgcgccaatttggaattgacatatag
>LACENAM_230049003121DRS_Brazil_AM_Manaus_2023-12-18
actacttttctcgagaattttgcagagctgcaaaccttgagtatagaaatgatgttcctgctgaggatatttgtgctgaagtccttgatggttacaaagcaaggaaagtgcgcttttgcacacctgataattacttactacacgacgggaaaatgtatataatagatttcaaagtgtctgtggatgatcggtcttccagaattacaagagagaaatacaatgaaatttttggagaagtgttcaacccagaaggtgtggactttgaaatcgttattatcaggttggatccttcaaatatggctatacatgttgactctcgagatttcatgaatacaatcggaccaatcacgctaaacattagtatgcaatggttttttgatatgaaagacttcttatttggcaaattccgggatgatgataaattccatgctataataagccaaggagaattcacaatgacattgccatggatcgaagaagatactccagaattgcttgcccatcctatatacaatgagttcatgaattcaatgccagagtcagaacaggccctgttcaaagaagcattggaattcaaatcattcggagcagaaaaatggaatattttcttaaagggagtgatgtctaagtatggtgaatattataaagaatttaccaaaggacatgcccaatccatattcttggcaacaggggactaccccaaaccagataaggaccaaatttcagctggctggcgagagatggtaagtagagtgagctctgaacgtgacatgtcaaatgacataaatcaggaaaaaccaagcatacattttatatgggcacaaaatgactcaagtagcaataataacatacaaaaattaatcaaactatccaaatcattgcaagccatgagtggaacaggaagctatataagtgccttcaaatcattaggaagattgatggatatatcatcagacatcaaaaagtatgagtcattctgcggaaaattaaaatctttggcaaggtctagcgtaaagaaactcgacaggaaaatagaaccggtacaaattggaacagcaactgtcttatgggaacaacaatttaaattagatacggatgtcataaaaagagaagacagaatacatttaatgaaagattatttcggaattggtaaacacaagtctttttcaaaaaagctaaacaatgacataaataccgataagcctaaaatattgaattttgacaatgacgatatagttaggaaatgcaaagataaatataatcaagtcacacataacttgtctcaagttaatgaattagacaagattggaaattacctagagcatttttcagctaaaattagtgcctgcagtgtagaaatgtgggactttatatataatacgactaaaactaagtactggcaatgcatcaacgactactctaccctaatgaaaaacatgctagctgtttcccaatataataggcacaatacctttaggattgtctcatgtgcaaataacaatgtatttggcttagtgatgccaagctcagacataaaaacaaaaaaagcaacattagtctatgcaataatagctctccacaatgaggagacagagatagcagaacttggttcactctattccactttcaagacaacaacaggctatatttcaatatcgaaagcttttaggctagataaagaaaggtgccagcgcatagtgtcctctccaggcttatttcttatgacaagctgtctattattcaatggtaataagagtctagagtttgataagttactaggcttttcattttttacatcaatatcgattacaaaagctatgctctctcttactgagccttcacgctatatgatcatgaattcattggcagtttctagccatgtaaaagagtatatatctgaaaaattttctccttatacaaaaacagcattttctgtagtgatgacagatttgattaaaaaaggttgctattcagcatatgaacagaggaaaaaggtccaaataagggatataaagttaacagactacgatataacacagaaaggggtagattccaaaagagatcttaaatccatttggttcccgggaaaggtaaatttaaaagaatacttgaaccagatttatttaccattttattttaattccaaaggattgcatgaaaagcatcatgttttaatagatttggctaaaacagtgctagaaatcgaaaaagagcaaagagaatcattacccgagccatggtcagagatacctgctaagcagactgtcaacttaaacattttgatttactcaattgcaaggaatttgaacttagatacttcaagacataattttgtgaggagccgggtggaaaatgcaaataactttaacagatctataacaacaatatccacctttaccagctcgaaatcatgcattaaaattggtgattttgaggaagagaaaaagaagaaaacaaaaaatgatgcaaagaaactagcaaaagatatttctaaattaactatagccaacccagcattcttagatgaaatcacaaatgaacatgagataagacactcaacttacgaggatttgaaacaatctatcccagattacacagactatatgtctgtaaaagtttttgatagactatatgagaagattactactaacgaaataagtgataaagaaacagtcaagttgattctagagactatgaagaagcataaaatattttactttggattcttcaacaaaggacaaaaaacagctaaagatagagaaatatttttaggtgaattcgaggcaaaaatgtgcctgtaccttgttgaaagaatagccaaagagagatgcaaattaaacccagaagaaatgataagcgaaccaggcgactctaagttacgagtattggaaaagcaatcagaagatgaaattaggtatatcagcaacacaataaagacattgggaaatgccatagaaaacctgcaatccgggtctttaaattgggcagatatatgtgaaagtaaggcacgagggcttaaaatagaaataaatgctgatatgtctaaatggagtgcccaagatgtgcttttcaagtatttctggctgatagtacttgatcctatcttatatcctgctgagaggaagagaataatttattttctatgtaattacatgcaaaaaaggcttataatgcctgatgaattgctcactacgatattggaccagagggttccttattcaaatgatataattggggtgatgacaaacaattatagatccaacacagtagaaataaagcgaaactggcttcaaggcaatttaaattatacaagtagttacttgcacagctgtagtatgtctgtatataaagatataataagggaagcagcaacattattagagggggaagcccttgtgaattcaatggtacattctgatgataaccaaacatccatatgtatggtgcaaaacaagttgccagatgacaatgtaattgaattttgcatcaagatattcgagaaaatatgtttaacttttggaaatcaggcaaacatgaaaaagacatacctaaccaatttcatcaaggaattcgtttctttatttaatatacatggggagccattctctatatacgggaggtttttgcttacagcagtaggggactgtgcctatctggggccttatgaagatttagcaagtaggctatctgcaacacaaaccgctataaagcatggctgcccaccatcactggcatgggtatccattgctttgaatcactggataactcacaccacgtataatatgttacctggccaaaataatgacccattaccattcttccctaccaacaatagaaatgaaataccagtggagatgtgcggaatactagaaagtgacttatcaacaattgcactaaccggtttagaagcgggaaatgtcacgtttctaacaaatatagcaagaaaactatcatctccaatcttgcaaagagaaagtatccaagaccaatacaattctatagaaaaatgggacctaagtaggttatcacagattgacattctgaggcttaaaatgcttaggtacatatctcttgatagttcggtcacatctgatgatggtatgggggagaccagtgaaatgagatcgcgatcgcttttaacacctcgtaaattcacaacaagtgggtcactcaatagacttaaatcgtataaagattttcaaaatataataacagatgaggataagacaaacgagctatttgagaatttcattaggcatccagagttattggtcacaaaaggcgaaacatttgaagaatttgtcaatacaatattatttaggtataattcaaagaaattcaaagaatctctgtcgatacaaaatccagcacaactctttattgagcaaatattattttccaacaaaccaataattgattacactagcatacatgataagattttcggattgcaagatatgccaggaatcgaagaactagatacaatcataggccgcaaaacatttgttgaaagttatgtccagattgtagatgatttaagcaacttaacactggatattaatgatgtcaagactatatttgccttctgtctcatgaatgatccactactaattacatctgctaataacataataatgtctgttaaagggcatagccaagaaagaataggacaatcagcatgcaaaatgccagaggtcaggagtctgaagcttatacattattcgccagcagttgttttgagagcctatgtgagagggccaacagatgtgccaaatgtagatatagacgagcttgcgagggatctatctcatctggaagatttcatacaaagcacaaaactcagagagaatatgagagagagaatagaaataaatgagaaacggcatttaggaagagatttcaagtttgaaatcaaagaattgactagattttaccaagtgtgttatgattatataaaatctacagaacataaaattaaggtattcatattgccatacaaagttttcacatcaattgaattctgtggcgcactgacagggaacttaataaatgacaaattgtggtatataacacattacttaaaaaatatagtgtccactacacacaaggcacaaatttcgtcctcacctgaattggaattgcaaatagctgatgaagcactgaggctaatagcacactttgccgatactttcttggcatctgaatcaagaattcaatttctgaaaaaggttatcgaagaattcacatacaaagggatacctgtaaaacatttatattccaaaataaagaattccaagttaagggtcaaattcttagggatccttttgtggttggatgacctaacacaaaatgatttggataagtttgatgcagataaatcagacgaaaagattatatggaataactggcaggtatcaagagatatgaacactggaccaatagatttaatgataagtggctattccaggcaactgcggatcacaggggaagatgataaattgattgctgctgaattgcaggtcactagattgtcagaagatttgatttacagacacggccaggcaatgttaaataaaccgcacggattgaagcttgaaaagatgcagcctgtaactgagatgtctaaacaactacattatatcgttttccagcagaggtcaagaaagcggtacttctattctatattgcccacccaaataattgaagatcataattctagaatcgaatcatctaggttaaacagagattcaaaatgggttcctgtgtgtcctgttgcagtatcaaaactctatcagcaaggacgacctatactttccaaggttaagaatctgaatatgcagactcattcactttctagaatacaggttaatgtggatgaatatgccattacaagaagagcgcattttcagaagatgcctttctttgaaggaccatccatcccttctggtggcatggatctatcagagttaatgaaatccacatccttattgagcttaaattatgacaatataaaaaatgcttctttattggatatgtctagagtattcaagtgcaatggcagtgaaaatgaccaaatggcttttgagttcctgtcagatgaaattctagagcaagacgtagttgaagaaatagaatgcaatcctatattttctatcagttatacaaaaagaggagaatccaatatgacttataaaaatgctttccacaaagctttaatctcagaatgtgacaaatttgaagaagcattcgactttcttgacatggggttttgctcgaacgagaaccttagtattttagaggaaatacattggattatcagttatttgaagacgaatcagtggtccacagaactagacaattgtattcatatgtgtatgtataggaatgggtatgatgcagagtatcatagatttgatataccttctaaattcctcaaagacccgataaaccgaacagtaaattggacagaggttattgaatttatactattaattgaagatttccaaacaaaaattgagccatggtcgagtatgaagtcacatttctgttcaaaagcacacagtgtagcattagagtgcatgaaaagcgagaaaagatcactggcagaatttgtacttcaaggagatgaacttgagtgtaggacttggcgaaatatgtgttaaagatgacatatctattgttaaaagtactactgtttttagtaagaatagaccagctcttgaggcaaccacaaaattttatagatcttttattgtgaaagactggtctgaatgcaatccagtgttagataaatttggaaattttatggttttaagtgttgatgataatggccatataatacctaaaatgtacacatgtagagcagcatgtgatattagattaaacaaagataatgctgaaataatattatcgtcaacaaagctcaaccacttcgaaattgtcggaacaacttcgacatcaggctggttcaaaaacacaataacaaacaatttggaacacacatgcgaacatgtgaccgtaaattgtggtcagaaatcagtaaaattccatgcatgttttagacaacataggggttgtataagattctttaaagggacatatatgccatactcaatgattgaagcaatgtgtgttaacatagagctaataattctgacattgtatatctttgctgcaattatatttgcattaatcataacaaagagttatgtggcatacctgctcctgccgttattttatccagtgacatggtcttacggaaaggtttataaaaagattaattcctgcccaaattgtctacttgcatctcatcctttcaccagctgccctaaaatctgtatatgcggttctagatttagttgcacagaagctcttaaggtgcatagaatgggtaaggactgtttaggttataaatctctaagcaaagctagacagatgtgtaaatcgaaaagctggtcctttacagcagctatattaactggattaatattgatggaatttatctcaccaattgcaggagagagaatgtataagcttgaggagttagctgatgagtttataaagctaacagagcaagtaaatattttagaaagagaaatggaagtcttgaagcagtcaataattgttatgtttgcaatcattttggtattgttgctttttgaaaatatgatattcaaccgacttttcagcactttttatcgttcttgctccatgtgtggtttgatacattatagaccaggactcaagattgatttaaccaaaactaatagatgcggtagttgcatctgtggattcaatgagcagcaatcatctggttttgaatatgaaatatttctgaaggatatgcatatccagaaagagtcatgcaaatttagtccaagagtaaaccactttaggaatattaaagctttattatttgcacttgtaatctgtgctactatatatacagtttatgcagatgaagattgcttgtctaaagacattaaaataacatatcaagagttgcataattgcataggcccaaagataatgggcgacacttgtgtatcaaagaatgaattgtattctgatttatcctcaaaaaatctagtcacagaatatgataaaaaatattttgaacctgatactgtaaatgatcaattcaacaaaatagagtttgcccaagatgcacatagaatgatactattagaaagaatactttacaagacagaatgtgaaatgctaagcttaaaaaagaacagtggaccttataatgttgcctggcgcacatatttaaaaaatcataatatagacctatgcagtaggcacaactataaaatgatatgtcagtgtattaatacacactctatgtgtaaaaatacagatatagattacaacaaagagattgaaacatattataaaagcaatgctgcagcctatagagctgacctgaataccataatagacacattaaaaacggcattcagagggcttacaaaggtcctaattgaaaattatatagaaaaagatgactctgatgctcttaaggctttattcagtaatattactgattctgtccaggacaattatcagatgattggaatattgaaatttgccagtaagctattagatattaaccttggtagatccacccgctcagctcatcattctataatgacaaacgaaattcccaaatctaatccttttactgattacagttattccaatgtgaacataaaggagtgcatgtcaccagagagcttgaaatgttttaagaagagagacagtacaccgcacacaaatcacctgctttgcaagatagacagcaaatataaagcatttgactggccagagatagaaacaattcaaaaaggtcaaaaattgtgtcttggtgacagtcattgcaacttggaatttacagccataactgcagataagattatgtcattaactaactgttataaggaatctttcactgcgcaaccagcagatatgcagactggaattaaaaaatgctcagctgatgaaattggagaatgtacaacacttgaagacaagacatggccgatcgtattctgtggtggcaaatattactactctgatagcaaagagcatgccaaggacggttctatcaacaactattgtttaaccaacaaatgctctgaacaacgttttccaatacatgaaaattggtttaaaaaatgtaattgggataagacccacaaagaatttagcactatgagacaaataaactataatgatataacttcttatagaaaagcaatagaatctgagataggaacagatttgatgacacaccattataagcccacaaagaaccttccgcatgttgtgccaaggtatcatagtatagatgtacaaggtacagaatcaacagagggtgttatcaatggtttcatacaaaatacaatacctgctattagtggtctaggtgtcggttatcatctgaatttcaaaggcaatcagttatttgacatagttatttttgtgaaaaaggctgtatataaagcacagtaccagaaagcatacaccacaggtcccagtatatccataaatattgaacacaatgaaagatgcacaggccactgccccgaaaagattcctgcaaaagaaggttggctaacattttctaaagaacatactagttcttggggatgtgaagaatacggctgtcttgctatagatacaggctgtctatatggttcttgtcaagatgtcatacgcccagaattagatgtttataagaagattggcagtgaagcatcactgatagaaatatgcataactttgcctcatgaaacttattgcaatgatatggatatattagaaccgattataggtgataaattaagtgcatcctttcagaatacgcagactaaccaacttccgactcttatagcttataaaaaagggaaaatatacacaggtcaaatcaatgatattggaaatacagcattgcagtgcggctcaatccaagtaattaatgggtcaactatcggaactggcagccccaaattcgattatatatgccatgctatgagaaggaaagatgttattgtaaggaagtgtttcaatgacaattatcagtcatgcactaggttagaaaaacggaatgacttgaccccttatagaaaaggcgatgtcattgaagtatcaaaaacaggatcaaacatgggccaaatgacatttaaaatagaactaggtgatatcaactataaaatattcactaaatcaatagatcttcaaatgtctggcatttgtgctgggtgtattgactgtgctgaaggtatttcatgctctataaatgctgaagtgtcggccgaaacagtctgccattgtaaaacaaactgtgaagattttataaataatatagtgttttcaccacaaatcaagaattacaatattaaagttcactgtaaatctaaagttgaaaagataatagcgcatatctgtgggagagacatcgatttacaattaactgttaaaccatacaatcagaagatagatttgtcgcagttagatgaatcaaattacataaaggaagaggatctccagtgcgggacatggttatgtaaagtgcaaaaagagggggttgatattatattcaaaggattattttcaggtttagggagatactggaccatattgatttattcaattataggtgtggtaataattgtgatattagtttatatcctgttgcccataggtcggcttttaaaagcattcctaatcagacatgaaatagaatatgccatggagcaaaaaatcaagtaggtaccacaacggactacatctacatttgatccggaggcagcatatgtggcatttgaagctagatacggacaagtgctcaatgctggtgttgttagagtcttcttcctcaaccaaaagaaggccaaagatgtcttacgtaagacatcgcggcccatggttgaccttacttttggtggggtccaatttgcaatggttaataaccatttcccacaattccagtcgaatccagtgccggacaacggtcttaccctgcaccgtctgtcaggatacctagctcgctgggccttcacccagatgcgatcacctattaagcaagctgagtttagggccactgtggtggtgcctttggcagaggtgaagggttgtacttggaatgatggtgacgcgatgtacctggggtttgctgccggtgctgagatgtttctgcaaacattcactttcttccctctagtgattgagatgcatagggtcctcaaggatggcatggacgtcaacttcatgaagaaagtccttcggcagagatatggccagaagactgctgaacagtggatgcgtgaagaaatagttgctgtaagagcagcttttgaagctgtaggaactttggcctgggccaggactggattctccccagcagcaagagacttcttgcgccaatttggaattgacatatag
>LACENAM_233801002783WSA_Brazil_AM_Manacapuru_2023-12-27
actacttttctcgagaattttgcagagctgcaaaccttgagtatagaaatgatgttcctgctgaggatatttgtgctgaagtccttgatggttacaaagcaaggaaagtgcgcttttgcacacctgataattacttactacacgacgggaaaatgtatataatagatttcaaagtgtctgtggatgatcggtcttccagaattacaagagagaaatacaatgaaatttttggagaagtgttcaacccagaaggtgtggactttgaaatcgttattatcaggttggatccttcaaatatggctatacatgttgactctcgagatttcatgaatacaatcggaccaatcacgctaaacattagtatgcaatggttttttgatatgaaagacttcttatttggcaaattccgggatgatgataaattccatgctataataagccaaggagaattcacaatgacattgccatggatcgaagaagatactccagaattgcttgcccatcctatatacaatgagttcatgaattcaatgccagagtcagaacaggccctgttcaaagaagcattggaattcaaatcattcggagcagaaaaatggaatattttcttaaagggagtgatgtctaagtatggtgaatattataaagaatttaccaaaggacatgcccaatccatattcttggcaacaggggactaccccaaaccagataaggaccaaatttcagctggctggcgagagatggtaagtagagtgagctctgaacgtgacatgtcaaatgacataaatcaggaaaaaccaagcatacattttatatgggcacaaaatgactcaagtagcaataataacatacaaaaattaatcaaactatccaaatcattgcaagccatgagtggaacaggaagctatataagtgccttcaaatcattaggaagattgatggatatatcatcagacatcaaaaagtatgagtcattctgcggaaaattaaaatctttggcaaggtctagcgtaaagaaactcgacaggaaaatagaaccggtacaaattggaacagcaactgtcttatgggaacaacaatttaaattagatacggatgtcataaaaagagaagacagaatacatttaatgaaagattatttcggaattggtaaacacaagtctttttcaaaaaagctaaacaatgacataaataccgataagcctaaaatattgaattttgacaatgacgatatagttaggaaatgcaaagataaatataatcaagtcacacataacttgtctcaagttaatgaattagacaagattggaaattacctagagcatttttcagctaaaattagtgcctgcagtgtagaaatgtgggactttatatataatacgactaaaactaagtactggcaatgcatcaacgactactctaccctaatgaaaaacatgctagctgtttcccaatataataggcacaatacctttaggattgtctcatgtgcaaataacaatgtatttggcttagtgatgccaagctcagacataaaaacaaaaaaagcaacattagtctatgcaataatagctctccacaatgaggagacagagatagcagaacttggttcactctattccactttcaagacaacaacaggctatatttcaatatcgaaagcttttaggctagataaagaaaggtgccagcgcatagtgtcctctccaggcttatttcttatgacaagctgtctattattcaatggtaataagagtctagagtttgataagttactaggcttttcattttttacatcaatatcgattacaaaagctatgctctctcttactgagccttcacgctatatgatcatgaattcattggcagtttctagccatgtaaaagagtatatatctgaaaaattttctccttatacaaaaacagcattttctgtagtgatgacagatttgattaaaaaaggttgctattcagcatatgaacagaggaaaaaggtccaaataagggatataaagttaacagactacgatataacacagaaaggggtagattccaaaagagatcttaaatccatttggttcccgggaaaggtaaatttaaaagaatacttgaaccagatttatttaccattttattttaattccaaaggattgcatgaaaagcatcatgttttaatagatttggctaaaacagtgctagaaatcgaaaaagagcaaagagaatcattacccgagccatggtcagagatacctgctaagcagactgtcaacttaaacattttgatttactcaattgcaaggaatttgaacttagatacttcaagacataattttgtgaggagccgggtggaaaatgcaaataactttaacagatctataacaacaatatccacctttaccagctcgaaatcatgcattaaaattggtgattttgaggaagagaaaaagaagaaaacaaaaaatgatgcaaagaaactagcaaaagatatttctaaattaactatagccaacccagcattcttagatgaaatcacaaatgaacatgagataagacactcaacttacgaggatttgaaacaatctatcccagattacacagactatatgtctgtaaaagtttttgatagactatatgagaagattactactaacgaaataagtgataaagaaacagtcaagttgattctagagactatgaagaagcataaaatattttactttggattcttcaacaaaggacaaaaaacagctaaagatagagaaatatttttaggtgaattcgaggcaaaaatgtgcctgtaccttgttgaaagaatagccaaagagagatgcaaattaaacccagaagaaatgataagcgaaccaggcgactctaagttacgagtattggaaaagcaatcagaagatgaaattaggtatatcagcaacacaataaagacattgggaaatgccatagaaaacctgcaatccgggtctttaaattgggcagatatatgtgaaagtaaggcacgagggcttaaaatagaaataaatgctgatatgtctaaatggagtgcccaagatgtgcttttcaagtatttctggctgatagtacttgatcctatcttatatcctgctgagaggaagagaataatttattttctatgtaattacatgcaaaaaaggcttataatgcctgatgaattgctcactacgatattggaccagagggttccttattcaaatgatataattggggtgatgacaaacaattatagatccaacacagtagaaataaagcgaaactggcttcaaggcaatttaaattatacaagtagttacttgcacagctgtagtatgtctgtatataaagatataataagggaagcagcaacattattagagggggaagcccttgtgaattcaatggtacattctgatgataaccaaacatccatatgtatggtgcaaaacaagttgccagatgacaatgtaattgaattttgcatcaagatattcgagaaaatatgtttaacttttggaaatcaggcaaacatgaaaaagacatacctaaccaatttcatcaaggaattcgtttctttatttaatatacatggggagccattctctatatacgggaggtttttgcttacagcagtaggggactgtgcctatctggggccttatgaagatttagcaagtaggctatctgcaacacaaaccgctataaagcatggctgcccaccatcactggcatgggtatccattgctttgaatcactggataactcacaccacgtataatatgttacctggccagaataatgacccattaccattcttccctaccaacaatagaaatgaaataccagtggagatgtgcggaatactagaaagtgacttatcaacaattgcactaaccggtttagaagcgggaaatgtcacgtttctaacaaatatagcaagaaaactatcatctccaatcttgcaaagagaaagtatccaagaccaatacaattctatagaaaaatgggacctaagtaggttatcacagattgacattctgaggcttaaaatgcttaggtacatatctcttgatagttcggtcacatctgatgatggtatgggggagaccagtgaaatgagatcgcgatcgcttttaacacctcgtaaattcacaacaagtgggtcactcaatagacttaaatcgtataaagattttcaaaatataataacagatgaggataagacaaacgagctatttgagaatttcattaggcatccagagttattggtcacaaaaggcgaaacatttgaagaatttgtcaatacaatattatttaggtataattcaaagaaattcaaagaatctctgtcgatacaaaatccagcacaactctttattgagcaaatattattttccaacaaaccaataattgattacactagcatacatgataagattttcggattgcaagatatgccaggaatcgaagaactagatacaatcataggccgcaaaacatttgttgaaagttatgtccagattgtagatgatttaagcaacttaacactggatattaatgatgtcaagactatatttgccttctgtctcatgaatgatccactactaattacatctgctaataacataataatgtctgttaaagggcatagccaagaaagaataggacaatcagcatgcaaaatgccagaggtcaggagtctgaagcttatacattattcgccagcagttgttttgagagcctatgtgagagggccaacaaatgtgccaaatgtagatatagacgagcttgcgagggatctatctcatctggaagatttcatacaaagcacaaaactcagagagaatatgagagagagaatagaaataaatgagaaacggcatttaggaagagatttcaagtttgaaatcaaagaattgactagattttaccaagtgtgttatgattatataaaatctacagaacataaaattaaggtattcatattgccatacaaagttttcacatcaattgaattctgtggcgcactgacagggaacttaataaatgacaaattgtggtatataacacattacttaaaaaatatagtgtccactacacacaaggcacaaatttcgtcctcacctgaattggaattgcaaatagctgatgaagcactgaggctaatagcacactttgccgatactttcttggcatctgaatcaagaattcaatttctgaaaaaggttatcgaagaattcacatacaaagggatacctgtaaaacatttatattccaaaataaagaattccaagttaagggtcaaattcttagggatccttttgtggttggatgacctaacacaaaatgatttggataagtttgatgcagataaatcagacgaaaagattatatggaataactggcaggtatcaagagatatgaacactggaccaatagatttaatgataagtggctattccaggcaactgcggatcacaggggaagatgataaattgattgctgctgaattgcaggtcactagattgtcagaagatttgatttacagacacggccaggcaatgttaaataaaccgcacggattgaagcttgaaaagatgcagcctgtaactgagatgtctaaacaactacattatatcgttttccagcagaggtcaagaaagcggtacttctattctatattgcccacccaaataattgaagatcataattctagaatcgaatcatctaggttaaacagagattcaaaatgggttcctgtgtgtcctgttgcagtatcaaaactctatcagcaaggacgacctatactttccaaggttaagaatctgaatatgcagactcattcactttctagaatacaggttaatgtggatgaatatgccattacaagaagagcgcattttcagaagatgcctttctttgaaggaccatccatcccttctggtggcatggatctatcagagttaatgaaatccacatccttattgagcttaaattatgacaatataaaaaatgcttctttattggatatgtctagagtattcaagtgcaatggcagtgaaaatgaccaaatggcttttgagttcctgtcagatgaaattctagagcaagacgtagttgaagaaatagaatgcaatcctatattttctatcagttatacaaaaagaggagaatccaatatgacttataaaaatgctttccacaaagctttaatctcagaatgtgacaaatttgaagaagcattcgactttcttgacatggggttttgctcgaacgagaaccttagtattttagaggaaatacattggattatcagttatttgaagacgaatcagtggtccacagaactagacaattgtattcatatgtgtatgtataggaatgggtatgatgcagagtatcatagatttgatataccttctaaattcctcaaagacccgataaaccgaacagtaaattggacagaggttattgaatttatactattaattgaagatttccaaacaaaaattgagccatggtcgagtatgaagtcacatttctgttcaaaagcacacagtgtagcattagagtgcatgaaaagcgagaaaagatcactggcagaatttgtacttcaaggagatgaacttgagtgtaggacttggcgaaatatgtgttaaagatgacatatctattgttaaaagtactactgtttttagtaagaatagaccagctcttgaggcaaccacaaaattttatagatcttttattgtgaaagactggtctgaatgcaatccagtgttagataaatttggaaattttatggttttaagtgttgatgataatggccatataatacctaaaatgtacacatgtagagcagcatgtgatattagattaaacaaagataatgctgaaataatattatcgtcaacaaagctcaaccacttcgaaattgtcggaacaacttcgacatcaggctggttcaaaaacacaataacaaacaatttggaacacacatgcgaacatgtgaccgtaaattgtggtcagaaatcagtaaaattccatgcatgttttagacaacataggggttgtataagattctttaaagggacatatatgccatactcaatgattgaagcaatgtgtgttaacatagagctaataattctgacattgtatatctttgctgcaattatatttgcattaatcataacaaagagttatgtggcatacctgctcctgccgttattttatccagtgacatggtcttacggaaaggtttataaaaagattaattcctgcccaaattgtctacttgcatctcatcctttcaccagctgccctaaaatctgtatatgcggttctagatttagttgcacagaagctcttaaggtgcatagaatgggtaaggactgtttaggttataaatctctaagcaaagctagacagatgtgtaaatcgaaaagctggtcctttacagcagctatattaactggattaatattgatggaatttatctcaccaattgcaggagagagaatgtataagcttgaggagttagctgatgagtttataaagctaacagagcaagtaaatattttagaaagagaaatggaagtcttgaagcagtcaataattgttatgtttgcaatcattttggtattgttgctttttgaaaatatgatattcaaccgacttttcagcactttttatcgttcttgctccatgtgtggtttgatacattatagaccaggactcaagattgatttaaccaaaactaatagatgcggtagttgcatctgtggattcaatgagcagcaatcatctggttttgaatatgaaatatttctgaaggatatgcatatccagaaagagtcatgcaaatttagtccaagagtaaaccactttaggaatattaaagctttattatttgcacttgtaatctgtgctactatatatacagtttatgcagatgaagattgcttgtctaaagacattaaaataacatatcaagagttgcataattgcataggcccaaagataatgggcgacacttgtgtatcaaagaatgaattgtattctgatttatcctcaaaaaatctagtcacagaatatgataaaaaatattttgaacctgatactgtaaatgatcaattcaacaaaatagagtttgcccaagatgcacatagaatgatactattagaaagaatactttacaagacagaatgtgaaatgctaagcttaaaaaagaacagtggaccttataatgttgcctggcgcacatatttaaaaaatcataatatagacctatgcagtaggcacaactataaaatgatatgtcagtgtattaatacacactctatgtgtaaaaatacagatatagattacaacaaagagattgaaacatattataaaagcaatgctgcagcctatagagctgacctgaataccataatagacacattaaaaacggcattcagagggcttacaaaggtcctaattgaaaattatatagaaaaagatgactctgatgctcttaaggctttattcagtaatattactgattctgtccaggacaattatcagatgattggaatattgaaatttgccagtaagctattagatattaaccttggtagatccacccgctcagctcatcattctataatgacaaacgaaattcccaaatctaatccttttactgattacagttattccaatgtgaacataaaggagtgcatgtcaccagagagcttgaaatgttttaagaagagagacagtacaccgcacacaaatcacctgctttgcaagatagacagcaaatataaagcatttgactggccagagatagaaacaattcaaaaaggtcaaaaattgtgtcttggtgacagtcattgcaacttggaatttacagccataactgcagataagattatgtcattaactaactgttataaggaatctttcactgcgcaaccagcagatatgcagactggaattaaaaaatgctcagctgatgaaattggagaatgtacaacacttgaagacaagacatggccgatcgtattctgtggtggcaaatattactactctgatagcaaagagcatgccaaggacggttctatcaacaactattgtttaaccaacaaatgctctgaacaacgttttccaatacatgaaaattggtttaaaaaatgtaattgggataagacccacaaagaatttagcactatgagacaaataaactataatgatataacttcttatagaaaagcaatagaatctgagataggaacagatttgatgacacaccattataagcccacaaagaaccttccgcatgttgtgccaaggtatcatagtatagatgtacaaggtacagaatcaacagagggtgttatcaatggtttcatacaaaatacaatacctgctattagtggtctaggtgtcggttatcatctgaatttcaaaggcaatcagttatttgacatagttatttttgtgaaaaaggctgtatataaagcacagtaccagaaagcatacaccacaggtcccagtatatccataaatattgaacacaatgaaagatgcacaggccactgccccgaaaagattcctgcaaaagaaggttggctaacattttctaaagaacatactagttcttggggatgtgaagaatacggctgtcttgctatagatacaggctgtctatatggttcttgtcaagatgtcatacgcccagaattagatgtttataagaagattggcagtgaagcatcactgatagaaatatgcataactttgcctcatgaaacttattgcaatgatatggatatattagaaccgattataggtgataaattaagtgcatcctttcagaatacgcagactaaccaacttccgactcttatagcttataaaaaagggaaaatatacacaggtcaaatcaatgatattggaaatacagcattgcagtgcggctcaatccaagtaattaatgggtcaactatcggaactggcagccccaaattcgattatatatgccatgctatgagaaggaaagatgttattgtaaggaagtgtttcaatgacaattatcagtcatgcactaggttagaaaaacggaatgacttgaccccttatagaaaaggcgatgtcattgaagtatcaaaaacaggatcaaacatgggccaaatgacatttaaaatagaactaggtgatatcaactataaaatattcactaaatcaatagatcttcaaatgtctggcatttgtgctgggtgtattgactgtgctgaaggtatttcatgctctataaatgctgaagtgtcggccgaaacagtctgccattgtaaaacaaactgtgaagattttataaataatatagtgttttcaccacaaatcaagaattacaatattaaagttcactgtaaatctaaagttgaaaagataatagcgcatatctgtgggagagacatcgatttacaattaactgttaaaccatacaatcagaagatagatttgtcgcagttagatgaatcaaattacataaaggaagaggatctccagtgcgggacatggttatgtaaagtgcaaaaagagggggttgatattatattcaaaggattattttcaggtttagggagatactggaccatattgatttattcaattataggtgtggtaataattgtgatattagtttatatcctgttgcccataggtcggcttttaaaagcattcctaatcagacatgaaatagaatatgccatggagcaaaaaatcaagtaggtaccacaacggactacatctacatttgatccggaggcagcatatgtggcatttgaagctagatacggacaagtgctcaatgctggtgttgttagagtcttcttcctcaaccaaaagaaggccaaagatgtcttacgtaagacatcgcggcccatggttgaccttacttttggtggggtccaatttgcaatggttaataaccatttcccacaattccagtcgaatccagtgccggacaacggtcttaccctgcaccgtctgtcaggatacctagctcgctgggccttcacccagatgcgatcacctattaagcaagctgagtttagggccactgtggtggtgcctttggcagaggtgaagggttgtacttggaatgatggtgacgcgatgtacctggggtttgctgccggtgctgagatgtttctgcaaacattcactttcttccctctagtgattgagatgcatagggtcctcaaggatggcatggacgtcaacttcatgaagaaagtccttcggcagagatatggccagaagactgctgaacagtggatgcgtgaagaaatagttgctgtaagagcagcttttgaagctgtaggaactttggcctgggccaggactggattctccccagcagcaagagacttcttgcgccaatttggaattgacatatag
>LACENAM_230049003377DSL_Brazil_AM_Manaus_2023-12-27
actacttttctcgagaattttgcagagctgcaaaccttgagtatagaaatgatgttcctgctgaggatatttgtgctgaagtccttgatggttacaaagcaaggaaagtgcgcttttgcacacctgataattacttactacacgacgggaaaatgtatataatagatttcaaagtgtctgtggatgatcggtcttccagaattacaagagagaaatacaatgaaatttttggagaagtgttcaacccagaaggtgtggactttgaaatcgttattatcaggttggatccttcaaatatggctatacatgttgactctcgagatttcatgaatacaatcggaccaatcacgctaaacattagtatgcaatggttttttgatatgaaagacttcttatttggcaaattccgggatgatgataaattccatgctataataagccaaggagaattcacaatgacattgccatggatcgaagaagatactccagaattgcttgcccatcctatatacaatgagttcatgaattcaatgccagagtcagaacaggccctgttcaaagaagcattggaattcaaatcattcggagcagaaaaatggaatattttcttaaagggagtgatgtctaagtatggtgaatattataaagaatttaccaaaggacatgcccaatccatattcttggcaacaggggactaccccaaaccagataaggaccaaatttcagctggctggcgagagatggtaagtagagtgagctctgaacgtgacatgtcaaatgacataaatcaggaaaaaccaagcatacattttatatgggcacaaaatgactcaagtagcaataataacatacaaaaattaatcaaactatccaaatcattgcaagccatgagtggaacaggaagctatataagtgccttcaaatcattaggaagattgatggatatatcatcagacatcaaaaagtatgagtcattctgcggaaaattaaaatctttggcaaggtctagcgtaaagaaactcgacaggaaaatagaaccggtacaaattggaacagcaactgtcttatgggaacaacaatttaaattagatacggatgtcataaaaagagaagacagaatacatttaatgaaagattatttcggaattggtaaacacaagtctttttcaaaaaagctaaacaatgacataaataccgataagcctaaaatattgaattttgacaatgacgatatagttaggaaatgcaaagataaatataatcaagtcacacataacttgtctcaagttaatgaattagacaagattggaaattacctagagcatttttcagctaaaattagtgcctgcagtgtagaaatgtgggactttatatataatacgactaaaactaagtactggcaatgcatcaacgactactctaccctaatgaaaaacatgctagctgtttcccaatataataggcacaatacctttaggattgtctcatgtgcaaataacaatgtatttggcttagtgatgccaagctcagacataaaaacaaaaaaagcaacattagtctatgcaataatagctctccacaatgaggagacagagatagcagaacttggttcactctattccactttcaagacaacaacaggctatatttcaatatcgaaagcttttaggctagataaagaaaggtgccagcgcatagtgtcctctccaggcttatttcttatgacaagctgtctattattcaatggtaataagagtctagagtttgataagttactaggcttttcattttttacatcaatatcgattacaaaagctatgctctctcttactgagccttcacgctatatgatcatgaattcattggcagtttctagccatgtaaaagagtatatatctgaaaaattttctccttatacaaaaacagcattttctgtagtgatgacagatttgattaaaaaaggttgctattcagcatatgaacagaggaaaaaggtccaaataagggatataaagttaacagactacgatataacacagaaaggggtagattccaaaagagatcttaaatccatttggttcccgggaaaggtaaatttaaaagaatacttgaaccagatttatttaccattttattttaattccaaaggattgcatgaaaagcatcatgttttaatagatttggctaaaacagtgctagaaatcgaaaaagagcaaagagaatcattacccgagccatggtcagagatacctgctaagcagactgtcaacttaaacattttgatttactcaattgcaaggaatttgaacttagatacttcaagacataattttgtgaggagccgggtggaaaatgcaaataactttaacagatctataacaacaatatccacctttaccagctcgaaatcatgcattaaaattggtgattttgaggaagagaaaaagaagaaaacaaaaaatgatgcaaagaaactagcaaaagatatttctaaattaactatagccaacccagcattcttagatgaaatcacaaatgaacatgagataagacactcaacttacgaggatttgaaacaatctatcccagattacacagactatatgtctgtaaaagtttttgatagactatatgagaagattactactaacgaaataagtgataaagaaacagtcaagttgattctagagactatgaagaagcataaaatattttactttggattcttcaacaaaggacaaaaaacagctaaagatagagaaatatttttaggtgaattcgaggcaaaaatgtgcctgtaccttgttgaaagaatagccaaagagagatgcaaattaaacccagaagaaatgataagcgaaccaggcgactctaagttacgagtattggaaaagcaatcagaagatgaaattaggtatatcagcaacacaataaagacattgggaaatgccatagaaaacctgcaatccgggtctttaaattgggcagatatatgtgaaagtaaggcacgagggcttaaaatagaaataaatgctgatatgtctaaatggagtgcccaagatgtgcttttcaagtatttctggctgatagtacttgatcctatcttatatcctgctgagaggaagagaataatttattttctatgtaattacatgcaaaaaaggcttataatgcctgatgaattgctcactacgatattggaccagagggttccttattcaaatgatataattggggtgatgacaaacaattatagatccaacacagtagaaataaagcgaaactggcttcaaggcaatttaaattatacaagtagttacttgcacagctgtagtatgtctgtatataaagatataataagggaagcagcaacattattagagggggaagcccttgtgaattcaatggtacattctgatgataaccaaacatccatatgtatggtgcaaaacaagttgccagatgacaatgtaattgaattttgcatcaagatattcgagaaaatatgtttaacttttggaaatcaggcaaacatgaaaaagacatacctaaccaatttcatcaaggaattcgtttctttatttaatatacatggggagccattctctatatacgggaggtttttgcttacagcagtaggggactgtgcctatctggggccttatgaagatttagcaagtaggctatctgcaacacaaaccgctataaagcatggctgtccaccatcactggcatgggtatccattgctttgaatcactggataactcacaccacgtataatatgttacctggccaaaataatgacccattaccattcttccctaccaacaatagaaatgaaataccagtggagatgtgcggaatactagaaagtgacttatcaacaattgcactaaccggtttagaagcgggaaatgtcacgtttctaacaaatatagcaagaaaactatcatctccaatcttgcaaagagaaagtatccaagaccaatacaattctatagaaaaatgggacctaagtaggttatcacagattgacattctgaggcttaaaatgcttaggtacatatctcttgatagttcggtcacatctgatgatggtatgggggagaccagtgaaatgagatcgcgatcgcttttaacacctcgtaaattcacaacaagtgggtcactcaatagacttaaatcgtataaagattttcaaaatataataacagatgaggataagacaaacgagctatttgagaatttcattaggcatccagagttattggtcacaaaaggcgaaacatttgaagaatttgtcaatacaatattatttaggtataattcaaagaaattcaaagaatctctgtcgatacaaaatccagcacaactctttattgagcaaatattattttccaacaaaccaataattgattacactagcatacatgataagattttcggattgcaagatatgccaggaatcgaagaactagatacaatcataggccgcaaaacatttgttgaaagttatgtccagattgtagatgatttaagcaacttaacactggatattaatgatgtcaagactatatttgccttctgtctcatgaatgatccactactaattacatctgctaataacataataatgtctgttaaagggcatagccaagaaagaataggacaatcagcatgcaaaatgccagaggtcaggagtctgaagcttatacattattcgccagcagttgttttgagagcctatgtgagagggccaacaaatgtgccaaatgtagatatagacgagcttgcgagggatctatctcatctggaagatttcatacaaagcacaaaactcagagagaatatgagagagagaatagaaataaatgagaaacggcatttaggaagagatttcaagtttgaaatcaaagaattgactagattttaccaagtgtgttatgattatataaaatctacagaacataaaattaaggtattcatattgccatacaaagttttcacatcaattgaattctgtggcgcactgacagggaacttaataaatgacaaattgtggtatataacacattacttaaaaaatatagtgtccactacacacaaggcacaaatttcgtcctcacctgaattggaattgcaaatagctgatgaagcactgaggctaatagcacactttgccgatactttcttggcatctgaatcaagaattcaatttctgaaaaaggttatcgaagaattcacatacaaagggatacctgtaaaacatttatattccaaaataaagaattccaagttaagggtcaaattcttagggatccttttgtggttggatgacctaacacaaaatgatttggataagtttgatgcagataaatcagacgaaaagattatatggaataactggcaggtatcaagagatatgaacactggaccaatagatttaatgataagtggctattccaggcaactgcggatcacaggggaagatgataaattgattgctgctgaattgcaggtcactagattgtcagaagatttgatttacagacacggccaggcaatgttaaataaaccgcacggattgaagcttgaaaagatgcagcctgtaactgagatgtctaaacaactacattatatcgttttccagcagaggtcaagaaagcggtacttctattctatattgcccacccaaataattgaagatcataattctagaatcgaatcatctaggttaaacagagattcaaaatgggttcctgtgtgtcctgttgcagtatcaaaactctatcagcaaggacgacctatactttccaaggttaagaatctgaatatgcagactcattcactttctagaatacaggttaatgtggatgaatatgccattacaagaagagcgcattttcagaagatgcctttctttgaaggaccatccatcccttctggtggcatggatctatcagagttaatgaaatccacatccttattgagcttaaattatgacaatataaaaaatgcttctttattggatatgtctagagtattcaagtgcaatggcagtgaaaatgaccaaatggcttttgagttcctgtcagatgaaattctagagcaagacgtagttgaagaaatagaatgcaatcctatattttctatcagttatacaaaaagaggagaatccaatatgacttataaaaatgctttccacaaagctttaatctcagaatgtgacaaatttgaagaagcattcgactttcttgacatggggttttgctcgaacgagaaccttagtattttagaggaaatacattggattatcagttatttgaagacgaatcagtggtccacagaactagacaattgtattcatatgtgtatgtataggaatgggtatgatgcagagtatcatagatttgatataccttctaaattcctcaaagacccgataaaccgaacagtaaattggacagaggttattgaatttatactattaattgaagatttccaaacaaaaattgagccatggtcgagtatgaagtcacatttctgttcaaaagcacacagtgtagcattagagtgcatgaaaagcgagaaaagatcactggcagaatttgtacttcaaggagatgaacttgagtgtaggacttggcgaaatatgtgttaaagatgacatatctattgttaaaagtactactgtttttagtaagaatagaccagctcttgaggcaaccacaaaattttatagatcttttattgtgaaagactggtctgaatgcaatccagtgttagataaatttggaaattttatggttttaagtgttgatgataatggccatataatacctaaaatgtacacatgtagagcagcatgtgatattagattaaacaaagataatgctgaaataatattatcgtcaacaaagctcaaccacttcgaaattgtcggaacaacttcgacatcaggctggttcaaaaacacaataacaaacaatttggaacacacatgcgaacatgtgaccgtaaattgtggtcagaaatcagtaaaattccatgcatgttttagacaacataggggttgtataagattctttaaagggacatatatgccatactcaatgattgaagcaatgtgtgttaacatagagctaataattctgacattgtatatctttgctgcaattatatttgcattaatcataacaaagagttatgtggcatacctgctcctgccgttattttatccagtgacatggtcttacggaaaggtttataaaaagattaattcctgcccaaattgtctacttgcatctcatcctttcaccagctgccctaaaatctgtatatgcggttctagatttagttgcacagaagctcttaaggtgcatagaatgggtaaggactgtttaggttataaatctctaagcaaagctagacagatgtgtaaatcgaaaagctggtcctttacagcagctatattaactggattaatattgatggaatttatctcaccaattgcaggagagagaatgtataagcttgaggagttagctgatgagtttataaagctaacagagcaagtaaatattttagaaagagaaatggaagtcttgaagcagtcaataattgttatgtttgcaatcattttggtattgttgctttttgaaaatatgatattcaaccgacttttcagcactttttatcgttcttgctccatgtgtggtttgatacattatagaccaggactcaagattgatttaaccaaaactaatagatgcggtagttgcatctgtggattcaatgagcagcaatcatctggttttgaatatgaaatatttctgaaggatatgcatatccagaaagagtcatgcaaatttagtccaagagtaaaccactttaggaatattaaagctttattatttgcacttgtaatctgtgctactatatatacagtttatgcagatgaagattgcttgtctaaagacattaaaataacatatcaagagttgcataattgcataggcccaaagataatgggcgacacttgtgtatcaaagaatgaattgtattctgatttatcctcaaaaaatctagtcacagaatatgataaaaaatattttgaacctgatactgtaaatgatcaattcaacaaaatagagtttgcccaagatgcacatagaatgatactattagaaagaatactttacaagacagaatgtgaaatgctaagcttaaaaaagaacagtggaccttataatgttgcctggcgcacatatttaaaaaatcataatatagacctatgcagtaggcacaactataaaatgatatgtcagtgtattaatacacactctatgtgtaaaaatacagatatagattacaacaaagagattgaaacatattataaaagcaatgctgcagcctatagagctgacctgaataccataatagacacattaaaaacggcattcagagggcttacaaaggtcctaattgaaaattatatagaaaaagatgactctgatgctcttaaggctttattcagtaatattactgattctgtccaggacaattatcagatgattggaatattgaaatttgccagtaagctattagatattaaccttggtagatccacccgctcagctcatcattctataatgacaaacgaaattcccaaatctaatccttttactgattacagttattccaatgtgaacataaaggagtgcatgtcaccagagagcttgaaatgttttaagaagagagacagtacaccgcacacaaatcacctgctttgcaagatagacagcaaatataaagcatttgactggccagagatagaaacaattcaaaaaggtcaaaaattgtgtcttggtgacagtcattgcaacttggaatttacagccataactgcagataagattatgtcattaactaactgttataaggaatctttcactgcgcaaccagcagatatgcagactggaattaaaaaatgctcagctgatgaaattggagaatgtacaacacttgaagacaagacatggccgatcgtattctgtggtggcaaatattactactctgatagcaaagagcatgccaaggacggttctatcaacaactattgtttaaccaacaaatgctctgaacaacgttttccaatacatgaaaattggtttaaaaaatgtaattgggataagacccacaaagaatttagcactatgagacaaataaactataatgatataacttcttatagaaaagcaatagaatctgagataggaacagatttgatgacacaccattataagcccacaaagaaccttccgcatgttgtgccaaggtatcatagtatagatgtacaaggtacagaatcaacagagggtgttatcaatggtttcatacaaaatacaatacctgctattagtggtctaggtgtcggttatcatctgaatttcaaaggcaatcagttatttgacatagttatttttgtgaaaaaggctgtatataaagcacagtaccagaaagcatacaccacaggtcccagtatatccataaatattgaacacaatgaaagatgcacaggccactgccccgaaaagattcctgcaaaagaaggttggctaacattttctaaagaacatactagttcttggggatgtgaagaatacggctgtcttgctatagatacaggctgtctatatggttcttgtcaagatgtcatacgcccagaattagatgtttataagaagattggcagtgaagcatcactgatagaaatatgcataactttgcctcatgaaacttattgcaatgatatggatatattagaaccgattataggtgataaattaagtgcatcctttcagaatacgcagactaaccaacttccgactcttatagcttataaaaaagggaaaatatacacaggtcaaatcaatgatattggaaatacagcattgcagtgcggctcaatccaagtaattaatgggtcaactatcggaactggcagccccaaattcgattatatatgccatgctatgagaaggaaagatgttattgtaaggaagtgtttcaatgacaattatcagtcatgcactaggttagaaaaacggaatgacttgaccccttatagaaaaggcgatgtcattgaagtatcaaaaacaggatcaaacatgggccaaatgacatttaaaatagaactaggtgatatcaactataaaatattcactaaatcaatagatcttcaaatgtctggcatttgtgctgggtgtattgactgtgctgaaggtatttcatgctctataaatgctgaagtgtcggccgaaacagtctgccattgtaaaacaaactgtgaagattttataaataatatagtgttttcaccacaaatcaagaattacaatattaaagttcactgtaaatctaaagttgaaaagataatagcgcatatctgtgggagagacatcgatttacaattaactgttaaaccatacaatcagaagatagatttgtcgcagttagatgaatcaaattacataaaggaagaggatctccagtgcgggacatggttatgtaaagtgcaaaaagagggggttgatattatattcaaaggattattttcaggtttagggagatactggaccatattgatttattcaattataggtgtggtaataattgtgatattagtttatatcctgttgcccataggtcggcttttaaaagcattcctaatcagacatgaaatagaatatgccatggagcaaaaaatcaagtaggtaccacaacggactacatctacatttgatccggaggcagcatatgtggcatttgaagctagatacggacaagtgctcaatgctggtgttgttagagtcttcttcctcaaccaaaagaaggccaaagatgtcttacgtaagacatcgcggcccatggttgaccttacttttggtggggtccaatttgcaatggttaataaccatttcccacaattccagtcgaatccagtgccggacaacggtcttaccctgcaccgtctgtcaggatacctagctcgctgggccttcacccagatgcgatcacctattaagcaagctgagtttagggccactgtggtggtgcctttggcagaggtgaagggttgtacttggaatgatggtgacgcgatgtacctggggtttgctgccggtgctgagatgtttctgcaaacattcactttcttccctctagtgattgagatgcatagggtcctcaaggatggcatggacgtcaacttcatgaagaaagtccttcggcagagatatggccagaagactgctgaacagtggatgcgtgaagaaatagttgctgtaagagcagcttttgaagctgtaggaactttggcctgggccaggactggattctccccagcagcaagagacttcttgcgccaatttggaattgacatatag
>LACENAM_ILMD_243001000010_Brazil_AM_IRANDUBA_2024-01-04
actacttttctcgagaattttgcagagctgcaaaccttgagtatagaaatgatgttcctgctgaggatatttgtgctgaagtccttgatggttacaaagcaaggaaagtgcgcttttgcacacctgataattacttactacacgacgggaaaatgtatataatagatttcaaagtgtctgtggatgatcggtcttccagaattacaagagagaaatacaatgaaatttttggagaagtgttcaacccagaaggtgtggactttgaaatcgttattatcaggttggatccttcaaatatggctatacatgttgactctcgagatttcatgaatacaatcggaccaatcacgctaaacattagtatgcaatggttttttgatatgaaagacttcttatttggcaaattccgggatgatgataaattccatgctataataagccaaggagaattcacaatgacattgccatggatcgaagaagatactccagaattgcttgcccatcctatatacaatgagttcatgaattcaatgccagagtcagaacaggccctgttcaaagaagcattggaattcaaatcattcggagcagaaaaatggaatattttcttaaagggagtgatgtctaagtatggtgaatattataaagaatttaccaaaggacatgcccaatccatattcttggcaacaggggactaccccaaaccagataaggaccaaatttcagctggctggcgagagatggtaagtagagtgagctctgaacgtgacatgtcaaatgacataaatcaggaaaaaccaagcatacattttatatgggcacaaaatgactcaagtagcaataataacatacaaaaattaatcaaactatccaaatcattgcaagccatgagtggaacaggaagctatataagtgccttcaaatcattaggaagattgatggatatatcatcagacatcaaaaagtatgagtcattctgcggaaaattaaaatctttggcaaggtctagcgtaaagaaactcgacaggaaaatagaaccggtacaaattggaacagcaactgtcttatgggaacaacaatttaaattagatacggatgtcataaaaagagaagacagaatacatttaatgaaagattatttcggaattggtaaacacaagtctttttcaaaaaagctaaacaatgacataaataccgataagcctaaaatattgaattttgacaatgacgatatagttaggaaatgcaaagataaatataatcaagtcacacataacttgtctcaagttaatgaattagacaagattggaaattacctagagcatttttcagctaaaattagtgcctgcagtgtagaaatgtgggactttatatataatacgactaaaactaagtactggcaatgcatcaacgactactctaccctaatgaaaaacatgctagctgtttcccaatataataggcacaatacctttaggattgtctcatgtgcaaataacaatgtatttggcttagtgatgccaagctcagacataaaaacaaaaaaagcaacattagtctatgcaataatagctctccacaatgaggagacagagatagcagaacttggttcactctattccactttcaagacaacaacaggctatatttcaatatcgaaagcttttaggctagataaagaaaggtgccagcgcatagtgtcctctccaggcttatttcttatgacaagctgtctattattcaatggtaataagagtctagagtttgataagttactaggcttttcattttttacatcaatatcgattacaaaagctatgctctctcttactgagccttcacgctatatgatcatgaattcattggcagtttctagccatgtaaaagagtatatatctgaaaaattttctccttatacaaaaacagcattttctgtagtgatgacagatttgattaaaaaaggttgctattcagcatatgaacagaggaaaaaggtccaaataagggatataaagttaacagactacgatataacacagaaaggggtagattccaaaagagatcttaaatccatttggttcccgggaaaggtaaatttaaaggaatacttgaaccagatttatttaccattttattttaattccaaaggattgcatgaaaagcatcatgttttaatagatttggctaaaacagtgctagaaatcgaaaaagagcaaagagaatcattacccgagccatggtcagagatacctgctaagcagactgtcaacttaaacattttgatttactcaattgcaaggaatttgaacttagatacttcaagacataattttgtgaggagccgggtggaaaatgcaaataactttaacagatctataacaacaatatccacctttaccagctcgaaatcatgcattaaaattggtgattttgaggaagagaaaaagaagaaaacaaaaaatgatgcaaagaaactagcaaaagatatttctaaattaactatagccaacccagcattcttagatgaaatcacaaatgaacatgagataagacactcaacttacgaggatttgaaacaatctatcccagattacacagactatatgtctgtaaaagtttttgatagactatatgagaagattactactaacgaaataagtgataaagaaacagtcaagttgattctagagactatgaagaagcataaaatattttactttggattcttcaacaaaggacaaaaaacagctaaagatagagaaatatttttaggtgaattcgaggcaaaaatgtgcctgtaccttgttgaaagaatagccaaagagagatgcaaattaaacccagaagaaatgataagcgaaccaggcgactctaagttacgagtattggaaaagcaatcagaagatgaaattaggtatatcagcaacacaataaagacattgggaaatgccatagaaaacctgcaatccgggtctttaaattgggcagatatatgtgaaagtaaggcacgagggcttaaaatagaaataaatgctgatatgtctaaatggagtgcccaagatgtgcttttcaagtatttctggctgatagtacttgatcctatcttatatcctgctgagaggaagagaataatttattttctatgtaattacatgcaaaaaaggcttataatgcctgatgaattgctcactacgatattggaccagagggttccttattcaaatgatataattggggtgatgacaaacaattatagatccaacacagtagaaataaagcgaaactggcttcaaggcaatttaaattatacaagtagttacttgcacagctgtagtatgtctgtatataaagatataataagggaagcagcaacattattagagggggaagcccttgtgaattcaatggtacattctgatgataaccaaacatccatatgtatggtgcaaaacaagttgccagatgacaatgtaattgaattttgcatcaagatattcgagaaaatatgtttaacttttggaaatcaggcaaacatgaaaaagacatacctaaccaatttcatcaaggaattcgtttctttatttaatatacatggggagccattctctatatacgggaggtttttgcttacagcagtaggggactgtgcctatctggggccttatgaagatttagcaagtaggctatctgcaacacaaaccgctataaagcatggctgcccaccatcactggcatgggtatccattgctttgaatcactggataactcacaccacgtataatatgttacctggccaaaataatgacccattaccattcttccctaccaacaatagaaatgaaataccagtggagatgtgcggaatactagaaagtgacttatcaacaattgcactaaccggtttagaagcgggaaatgtcacgtttctaacaaatatagcaagaaaactatcatctccaatcttgcaaagagaaagtatccaagaccaatacaattctatagaaaaatgggacctaagtaggttatcacagattgacattctgaggcttaaaatgcttaggtacatatctcttgatagttcggtcacatctgatgatggtatgggggagaccagtgaaatgagatcgcgatcgcttttaacacctcgtaaattcacaacaagtgggtcactcaatagacttaaatcgtataaagattttcaaaatataataacagatgaggataagacaaacgagctatttgagaatttcattaggcatccagagttattggtcacaaaaggcgaaacatttgaagaatttgtcaatacaatattatttaggtataattcaaagaaattcaaagaatctctgtcgatacaaaatccagcacaactctttattgagcaaatattattttccaacaaaccaataattgattacactagcatacatgataagattttcggattgcaagatatgccaggaatcgaagaactagatacaatcataggccgcaaaacatttgttgaaagttatgtccagattgtagatgatttaagcaacttaacactggatattaatgatgtcaagactatatttgccttctgtctcatgaatgatccactactaattacatctgctaataacataataatgtctgttaaagggcatagccaagaaagaataggacaatcagcatgcaaaatgccagaggtcaggagtctgaagcttatacattattcgccagcagttgttttgagagcctatgtgagagggccaacaaatgtgccaaatgtagatatagacgagcttgcgagggatctatctcatctggaagatttcatacaaagcacaaaactcagagagaatatgagagagagaatagaaataaatgagaaacggcatttaggaagagatttcaagtttgaaatcaaagaattgactagattttaccaagtgtgttatgattatataaaatctacagaacataaaattaaggtattcatattgccatacaaagttttcacatcaattgaattctgtggcgcactgacagggaacttaataaatgacaaattgtggtatataacacattacttaaaaaatatagtgtccactacacacaaggcacaaatttcgtcctcacctgaattggaattgcaaatagctgatgaagcactgaggctaatagcacactttgccgatactttcttggcatctgaatcaagaattcaatttctgaaaaaggttatcgaagaattcacatacaaagggatacctgtaaaacatttatattccaaaataaagaattccaagttaagggtcaaattcttagggatccttttgtggttggatgacctaacacaaaatgatttggataagtttgatgcagataaatcagacgaaaagattatatggaataactggcaggtatcaagagatatgaacactggaccaatagatttaatgataagtggctattccaggcaactgcggatcacaggggaagatgataaattgattgctgctgaattgcaggtcactagattgtcagaagatttgatttacagacacggccaggcaatgttaaataaaccgcacggattgaagcttgaaaagatgcagcctgtaactgagatgtctaaacaactacattatatcgttttccagcagaggtcaagaaagcggtacttctattctatattgcccacccaaataattgaagatcataattctagaatcgaatcatctaggttaaacagagattcaaaatgggttcctgtgtgtcctgttgcagtatcaaaactctatcagcaaggacgacctatactttccaaggttaagaatctgaatatgcagactcattcactttctagaatacaggttaatgtggatgaatatgccattacaagaagagcgcattttcagaagatgcctttctttgaaggaccatccatcccttctggtggcatggatctatcagagttaatgaaatccacatccttattgagcttaaattatgacaatataaaaaatgcttctttattggatatgtctagagtattcaagtgcaatggcagtgaaaatgaccaaatggcttttgagttcctgtcagatgaaattctagagcaagacgtagttgaagaaatagaatgcaatcctatattttctatcagttatacaaaaagaggagaatccaatatgacttataaaaatgctttccacaaagctttaatctcagaatgtgacaaatttgaagaagcattcgactttcttgacatggggttttgctcgaacgagaaccttagtattttagaggaaatacattggattatcagttatttgaagacgaatcagtggtccacagaactagacaattgtattcatatgtgtatgtataggaatgggtatgatgcagagtatcatagatttgatataccttctaaattcctcaaagacccgataaaccgaacagtaaattggacagaggttattgaatttatactattaattgaagatttccaaacaaaaattgagccatggtcgagtatgaagtcacatttctgttcaaaagcacacagtgtagcattagagtgcatgaaaagcgagaaaagatcactggcagaatttgtacttcaaggagatgaacttgagtgtaggacttggcgaaatatgtgttaaagatgacatatctattgttaaaagtactactgtttttagtaagaatagaccagctcttgaggcaaccacaaaattttatagatcttttattgtgaaagactggtctgaatgcaatccagtgttagataaatttggaaattttatggttttaagtgttgatgataatggccatataatacctaaaatgtacacatgtagagcagcatgtgatattagattaaacaaagataatgctgaaataatattatcgtcaacaaagctcaaccacttcgaaattgtcggaacaacttcgacatcaggctggttcaaaaacacaataacaaacaatttggaacacacatgcgaacatgtgaccgtaaattgtggtcagaaatcagtaaaattccatgcatgttttagacaacataggggttgtataagattctttaaagggacatatatgccatactcaatgattgaagcaatgtgtgttaacatagagctaataattctgacattgtatatctttgctgcaattatatttgcattaatcataacaaagagttatgtggcatacctgctcctgccgttattttatccagtgacatggtcttacggaaaggtttataaaaagattaattcctgcccaaattgtctacttgcatctcatcctttcaccagctgccctaaaatctgtatatgcggttctagatttagttgcacagaagctcttaaggtgcatagaatgggtaaggactgtttaggttataaatctctaagcaaagctagacagatgtgtaaatcgaaaagctggtcctttacagcagctatattaactggattaatattgatggaatttatctcaccaattgcaggagagagaatgtataagcttgaggagttagctgatgagtttataaagctaacagagcaagtaaatattttagaaagagaaatggaagtcttgaagcagtcaataattgttatgtttgcaatcattttggtattgttgctttttgaaaatatgatattcaaccgacttttcagcactttttatcgttcttgctccatgtgtggtttgatacattatagaccaggactcaagattgatttaaccaaaactaatagatgcggtagttgcatctgtggattcaatgagcagcaatcatctggttttgaatatgaaatatttctgaaggatatgcatatccagaaagagtcatgcaaatttagtccaagagtaaaccactttaggaatattaaagctttattatttgcacttgtaatctgtgctactatatatacagtttatgcagatgaagattgcttgtctaaagacattaaaataacatatcaagagttgcataattgcataggcccaaagataatgggcgacacttgtgtatcaaagaatgaattgtattctgatttatcctcaaaaaatctagtcacagaatatgataaaaaatattttgaacctgatactgtaaatgatcaattcaacaaaatagagtttgcccaagatgcacatagaatgatactattagaaagaatactttacaagacagaatgtgaaatgctaagcttaaaaaagaacagtggaccttataatgttgcctggcgcacatatttaaaaaatcataatatagacctatgcagtaggcacaactataaaatgatatgtcagtgtattaatacacactctatgtgtaaaaatacagatatagattacaacaaagagattgaaacatattataaaagcaatgctgcagcctatagagctgacctgaataccataatagacacattaaaaacggcattcagagggcttacaaaggtcctaattgaaaattatatagaaaaagatgactctgatgctcttaaggctttattcagtaatattactgattctgtccaggacaattatcagatgattggaatattgaaatttgccagtaagctattagatattaaccttggtagatccacccgctcagctcatcattctataatgacaaacgaaattcccaaatctaatccttttactgattacagttattccaatgtgaacataaaggagtgcatgtcaccagagagcttgaaatgttttaagaagagagacagtacaccgcacacaaatcacctgctttgcaagatagacagcaaatataaagcatttgactggccagagatagaaacaattcaaaaaggtcaaaaattgtgtcttggtgacagtcattgcaacttggaatttacagccataactgcagataagattatgtcattaactaactgttataaggaatctttcactgcgcaaccagcagatatgcagactggaattaaaaaatgctcagctgatgaaattggagaatgtacaacacttgaagacaagacatggccgatcgtattctgtggtggcaaatattactactctgatagcaaagagcatgccaaggacggttctatcaacaactattgtttaaccaacaaatgctctgaacaacgttttccaatacatgaaaattggtttaaaaaatgtaattgggataagacccacaaagaatttagcactatgagacaaataaactataatgatataacttcttatagaaaagcaatagaatctgagataggaacagatttgatgacacaccattataagcccacaaagaaccttccgcatgttgtgccaaggtatcatagtatagatgtacaaggtacagaatcaacagagggtgttatcaatggtttcatacaaaatacaatacctgctattagtggtctaggtgtcggttatcatctgaatttcaaaggcaatcagttatttgacatagttatttttgtgaaaaaggctgtatataaagcacagtaccagaaagcatacaccacaggtcccagtatatccataaatattgaacacaatgaaagatgcacaggccactgccccgaaaagattcctgcaaaagaaggttggctaacattttctaaagaacatactagttcttggggatgtgaagaatacggctgtcttgctatagatacaggctgtctatatggttcttgtcaagatgtcatacgcccagaattagatgtttataagaagattggcagtgaagcatcactgatagaaatatgcataactttgcctcatgaaacttattgcaatgatatggatatattagaaccgattataggtgataaattaagtgcatcctttcagaatacgcagactaaccaacttccgactcttatagcttataaaaaagggaaaatatacacaggtcaaatcaatgatattggaaatacagcattgcagtgcggctcaatccaagtaattaatgggtcaactatcggaactggcagccccaaattcgattatatatgccatgctatgagaaggaaagatgttattgtaaggaagtgtttcaatgacaattatcagtcatgcactaggttagaaaaacggaatgacttgaccccttatagaaaaggcgatgtcattgaagtatcaaaaacaggatcaaacatgggccaaatgacatttaaaatagaactaggtgatatcaactataaaatattcactaaatcaatagatcttcaaatgtctggcatttgtgctgggtgtattgactgtgctgaaggtatttcatgctctataaatgctgaagtgtcggccgaaacagtctgccattgtaaaacaaactgtgaagattttataaataatatagtgttttcaccacaaatcaagaattacaatattaaagttcactgtaaatctaaagttgaaaagataatagcgcatatctgtgggagagacatcgatttacaattaactgttaaaccatacaatcagaagatagatttgtcgcagttagatgaatcaaattacataaaggaagaggatctccagtgcgggacatggttatgtaaagtgcaaaaagagggggttgatattatattcaaaggattattttcaggtttagggagatactggaccatattgatttattcaattataggtgtggtaataattgtgatattagtttatatcctgttgcccataggtcggcttttaaaagcattcctaatcagacatgaaatagaatatgccatggagcaaaaaatcaagtaggtaccacaacggactacatctacatttgatccggaggcagcatatgtggcatttgaagctagatacggacaagtgctcaatgctggtgttgttagagtcttcttcctcaaccaaaagaaggccaaagatgtcttacgtaagacatcgcggcccatggttgaccttacttttggtggggtccaatttgcaatggttaataaccatttcccacaattccagtcgaatccagtgccggacaacggtcttaccctgcaccgtctgtcaggatacctagctcgctgggccttcacccagatgcgatcacctattaagcaagctgagtttagggccactgtggtggtgcctttggcagaggtgaagggttgtacttggaatgatggtgacgcgatgtacctggggtttgctgccggtgctgagatgtttctgcaaacattcactttcttccctctagtgattgagatgcatagggtcctcaaggatggcatggacgtcaacttcatgaagaaagtccttcggcagagatatggccagaagactgctgaacagtggatgcgtgaagaaatagttgctgtaagagcagcttttgaagctgtaggaactttggcctgggccaggactggattctccccagcagcaagagacttcttgcgccaatttggaattgacatatag
>LACENAM_ILMD_243001000020_Brazil_AM_IRANDUBA_2024-01-05
actacttttctcgagaattttgcagagctgcaaaccttgagtatagaaatgatgttcctgctgaggatatttgtgctgaagtccttgatggttacaaagcaaggaaagtgcgcttttgcacacctgataattacttactacacgacgggaaaatgtatataatagatttcaaagtgtctgtggatgatcggtcttccagaattacaagagagaaatacaatgaaatttttggagaagtgttcaacccagaaggtgtggactttgaaatcgttattatcaggttggatccttcaaatatggctatacatgttgactctcgagatttcatgaatacaatcggaccaatcacgctaaacattagtatgcaatggttttttgatatgaaagacttcttatttggcaaattccgggatgatgataaattccatgctataataagccaaggagaattcacaatgacattgccatggatcgaagaagatactccagaattgcttgcccatcctatatacaatgagttcatgaattcaatgccagagtcagaacaggccctgttcaaagaagcattggaattcaaatcattcggagcagaaaaatggaatattttcttaaagggagtgatgtctaagtatggtgaatattataaagaatttaccaaaggacatgcccaatccatattcttggcaacaggggactaccccaaaccagataaggaccaaatttcagctggctggcgagagatggtaagtagagtgagctctgaacgtgacatgtcaaatgacataaatcaggaaaaaccaagcatacattttatatgggcacaaaatgactcaagtagcaataataacatacaaaaattaatcaaactatccaaatcattgcaagccatgagtggaacaggaagctatataagtgccttcaaatcattaggaagattgatggatatatcatcagacatcaaaaagtatgagtcattctgcggaaaattaaaatctttggcaaggtctagcgtaaagaaactcgacaggaaaatagaaccggtacaaattggaacagcaactgtcttatgggaacaacaatttaaattagatacggatgtcataaaaagagaagacagaatacatttaatgaaagattatttcggaattggtaaacacaagtctttttcaaaaaagctaaacaatgacataaataccgataagcctaaaatattgaattttgacaatgacgatatagttaggaaatgcaaagataaatataatcaagtcacacataacttgtctcaagttaatgaattagacaagattggaaattacctagagcatttttcagctaaaattagtgcctgcagtgtagaaatgtgggactttatatataatacgactaaaactaagtactggcaatgcatcaacgactactctaccctaatgaaaaacatgctagctgtttcccaatataataggcacaatacctttaggattgtctcatgtgcaaataacaatgtatttggcttagtgatgccaagctcagacataaaaacaaaaaaagcaacattagtctatgcaataatagctctccacaatgaggagacagagatagcagaacttggttcactctattccactttcaagacaacaacaggctatatttcaatatcgaaagcttttaggctagataaagaaaggtgccagcgcatagtgtcctctccaggcttatttcttatgacaagctgtctattattcaatggtaataagagtctagagtttgataagttactaggcttttcattttttacatcaatatcgattacaaaagctatgctctctcttactgagccttcacgctatatgatcatgaattcattggcagtttctagccatgtaaaagagtatatatctgaaaaattttctccttatacaaaaacagcattttctgtagtgatgacagatttgattaaaaaaggttgctattcagcatatgaacagaggaaaaaggtccaaataagggatataaagttaacagactacgatataacacagaaaggggtagattccaaaagagatcttaaatccatttggttcccgggaaaggtaaatttaaaggaatacttgaaccagatttatttaccattttattttaattccaaaggattgcatgaaaagcatcatgttttaatagatttggctaaaacagtgctagaaatcgaaaaagagcaaagagaatcattacccgagccatggtcagagatacctgctaagcagactgtcaacttaaacattttgatttactcaattgcaaggaatttgaacttagatacttcaagacataattttgtgaggagccgggtggaaaatgcaaataactttaacagatctataacaacaatatccacctttaccagctcgaaatcatgcattaaaattggtgattttgaggaagagaaaaagaagaaaacaaaaaatgatgcaaagaaactagcaaaagatatttctaaattaactatagccaacccagcattcttagatgaaatcacaaatgaacatgagataagacactcaacttacgaggatttgaaacaatctatcccagattacacagactatatgtctgtaaaagtttttgatagactatatgagaagattactactaacgaaataagtgataaagaaacagtcaagttgattctagagactatgaagaagcataaaatattttactttggattcttcaacaaaggacaaaaaacagctaaagatagagaaatatttttaggtgaattcgaggcaaaaatgtgcctgtaccttgttgaaagaatagccaaagagagatgcaaattaaacccagaagaaatgataagcgaaccaggcgactctaagttacgagtattggaaaagcaatcagaagatgaaattaggtatatcagcaacacaataaagacattgggaaatgccatagaaaacctgcaatccgggtctttaaattgggcagatatatgtgaaagtaaggcacgagggcttaaaatagaaataaatgctgatatgtctaaatggagtgcccaagatgtgcttttcaagtatttctggctgatagtacttgatcctatcttatatcctgctgagaggaagagaataatttattttctatgtaattacatgcaaaaaaggcttataatgcctgatgaattgctcactacgatattggaccagagggttccttattcaaatgatataattggggtgatgacaaacaattatagatccaacacagtagaaataaagcgaaactggcttcaaggcaatttaaattatacaagtagttacttgcacagctgtagtatgtctgtatataaagatataataagggaagcagcaacattattagagggggaagcccttgtgaattcaatggtacattctgatgataaccaaacatccatatgtatggtgcaaaacaagttgccagatgacaatgtaattgaattttgcatcaagatattcgagaaaatatgtttaacttttggaaatcaggcaaacatgaaaaagacatacctaaccaatttcatcaaggaattcgtttctttatttaatatacatggggagccattctctatatacgggaggtttttgcttacagcagtaggggactgtgcctatctggggccttatgaagatttagcaagtaggctatctgcaacacaaaccgctataaagcatggctgcccaccatcactggcatgggtatccattgctttgaatcactggataactcacaccacgtataatatgttacctggccaaaataatgacccattaccattcttccctaccaacaatagaaatgaaataccagtggagatgtgcggaatactagaaagtgacttatcaacaattgcactaaccggtttagaagcgggaaatgtcacgtttctaacaaatatagcaagaaaactatcatctccaatcttgcaaagagaaagtatccaagaccaatacaattctatagaaaaatgggacctaagtaggttatcacagattgacattctgaggcttaaaatgcttaggtacatatctcttgatagttcggtcacatctgatgatggtatgggggagaccagtgaaatgagatcgcgatcgcttttaacacctcgtaaattcacaacaagtgggtcactcaatagacttaaatcgtataaagattttcaaaatataataacagatgaggataagacaaacgagctatttgagaatttcattaggcatccagagttattggtcacaaaaggcgaaacatttgaagaatttgtcaatacaatattatttaggtataattcaaagaaattcaaagaatctctgtcgatacaaaatccagcacaactctttattgagcaaatattattttccaacaaaccaataattgattacactagcatacatgataagattttcggattgcaagatatgccaggaatcgaagaactagatacaatcataggccgcaaaacatttgttgaaagttatgtccagattgtagatgatttaagcaacttaacactggatattaatgatgtcaagactatatttgccttctgtctcatgaatgatccactactaattacatctgctaataacataataatgtctgttaaagggcatagccaagaaagaataggacaatcagcatgcaaaatgccagaggtcaggagtctgaagcttatacattattcgccagcagttgttttgagagcctatgtgagagggccaacaaatgtgccaaatgtagatatagacgagcttgcgagggatctatctcatctggaagatttcatacaaagcacaaaactcagagagaatatgagagagagaatagaaataaatgagaaacggcatttaggaagagatttcaagtttgaaatcaaagaattgactagattttaccaagtgtgttatgattatataaaatctacagaacataaaattaaggtattcatattgccatacaaagttttcacatcaattgaattctgtggcgcactgacagggaacttaataaatgacaaattgtggtatataacacattacttaaaaaatatagtgtccactacacacaaggcacaaatttcgtcctcacctgaattggaattgcaaatagctgatgaagcactgaggctaatagcacactttgccgatactttcttggcatctgaatcaagaattcaatttctgaaaaaggttatcgaagaattcacatacaaagggatacctgtaaaacatttatattccaaaataaagaattccaagttaagggtcaaattcttagggatccttttgtggttggatgacctaacacaaaatgatttggataagtttgatgcagataaatcagacgaaaagattatatggaataactggcaggtatcaagagatatgaacactggaccaatagatttaatgataagtggctattccaggcaactgcggatcacaggggaagatgataaattgattgctgctgaattgcaggtcactagattgtcagaagatttgatttacagacacggccaggcaatgttaaataaaccgcacggattgaagcttgaaaagatgcagcctgtaactgagatgtctaaacaactacattatatcgttttccagcagaggtcaagaaagcggtacttctattctatattgcccacccaaataattgaagatcataattctagaatcgaatcatctaggttaaacagagattcaaaatgggttcctgtgtgtcctgttgcagtatcaaaactctatcagcaaggacgacctatactttccaaggttaagaatctgaatatgcagactcattcactttctagaatacaggttaatgtggatgaatatgccattacaagaagagcgcattttcagaagatgcctttctttgaaggaccatccatcccttctggtggcatggatctatcagagttaatgaaatccacatccttattgagcttaaattatgacaatataaaaaatgcttctttattggatatgtctagagtattcaagtgcaatggcagtgaaaatgaccaaatggcttttgagttcctgtcagatgaaattctagagcaagacgtagttgaagaaatagaatgcaatcctatattttctatcagttatacaaaaagaggagaatccaatatgacttataaaaatgctttccacaaagctttaatctcagaatgtgacaaatttgaagaagcattcgactttcttgacatggggttttgctcgaacgagaaccttagtattttagaggaaatacattggattatcagttatttgaagacgaatcagtggtccacagaactagacaattgtattcatatgtgtatgtataggaatgggtatgatgcagagtatcatagatttgatataccttctaaattcctcaaagacccgataaaccgaacagtaaattggacagaggttattgaatttatactattaattgaagatttccaaacaaaaattgagccatggtcgagtatgaagtcacatttctgttcaaaagcacacagtgtagcattagagtgcatgaaaagcgagaaaagatcactggcagaatttgtacttcaaggagatgaacttgagtgtaggacttggcgaaatatgtgttaaagatgacatatctattgttaaaagtactactgtttttagtaagaatagaccagctcttgaggcaaccacaaaattttatagatcttttattgtgaaagactggtctgaatgcaatccagtgttagataaatttggaaattttatggttttaagtgttgatgataatggccatataatacctaaaatgtacacatgtagagcagcatgtgatattagattaaacaaagataatgctgaaataatattatcgtcaacaaagctcaaccacttcgaaattgtcggaacaacttcgacatcaggctggttcaaaaacacaataacaaacaatttggaacacacatgcgaacatgtgaccgtaaattgtggtcagaaatcagtaaaattccatgcatgttttagacaacataggggttgtataagattctttaaagggacatatatgccatactcaatgattgaagcaatgtgtgttaacatagagctaataattctgacattgtatatctttgctgcaattatatttgcattaatcataacaaagagttatgtggcatacctgctcctgccgttattttatccagtgacatggtcttacggaaaggtttataaaaagattaattcctgcccaaattgtctacttgcatctcatcctttcaccagctgccctaaaatctgtatatgcggttctagatttagttgcacagaagctcttaaggtgcatagaatgggtaaggactgtttaggttataaatctctaagcaaagctagacagatgtgtaaatcgaaaagctggtcctttacagcagctatattaactggattaatattgatggaatttatctcaccaattgcaggagagagaatgtataagcttgaggagttagctgatgagtttataaagctaacagagcaagtaaatattttagaaagagaaatggaagtcttgaagcagtcaataattgttatgtttgcaatcattttggtattgttgctttttgaaaatatgatattcaaccgacttttcagcactttttatcgttcttgctccatgtgtggtttgatacattatagaccaggactcaagattgatttaaccaaaactaatagatgcggtagttgcatctgtggattcaatgagcagcaatcatctggttttgaatatgaaatatttctgaaggatatgcatatccagaaagagtcatgcaaatttagtccaagagtaaaccactttaggaatattaaagctttattatttgcacttgtaatctgtgctactatatatacagtttatgcagatgaagattgcttgtctaaagacattaaaataacatatcaagagttgcataattgcataggcccaaagataatgggcgacacttgtgtatcaaagaatgaattgtattctgatttatcctcaaaaaatctagtcacagaatatgataaaaaatattttgaacctgatactgtaaatgatcaattcaacaaaatagagtttgcccaagatgcacatagaatgatactattagaaagaatactttacaagacagaatgtgaaatgctaagcttaaaaaagaacagtggaccttataatgttgcctggcgcacatatttaaaaaatcataatatagacctatgcagtaggcacaactataaaatgatatgtcagtgtattaatacacactctatgtgtaaaaatacagatatagattacaacaaagagattgaaacatattataaaagcaatgctgcagcctatagagctgacctgaataccataatagacacattaaaaacggcattcagagggcttacaaaggtcctaattgaaaattatatagaaaaagatgactctgatgctcttaaggctttattcagtaatattactgattctgtccaggacaattatcagatgattggaatattgaaatttgccagtaagctattagatattaaccttggtagatccacccgctcagctcatcattctataatgacaaacgaaattcccaaatctaatccttttactgattacagttattccaatgtgaacataaaggagtgcatgtcaccagagagcttgaaatgttttaagaagagagacagtacaccgcacacaaatcacctgctttgcaagatagacagcaaatataaagcatttgactggccagagatagaaacaattcaaaaaggtcaaaaattgtgtcttggtgacagtcattgcaacttggaatttacagccataactgcagataagattatgtcattaactaactgttataaggaatctttcactgcgcaaccagcagatatgcagactggaattaaaaaatgctcagctgatgaaattggagaatgtacaacacttgaagacaagacatggccgatcgtattctgtggtggcaaatattactactctgatagcaaagagcatgccaaggacggttctatcaacaactattgtttaaccaacaaatgctctgaacaacgttttccaatacatgaaaattggtttaaaaaatgtaattgggataagacccacaaagaatttagcactatgagacaaataaactataatgatataacttcttatagaaaagcaatagaatctgagataggaacagatttgatgacacaccattataagcccacaaagaaccttccgcatgttgtgccaaggtatcatagtatagatgtacaaggtacagaatcaacagagggtgttatcaatggtttcatacaaaatacaatacctgctattagtggtctaggtgtcggttatcatctgaatttcaaaggcaatcagttatttgacatagttatttttgtgaaaaaggctgtatataaagcacagtaccagaaagcatacaccacaggtcccagtatatccataaatattgaacacaatgaaagatgcacaggccactgccccgaaaagattcctgcaaaagaaggttggctaacattttctaaagaacatactagttcttggggatgtgaagaatacggctgtcttgctatagatacaggctgtctatatggttcttgtcaagatgtcatacgcccagaattagatgtttataagaagattggcagtgaagcatcactgatagaaatatgcataactttgcctcatgaaacttattgcaatgatatggatatattagaaccgattataggtgataaattaagtgcatcctttcagaatacgcagactaaccaacttccgactcttatagcttataaaaaagggaaaatatacacaggtcaaatcaatgatattggaaatacagcattgcagtgcggctcaatccaagtaattaatgggtcaactatcggaactggcagccccaaattcgattatatatgccatgctatgagaaggaaagatgttattgtaaggaagtgtttcaatgacaattatcagtcatgcactaggttagaaaaacggaatgacttgaccccttatagaaaaggcgatgtcattgaagtatcaaaaacaggatcaaacatgggccaaatgacatttaaaatagaactaggtgatatcaactataaaatattcactaaatcaatagatcttcaaatgtctggcatttgtgctgggtgtattgactgtgctgaaggtatttcatgctctataaatgctgaagtgtcggccgaaacagtctgccattgtaaaacaaactgtgaagattttataaataatatagtgttttcaccacaaatcaagaattacaatattaaagttcactgtaaatctaaagttgaaaagataatagcgcatatctgtgggagagacatcgatttacaattaactgttaaaccatacaatcagaagatagatttgtcgcagttagatgaatcaaattacataaaggaagaggatctccagtgcgggacatggttatgtaaagtgcaaaaagagggggttgatattatattcaaaggattattttcaggtttagggagatactggaccatattgatttattcaattataggtgtggtaataattgtgatattagtttatatcctgttgcccataggtcggcttttaaaagcattcctaatcagacatgaaatagaatatgccatggagcaaaaaatcaagtaggtaccacaacggactacatctacatttgatccggaggcagcatatgtggcatttgaagctagatacggacaagtgctcaatgctggtgttgttagagtcttcttcctcaaccaaaagaaggccaaagatgtcttacgtaagacatcgcggcccatggttgaccttacttttggtggggtccaatttgcaatggttaataaccatttcccacaattccagtcgaatccagtgccggacaacggtcttaccctgcaccgtctgtcaggatacctagctcgctgggccttcacccagatgcgatcacctattaagcaagctgagtttagggccactgtggtggtgcctttggcagaggtgaagggttgtacttggaatgatggtgacgcgatgtacctggggtttgctgccggtgctgagatgtttctgcaaacattcactttcttccctctagtgattgagatgcatagggtcctcaaggatggcatggacgtcaacttcatgaagaaagtccttcggcagagatatggccagaagactgctgaacagtggatgcgtgaagaaatagttgctgtaagagcagcttttgaagctgtaggaactttggcctgggccaggactggattctccccagcagcaagagacttcttgcgccaatttggaattgacatatag
>LACENAM_ILMD_243001000044_Brazil_AM_IRANDUBA_2024-01-08
actacttttctcgagaattttgcagagctgcaaaccttgagtatagaaatgatgttcctgctgaggatatttgtgctgaagtccttgatggttacaaagcaaggaaagtgcgcttttgcacacctgataattacttactacacgacgggaaaatgtatataatagatttcaaagtgtctgtggatgatcggtcttccagaattacaagagagaaatacaatgaaatttttggagaagtgttcaacccagaaggtgtggactttgaaatcgttattatcaggttggatccttcaaatatggctatacatgttgactctcgagatttcatgaatacaatcggaccaatcacgctaaacattagtatgcaatggttttttgatatgaaagacttcttatttggcaaattccgggatgatgataaattccatgctataataagccaaggagaattcacaatgacattgccatggatcgaagaagatactccagaattgcttgcccatcctatatacaatgagttcatgaattcaatgccagagtcagaacaggccctgttcaaagaagcattggaattcaaatcattcggagcagaaaaatggaatattttcttaaagggagtgatgtctaagtatggtgaatattataaagaatttaccaaaggacatgcccaatccatattcttggcaacaggggactaccccaaaccagataaggaccaaatttcagctggctggcgagagatggtaagtagagtgagctctgaacgtgacatgtcaaatgacataaatcaggaaaaaccaagcatacattttatatgggcacaaaatgactcaagtagcaataataacatacaaaaattaatcaaactatccaaatcattgcaagccatgagtggaacaggaagctatataagtgccttcaaatcattaggaagattgatggatatatcatcagacatcaaaaagtatgagtcattctgcggaaaattaaaatctttggcaaggtctagcgtaaagaaactcgacaggaaaatagaaccggtacaaattggaacagcaactgtcttatgggaacaacaatttaaattagatacggatgtcataaaaagagaagacagaatacatttaatgaaagattatttcggaattggtaaacacaagtctttttcaaaaaagctaaacaatgacataaataccgataagcctaaaatattgaattttgacaatgacgatatagttaggaaatgcaaagataaatataatcaagtcacacataacttgtctcaagttaatgaattagacaagattggaaattacctagagcatttttcagctaaaattagtgcctgcagtgtagaaatgtgggactttatatataatacgactaaaactaagtactggcaatgcatcaacgactactctaccctaatgaaaaacatgctagctgtttcccaatataataggcacaatacctttaggattgtctcatgtgcaaataacaatgtatttggcttagtgatgccaagctcagacataaaaacaaaaaaagcaacattagtctatgcaataatagctctccacaatgaggagacagagatagcagaacttggttcactctattccactttcaagacaacaacaggctatatttcaatatcgaaagcttttaggctagataaagaaaggtgccagcgcatagtgtcctctccaggcttatttcttatgacaagctgtctattattcaatggtaataagagtctagagtttgataagttactaggcttttcattttttacatcaatatcgattacaaaagctatgctctctcttactgagccttcacgctatatgatcatgaattcattggcagtttctagccatgtaaaagagtatatatctgaaaaattttctccttatacaaaaacagcattttctgtagtgatgacagatttgattaaaaaaggttgctattcagcatatgaacagaggaaaaaggtccaaataagggatataaagttaacagactacgatataacacagaaaggggtagattccaaaagagatcttaaatccatttggttcccgggaaaggtaaatttaaaggaatacttgaaccagatttatttaccattttattttaattccaaaggattgcatgaaaagcatcatgttttaatagatttggctaaaacagtgctagaaatcgaaaaagagcaaagagaatcattacccgagccatggtcagagatacctgctaagcagactgtcaacttaaacattttgatttactcaattgcaaggaatttgaacttagatacttcaagacataattttgtgaggagccgggtggaaaatgcaaataactttaacagatctataacaacaatatccacctttaccagctcgaaatcatgcattaaaattggtgattttgaggaagagaaaaagaagaaaacaaaaaatgatgcaaagaaactagcaaaagatatttctaaattaactatagccaacccagcattcttagatgaaatcacaaatgaacatgagataagacactcaacttacgaggatttgaaacaatctatcccagattacacagactatatgtctgtaaaagtttttgatagactatatgagaagattactactaacgaaataagtgataaagaaacagtcaagttgattctagagactatgaagaagcataaaatattttactttggattcttcaacaaaggacaaaaaacagctaaagatagagaaatatttttaggtgaattcgaggcaaaaatgtgcctgtaccttgttgaaagaatagccaaagagagatgcaaattaaacccagaagaaatgataagcgaaccaggcgactctaagttacgagtattggaaaagcaatcagaagatgaaattaggtatatcagcaacacaataaagacattgggaaatgccatagaaaacctgcaatccgggtctttaaattgggcagatatatgtgaaagtaaggcacgagggcttaaaatagaaataaatgctgatatgtctaaatggagtgcccaagatgtgcttttcaagtatttctggctgatagtacttgatcctatcttatatcctgctgagaggaagagaataatttattttctatgtaattacatgcaaaaaaggcttataatgcctgatgaattgctcactacgatattggaccagagggttccttattcaaatgatataattggggtgatgacaaacaattatagatccaacacagtagaaataaagcgaaactggcttcaaggcaatttaaattatacaagtagttacttgcacagctgtagtatgtctgtatataaagatataataagggaagcagcaacattattagagggggaagcccttgtgaattcaatggtacattctgatgataaccaaacatccatatgtatggtgcaaaacaagttgccagatgacaatgtaattgaattttgcatcaagatattcgagaaaatatgtttaacttttggaaatcaggcaaacatgaaaaagacatacctaaccaatttcatcaaggaattcgtttctttatttaatatacatggggagccattctctatatacgggaggtttttgcttacagcagtaggggactgtgcctatctggggccttatgaagatttagcaagtaggctatctgcaacacaaaccgctataaagcatggctgcccaccatcactggcatgggtatccattgctttgaatcactggataactcacaccacgtataatatgttacctggccaaaataatgacccattaccattcttccctaccaacaatagaaatgaaataccagtggagatgtgcggaatactagaaagtgacttatcaacaattgcactaaccggtttagaagcgggaaatgtcacgtttctaacaaatatagcaagaaaactatcatctccaatcttgcaaagagaaagtatccaagaccaatacaattctatagaaaaatgggacctaagtaggttatcacagattgacattctgaggcttaaaatgcttaggtacatatctcttgatagttcggtcacatctgatgatggtatgggggagaccagtgaaatgagatcgcgatcgcttttaacacctcgtaaattcacaacaagtgggtcactcaatagacttaaatcgtataaagattttcaaaatataataacagatgaggataagacaaacgagctatttgagaatttcattaggcatccagagttattggtcacaaaaggcgaaacatttgaagaatttgtcaatacaatattatttaggtataattcaaagaaattcaaagaatctctgtcgatacaaaatccagcacaactctttattgagcaaatattattttccaacaaaccaataattgattacactagcatacatgataagattttcggattgcaagatatgccaggaatcgaagaactagatacaatcataggccgcaaaacatttgttgaaagttatgtccagattgtagatgatttaagcaacttaacactggatattaatgatgtcaagactatatttgccttctgtctcatgaatgatccactactaattacatctgctaataacataataatgtctgttaaagggcatagccaagaaagaataggacaatcagcatgcaaaatgccagaggtcaggagtctgaagcttatacattattcgccagcagttgttttgagagcctatgtgagagggccaacaaatgtgccaaatgtagatatagacgagcttgcgagggatctatctcatctggaagatttcatacaaagcacaaaactcagagagaatatgagagagagaatagaaataaatgagaaacggcatttaggaagagatttcaagtttgaaatcaaagaattgactagattttaccaagtgtgttatgattatataaaatctacagaacataaaattaaggtattcatattgccatacaaagttttcacatcaattgaattctgtggcgcactgacagggaacttaataaatgacaaattgtggtatataacacattacttaaaaaatatagtgtccactacacacaaggcacaaatttcgtcctcacctgaattggaattgcaaatagctgatgaagcactgaggctaatagcacactttgccgatactttcttggcatctgaatcaagaattcaatttctgaaaaaggttatcgaagaattcacatacaaagggatacctgtaaaacatttatattccaaaataaagaattccaagttaagggtcaaattcttagggatccttttgtggttggatgacctaacacaaaatgatttggataagtttgatgcagataaatcagacgaaaagattatatggaataactggcaggtatcaagagatatgaacactggaccaatagatttaatgataagtggctattccaggcaactgcggatcacaggggaagatgataaattgattgctgctgaattgcaggtcactagattgtcagaagatttgatttacagacacggccaggcaatgttaaataaaccgcacggattgaagcttgaaaagatgcagcctgtaactgagatgtctaaacaactacattatatcgttttccagcagaggtcaagaaagcggtacttctattctatattgcccacccaaataattgaagatcataattctagaatcgaatcatctaggttaaacagagattcaaaatgggttcctgtgtgtcctgttgcagtatcaaaactctatcagcaaggacgacctatactttccaaggttaagaatctgaatatgcagactcattcactttctagaatacaggttaatgtggatgaatatgccattacaagaagagcgcattttcagaagatgcctttctttgaaggaccatccatcccttctggtggcatggatctatcagagttaatgaaatccacatccttattgagcttaaattatgacaatataaaaaatgcttctttattggatatgtctagagtattcaagtgcaatggcagtgaaaatgaccaaatggcttttgagttcctgtcagatgaaattctagagcaagacgtagttgaagaaatagaatgcaatcctatattttctatcagttatacaaaaagaggagaatccaatatgacttataaaaatgctttccacaaagctttaatctcagaatgtgacaaatttgaagaagcattcgactttcttgacatggggttttgctcgaacgagaaccttagtattttagaggaaatacattggattatcagttatttgaagacgaatcagtggtccacagaactagacaattgtattcatatgtgtatgtataggaatgggtatgatgcagagtatcatagatttgatataccttctaaattcctcaaagacccgataaaccgaacagtaaattggacagaggttattgaatttatactattaattgaagatttccaaacaaaaattgagccatggtcgagtatgaagtcacatttctgttcaaaagcacacagtgtagcattagagtgcatgaaaagcgagaaaagatcactggcagaatttgtacttcaaggagatgaacttgagtgtaggacttggcgaaatatgtgttaaagatgacatatctattgttaaaagtactactgtttttagtaagaatagaccagctcttgaggcaaccacaaaattttatagatcttttattgtgaaagactggtctgaatgcaatccagtgttagataaatttggaaattttatggttttaagtgttgatgataatggccatataatacctaaaatgtacacatgtagagcagcatgtgatattagattaaacaaagataatgctgaaataatattatcgtcaacaaagctcaaccacttcgaaattgtcggaacaacttcgacatcaggctggttcaaaaacacaataacaaacaatttggaacacacatgcgaacatgtgaccgtaaattgtggtcagaaatcagtaaaattccatgcatgttttagacaacataggggttgtataagattctttaaagggacatatatgccatactcaatgattgaagcaatgtgtgttaacatagagctaataattctgacattgtatatctttgctgcaattatatttgcattaatcataacaaagagttatgtggcatacctgctcctgccgttattttatccagtgacatggtcttacggaaaggtttataaaaagattaattcctgcccaaattgtctacttgcatctcatcctttcaccagctgccctaaaatctgtatatgcggttctagatttagttgcacagaagctcttaaggtgcatagaatgggtaaggactgtttaggttataaatctctaagcaaagctagacagatgtgtaaatcgaaaagctggtcctttacagcagctatattaactggattaatattgatggaatttatctcaccaattgcaggagagagaatgtataagcttgaggagttagctgatgagtttataaagctaacagagcaagtaaatattttagaaagagaaatggaagtcttgaagcagtcaataattgttatgtttgcaatcattttggtattgttgctttttgaaaatatgatattcaaccgacttttcagcactttttatcgttcttgctccatgtgtggtttgatacattatagaccaggactcaagattgatttaaccaaaactaatagatgcggtagttgcatctgtggattcaatgagcagcaatcatctggttttgaatatgaaatatttctgaaggatatgcatatccagaaagagtcatgcaaatttagtccaagagtaaaccactttaggaatattaaagctttattatttgcacttgtaatctgtgctactatatatacagtttatgcagatgaagattgcttgtctaaagacattaaaataacatatcaagagttgcataattgcataggcccaaagataatgggcgacacttgtgtatcaaagaatgaattgtattctgatttatcctcaaaaaatctagtcacagaatatgataaaaaatattttgaacctgatactgtaaatgatcaattcaacaaaatagagtttgcccaagatgcacatagaatgatactattagaaagaatactttacaagacagaatgtgaaatgctaagcttaaaaaagaacagtggaccttataatgttgcctggcgcacatatttaaaaaatcataatatagacctatgcagtaggcacaactataaaatgatatgtcagtgtattaatacacactctatgtgtaaaaatacagatatagattacaacaaagagattgaaacatattataaaagcaatgctgcagcctatagagctgacctgaataccataatagacacattaaaaacggcattcagagggcttacaaaggtcctaattgaaaattatatagaaaaagatgactctgatgctcttaaggctttattcagtaatattactgattctgtccaggacaattatcagatgattggaatattgaaatttgccagtaagctattagatattaaccttggtagatccacccgctcagctcatcattctataatgacaaacgaaattcccaaatctaatccttttactgattacagttattccaatgtgaacataaaggagtgcatgtcaccagagagcttgaaatgttttaagaagagagacagtacaccgcacacaaatcacctgctttgcaagatagacagcaaatataaagcatttgactggccagagatagaaacaattcaaaaaggtcaaaaattgtgtcttggtgacagtcattgcaacttggaatttacagccataactgcagataagattatgtcattaactaactgttataaggaatctttcactgcgcaaccagcagatatgcagactggaattaaaaaatgctcagctgatgaaattggagaatgtacaacacttgaagacaagacatggccgatcgtattctgtggtggcaaatattactactctgatagcaaagagcatgccaaggacggttctatcaacaactattgtttaaccaacaaatgctctgaacaacgttttccaatacatgaaaattggtttaaaaaatgtaattgggataagacccacaaagaatttagcactatgagacaaataaactataatgatataacttcttatagaaaagcaatagaatctgagataggaacagatttgatgacacaccattataagcccacaaagaaccttccgcatgttgtgccaaggtatcatagtatagatgtacaaggtacagaatcaacagagggtgttatcaatggtttcatacaaaatacaatacctgctattagtggtctaggtgtcggttatcatctgaatttcaaaggcaatcagttatttgacatagttatttttgtgaaaaaggctgtatataaagcacagtaccagaaagcatacaccacaggtcccagtatatccataaatattgaacacaatgaaagatgcacaggccactgccccgaaaagattcctgcaaaagaaggttggctaacattttctaaagaacatactagttcttggggatgtgaagaatacggctgtcttgctatagatacaggctgtctatatggttcttgtcaagatgtcatacgcccagaattagatgtttataagaagattggcagtgaagcatcactgatagaaatatgcataactttgcctcatgaaacttattgcaatgatatggatatattagaaccgattataggtgataaattaagtgcatcctttcagaatacgcagactaaccaacttccgactcttatagcttataaaaaagggaaaatatacacaggtcaaatcaatgatattggaaatacagcattgcagtgcggctcaatccaagtaattaatgggtcaactatcggaactggcagccccaaattcgattatatatgccatgctatgagaaggaaagatgttattgtaaggaagtgtttcaatgacaattatcagtcatgcactaggttagaaaaacggaatgacttgaccccttatagaaaaggcgatgtcattgaagtatcaaaaacaggatcaaacatgggccaaatgacatttaaaatagaactaggtgatatcaactataaaatattcactaaatcaatagatcttcaaatgtctggcatttgtgctgggtgtattgactgtgctgaaggtatttcatgctctataaatgctgaagtgtcggccgaaacagtctgccattgtaaaacaaactgtgaagattttataaataatatagtgttttcaccacaaatcaagaattacaatattaaagttcactgtaaatctaaagttgaaaagataatagcgcatatctgtgggagagacatcgatttacaattaactgttaaaccatacaatcagaagatagatttgtcgcagttagatgaatcaaattacataaaggaagaggatctccagtgcgggacatggttatgtaaagtgcaaaaagagggggttgatattatattcaaaggattattttcaggtttagggagatactggaccatattgatttattcaattataggtgtggtaataattgtgatattagtttatatcctgttgcccataggtcggcttttaaaagcattcctaatcagacatgaaatagaatatgccatggagcaaaaaatcaagtaggtaccacaacggactacatctacatttgatccggaggcagcatatgtggcatttgaagctagatacggacaagtgctcaatgctggtgttgttagagtcttcttcctcaaccaaaagaaggccaaagatgtcttacgtaagacatcgcggcccatggttgaccttacttttggtggggtccaatttgcaatggttaataaccatttcccacaattccagtcgaatccagtgccggacaacggtcttaccctgcaccgtctgtcaggatacctagctcgctgggccttcacccagatgcgatcacctattaagcaagctgagtttagggccactgtggtggtgcctttggcagaggtgaagggttgtacttggaatgatggtgacgcgatgtacctggggtttgctgccggtgctgagatgtttctgcaaacattcactttcttccctctagtgattgagatgcatagggtcctcaaggatggcatggacgtcaacttcatgaagaaagtccttcggcagagatatggccagaagactgctgaacagtggatgcgtgaagaaatagttgctgtaagagcagcttttgaagctgtaggaactttggcctgggccaggactggattctccccagcagcaagagacttcttgcgccaatttggaattgacatatag
>LACENAM_230049003093APL_Brazil_AM_Manaus_2023-12-15
actacttttctcgagaattttgcagagctgcaaaccttgagtatagaaatgatgttcctgctgaggatatttgtgctgaagtccttgatggttacaaagcaaggaaagtgcgcttttgcacacctgataattacttactacacgacgggaaaatgtatataatagatttcaaagtgtctgtggatgatcggtcttccagaattacaagagagaaatacaatgaaatttttggagaagtgttcaacccagaaggtgtggactttgaaatcgttattatcaggttggatccttcaaatatggctatacatgttgactctcgagatttcatgaatacaatcggaccaatcacgctaaacattagtatgcaatggttttttgatatgaaagacttcttatttggcaaattccgggatgatgataaattccatgctataataagccaaggagaattcacaatgacattgccatggatcgaagaagatactccagaattgcttgcccatcctatatacaatgagttcatgaattcaatgccagagtcagaacaggccctgttcaaagaagcattggaattcaaatcattcggagcagaaaaatggaatattttcttaaagggagtgatgtctaagtatggtgaatattataaagaatttaccaaaggacatgcccaatccatattcttggcaacaggggactaccccaaaccagataaggaccaaatttcagctggctggcgagagatggtaagtagagtgagctctgaacgtgacatgtcaaatgacataaatcaggaaaaaccaagcatacattttatatgggcacaaaatgactcaagtagcaataataacatacaaaaattaatcaaactatccaaatcattgcaagccatgagtggaacaggaagctatataagtgccttcaaatcattaggaagattgatggatatatcatcagacatcaaaaagtatgagtcattctgcggaaaattaaaatctttggcaaggtctagcgtaaagaaactcgacaggaaaatagaaccggtacaaattggaacagcaactgtcttatgggaacaacaatttaaattagatacggatgtcataaaaagagaagacagaatacatttaatgaaagattatttcggaattggtaaacacaagtctttttcaaaaaagctaaacaatgacataaataccgataagcctaaaatattgaattttgacaatgacgatatagttaggaaatgcaaagataaatataatcaagtcacacataacttgtctcaagttaatgaattagacaagattggaaattacctagagcatttttcagctaaaattagtgcctgcagtgtagaaatgtgggactttatatataatacgactaaaactaagtactggcaatgcatcaacgactactctaccctaatgaaaaacatgctagctgtttcccaatataataggcacaatacctttaggattgtctcatgtgcaaataacaatgtatttggcttagtgatgccaagctcagacataaaaacaaaaaaagcaacattagtctatgcaataatagctctccacaatgaggagacagagatagcagaacttggttcactctattccactttcaagacaacaacaggctatatttcaatatcgaaagcttttaggctagataaagaaaggtgccagcgcatagtgtcctctccaggcttatttcttatgacaagctgtctattattcaatggtaataagagtctagagtttgataagttactaggcttttcattttttacatcaatatcgattacaaaagctatgctctctcttactgagccttcacgctatatgatcatgaattcattggcagtttctagccatgtaaaagagtatatatctgaaaaattttctccttatacaaaaacagcattttctgtagtgatgacagatttgattaaaaaaggttgctattcagcatatgaacagaggaaaaaggtccaaataagggatataaagttaacagactacgatataacacagaaaggggtagattccaaaagagatcttaaatccatttggttcccgggaaaggtaaatttaaaagaatacttgaaccagatttatttaccattttattttaattccaaaggattgcatgaaaagcatcatgttttaatagatttggctaaaacagtgctagaaatcgaaaaagagcaaagagaatcattacccgagccatggtcagagatacctgctaagcagactgtcaacttaaacattttgatttactcaattgcaaggaatttgaacttagatacttcaagacataattttgtgaggagccgggtggaaaatgcaaataactttaacagatctataacaacaatatccacctttaccagctcgaaatcatgcattaaaattggtgattttgaggaagagaaaaagaagaaaacaaaaaatgatgcaaagaaactagcaaaagatatttctaaattaactatagccaacccagcattcttagatgaaatcacaaatgaacatgagataagacactcaacttacgaggatttgaaacaatctatcccagattacacagactatatgtctgtaaaagtttttgatagactatatgagaagattactactaacgaaataagtgataaagaaacagtcaagttgattctagagactatgaagaagcataaaatattttactttggattcttcaacaaaggacaaaaaacagctaaagatagagaaatatttttaggtgaattcgaggcaaaaatgtgcctgtaccttgttgaaagaatagccaaagagagatgcaaattaaacccagaagaaatgataagcgaaccaggcgactctaagttacgagtattggaaaagcaatcagaagatgaaattaggtatatcagcaacacaataaagacattgggaaatgccatagaaaacctgcaatccgggtctttaaattgggcagatatatgtgaaagtaaggcacgagggcttaaaatagaaataaatgctgatatgtctaaatggagtgcccaagatgtgcttttcaagtatttctggctgatagtacttgatcctatcttatatcctgctgagaggaagagaataatttattttctatgtaattacatgcaaaaaaggcttataatgcctgatgaattgctcactacgatattggaccagagggttccttattcaaatgatataattggggtgatgacaaacaattatagatccaacacagtagaaataaagcgaaactggcttcaaggcaatttaaattatacaagtagttacttgcacagctgtagtatgtctgtatataaagatataataagggaagcagcaacattattagagggggaagcccttgtgaattcaatggtacattctgatgataaccaaacatccatatgtatggtgcaaaacaagttgccagatgacaatgtaattgaattttgcatcaagatattcgagaaaatatgtttaacttttggaaatcaggcaaacatgaaaaagacatacctaaccaatttcatcaaggaattcgtttctttatttaatatacatggggagccattctctatatacgggaggtttttgcttacagcagtaggggactgtgcctatctggggccttatgaagatttagcaagtaggctatctgcaacacaaaccgctataaagcatggctgcccaccatcactggcatgggtatccattgctttgaatcactggataactcacaccacgtataatatgttacctggccaaaataatgacccattaccattcttccctaccaacaatagaaatgaaataccagtggagatgtgcggaatactagaaagtgacttatcaacaattgcactaaccggtttagaagcgggaaatgtcacgtttctaacaaatatagcaagaaaactatcatctccaatcttgcaaagagaaagtatccaagaccaatacaattctatagaaaaatgggacctaagtaggttatcacagattgacattctgaggcttaaaatgcttaggtacatatctcttgatagttcggtcacatctgatgatggtatgggggagaccagtgaaatgagatcgcgatcgcttttaacacctcgtaaattcacaacaagtgggtcactcaatagacttaaatcgtataaagattttcaaaatataataacagatgaggataagacaaacgagctatttgagaatttcattaggcatccagagttattggtcacaaaaggcgaaacatttgaagaatttgtcaatacaatattatttaggtataattcaaagaaattcaaagaatctctgtcgatacaaaatccagcacaactctttattgagcaaatattattttccaacaaaccaataattgattacactagcatacatgataagattttcggattgcaagatatgccaggaatcgaagaactagatacaatcataggccgcaaaacatttgttgaaagttatgtccagattgtagatgatttaagcaacttaacactggatattaatgatgtcaagactatatttgccttctgtctcatgaatgatccactactaattacatctgctaataacataataatgtctgttaaagggcatagccaagaaagaataggacaatcagcatgcaaaatgccagaggtcaggagtctgaagcttatacattattcgccagcagttgttttgagagcctatgtgagagggccaacaaatgtgccaaatgtagatatagacgagcttgcgagggatctatctcatctggaagatttcatacaaagcacaaaactcagagagaatatgagagagagaatagaaataaatgagaaacggcatttaggaagagatttcaagtttgaaatcaaagaattgactagattttaccaagtgtgttatgattatataaaatctacagaacataaaattaaggtattcatattgccatacaaagttttcacatcaattgaattctgtggcgcactgacagggaacttaataaatgacaaattgtggtatataacacattacttaaaaaatatagtgtccactacacacaaggcacaaatttcgtcctcacctgaattggaattgcaaatagctgatgaagcactgaggctaatagcacactttgccgatactttcttggcatctgaatcaagaattcaatttctgaaaaaggttatcgaagaattcacatacaaagggatacctgtaaaacatttatattccaaaataaagaattccaagttaagggtcaaattcttagggatccttttgtggttggatgacctaacacaaaatgatttggataagtttgatgcagataaatcagacgaaaagattatatggaataactggcaggtatcaagagatatgaacactggaccaatagatttaatgataagtggctattccaggcaactgcggatcacaggggaagatgataaattgattgctgctgaattgcaggtcactagattgtcagaagatttgatttacagacacggccaggcaatgttaaataaaccgcacggattgaagcttgaaaagatgcagcctgtaactgagatgtctaaacaactacattatatcgttttccagcagaggtcaagaaagcggtacttctattctatattgcccacccaaataattgaagatcataattctagaatcgaatcatctaggttaaacagagattcaaaatgggttcctgtgtgtcctgttgcagtatcaaaactctatcagcaaggacgacctatactttccaaggttaagaatctgaatatgcagactcattcactttctagaatacaggttaatgtggatgaatatgccattacaagaagagcgcattttcagaagatgcctttctttgaaggaccatccatcccttctggtggcatggatctatcagagttaatgaaatccacatccttattgagcttaaattatgacaatataaaaaatgcttctttattggatatgtctagagtattcaagtgcaatggcagtgaaaatgaccaaatggcttttgagttcctgtcagatgaaattctagagcaagacgtagttgaagaaatagaatgcaatcctatattttctatcagttatacaaaaagaggagaatccaatatgacttataaaaatgctttccacaaagctttaatttcagaatgtgacaaatttgaagaagcattcgactttcttgacatggggttttgctcgaacgagaaccttagtattttagaggaaatacattggattatcagttatttgaagacgaatcagtggtccacagaactagacaattgtattcatatgtgtatgtataggaatgggtatgatgcagagtatcatagatttgatataccttctaaattcctcaaagacccgataaaccgaacagtaaattggacagaggttattgaatttatactattaattgaagatttccaaacaaaaattgagccatggtcgagtatgaagtcacatttctgttcaaaagcacacagtgtagcattagagtgcatgaaaagcgagaaaagatcactggcagaatttgtacttcaaggagatgaacttgagtgtaggacttggcgaaatatgtgttaaagatgacatatctattgttaaaagtactactgtttttagtaagaatagaccagctcttgaggcaaccacaaaattttatagatcttttattgtgaaagactggtctgaatgcaatccagtgttagataaatttggaaattttatggttttaagtgttgatgataatggccatataatacctaaaatgtacacatgtagnnnngcatgtgatattagattaaacaaagataatgctgaaataatattatcgtcaacaaagctcaaccacttcgaaattgtcggaacaacttcgacatcaggctggttcaaaaacacaataacaaacaatttggaacacacatgcgaacatgtgaccgtaaattgtggtcagaaatcagtaaaattccatgcatgttttagacaacataggggttgtataagattctttaaagggacatatatgccatactcaatgattgaagcaatgtgtgttaacatagagctaataattctgacattgtatatctttgctgcaattatatttgcattaatcataacaaagagttatgtggcatacctgctcctgccgttattttatccagtgacatggtcttacggaaaggtttataaaaagattaattcctgcccaaattgtctacttgcatctcatcctttcaccagctgccctaaaatctgtatatgcggttctagatttagttgcacagaagctcttaaggtgcatagaatgggtaaggactgtttaggttataaatctctaagcaaagctagacagatgtgtaaatcgaaaagctggtcctttacagcagctatattaactggattaatattgatggaatttatctcaccaattgcaggagagagaatgtataagcttgaggagttagctgatgagtttataaagctaacagagcaagtaaatattttagaaagagaaatggaagtcttgaagcagtcaataattgttatgtttgcaatcattttggtattgttgctttttgaaaatatgatattcaaccgacttttcagcactttttatcgttcttgctccatgtgtggtttgatacattatagaccaggactcaagattgatttaaccaaaactaatagatgcggtagttgcatctgtggattcaatgagcagcaatcatctggttttgaatatgaaatatttctgaaggatatgcatatccagaaagagtcatgcaaatttagtccaagagtaaaccactttaggaatattaaagctttattatttgcacttgtaatctgtgctactatatatacagtttatgcagatgaagattgcttgtctaaagacattaaaataacatatcaagagttgcataattgcataggcccaaagataatgggcgacacttgtgtatcaaagaatgaattgtattctgatttatcctcaaaaaatctagtcacagaatatgataaaaaatattttgaacctgatactgtaaatgatcaattcaacaaaatagagtttgcccaagatgcacatagaatgatactattagaaagaatactttacaagacagaatgtgaaatgctaagcttaaaaaagaacagtggaccttataatgttgcctggcgcacatatttaaaaaatcataatatagacctatgcagtaggcacaactataaaatgatatgtcagtgtattaatacacactctatgtgtaaaaatacagatatagattacaacaaagagattgaaacatattataaaagcaatgctgcagcctatagagctgacctgaataccataatagacacattaaaaacggcattcagagggcttacaaaggtcctaattgaaaattatatagaaaaagatgactctgatgctcttaaggctttattcagtaatattactgattctgtccaggacaattatcagatgattggaatattgaaatttgccagtaagctattagatattaaccttggtagatccacccgctcagctcatcattctataatgacaaacgaaattcccaaatctaatccttttactgattacagttattccaatgtgaacataaaggagtgcatgtcaccagagagcttgaaatgttttaagaagagagacagtacaccgcacacaaatcacctgctttgcaagatagacagcaaatataaagcatttgactggccagagatagaaacaattcaaaaaggtcaaaaattgtgtcttggtgacagtcattgcaacttggaatttacagccataactgcagataagattatgtcattaactaactgttataaggaatctttcactgcgcaaccagcagatatgcagactggaattaaaaaatgctcagctgatgaaattggagaatgtacaacacttgaagacaagacatggccgatcgtattctgtggtggcaaatattactactctgatagcaaagagcatgccaaggacggttctatcaacaactattgtttaaccaacaaatgctctgaacaacgttttccaatacatgaaaattggtttaaaaaatgtaattgggataagacccacaaagaatttagcactatgagacaaataaactataatgatataacttcttatagaaaagcaatagaatctgagataggaacagatttgatgacacaccattataagcccacaaagaaccttccgcatgttgtgccaaggtatcatagtatagatgtacaaggtacagaatcaacagagggtgttatcaatggtttcatacaaaatacaatacctgctattagtggtctaggtgtcggttatcatctgaatttcaaaggcaatcagttatttgacatagttatttttgtgaaaaaggctgtatataaagcacagtaccagaaagcatacaccacaggtcccagtatatccataaatattgaacacaatgaaagatgcacaggccactgccccgaaaagattcctgcaaaagaaggttggctaacattttctaaagaacatactagttcttggggatgtgaagaatacggctgtcttgctatagatacaggctgtctatatggttcttgtcaagatgtcatacgcccagaattagatgtttataagaagattggcagtgaagcatcactgatagaaatatgcataactttgcctcatgaaacttattgcaatgatatggatatattagaaccgattataggtgataaattaagtgcatcctttcagaatacgcagactaaccaacttccgactcttatagcttataaaaaagggaaaatatacacaggtcaaatcaatgatattggaaatacagcattgcagtgcggctcaatccaagtaattaatgggtcaactatcggaactggcagccccaaattcgattatatatgccatgctatgagaaggaaagatgttattgtaaggaagtgtttcaatgacaattatcagtcatgcactaggttagaaaaacggaatgacttgaccccttatagaaaaggcgatgtcattgaagtatcaaaaacaggatcaaacatgggccaaatgacatttaaaatagaactaggtgatatcaactataaaatattcactaaatcaatagatcttcaaatgtctggcatttgtgctgggtgtattgactgtgctgaaggtatttcatgctctataaatgctgaagtgtcggccgaaacagtctgccattgtaaaacaaactgtgaagattttataaataatatagtgttttcaccacaaatcaagaattacaatattaaagttcactgtaaatctaaagttgaaaagataatagcgcatatctgtgggagagacatcgatttacaattaactgttaaaccatacaatcagaagatagatttgtcgcagttagatgaatcaaattacataaaggaagaggatctccagtgcgggacatggttatgtaaagtgcaaaaagagggggttgatattatattcaaaggattattttcaggtttagggagatactggaccatattgatttattcaattataggtgtggtaataattgtgatattagtttatatcctgttgcccataggtcggcttttaaaagcattcctaatcagacatgaaatagaatatgccatggagcaaaaaatcaagtaggtaccacaacggactacatctacatttgatccggaggcagcatatgtggcatttgaagctagatacggacaagtgctcaatgctggtgttgttagagtcttcttcctcaaccaaaagaaggccaaagatgtcttacgtaagacatcgcggcccatggttgaccttacttttggtggggtccaatttgcaatggttaataaccatttcccacaattccagtcgaatccagtgccggacaacggtcttaccctgcaccgtctgtcaggatacctagctcgctgggccttcacccagatgcgatcacctattaagcaagctgagtttagggccactgtggtggtgcctttggcagaggtgaagggttgtacttggaatgatggtgacgcgatgtacctggggtttgctgccggtgctgagatgtttctgcaaacattcactttcttccctctagtgattgagatgcatagggtcctcaaggatggcatggacgtcaacttcatgaagaaagtccttcggcagagatatggccagaagactgctgaacagtggatgcgtgaagaaatagttgctgtaagagcagcttttgaagctgtaggaactttggcctgggccaggactggattctccccagcagcaagagacttcttgcgccaatttggaattgacatatag
>LACENAM_230049003345HTO_Brazil_AM_Manaus_2023-12-26
actacttttctcgagaattttgcagagctgcaaaccttgagtatagaaatgatgttcctgctgaggatatttgtgctgaagtccttgatggttacaaagcaaggaaagtgcgcttttgcacacctgataattacttactacacgacgggaaaatgtatataatagatttcaaagtgtctgtggatgatcggtcttccagaattacaagagagaaatacaatgaaatttttggagaagtgttcaacccagaaggtgtggactttgaaatcgttattatcaggttggatccttcaaatatggctatacatgttgactctcgagatttcatgaatacaatcggaccaatcacgctaaacattagtatgcaatggttttttgatatgaaagacttcttatttggcaaattccgggatgatgataaattccatgctataataagccaaggagaattcacaatgacattgccatggatcgaagaagatactccagaattgcttgcccatcctatatacaatgagttcatgaattcaatgccagagtcagaacaggccctgttcaaagaagcattggaattcaaatcattcggagcagaaaaatggaatattttcttaaagggagtgatgtctaagtatggtgaatattataaagaatttaccaaaggacatgcccaatccatattcttggcaacaggggactaccccaaaccagataaggaccaaatttcagctggctggcgagagatggtaagtagagtgagctctgaacgtgacatgtcaaatgacataaatcaggaaaaaccaagcatacattttatatgggcacaaaatgactcaagtagcaataataacatacaaaaattaatcaaactatccaaatcattgcaagccatgagtggaacaggaagctatataagtgccttcaaatcattaggaagattgatggatatatcatcagacatcaaaaagtatgagtcattctgcggaaaattaaaatctttggcaaggtctagcgtaaagaaactcgacaggaaaatagaaccggtacaaattggaacagcaactgtcttatgggaacaacaatttaaattagatacggatgtcataaaaagagaagacagaatacatttaatgaaagattatttcggaattggtaaacacaagtctttttcaaaaaagctaaacaatgacataaataccgataagcctaaaatattgaattttgacaatgacgatatagttaggaaatgcaaagataaatataatcaagtcacacataacttgtctcaagttaatgaattagacaagattggaaattacctagagcatttttcagctaaaattagtgcctgcagtgtagaaatgtgggactttatatataatacgactaaaactaagtactggcaatgcatcaacgactactctaccctaatgaaaaacatgctagctgtttcccaatataataggcacaatacctttaggattgtctcatgtgcaaataacaatgtatttggcttagtgatgccaagctcagacataaaaacaaaaaaagcaacattagtctatgcaataatagctctccacaatgaggagacagagatagcagaacttggttcactctattccactttcaagacaacaacaggctatatttcaatatcgaaagcttttaggctagataaagaaaggtgccagcgcatagtgtcctctccaggcttatttcttatgacaagctgtctattattcaatggtaataagagtctagagtttgataagttactaggcttttcattttttacatcaatatcgattacaaaagctatgctctctcttactgagccttcacgctatatgatcatgaattcattggcagtttctagccatgtaaaagagtatatatctgaaaaattttctccttatacaaaaacagcattttctgtagtgatgacagatttgattaaaaaaggttgctattcagcatatgaacagaggaaaaaggtccaaataagggatataaagttaacagactacgatataacacagaaaggggtagattccaaaagagatcttaaatccatttggttcccgggaaaggtaaatttaaaagaatacttgaaccagatttatttaccattttattttaattccaaaggattgcatgaaaagcatcatgttttaatagatttggctaaaacagtgctagaaatcgaaaaagagcaaagagaatcattacccgagccatggtcagagatacctgctaagcagactgtcaacttaaacattttgatttactcaattgcaaggaatttgaacttagatacttcaagacataattttgtgaggagccgggtggaaaatgcaaataactttaacagatctataacaacaatatccacctttaccagctcgaaatcatgcattaaaattggtgattttgaggaagagaaaaagaagaaaacaaaaaatgatgcaaagaaactagcaaaagatatttctaaattaactatagccaacccagcattcttagatgaaatcacaaatgaacatgagataagacactcaacttacgaggatttgaaacaatctatcccagattacacagactatatgtctgtaaaagtttttgatagactatatgagaagattactactaacgaaataagtgataaagaaacagtcaagttgattctagagactatgaagaagcataaaatattttactttggattcttcaacaaaggacaaaaaacagctaaagatagagaaatatttttaggtgaattcgaggcaaaaatgtgcctgtaccttgttgaaagaatagccaaagagagatgcaaattaaacccagaagaaatgataagcgaaccaggcgactctaagttacgagtattggaaaagcaatcagaagatgaaattaggtatatcagcaacacaataaagacattgggaaatgccatagaaaacctgcaatccgggtctttaaattgggcagatatatgtgaaagtaaggcacgagggcttaaaatagaaataaatgctgatatgtctaaatggagtgcccaagatgtgcttttcaagtatttctggctgatagtacttgatcctatcttatatcctgctgagaggaagagaataatttattttctatgcaattacatgcaaaaaaggcttataatgcctgatgaattgctcactacgatattggaccagagggttccttattcaaatgatataattggggtgatgacaaacaattatagatccaacacagtagaaataaagcgaaactggcttcaaggcaatttaaattatacaagtagttacttgcacagctgtagtatgtctgtatataaagatataataagggaagcagcaacattattagagggggaagcccttgtgaattcaatggtacattctgatgataaccaaacatccatatgtatggtgcaaaacaagttgccagatgacaatgtaattgaattttgcatcaagatattcgagaaaatatgtttaacttttggaaatcaggcaaacatgaaaaagacatacctaaccaatttcatcaaggaattcgtttctttatttaatatacatggggagccattctctatatacgggaggtttttgcttacagcagtaggggactgtgcctatctggggccttatgaagatttagcaagtaggctatctgcaacacaaaccgctataaagcatggctgcccaccatcactggcatgggtatccattgctttgaatcactggataactcacaccacgtataatatgttacctggccaaaataatgacccattaccattcttccctaccaacaatagaaatgaaataccagtggagatgtgcggaatactagaaagtgacttatcaacaattgcactaaccggtttagaagcgggaaatgtcacgtttctaacaaatatagcaagaaaactatcatctccaatcttgcaaagagaaagtatccaagaccaatacaattctatagaaaaatgggacctaagtaggttatcacagattgacattctgaggcttaaaatgcttaggtacatatctcttgatagttcggtcacatctgatgatggtatgggggagaccagtgaaatgagatcgcgatcgcttttaacacctcgtaaattcacaacaagtgggtcactcaatagacttaaatcgtataaagattttcaaaatataataacagatgaggataagacaaacgagctatttgagaatttcattaggcatccagagttattggtcacaaaaggcgaaacatttgaagaatttgtcaatacaatattatttaggtataattcaaagaaattcaaagaatctctgtcgatacaaaatccagcacaactctttattgagcaaatattattttccaacaaaccaataattgattacactagcatacatgataagattttcggattgcaagatatgccaggaatcgaagaactagatacaatcataggccgcaaaacatttgttgaaagttatgtccagattgtagatgatttaagcaacttaacactggatattaatgatgtcaagactatatttgccttctgtctcatgaatgatccactactaattacatctgctaataacataataatgtctgttaaagggcatagccaagaaagaataggacaatcagcatgcaaaatgccagaggtcaggagtctgaagcttatacattattcgccagcagttgttttgagagcctatgtgagagggccaacaaatgtgccaaatgtagatatagacgagcttgcgagggatctatctcatctggaagatttcatacaaagcacaaaactcagagagaatatgagagagagaatagaaataaatgagaaacggcatttaggaagagatttcaagtttgaaatcaaagaattgactagattttaccaagtgtgttatgattatataaaatctacagaacataaaattaaggtattcatattgccatacaaagttttcacatcaattgaattctgtggcgcactgacagggaacttaataaatgacaaattgtggtatataacacattacttaaaaaatatagtgtccactacacacaaggcacaaatttcgtcctcacctgaattggaattgcaaatagctgatgaagcactgaggctaatagcacactttgccgatactttcttggcatctgaatcaagaattcaatttctgaaaaaggttatcgaagaattcacatacaaagggatacctgtaaaacatttatattccaaaataaagaattccaagttaagggtcaaattcttagggatccttttgtggttggatgacctaacacaaaatgatttggataagtttgatgcagataaatcagacgaaaagattatatggaataactggcaggtatcaagagatatgaacactggaccaatagatttaatgataagtggctattccaggcaactgcggatcacaggggaagatgataaattgattgctgctgaattgcaggtcactagattgtcagaagatttgatttacagacacggccaggcaatgttaaataaaccgcacggattgaagcttgaaaagatgcagcctgtaactgagatgtctaaacaactacattatatcgttttccagcagaggtcaagaaagcggtacttctattctatattgcccacccaaataattgaagatcataattctagaatcgaatcatctaggttaaacagagattcaaaatgggttcctgtgtgtcctgttgcagtatcaaaactctatcagcaaggacgacctatactttccaaggttaagaatctgaatatgcagactcattcactttctagaatacaggttaatgtggatgaatatgccattacaagaagagcgcattttcagaagatgcctttctttgaaggaccatccatcccttctggtggcatggatctatcagagttaatgaaatccacatccttattgagcttaaattatgacaatataaaaaatgcttctttattggatatgtctagagtattcaagtgcaatggcagtgaaaatgaccaaatggcttttgagttcctgtcagatgaaattctagagcaagacgtagttgaagaaatagaatgcaatcctatattttctatcagttatacaaaaagaggagaatccaatatgacttataaaaatgctttccacaaagctttaatctcagaatgtgacaaatttgaagaagcattcgactttcttgacatggggttttgctcgaacgagaaccttagtattttagaggaaatacattggattatcagttatttgaagacgaatcagtggtccacagaactagacaattgtattcatatgtgtatgtataggaatgggtatgatgcagagtatcatagatttgatataccttctaaattcctcaaagacccgataaaccgaacagtaaattggacagaggttattgaatttatactattaattgaagatttccaaacaaaaattgagccatggtcgagtatgaagtcacatttctgttcaaaagcacacagtgtagcattagagtgcatgaaaagcgagaaaagatcactggcagaatttgtacttcaaggagatgaacttgagtgtaggacttggcgaaatatgtgttaaagatgacatatctattgttaaaagtactactgtttttagtaagaatagaccagctcttgaggcaaccacaaaattttatagatcttttattgtgaaagactggtctgaatgcaatccagtgttagataaatttggaaattttatggttttaagtgttgatgataatggccatataatacctaaaatgtacacatgtagnnnngcatgtgatattagattaaacaaagataatgctgaaataatattatcgtcaacaaagctcaaccacttcgaaattgtcggaacaacttcgacatcaggctggttcaaaaacacaataacaaacaatttggaacacacatgcgaacatgtgaccgtaaattgtggtcagaaatcagtaaaattccatgcatgttttagacaacataggggttgtataagattctttaaagggacatatatgccatactcaatgattgaagcaatgtgtgttaacatagagctaataattctgacattgtatatctttgctgcaattatatttgcattaatcataacaaagagttatgtggcatacctgctcctgccgttattttatccagtgacatggtcttacggaaaggtttataaaaagattaattcctgcccaaattgtctacttgcatctcatcctttcaccagctgccctaaaatctgtatatgcggttctagatttagttgcacagaagctcttaaggtgcatagaatgggtaaggactgtttaggttataaatctctaagcaaagctagacagatgtgtaaatcgaaaagctggtcctttacagcagctatattaactggattaatattgatggaatttatctcaccaattgcaggagagagaatgtataagcttgaggagttagctgatgagtttataaagctaacagagcaagtaaatattttagaaagagaaatggaagtcttgaagcagtcaataattgttatgtttgcaatcattttggtattgttgctttttgaaaatatgatattcaaccgacttttcagcactttttatcgttcttgctccatgtgtggtttgatacattatagaccaggactcaagattgatttaaccaaaactaatagatgcggtagttgcatctgtggattcaatgagcagcaatcatctggttttgaatatgaaatatttctgaaggatatgcatatccagaaagagtcatgcaaatttagtccaagagtaaaccactttaggaatattaaagctttattatttgcacttgtaatctgtgctactatatatacagtttatgcagatgaagattgcttgtctaaagacattaaaataacatatcaagagttgcataattgcataggcccaaagataatgggcgacacttgtgtatcaaagaatgaattgtattctgatttatcctcaaaaaatctagtcacagaatatgataaaaaatattttgaacctgatactgtaaatgatcaattcaacaaaatagagtttgcccaagatgcacatagaatgatactattagaaagaatactttacaagacagaatgtgaaatgctaagcttaaaaaagaacagtggaccttataatgttgcctggcgcacatatttaaaaaatcataatatagacctatgcagtaggcacaactataaaatgatatgtcagtgtattaatacacactctatgtgtaaaaatacagatatagattacaacaaagagattgaaacatattataaaagcaatgctgcagcctatagagctgacctgaataccataatagacacattaaaaacggcattcagagggcttacaaaggtcctaattgaaaattatatagaaaaagatgactctgatgctcttaaggctttattcagtaatattactgattctgtccaggacaattatcagatgattggaatattgaaatttgccagtaagctattagatattaaccttggtagatccacccgctcagctcatcattctataatgacaaacgaaattcccaaatctaatccttttactgattacagttattccaatgtgaacataaaggagtgcatgtcaccagagagcttgaaatgttttaagaagagagacagtacaccgcacacaaatcacctgctttgcaagatagacagcaaatataaagcatttgactggccagagatagaaacaattcaaaaaggtcaaaaattgtgtcttggtgacagtcattgcaacttggaatttacagccataactgcagataagattatgtcattaactaactgttataaggaatctttcactgcgcaaccagcagatatgcagactggaattaaaaaatgctcagctgatgaaattggagaatgtacaacacttgaagacaagacatggccgatcgtattctgtggtggcaaatattactactctgatagcaaagagcatgccaaggacggttctatcaacaactattgtttaaccaacaaatgctctgaacaacgttttccaatacatgaaaattggtttaaaaaatgtaattgggataagacccacaaagaatttagcactatgagacaaataaactataatgatataacttcttatagaaaagcaatagaatctgagataggaacagatttgatgacacaccattataagcccacaaagaaccttccgcatgttgtgccaaggtatcatagtatagatgtacaaggtacagaatcaacagagggtgttatcaatggtttcatacaaaatacaatacctgctattagtggtctaggtgtcggttatcatctgaatttcaaaggcaatcagttatttgacatagttatttttgtgaaaaaggctgtatataaagcacagtaccagaaagcatacaccacaggtcccagtatatccataaatattgaacacaatgaaagatgcacaggccactgccccgaaaagattcctgcaaaagaaggttggctaacattttctaaagaacatactagttcttggggatgtgaagaatacggctgtcttgctatagatacaggctgtctatatggttcttgtcaagatgtcatacgcccagaattagatgtttataagaagattggcagtgaagcatcactgatagaaatatgcataactttgcctcatgaaacttattgcaatgatatggatatattagaaccgattataggtgataaattaagtgcatcctttcagaatacgcagactaaccaacttccgactcttatagcttataaaaaagggaaaatatacacaggtcaaatcaatgatattggaaatacagcattgcagtgcggctcaatccaagtaattaatgggtcaactatcggaactggcagccccaaattcgattatatatgccatgctatgagaaggaaagatgttattgtaaggaagtgtttcaatgacaattatcagtcatgcactaggttagaaaaacggaatgacttgaccccttatagaaaaggcgatgtcattgaagtatcaaaaacaggatcaaacatgggccaaatgacatttaaaatagaactaggtgatatcaactataaaatattcactaaatcaatagatcttcaaatgtctggcatttgtgctgggtgtattgactgtgctgaaggtatttcatgctctataaatgctgaagtgtcggccgaaacagtctgccattgtaaaacaaactgtgaagattttataaataatatagtgttttcaccacaaatcaagaattacaatattaaagttcactgtaaatctaaagttgaaaagataatagcgcatatctgtgggagagacatcgatttacaattaactgttaaaccatacaatcagaagatagatttgtcgcagttagatgaatcaaattacataaaggaagaggatctccagtgcgggacatggttatgtaaagtgcaaaaagagggggttgatattatattcaaaggattattttcaggtttagggagatactggaccatattgatttattcaattataggtgtggtaataattgtgatattagtttatatcctgttgcccataggtcggcttttaaaagcattcctaatcagacatgaaatagaatatgccatggagcaaaaaatcaagtaggtaccacaacggactacatctacatttgatccggaggcagcatatgtggcatttgaagctagatacggacaagtgctcaatgctggtgttgttagagtcttcttcctcaaccaaaagaaggccaaagatgtcttacgtaagacatcgcggcccatggttgaccttacttttggtggggtccaatttgcaatggttaataaccatttcccacaattccagtcgaatccagtgccggacaacggtcttaccctgcaccgtctgtcaggatacctagctcgctgggccttcacccagatgcgatcacctattaagcaagctgagtttagggccactgtggtggtgcctttggcagaggtgaagggttgtacttggaatgatggtgacgcgatgtacctggggtttgctgccggtgctgagatgtttctgcaaacattcactttcttccctctagtgattgagatgcatagggtcctcaaggatggcatggacgtcaacttcatgaagaaagtccttcggcagagatatggccagaagactgctgaacagtggatgcgtgaagaaatagttgctgtaagagcagcttttgaagctgtaggaactttggcctgggccaggactggattctccccagcagcaagagacttcttgcgccaatttggaattgacatatag
>LACENAM_ILMD_240001000026_Brazil_AM_MANAUS_2024-01-08
actacttttctcgagaattttgcagagctgcaaaccttgagtatagaaatgatgttcctgctgaggatatttgtgctgaagtccttgatggttacaaagcaaggaaagtgcgcttttgcacacctgataattacttactacacgacgggaaaatgtatataatagatttcaaagtgtctgtggatgatcggtcttccagaattacaagagagaaatacaatgaaatttttggagaagtgttcaacccagaaggtgtggactttgaaatcgttattatcaggttggatccttcaaatatggctatacatgttgactctcgagatttcatgaatacaatcggaccaatcacgctaaacattagtatgcaatggttttttgatatgaaagacttcttatttggcaaattccgggatgatgataaattccatgctataataagccaaggagaattcacaatgacattgccatggatcgaagaagatactccagaattgcttgcccatcctatatacaatgagttcatgaattcaatgccagagtcagaacaggccctgttcaaagaagcattggaattcaaatcattcggagcagaaaaatggaatattttcttaaagggagtgatgtctaagtatggtgaatattataaagaatttaccaaaggacatgcccaatccatattcttggcaacaggggactaccccaaaccagataaggaccaaatttcagctggctggcgagagatggtaagtagagtgagctctgaacgtgacatgtcaaatgacataaatcaggaaaaaccaagcatacattttatatgggcacaaaatgactcaagtagcaataataacatacaaaaattaatcaaactatccaaatcattgcaagccatgagtggaacaggaagctatataagtgccttcaaatcattaggaagattgatggatatatcatcagacatcaaaaagtatgagtcattctgcggaaaattaaaatctttggcaaggtctagcgtaaagaaactcgacaggaaaatagaaccggtacaaattggaacagcaactgtcttatgggaacaacaatttaaattagatacggatgtcataaaaagagaagacagaatacatttaatgaaagattatttcggaattggtaaacacaagtctttttcaaaaaagctaaacaatgacataaataccgataagcctaaaatattgaattttgacaatgacgatatagttaggaaatgcaaagataaatataatcaagtcacacataacttgtctcaagttaatgaattagacaagattggaaattacctagagcatttttcagctaaaattagtgcctgcagtgtagaaatgtgggactttatatataatacgactaaaactaagtactggcaatgcatcaacgactactctaccctaatgaaaaacatgctagctgtttcccaatataataggcacaatacctttaggattgtctcatgtgcaaataacaatgtatttggcttagtgatgccaagctcagacataaaaacaaaaaaagcaacattagtctatgcaataatagctctccacaatgaggagacagagatagcagaacttggttcactctattccactttcaagacaacaacaggctatatttcaatatcgaaagcttttaggctagataaagaaaggtgccagcgcatagtgtcctctccaggcttatttcttatgacaagctgtctattattcaatggtaataagagtctagagtttgataagttactaggcttttcattttttacatcaatatcgattacaaaagctatgctctctcttactgagccttcacgctatatgatcatgaattcattggcagtttctagccatgtaaaagagtatatatctgaaaaattttctccttatacaaaaacagcattttctgtagtgatgacagatttgattaaaaaaggttgctattcagcatatgaacagaggaaaaaggtccaaataagggatataaagttaacagactacgatataacacagaaaggggtagattccaaaagagatcttaaatccatttggttcccgggaaaggtaaatttaaaagaatacttgaaccagatttatttaccattttattttaattccaaaggattgcatgaaaagcatcatgttttaatagatttggctaaaacagtgctagaaatcgaaaaagagcaaagagaatcattacccgagccatggtcagagatacctgctaagcagactgtcaacttaaacattttgatttactcaattgcaaggaatttgaacttagatacttcaagacataattttgtgaggagccgggtggaaaatgcaaataactttaacagatctataacaacaatatccacctttaccagctcgaaatcatgcattaaaattggtgattttgaggaagagaaaaagaagaaaacaaaaaatgatgcaaagaaactagcaaaagatatttctaaattaactatagccaacccagcattcttagatgaaatcacaaatgaacatgagataagacactcaacttacgaggatttgaaacaatctatcccagattacacagactatatgtctgtaaaagtttttgatagactatatgagaagattactactaacgaaataagtgataaagaaacagtcaagttgattctagagactatgaagaagcataaaatattttactttggattcttcaacaaaggacaaaaaacagctaaagatagagaaatatttttaggtgaattcgaggcaaaaatgtgcctgtaccttgttgaaagaatagccaaagagagatgcaaattaaacccagaagaaatgataagcgaaccaggcgactctaagttacgagtattggaaaagcaatcagaagatgaaattaggtatatcagcaacacaataaagacattgggaaatgccatagaaaacctgcaatccgggtctttaaattgggcagatatatgtgaaagtaaggcacgagggcttaaaatagaaataaatgctgatatgtctaaatggagtgcccaagatgtgcttttcaagtatttctggctgatagtacttgatcctatcttatatcctgctgagaggaagagaataatttattttctatgtaattacatgcaaaaaaggcttataatgcctgatgaattgctcactacgatattggaccagagggttccttattcaaatgatataattggggtgatgacaaacaattatagatccaacacagtagaaataaagcgaaactggcttcaaggcaatttaaattatacaagtagttacttgcacagctgtagtatgtctgtatataaagatataataagggaagcagcaacattattagagggggaagcccttgtgaattcaatggtacattctgatgataaccaaacatccatatgtatggtgcaaaacaagttgccagatgacaatgtaattgaattttgcatcaagatattcgagaaagtatgtttaacttttggaaatcaggcaaacatgaaaaagacatacctaaccaatttcatcaaggaattcgtttctttatttaatatacatggggagccattctctatatacgggaggtttttgcttacagcagtaggggactgtgcctatctggggccttatgaagatttagcaagtaggctatctgcaacacaaaccgctataaagcatggctgcccaccatcactggcatgggtatccattgctttgaatcactggataactcacaccacgtataatatgttacctggccaaaataatgacccattaccattcttccctaccaacaatagaaatgaaataccagtggagatgtgcggaatactagaaagtgacttatcaacaattgcactaaccggtttagaagcgggaaatgtcacgtttctaacaaatatagcaagaaaactatcatctccaatcttgcaaagagaaagtatccaagaccaatacaattctatagaaaaatgggacctaagtaggttatcacagattgacattctgaggcttaaaatgcttaggtacatatctcttgatagttcggtcacatctgatgatggtatgggggagaccagtgaaatgagatcgcgatcgcttttaacacctcgtaaattcacaacaagtgggtcactcaatagacttaaatcgtataaagattttcaaaatataataacagatgaggataagacaaacgagctatttgagaatttcattaggcatccagagttattggtcacaaaaggcgaaacatttgaagaatttgtcaatacaatattatttaggtataattcaaagaaattcaaagaatctctgtcgatacaaaatccagcacaactctttattgagcaaatattattttccaacaaaccaataattgattacactagcatacatgataagattttcggattgcaagatatgccaggaatcgaagaactagatacaatcataggccgcaaaacatttgttgaaagttatgtccagattgtagatgatttaagcaacttaacactggatattaatgatgtcaagactatatttgccttctgtctcatgaatgatccactactaattacatctgctaataacataataatgtctgttaaagggcatagccaagaaagaataggacaatcagcatgcaaaatgccagaggtcaggagtctgaagcttatacattattcgccagcagttgttttgagagcctatgtgagagggccaacaaatgtgccaaatgtagatatagacgagcttgcgagggatctatctcatctggaagatttcatacaaagcacaaaactcagagagaatatgagagagagaatagaaataaatgagaaacggcatttaggaagagatttcaagtttgaaatcaaagaattgactagattttaccaagtgtgttatgattatataaaatctacagaacataaaattaaggtattcatattgccatacaaagttttcacatcaattgaattctgtggcgcactgacagggaacttaataaatgacaaattgtggtatataacacattacttaaaaaatatagtgtccactacacacaaggcacaaatttcgtcctcacctgaattggaattgcaaatagctgatgaagcactgaggctaatagcacactttgccgatactttcttggcatctgaatcaagaattcaatttctgaaaaaggttatcgaagaattcacatacaaagggatacctgtaaaacatttatattccaaaataaagaattccaagttaagggtcaaattcttagggatccttttgtggttggatgacctaacacaaaatgatttggataagtttgatgcagataaatcagacgaaaagattatatggaataactggcaggtatcaagagatatgaacactggaccaatagatttaatgataagtggctattccaggcaactgcggatcacaggggaagatgataaattgattgctgctgaattgcaggtcactagattgtcagaagatttgatttacagacacggccaggcaatgttaaataaaccgcacggattgaagcttgaaaagatgcagcctgtaactgagatgtctaaacaactacattatatcgttttccagcagaggtcaagaaagcggtacttctattctatattgcccacccaaataattgaagatcataattctagaatcgaatcatctaggttaaacagagattcaaaatgggttcctgtgtgtcctgttgcagtatcaaaactctatcagcaaggacgacctatactttccaaggttaagaatctgaatatgcagactcattcactttctagaatacaggttaatgtggatgaatatgccattacaagaagagcgcattttcagaagatgcctttctttgaaggaccatccatcccttctggtggcatggatctatcagagttaatgaaatccacatccttattgagcttaaattatgacaatataaaaaatgcttctttattggatatgtctagagtattcaagtgcaatggcagtgaaaatgaccaaatggcttttgagttcctgtcagatgaaattctagagcaagacgtagttgaagaaatagaatgcaatcctatattttctatcagttatacaaaaagaggagaatccaatatgacttataaaaatgctttccacaaagctttaatctcagaatgtgacaaatttgaagaagcattcgactttcttgacatggggttttgctcgaacgagaaccttagtattttagaggaaatacattggattatcagttatttgaagacgaatcagtggtccacagaactagacaattgtattcatatgtgtatgtataggaatgggtatgatgcagagtatcatagatttgatataccttctaaattcctcaaagacccgataaaccgaacagtaaattggacagaggttattgaatttatactattaattgaagatttccaaacaaaaattgagccatggtcgagtatgaagtcacatttctgttcaaaagcacacagtgtagcattagagtgcatgaaaagcgagaaaagatcactggcagaatttgtacttcaaggagatgaacttgagtgtaggacttggcgaaatatgtgttaaagatgacatatctattgttaaaagtactactgtttttagtaagaatagaccagctcttgaggcaaccacaaaattttatagatcttttattgtgaaagactggtctgaatgcaatccagtgttagataaatttggaaattttatggttttaagtgttgatgataatggccatataatacctaaaatgtacacatgtagagcagcatgtgatattagattaaacaaagataatgctgaaataatattatcgtcaacaaagctcaaccacttcgaaattgtcggaacaacttcgacatcaggctggttcaaaaacacaataacaaacaatttggaacacacatgcgaacatgtgaccgtaaattgtggtcagaaatcagtaaaattccatgcatgttttagacaacataggggttgtataagattctttaaagggacatatatgccatactcaatgattgaagcaatgtgtgttaacatagagctaataattctgacattgtatatctttgctgcaattatatttgcattaatcataacaaagagttatgtggcatacctgctcctgccgttattttatccagtgacatggtcttacggaaaggtttataaaaagattaattcctgcccaaattgtctacttgcatctcatcctttcaccagctgccctaaaatctgtatatgcggttctagatttagttgcacagaagctcttaaggtgcatagaatgggtaaggactgtttaggttataaatctctaagcaaagctagacagatgtgtaaatcgaaaagctggtcctttacagcagctatattaactggattaatattgatggaatttatctcaccaattgcaggagagagaatgtataagcttgaggagttagctgatgagtttataaagctaacagagcaagtaaatattttagaaagagaaatggaagtcttgaagcagtcaataattgttatgtttgcaatcattttggtattgttgctttttgaaaatatgatattcaaccgacttttcagcactttttatcgttcttgctccatgtgtggtttgatacattatagaccaggactcaagattgatttaaccaaaactaatagatgcggtagttgcatctgtggattcaatgagcagcaatcatctggttttgaatatgaaatatttctgaaggatatgcatatccagaaagagtcatgcaaatttagtccaagagtaaaccactttaggaatattaaagctttattatttgcacttgtaatctgtgctactatatatacagtttatgcagatgaagattgcttgtctaaagacattaaaataacatatcaagagttgcataattgcataggcccaaagataatgggcgacacttgtgtatcaaagaatgaattgtattctgatttatcctcaaaaaatctagtcacagaatatgataaaaaatattttgaacctgatactgtaaatgatcaattcaacaaaatagagtttgcccaagatgcacatagaatgatactattagaaagaatactttacaagacagaatgtgaaatgctaagcttaaaaaagaacagtggaccttataatgttgcctggcgcacatatttaaaaaatcataatatagacctatgcagtaggcacaactataaaatgatatgtcagtgtattaatacacactctatgtgtaaaaatacagatatagattacaacaaagagattgaaacatattataaaagcaatgctgcagcctatagagctgacctgaataccataatagacacattaaaaacggcattcagagggcttacaaaggtcctaattgaaaattatatagaaaaagatgactctgatgctcttaaggctttattcagtaatattactgattctgtccaggacaattatcagatgattggaatattgaaatttgccagtaagctattagatattaaccttggtagatccacccgctcagctcatcattctataatgacaaacgaaattcccaaatctaatccttttactgattacagttattccaatgtgaacataaaggagtgcatgtcaccagagagcttgaaatgttttaagaagagagacagtacaccgcacacaaatcacctgctttgcaagatagacagcaaatataaagcatttgactggccagagatagaaacaattcaaaaaggtcaaaaattgtgtcttggtgacagtcattgcaacttggaatttacagccataactgcagataagattatgtcattaactaactgttataaggaatctttcactgcgcaaccagcagatatgcagactggaattaaaaaatgctcagctgatgaaattggagaatgtacaacacttgaagacaagacatggccgatcgtattctgtggtggcaaatattactactctgatagcaaagagcatgccaaggacggttctatcaacaactattgtttaaccaacaaatgctctgaacaacgttttccaatacatgaaaattggtttaaaaaatgtaattgggataagacccacaaagaatttagcactatgagacaaataaactataatgatataacttcttatagaaaagcaatagaatctgagataggaacagatttgatgacacaccattataagcccacaaagaaccttccgcatgttgtgccaaggtatcatagtatagatgtacaaggtacagaatcaacagagggtgttatcaatggtttcatacaaaatacaatacctgctattagtggtctaggtgtcggttatcatctgaatttcaaaggcaatcagttatttgacatagttatttttgtgaaaaaggctgtatataaagcacagtaccagaaagcatacaccacaggtcccagtatatccataaatattgaacacaatgaaagatgcacaggccactgccccgaaaagattcctgcaaaagaaggttggctaacattttctaaagaacatactagttcttggggatgtgaagaatacggctgtcttgctatagatacaggctgtctatatggttcttgtcaagatgtcatacgcccagaattagatgtttataagaagattggcagtgaagcatcactgatagaaatatgcataactttgcctcatgaaacttattgcaatgatatggatatattagaaccgattataggtgataaattaagtgcatcctttcagaatacgcagactaaccaacttccgactcttatagcttataaaaaagggaaaatatacacaggtcaaatcaatgatattggaaatacagcattgcagtgcggctcaatccaagtaattaatgggtcaactatcggaactggcagccccaaattcgattatatatgccatgctatgagaaggaaagatgttattgtaaggaagtgtttcaatgacaattatcagtcatgcactaggttagaaaaacggaatgacttgaccccttatagaaaaggcgatgtcattgaagtatcaaaaacaggatcaaacatgggccaaatgacatttaaaatagaactaggtgatatcaactataaaatattcactaaatcaatagatcttcaaatgtctggcatttgtgctgggtgtattgactgtgctgaaggtatttcatgctctataaatgctgaagtgtcggccgaaacagtctgccattgtaaaacaaactgtgaagattttataaataatatagtgttttcaccacaaatcaagaattacaatattaaagttcactgtaaatctaaagttgaaaagataatagcgcatatctgtgggagagacatcgatttacaattaactgttaaaccatacaatcagaagatagatttgtcgcagttagatgaatcaaattacataaaggaagaggatctccagtgcgggacatggttatgtaaagtgcaaaaagagggggttgatattatattcaaaggattattttcaggtttagggagatactggaccatattgatttattcaattataggtgtggtaataattgtgatattagtttatatcctgttgcccataggtcggcttttaaaagcattcctaatcagacatgaaatagaatatgccatggagcaaaaaatcaagtaggtaccacaacggactacatctacatttgatccggaggcagcatatgtggcatttgaagctagatacggacaagtgctcaatgctggtgttgttagagtcttcttcctcaaccaaaagaaggccaaagatgtcttacgtaagacatcgcggcccatggttgaccttacttttggtggggtccaatttgcaatggttaataaccatttcccacaattccagtcgaatccagtgccggacaacggtcttaccctgcaccgtctgtcaggatacctagctcgctgggccttcacccagatgcgatcacctattaagcaagctgagtttagggccactgtggtggtgcctttggcagaggtgaagggttgtacttggaatgatggtgacgcgatgtacctggggtttgctgccggtgctgagatgtttctgcaaacattcactttcttccctctagtgattgagatgcatagggtcctcaaggatggcatggacgtcaacttcatgaagaaagtccttcggcagagatatggccagaagactgctgaacagtggatgcgtgaagaaatagttgctgtaagagcagcttttgaagctgtaggaactttggcctgggccaggactggattctccccagcagcaagagacttcttgcgccaatttggaattgacatatag
>LACENAM_230049003090ASS_Brazil_AM_Manaus_2023-12-15
actacttttctcgagaattttgcagagctgcaaaccttgagtatagaaatgatgttcctgctgaggatatttgtgctgaagtccttgatggttacaaagcaaggaaagtgcgcttttgcacacctgataattacttactacacgacgggaaaatgtatataatagatttcaaagtgtctgtggatgatcggtcttccagaattacaagagagaaatacaatgaaatttttggagaagtgttcaacccagaaggtgtggactttgaaatcgttattatcaggttggatccttcaaatatggctatacatgttgactctcgagatttcatgaatacaatcggaccaatcacgctaaacattagtatgcaatggttttttgatatgaaagacttcttatttggcaaattccgggatgatgataaattccatgctataataagccaaggagaattcacaatgacattgccatggatcgaagaagatactccagaattgcttgcccatcctatatacaatgagttcatgaattcaatgccagagtcagaacaggccctgttcaaagaagcattggaattcaaatcattcggagcagaaaaatggaatattttcttaaagggagtgatgtctaagtatggtgaatattataaagaatttaccaaaggacatgcccaatccatattcttggcaacaggggactaccccaaaccagataaggaccaaatttcagctggctggcgagagatggtaagtagagtgagctctgaacgtgacatgtcaaatgacataaatcaggaaaaaccaagcatacattttatatgggcacaaaatgactcaagtagcaataataacatacaaaaattaatcaaactatccaaatcattgcaagccatgagtggaacaggaagctatataagtgccttcaaatcattaggaagattgatggatatatcatcagacatcaaaaagtatgagtcattctgcggaaaattaaaatctttggcaaggtctagcgtaaagaaactcgacaggaaaatagaaccggtacaaattggaacagcaactgtcttatgggaacaacaatttaaattagatacggatgtcataaaaagagaagacagaatacatttaatgaaagattatttcggaattggtaaacacaagtctttttcaaaaaagctaaacaatgacataaataccgataagcctaaaatattgaattttgacaatgacgatatagttaggaaatgcaaagataaatataatcaagtcacacataacttgtctcaagttaatgaattagacaagattggaaattacctagagcatttttcagctaaaattagtgcctgcagtgtagaaatgtgggactttatatataatacgactaaaactaagtactggcaatgcatcaacgactactctaccctaatgaaaaacatgctagctgtttcccaatataataggcacaatacctttaggattgtctcatgtgcaaataacaatgtatttggcttagtgatgccaagctcagacataaaaacaaaaaaagcaacattagtctatgcaataatagctctccacaatgaggagacagagatagcagaacttggttcactctattccactttcaagacaacaacaggctatatttcaatatcgaaagcttttaggctagataaagaaaggtgccagcgcatagtgtcctctccaggcttatttcttatgacaagctgtctattattcaatggtaataagagtctagagtttgataagttactaggcttttcattttttacatcaatatcgattacaaaagctatgctctctcttactgagccttcacgctatatgatcatgaattcattggcagtttctagccatgtaaaagagtatatatctgaaaaattttctccttatacaaaaacagcattttctgtagtgatgacagatttgattaaaaaaggttgctattcagcatatgaacagaggaaaaaggtccaaataagggatataaagttaacagactacgatataacacagaaaggggtagattccaaaagagatcttaaatccatttggttcccgggaaaggtaaatttaaaagaatacttgaaccagatttatttaccattttattttaattccaaaggattgcatgaaaagcatcatgttttaatagatttggctaaaacagtgctagaaatcgaaaaagagcaaagagaatcattacccgagccatggtcagagatacctgctaagcagactgtcaacttaaacattttgatttactcaattgcaaggaatttgaacttagatacttcaagacataattttgtgaggagccgggtggaaaatgcaaataactttaacagatctataacaacaatatccacctttaccagctcgaaatcatgcattaaaattggtgattttgaggaagagaaaaagaagaaaacaaaaaatgatgcaaagaaactagcaaaagatatttctaaattaactatagccaacccagcattcttagatgaaatcacaaatgaacatgagataagacactcaacttacgaggatttgaaacaatctatcccagattacacagactatatgtctgtaaaagtttttgatagactatatgagaagattactactaacgaaataagtgataaagaaacagtcaagttgattctagagactatgaagaagcataaaatattttactttggattcttcaacaaaggacaaaaaacagctaaagatagagaaatatttttaggtgaattcgaggcaaaaatgtgcctgtaccttgttgaaagaatagccaaagagagatgcaaattaaacccagaagaaatgataagcgaaccaggcgactctaagttacgagtattggaaaagcaatcagaagatgaaattaggtatatcagcaacacaataaagacattgggaaatgccatagaaaacctgcaatccgggtctttaaattgggcagatatatgtgaaagtaaggcacgagggcttaaaatagaaataaatgctgatatgtctaaatggagtgcccaagatgtgcttttcaagtatttctggctgatagtacttgatcctatcttatatcctgctgagaggaagagaataatttattttctatgtaattacatgcaaaaaaggcttataatgcctgatgaattgctcactacgatattggaccagagggttccttattcaaatgatataattggggtgatgacaaacaattatagatccaacacagtagaaataaagcgaaactggcttcaaggcaatttaaattatacaagtagttacttgcacagctgtagtatgtctgtatataaagatataataagggaagcagcaacattattagagggggaagcccttgtgaattcaatggtacattctgatgataaccaaacatccatatgtatggtgcaaaacaagttgccagatgacaatgtaattgaattttgcatcaagatattcgagaaagtatgtttaacttttggaaatcaggcaaacatgaaaaagacatacctaaccaatttcatcaaggaattcgtttctttatttaatatacatggggagccattctctatatacgggaggtttttgcttacagcagtaggggactgtgcctatctggggccttatgaagatttagcaagtaggctatctgcaacacaaaccgctataaagcatggctgcccaccatcactggcatgggtatccattgctttgaatcactggataactcacaccacgtataatatgttacctggccaaaataatgacccattaccattcttccctaccaacaatagaaatgaaataccagtggagatgtgcggaatactagaaagtgacttatcaacaattgcactaaccggtttagaagcgggaaatgtcacgtttctaacaaatatagcaagaaaactatcatctccaatcttgcaaagagaaagtatccaagaccaatacaattctatagaaaaatgggacctaagtaggttatcacagattgacattctgaggcttaaaatgcttaggtacatatctcttgatagttcggtcacatctgatgatggtatgggggagaccagtgaaatgagatcgcgatcgcttttaacacctcgtaaattcacaacaagtgggtcactcaatagacttaaatcgtataaagattttcaaaatataataacagatgaggataagacaaacgagctatttgagaatttcattaggcatccagagttattggtcacaaaaggcgaaacatttgaagaatttgtcaatacaatattatttaggtataattcaaagaaattcaaagaatctctgtcgatacaaaatccagcacaactctttattgagcaaatattattttccaacaaaccaataattgattacactagcatacatgataagattttcggattgcaagatatgccaggaatcgaagaactagatacaatcataggccgcaaaacatttgttgaaagttatgtccagattgtagatgatttaagcaacttaacactggatattaatgatgtcaagactatatttgccttctgtctcatgaatgatccactactaattacatctgctaataacataataatgtctgttaaagggcatagccaagaaagaataggacaatcagcatgcaaaatgccagaggtcaggagtctgaagcttatacattattcgccagcagttgttttgagagcctatgtgagagggccaacaaatgtgccaaatgtagatatagacgagcttgcgagggatctatctcatctggaagatttcatacaaagcacaaaactcagagagaatatgagagagagaatagaaataaatgagaaacggcatttaggaagagatttcaagtttgaaatcaaagaattgactagattttaccaagtgtgttatgattatataaaatctacagaacataaaattaaggtattcatattgccatacaaagttttcacatcaattgaattctgtggcgcactgacagggaacttaataaatgacaaattgtggtatataacacattacttaaaaaatatagtgtccactacacacaaggcacaaatttcgtcctcacctgaattggaattgcaaatagctgatgaagcactgaggctaatagcacactttgccgatactttcttggcatctgaatcaagaattcaatttctgaaaaaggttatcgaagaattcacatacaaagggatacctgtaaaacatttatattccaaaataaagaattccaagttaagggtcaaattcttagggatccttttgtggttggatgacctaacacaaaatgatttggataagtttgatgcagataaatcagacgaaaagattatatggaataactggcaggtatcaagagatatgaacactggaccaatagatttaatgataagtggctattccaggcaactgcggatcacaggggaagatgataaattgattgctgctgaattgcaggtcactagattgtcagaagatttgatttacagacacggccaggcaatgttaaataaaccgcacggattgaagcttgaaaagatgcagcctgtaactgagatgtctaaacaactacattatatcgttttccagcagaggtcaagaaagcggtacttctattctatattgcccacccaaataattgaagatcataattctagaatcgaatcatctaggttaaacagagattcaaaatgggttcctgtgtgtcctgttgcagtatcaaaactctatcagcaaggacgacctatactttccaaggttaagaatctgaatatgcagactcattcactttctagaatacaggttaatgtggatgaatatgccattacaagaagagcgcattttcagaagatgcctttctttgaaggaccatccatcccttctggtggcatggatctatcagagttaatgaaatccacatccttattgagcttaaattatgacaatataaaaaatgcttctttattggatatgtctagagtattcaagtgcaatggcagtgaaaatgaccaaatggcttttgagttcctgtcagatgaaattctagagcaagacgtagttgaagaaatagaatgcaatcctatattttctatcagttatacaaaaagaggagaatccaatatgacttataaaaatgctttccacaaagctttaatctcagaatgtgacaaatttgaagaagcattcgactttcttgacatggggttttgctcgaacgagaaccttagtattttagaggaaatacattggattatcagttatttgaagacgaatcagtggtccacagaactagacaattgtattcatatgtgtatgtataggaatgggtatgatgcagagtatcatagatttgatataccttctaaattcctcaaagacccgataaaccgaacagtaaattggacagaggttattgaatttatactattaattgaagatttccaaacaaaaattgagccatggtcgagtatgaagtcacatttctgttcaaaagcacacagtgtagcattagagtgcatgaaaagcgagaaaagatcactggcagaatttgtacttcaaggagatgaacttgagtgtaggacttggcgaaatatgtgttaaagatgacatatctattgttaaaagtactactgtttttagtaagaatagaccagctcttgaggcaaccacaaaattttatagatcttttattgtgaaagactggtctgaatgcaatccagtgttagataaatttggaaattttatggttttaagtgttgatgataatggccatataatacctaaaatgtacacatgtagagcagcatgtgatattagattaaacaaagataatgctgaaataatattatcgtcaacaaagctcaaccacttcgaaattgtcggaacaacttcgacatcaggctggttcaaaaacacaataacaaacaatttggaacacacatgcgaacatgtgaccgtaaattgtggtcagaaatcagtaaaattccatgcatgttttagacaacataggggttgtataagattctttaaagggacatatatgccatactcaatgattgaagcaatgtgtgttaacatagagctaataattctgacattgtatatctttgctgcaattatatttgcattaatcataacaaagagttatgtggcatacctgctcctgccgttattttatccagtgacatggtcttacggaaaggtttataaaaagattaattcctgcccaaattgtctacttgcatctcatcctttcaccagctgccctaaaatctgtatatgcggttctagatttagttgcacagaagctcttaaggtgcatagaatgggtaaggactgtttaggttataaatctctaagcaaagctagacagatgtgtaaatcgaaaagctggtcctttacagcagctatattaactggattaatattgatggaatttatctcaccaattgcaggagagagaatgtataagcttgaggagttagctgatgagtttataaagctaacagagcaagtaaatattttagaaagagaaatggaagtcttgaagcagtcaataattgttatgtttgcaatcattttggtattgttgctttttgaaaatatgatattcaaccgacttttcagcactttttatcgttcttgctccatgtgtggtttgatacattatagaccaggactcaagattgatttaaccaaaactaatagatgcggtagttgcatctgtggattcaatgagcagcaatcatctggttttgaatatgaaatatttctgaaggatatgcatatccagaaagagtcatgcaaatttagtccaagagtaaaccactttaggaatattaaagctttattatttgcacttgtaatctgtgctactatatatacagtttatgcagatgaagattgcttgtctaaagacattaaaataacatatcaagagttgcataattgcataggcccaaagataatgggcgacacttgtgtatcaaagaatgaattgtattctgatttatcctcaaaaaatctagtcacagaatatgataaaaaatattttgaacctgatactgtaaatgatcaattcaacaaaatagagtttgcccaagatgcacatagaatgatactattagaaagaatactttacaagacagaatgtgaaatgctaagcttaaaaaagaacagtggaccttataatgttgcctggcgcacatatttaaaaaatcataatatagacctatgcagtaggcacaactataaaatgatatgtcagtgtattaatacacactctatgtgtaaaaatacagatatagattacaacaaagagattgaaacatattataaaagcaatgctgcagcctatagagctgacctgaataccataatagacacattaaaaacggcattcagagggcttacaaaggtcctaattgaaaattatatagaaaaagatgactctgatgctcttaaggctttattcagtaatattactgattctgtccaggacaattatcagatgattggaatattgaaatttgccagtaagctattagatattaaccttggtagatccacccgctcagctcatcattctataatgacaaacgaaattcccaaatctaatccttttactgattacagttattccaatgtgaacataaaggagtgcatgtcaccagagagcttgaaatgttttaagaagagagacagtacaccgcacacaaatcacctgctttgcaagatagacagcaaatataaagcatttgactggccagagatagaaacaattcaaaaaggtcaaaaattgtgtcttggtgacagtcattgcaacttggaatttacagccataactgcagataagattatgtcattaactaactgttataaggaatctttcactgcgcaaccagcagatatgcagactggaattaaaaaatgctcagctgatgaaattggagaatgtacaacacttgaagacaagacatggccgatcgtattctgtggtggcaaatattactactctgatagcaaagagcatgccaaggacggttctatcaacaactattgtttaaccaacaaatgctctgaacaacgttttccaatacatgaaaattggtttaaaaaatgtaattgggataagacccacaaagaatttagcactatgagacaaataaactataatgatataacttcttatagaaaagcaatagaatctgagataggaacagatttgatgacacaccattataagcccacaaagaaccttccgcatgttgtgccaaggtatcatagtatagatgtacaaggtacagaatcaacagagggtgttatcaatggtttcatacaaaatacaatacctgctattagtggtctaggtgtcggttatcatctgaatttcaaaggcaatcagttatttgacatagttatttttgtgaaaaaggctgtatataaagcacagtaccagaaagcatacaccacaggtcccagtatatccataaatattgaacacaatgaaagatgcacaggccactgccccgaaaagattcctgcaaaagaaggttggctaacattttctaaagaacatactagttcttggggatgtgaagaatacggctgtcttgctatagatacaggctgtctatatggttcttgtcaagatgtcatacgcccagaattagatgtttataagaagattggcagtgaagcatcactgatagaaatatgcataactttgcctcatgaaacttattgcaatgatatggatatattagaaccgattataggtgataaattaagtgcatcctttcagaatacgcagactaaccaacttccgactcttatagcttataaaaaagggaaaatatacacaggtcaaatcaatgatattggaaatacagcattgcagtgcggctcaatccaagtaattaatgggtcaactatcggaactggcagccccaaattcgattatatatgccatgctatgagaaggaaagatgttattgtaaggaagtgtttcaatgacaattatcagtcatgcactaggttagaaaaacggaatgacttgaccccttatagaaaaggcgatgtcattgaagtatcaaaaacaggatcaaacatgggccaaatgacatttaaaatagaactaggtgatatcaactataaaatattcactaaatcaatagatcttcaaatgtctggcatttgtgctgggtgtattgactgtgctgaaggtatttcatgctctataaatgctgaagtgtcggccgaaacagtctgccattgtaaaacaaactgtgaagattttataaataatatagtgttttcaccacaaatcaagaattacaatattaaagttcactgtaaatctaaagttgaaaagataatagcgcatatctgtgggagagacatcgatttacaattaactgttaaaccatacaatcagaagatagatttgtcgcagttagatgaatcaaattacataaaggaagaggatctccagtgcgggacatggttatgtaaagtgcaaaaagagggggttgatattatattcaaaggattattttcaggtttagggagatactggaccatattgatttattcaattataggtgtggtaataattgtgatattagtttatatcctgttgcccataggtcggcttttaaaagcattcctaatcagacatgaaatagaatatgccatggagcaaaaaatcaagtaggtaccacaacggactacatctacatttgatccggaggcagcatatgtggcatttgaagctagatacggacaagtgctcaatgctggtgttgttagagtcttcttcctcaaccaaaagaaggccaaagatgtcttacgtaagacatcgcggcccatggttgaccttacttttggtggggtccaatttgcaatggttaataaccatttcccacaattccagtcgaatccagtgccggacaacggtcttaccctgcaccgtctgtcaggatacctagctcgctgggccttcacccagatgcgatcacctattaagcaagctgagtttagggccactgtggtggtgcctttggcagaggtgaagggttgtacttggaatgatggtgacgcgatgtacctggggtttgctgccggtgctgagatgtttctgcaaacattcactttcttccctctagtgattgagatgcatagggtcctcaaggatggcatggacgtcaacttcatgaagaaagtccttcggcagagatatggccagaagactgctgaacagtggatgcgtgaagaaatagttgctgtaagagcagcttttgaagctgtaggaactttggcctgggccaggactggattctccccagcagcaagagacttcttgcgccaatttggaattgacatatag
>LACENAM_ILMD_240049000114_Brazil_AM_MANAUS_2024-01-03
actacttttctcgagaattttgcagagctgcaaaccttgagtatagaaatgatgttcctgctgaggatatttgtgctgaagtccttgatggttacaaagcaaggaaagtgcgcttttgcacacctgataattacttactacacgacgggaaaatgtatataatagatttcaaagtgtctgtggatgatcggtcttccagaattacaagagagaaatacaatgaaatttttggagaagtgttcaacccagaaggtgtggactttgaaatcgttattatcaggttggatccttcaaatatggctatacatgttgactctcgagatttcatgaatacaatcggaccaatcacgctaaacattagtatgcaatggttttttgatatgaaagacttcttatttggcaaattccgggatgatgataaattccatgctataataagccaaggagaattcacaatgacattgccatggatcgaagaagatactccagaattgcttgcccatcctatatacaatgagttcatgaattcaatgccagagtcagaacaggccctgttcaaagaagcattggaattcaaatcattcggagcagaaaaatggaatattttcttaaagggagtgatgtctaagtatggtgaatattataaagaatttaccaaaggacatgcccaatccatattcttggcaacaggggactaccccaaaccagataaggaccaaatttcagctggctggcgagagatggtaagtagagtgagctctgaacgtgacatgtcaaatgacataaatcaggaaaaaccaagcatacattttatatgggcacaaaatgactcaagtagcaataataacatacaaaaattaatcaaactatccaaatcattgcaagccatgagtggaacaggaagctatataagtgccttcaaatcattaggaagattgatggatatatcatcagacatcaaaaagtatgagtcattctgcggaaaattaaaatctttggcaaggtctagcgtaaagaaactcgacaggaaaatagaaccggtacaaattggaacagcaactgtcttatgggaacaacaatttaaattagatacggatgtcataaaaagagaagacagaatacatttaatgaaagattatttcggaattggtaaacacaagtctttttcaaaaaagctaaacaatgacataaataccgataagcctaaaatattgaattttgacaatgacgatatagttaggaaatgcaaagataaatataatcaagtcacacataacttgtctcaagttaatgaattagacaagattggaaattacctagagcatttttcagctaaaattagtgcctgcagtgtagaaatgtgggactttatatataatacgactaaaactaagtactggcaatgcatcaacgactactctaccctaatgaaaaacatgctagctgtttcccaatataataggcacaatacctttaggattgtctcatgtgcaaataacaatgtatttggcttagtgatgccaagctcagacataaaaacaaaaaaagcaacattagtctatgcaataatagctctccacaatgaggagacagagatagcagaacttggttcactctattccactttcaagacaacaacaggctatatttcaatatcgaaagcttttaggctagataaagaaaggtgccagcgcatagtgtcctctccaggcttatttcttatgacaagctgtctattattcaatggtaataagagtctagagtttgataagttactaggcttttcattttttacatcaatatcgattacaaaagctatgctctctcttactgagccttcacgctatatgatcatgaattcattggcagtttctagccatgtaaaagagtatatatctgaaaaattttctccttatacaaaaacagcattttctgtagtgatgacagatttgattaaaaaaggttgctattcagcatatgaacagaggaaaaaggtccaaataagggatataaagttaacagactacgatataacacagaaaggggtagattccaaaagagatcttaaatccatttggttcccgggaaaggtaaatttaaaagaatacttgaaccagatttatttaccattttattttaattccaaaggattgcatgaaaagcatcatgttttaatagatttggctaaaacagtgctagaaatcgaaaaagagcaaagagaatcattacccgagccatggtcagagatacctgctaagcagactgtcaacttaaacattttgatttactcaattgcaaggaatttgaacttagatacttcaagacataattttgtgaggagccgggtggaaaatgcaaataactttaacagatctataacaacaatatccacctttaccagctcgaaatcatgcattaaaattggtgattttgaggaagagaaaaagaagaaaacaaaaaatgatgcaaagaaactagcaaaagatatttctaaattaactatagccaacccagcattcttagatgaaatcacaaatgaacatgagataagacactcaacttacgaggatttgaaacaatctatcccagattacacagactatatgtctgtaaaagtttttgatagactatatgagaagattactactaacgaaataagtgataaagaaacagtcaagttgattctagagactatgaagaagcataaaatattttactttggattcttcaacaaaggacaaaaaacagctaaagatagagaaatatttttaggtgaattcgaggcaaaaatgtgcctgtaccttgttgaaagaatagccaaagagagatgcaaattaaacccagaagaaatgataagcgaaccaggcgactctaagttacgagtattggaaaagcaatcagaagatgaaattaggtatatcagcaacacaataaagacattgggaaatgccatagaaaacctgcaatccgggtctttaaattgggcagatatatgtgaaagtaaggcacgagggcttaaaatagaaataaatgctgatatgtctaaatggagtgcccaagatgtgcttttcaagtatttctggctgatagtacttgatcctatcttatatcctgctgagaggaagagaataatttattttctatgtaattacatgcaaaaaaggcttataatgcctgatgaattgctcactacgatattggaccagagggttccttattcaaatgatataattggggtgatgacaaacaattatagatccaacacagtagaaataaagcgaaactggcttcaaggcaatttaaattatacaagtagttacttgcacagctgtagtatgtctgtatataaagatataataagggaagcagcaacattattagagggggaagcccttgtgaattcaatggtacattctgatgataaccaaacatccatatgtatggtgcaaaacaagttgccagatgacaatgtaattgaattttgcatcaagatattcgagaaagtatgtttaacttttggaaatcaggcaaacatgaaaaagacatacctaaccaatttcatcaaggaattcgtttctttatttaatatacatggggagccattctctatatacgggaggtttttgcttacagcagtaggggactgtgcctatctggggccttatgaagatttagcaagtaggctatctgcaacacaaaccgctataaagcatggctgcccaccatcactggcatgggtatccattgctttgaatcactggataactcacaccacgtataatatgttacctggccaaaataatgacccattaccattcttccctaccaacaatagaaatgaaataccagtggagatgtgcggaatactagaaagtgacttatcaacaattgcactaaccggtttagaagcgggaaatgtcacgtttctaacaaatatagcaagaaaactatcatctccaatcttgcaaagagaaagtatccaagaccaatacaattctatagaaaaatgggacctaagtaggttatcacagattgacattctgaggcttaaaatgcttaggtacatatctcttgatagttcggtcacatctgatgatggtatgggggagaccagtgaaatgagatcgcgatcgcttttaacacctcgtaaattcacaacaagtgggtcactcaatagacttaaatcgtataaagattttcaaaatataataacagatgaggataagacaaacgagctatttgagaatttcattaggcatccagagttattggtcacaaaaggcgaaacatttgaagaatttgtcaatacaatattatttaggtataattcaaagaaattcaaagaatctctgtcgatacaaaatccagcacaactctttattgagcaaatattattttccaacaaaccaataattgattacactagcatacatgataagattttcggattgcaagatatgccaggaatcgaagaactagatacaatcataggccgcaaaacatttgttgaaagttatgtccagattgtagatgatttaagcaacttaacactggatattaatgatgtcaagactatatttgccttctgtctcatgaatgatccactactaattacatctgctaataacataataatgtctgttaaagggcatagccaagaaagaataggacaatcagcatgcaaaatgccagaggtcaggagtctgaagcttatacattattcgccagcagttgttttgagagcctatgtgagagggccaacaaatgtgccaaatgtagatatagacgagcttgcgagggatctatctcatctggaagatttcatacaaagcacaaaactcagagagaatatgagagagagaatagaaataaatgagaaacggcatttaggaagagatttcaagtttgaaatcaaagaattgactagattttaccaagtgtgttatgattatataaaatctacagaacataaaattaaggtattcatattgccatacaaagttttcacatcaattgaattctgtggcgcactgacagggaacttaataaatgacaaattgtggtatataacacattacttaaaaaatatagtgtccactacacacaaggcacaaatttcgtcctcacctgaattggaattgcaaatagctgatgaagcactgaggctaatagcacactttgccgatactttcttggcatctgaatcaagaattcaatttctgaaaaaggttatcgaagaattcacatacaaagggatacctgtaaaacatttatattccaaaataaagaattccaagttaagggtcaaattcttagggatccttttgtggttggatgacctaacacaaaatgatttggataagtttgatgcagataaatcagacgaaaagattatatggaataactggcaggtatcaagagatatgaacactggaccaatagatttaatgataagtggctattccaggcaactgcggatcacaggggaagatgataaattgattgctgctgaattgcaggtcactagattgtcagaagatttgatttacagacacggccaggcaatgttaaataaaccgcacggattgaagcttgaaaagatgcagcctgtaactgagatgtctaaacaactacattatatcgttttccagcagaggtcaagaaagcggtacttctattctatattgcccacccaaataattgaagatcataattctagaatcgaatcatctaggttaaacagagattcaaaatgggttcctgtgtgtcctgttgcagtatcaaaactctatcagcaaggacgacctatactttccaaggttaagaatctgaatatgcagactcattcactttctagaatacaggttaatgtggatgaatatgccattacaagaagagcgcattttcagaagatgcctttctttgaaggaccatccatcccttctggtggcatggatctatcagagttaatgaaatccacatccttattgagcttaaattatgacaatataaaaaatgcttctttattggatatgtctagagtattcaagtgcaatggcagtgaaaatgaccaaatggcttttgagttcctgtcagatgaaattctagagcaagacgtagttgaagaaatagaatgcaatcctatattttctatcagttatacaaaaagaggagaatccaatatgacttataaaaatgctttccacaaagctttaatctcagaatgtgacaaatttgaagaagcattcgactttcttgacatggggttttgctcgaacgagaaccttagtattttagaggaaatacattggattatcagttatttgaagacgaatcagtggtccacagaactagacaattgtattcatatgtgtatgtataggaatgggtatgatgcagagtatcatagatttgatataccttctaaattcctcaaagacccgataaaccgaacagtaaattggacagaggttattgaatttatactattaattgaagatttccaaacaaaaattgagccatggtcgagtatgaagtcacatttctgttcaaaagcacacagtgtagcattagagtgcatgaaaagcgagaaaagatcactggcagaatttgtacttcaaggagatgaacttgagtgtaggacttggcgaaatatgtgttaaagatgacatatctattgttaaaagtactactgtttttagtaagaatagaccagctcttgaggcaaccacaaaattttatagatcttttattgtgaaagactggtctgaatgcaatccagtgttagataaatttggaaattttatggttttaagtgttgatgataatggccatataatacctaaaatgtacacatgtagagcagcatgtgatattagattaaacaaagataatgctgaaataatattatcgtcaacaaagctcaaccacttcgaaattgtcggaacaacttcgacatcaggctggttcaaaaacacaataacaaacaatttggaacacacatgcgaacatgtgaccgtaaattgtggtcagaaatcagtaaaattccatgcatgttttagacaacataggggttgtataagattctttaaagggacatatatgccatactcaatgattgaagcaatgtgtgttaacatagagctaataattctgacattgtatatctttgctgcaattatatttgcattaatcataacaaagagttatgtggcatacctgctcctgccgttattttatccagtgacatggtcttacggaaaggtttataaaaagattaattcctgcccaaattgtctacttgcatctcatcctttcaccagctgccctaaaatctgtatatgcggttctagatttagttgcacagaagctcttaaggtgcatagaatgggtaaggactgtttaggttataaatctctaagcaaagctagacagatgtgtaaatcgaaaagctggtcctttacagcagctatattaactggattaatactgatggaatttatctcaccaattgcaggagagagaatgtataagcttgaggagttagctgatgagtttataaagctaacagagcaagtaaatattttagaaagagaaatggaagtcttgaagcagtcaataattgttatgtttgcaatcattttggtattgttgctttttgaaaatatgatattcaaccgacttttcagcactttttatcgttcttgctccatgtgtggtttgatacattatagaccaggactcaagattgatttaaccaaaactaatagatgcggtagttgcatctgtggattcaatgagcagcaatcatctggttttgaatatgaaatatttctgaaggatatgcatatccagaaagagtcatgcaaatttagtccaagagtaaaccactttaggaatattaaagctttattatttgcacttgtaatctgtgctactatatatacagtttatgcagatgaagattgcttgtctaaagacattaaaataacatatcaagagttgcataattgcataggcccaaagataatgggcgacacttgtgtatcaaagaatgaattgtattctgatttatcctcaaaaaatctagtcacagaatatgataaaaaatattttgaacctgatactgtaaatgatcaattcaacaaaatagagtttgcccaagatgcacatagaatgatactattagaaagaatactttacaagacagaatgtgaaatgctaagcttaaaaaagaacagtggaccttataatgttgcctggcgcacatatttaaaaaatcataatatagacctatgcagtaggcacaactataaaatgatatgtcagtgtattaatacacactctatgtgtaaaaatacagatatagattacaacaaagagattgaaacatattataaaagcaatgctgcagcctatagagctgacctgaataccataatagacacattaaaaacggcattcagagggcttacaaaggtcctaattgaaaattatatagaaaaagatgactctgatgctcttaaggctttattcagtaatattactgattctgtccaggacaattatcagatgattggaatattgaaatttgccagtaagctattagatattaaccttggtagatccacccgctcagctcatcattctataatgacaaacgaaattcccaaatctaatccttttactgattacagttattccaatgtgaacataaaggagtgcatgtcaccagagagcttgaaatgttttaagaagagagacagtacaccgcacacaaatcacctgctttgcaagatagacagcaaatataaagcatttgactggccagagatagaaacaattcaaaaaggtcaaaaattgtgtcttggtgacagtcattgcaacttggaatttacagccataactgcagataagattatgtcattaactaactgttataaggaatctttcactgcgcaaccagcagatatgcagactggaattaaaaaatgctcagctgatgaaattggagaatgtacaacacttgaagacaagacatggccgatcgtattctgtggtggcaaatattactactctgatagcaaagagcatgccaaggacggttctatcaacaactattgtttaaccaacaaatgctctgaacaacgttttccaatacatgaaaattggtttaaaaaatgtaattgggataagacccacaaagaatttagcactatgagacaaataaactataatgatataacttcttatagaaaagcaatagaatctgagataggaacagatttgatgacacaccattataagcccacaaagaaccttccgcatgttgtgccaaggtatcatagtatagatgtacaaggtacagaatcaacagagggtgttatcaatggtttcatacaaaatacaatacctgctattagtggtctaggtgtcggttatcatctgaatttcaaaggcaatcagttatttgacatagttatttttgtgaaaaaggctgtatataaagcacagtaccagaaagcatacaccacaggtcccagtatatccataaatattgaacacaatgaaagatgcacaggccactgccccgaaaagattcctgcaaaagaaggttggctaacattttctaaagaacatactagttcttggggatgtgaagaatacggctgtcttgctatagatacaggctgtctatatggttcttgtcaagatgtcatacgcccagaattagatgtttataagaagattggcagtgaagcatcactgatagaaatatgcataactttgcctcatgaaacttattgcaatgatatggatatattagaaccgattataggtgataaattaagtgcatcctttcagaatacgcagactaaccaacttccgactcttatagcttataaaaaagggaaaatatacacaggtcaaatcaatgatattggaaatacagcattgcagtgcggctcaatccaagtaattaatgggtcaactatcggaactggcagccccaaattcgattatatatgccatgctatgagaaggaaagatgttattgtaaggaagtgtttcaatgacaattatcagtcatgcactaggttagaaaaacggaatgacttgaccccttatagaaaaggcgatgtcattgaagtatcaaaaacaggatcaaacatgggccaaatgacatttaaaatagaactaggtgatatcaactataaaatattcactaaatcaatagatcttcaaatgtctggcatttgtgctgggtgtattgactgtgctgaaggtatttcatgctctataaatgctgaagtgtcggccgaaacagtctgccattgtaaaacaaactgtgaagattttataaataatatagtgttttcaccacaaatcaagaattacaatattaaagttcactgtaaatctaaagttgaaaagataatagcgcatatctgtgggagagacatcgatttacaattaactgttaaaccatacaatcagaagatagatttgtcgcagttagatgaatcaaattacataaaggaagaggatctccagtgcgggacatggttatgtaaagtgcaaaaagagggggttgatattatattcaaaggattattttcaggtttagggagatactggaccatattgatttattcaattataggtgtggtaataattgtgatattagtttatatcctgttgcccataggtcggcttttaaaagcattcctaatcagacatgaaatagaatatgccatggagcaaaaaatcaagtaggtaccacaacggactacatctacatttgatccggaggcagcatatgtggcatttgaagctagatacggacaagtgctcaatgctggtgttgttagagtcttcttcctcaaccaaaagaaggccaaagatgtcttacgtaagacatcgcggcccatggttgaccttacttttggtggggtccaatttgcaatggttaataaccatttcccacaattccagtcgaatccagtgccggacaacggtcttaccctgcaccgtctgtcaggatacctagctcgctgggccttcacccagatgcgatcacctattaagcaagctgagtttagggccactgtggtggtgcctttggcagaggtgaagggttgtacttggaatgatggtgacgcgatgtacctggggtttgctgccggtgctgagatgtttctgcaaacattcactttcttccctctagtgattgagatgcatagggtcctcaaggatggcatggacgtcaacttcatgaagaaagtccttcggcagagatatggccagaagactgctgaacagtggatgcgtgaagaaatagttgctgtaagagcagcttttgaagctgtaggaactttggcctgggccaggactggattctccccagcagcaagagacttcttgcgccaatttggaattgacatatag
>LACENAM_230049003216VSV_Brazil_AM_Manaus_2023-12-22
actacttttctcgagaattttgcagagctgcaaaccttgagtatagaaatgatgttcctgctgaggatatttgtgctgaagtccttgatggttacaaagcaaggaaagtgcgcttttgcacacctgataattacttactacacgacgggaaaatgtatataatagatttcaaagtgtctgtggatgatcggtcttccagaattacaagagagaaatacaatgaaatttttggagaagtgttcaacccagaaggtgtggactttgaaatcgttattatcaggttggatccttcaaatatggctatacatgttgactctcgagatttcatgaatacaatcggaccaatcacgctaaacattagtatgcaatggttttttgatatgaaagacttcttatttggcaaattccgggatgatgataaattccatgctataataagccaaggagaattcacaatgacattgccatggatcgaagaagatactccagaattgcttgcccatcctatatacaatgagttcatgaattcaatgccagagtcagaacaggccctgttcaaagaagcattggaattcaaatcattcggagcagaaaaatggaatattttcttaaagggagtgatgtctaagtatggtgaatattataaagaatttaccaaaggacatgcccaatccatattcttggcaacaggggactaccccaaaccagataaggaccaaatttcagctggctggcgagagatggtaagtagagtgagctctgaacgtgacatgtcaaatgacataaatcaggaaaaaccaagcatacattttatatgggcacaaaatgactcaagtagcaataataacatacaaaaattaatcaaactatccaaatcattgcaagccatgagtggaacaggaagctatataagtgccttcaaatcattaggaagattgatggatatatcatcagacatcaaaaagtatgagtcattctgcggaaaattaaaatctttggcaaggtctagcgtaaagaaactcgacaggaaaatagaaccggtacaaattggaacagcaactgtcttatgggaacaacaatttaaattagatacggatgtcataaaaagagaagacagaatacatttaatgaaagattatttcggaattggtaaacacaagtctttttcaaaaaagctaaacaatgacataaataccgataagcctaaaatattgaattttgacaatgacgatatagttaggaaatgcaaagataaatataatcaagtcacacataacttgtctcaagttaatgaattagacaagattggaaattacctagagcatttttcagctaaaattagtgcctgcagtgtagaaatgtgggactttatatataatacgactaaaactaagtactggcaatgcatcaacgactactctaccctaatgaaaaacatgctagctgtttcccaatataataggcacaatacctttaggattgtctcatgtgcaaataacaatgtatttggcttagtgatgccaagctcagacataaaaacaaaaaaagcaacattagtctatgcaataatagctctccacaatgaggagacagagatagcagaacttggttcactctattccactttcaagacaacaacaggctatatttcaatatcgaaagcttttaggctagataaagaaaggtgccagcgcatagtgtcctctccaggcttatttcttatgacaagctgtctattattcaatggtaataagagtctagagtttgataagttactaggcttttcattttttacatcaatatcgattacaaaagctatgctctctcttactgagccttcacgctatatgatcatgaattcattggcagtttctagccatgtaaaagagtatatatctgaaaaattttctccttatacaaaaacagcattttctgtagtgatgacagatttgattaaaaaaggttgctattcagcatatgaacagaggaaaaaggtccaaataagggatataaagttaacagactacgatataacacagaaaggggtagattccaaaagagatcttaaatccatttggttcccgggaaaggtaaatttaaaagaatacttgaaccagatttatttaccattttattttaattccaaaggattgcatgaaaagcatcatgttttaatagatttggctaaaacagtgctagaaatcgaaaaagagcaaagagaatcattacccgagccatggtcagagatacctgctaagcagactgtcaacttaaacattttgatttactcaattgcaaggaatttgaacttagatacttcaagacataattttgtgaggagccgggtggaaaatgcaaataactttaacagatctataacaacaatatccacctttaccagctcgaaatcatgcattaaaattggtgattttgaggaagagaaaaagaagaaaacaaaaaatgatgcaaagaaactagcaaaagatatttctaaattaactatagccaacccagcattcttagatgaaatcacaaatgaacatgagataagacactcaacttacgaggatttgaaacaatctatcccagattacacagattatatgtctgtaaaagtttttgatagactatatgagaagattactactaacgaaataagtgataaagaaacagtcaagttgattctagagactatgaagaagcataaaatattttactttggattcttcaacaaaggacaaaaaacagctaaagatagagaaatatttttaggtgaattcgaggcaaaaatgtgcctgtaccttgttgaaagaatagccaaagagagatgcaaattaaacccagaagaaatgataagcgaaccaggcgactctaagttacgagtattggaaaagcaatcagaagatgaaattaggtatatcagcaacacaataaagacattgggaaatgccatagaaaacctgcaatccgggtctttaaattgggcagatatatgtgaaagtaaggcacgagggcttaaaatagaaataaatgctgatatgtctaaatggagtgcccaagatgtgcttttcaagtatttctggctgatagtacttgatcctatcttatatcctgctgagaggaagagaataatttattttctatgtaattacatgcaaaaaaggcttataatgcctgatgaattgctcactacgatattggaccagagggttccttattcaaatgatataattggggtgatgacaaacaattatagatccaacacagtagaaataaagcgaaactggcttcaaggcaatttaaattatacaagtagttacttgcacagctgtagtatgtctgtatataaagatataataagggaagcagcaacattattagagggggaagcccttgtgaattcaatggtacattctgatgataaccaaacatccatatgtatggtgcaaaacaagttgccagatgacaatgtaattgaattttgcatcaagatattcgagaaagtatgtttaacttttggaaatcaggcaaacatgaaaaagacatacctaaccaatttcatcaaggaattcgtttctttatttaatatacatggggagccattctctatatacgggaggtttttgcttacagcagtaggggactgtgcctatctggggccttatgaagatttagcaagtaggctatctgcaacacaaaccgctataaagcatggctgcccaccatcactggcatgggtatccattgctttgaatcactggataactcacaccacgtataatatgttacctggccaaaataatgacccattaccattcttccctaccaacaatagaaatgaaataccagtggagatgtgcggaatactagaaagtgacttatcaacaattgcactaaccggtttagaagcgggaaatgtcacgtttctaacaaatatagcaagaaaactatcatctccaatcttgcaaagagaaagtatccaagaccaatacaattctatagaaaaatgggacctaagtaggttatcacagattgacattctgaggcttaaaatgcttaggtacatatctcttgatagttcggtcacatctgatgatggtatgggggagaccagtgaaatgagatcgcgatcgcttttaacacctcgtaaattcacaacaagtgggtcactcaatagacttaaatcgtataaagattttcaaaatataataacagatgaggataagacaaacgagctatttgagaatttcattaggcatccagagttattggtcacaaaaggcgaaacatttgaagaatttgtcaatacaatattatttaggtataattcaaagaaattcaaagaatctctgtcgatacaaaatccagcacaactctttattgagcaaatattattttccaacaaaccaataattgattacactagcatacatgataagattttcggattgcaagatatgccaggaatcgaagaactagatacaatcataggccgcaaaacatttgttgaaagttatgtccagattgtagatgatttaagcaacttaacactggatattaatgatgtcaagactatatttgccttctgtctcatgaatgatccactactaattacatctgctaataacataataatgtctgttaaagggcatagccaagaaagaataggacaatcagcatgcaaaatgccagaggtcaggagtctgaagcttatacattattcgccagcagttgttttgagagcctatgtgagagggccaacaaatgtgccaaatgtagatatagacgagcttgcgagggatctatctcatctggaagatttcatacaaagcacaaaactcagagagaatatgagagagagaatagaaataaatgagaaacggcatttaggaagagatttcaagtttgaaatcaaagaattgactagattttaccaagtgtgttatgattatataaaatctacagaacataaaattaaggtattcatattgccatacaaagttttcacatcaattgaattctgtggcgcactgacagggaacttaataaatgacaaattgtggtatataacacattacttaaaaaatatagtgtccactacacacaaggcacaaatttcgtcctcacctgaattggaattgcaaatagctgatgaagcactgaggctaatagcacactttgccgatactttcttggcatctgaatcaagaattcaatttctgaaaaaggttatcgaagaattcacatacaaagggatacctgtaaaacatttatattccaaaataaagaattccaagttaagggtcaaattcttagggatccttttgtggttggatgacctaacacaaaatgatttggataagtttgatgcagataaatcagacgaaaagattatatggaataactggcaggtatcaagagatatgaacactggaccaatagatttaatgataagtggctattccaggcaactgcggatcacaggggaagatgataaattgattgctgctgaattgcaggtcactagattgtcagaagatttgatttacagacacggccaggcaatgttaaataaaccgcacggattgaagcttgaaaagatgcagcctgtaactgagatgtctaaacaactacattatatcgttttccagcagaggtcaagaaagcggtacttctattctatattgcccacccaaataattgaagatcataattctagaatcgaatcatctaggttaaacagagattcaaaatgggttcctgtgtgtcctgttgcagtatcaaaactctatcagcaaggacgacctatactttccaaggttaagaatctgaatatgcagactcattcactttctagaatacaggttaatgtggatgaatatgccattacaagaagagcgcattttcagaagatgcctttctttgaaggaccatccatcccttctggtggcatggatctatcagagttaatgaaatccacatccttattgagcttaaattatgacaatataaaaaatgcttctttattggatatgtctagagtattcaagtgcaatggcagtgaaaatgaccaaatggcttttgagttcctgtcagatgaaattctagagcaagacgtagttgaagaaatagaatgcaatcctatattttctatcagttatacaaaaagaggagaatccaatatgacttataaaaatgctttccacaaagctttaatctcagaatgtgacaaatttgaagaagcattcgactttcttgacatggggttttgctcgaacgagaaccttagtattttagaggaaatacattggattatcagttatttgaagacgaatcagtggtccacagaactagacaattgtattcatatgtgtatgtataggaatgggtatgatgcagagtatcatagatttgatataccttctaaattcctcaaagacccgataaaccgaacagtaaattggacagaggttattgaatttatactattaattgaagatttccaaacaaaaattgagccatggtcgagtatgaagtcacatttctgttcaaaagcacacagtgtagcattagagtgcatgaaaagcgagaaaagatcactggcagaatttgtacttcaaggagatgaacttgagtgtaggacttggcgaaatatgtgttaaagatgacatatctattgttaaaagtactactgtttttagtaagaatagaccagctcttgaggcaaccacaaaattttatagatcttttattgtgaaagactggtctgaatgcaatccagtgttagataaatttggaaattttatggttttaagtgttgatgataatggccatataatacctaaaatgtacacatgtagagcagcatgtgatattagattaaacaaagataatgctgaaataatattatcgtcaacaaagctcaaccacttcgaaattgtcggaacaacttcgacatcaggctggttcaaaaacacaataacaaacaatttggaacacacatgcgaacatgtgaccgtaaattgtggtcagaaatcagtaaaattccatgcatgttttagacaacataggggttgtataagattctttaaagggacatatatgccatactcaatgattgaagcaatgtgtgttaacatagagctaataattctgacattgtatatctttgctgcaattatatttgcattaatcataacaaagagttatgtggcatacctgctcctgccgttattttatccagtgacatggtcttacggaaaggtttataaaaagattaattcctgcccaaattgtctacttgcatctcatcctttcaccagctgccctaaaatctgtatatgcggttctagatttagttgcacagaagctcttaaggtgcatagaatgggtaaggactgtttaggttataaatctctaagcaaagctagacagatgtgtaaatcgaaaagctggtcctttacagcagctatattaactggattaatattgatggaatttatctcaccaattgcaggagagagaatgtataagcttgaggagttagctgatgagtttataaagctaacagagcaagtaaatattttagaaagagaaatggaagtcttgaagcagtcaataattgttatgtttgcaatcattttggtattgttgctttttgaaaatatgatattcaaccgacttttcagcactttttatcgttcttgctccatgtgtggtttgatacattatagaccaggactcaagattgatttaaccaaaactaatagatgcggtagttgcatctgtggattcaatgagcagcaatcatctggttttgaatatgaaatatttctgaaggatatgcatatccagaaagagtcatgcaaatttagtccaagagtaaaccactttaggaatattaaagctttattatttgcacttgtaatctgtgctactatatatacagtttatgcagatgaagattgcttgtctaaagacattaaaataacatatcaagagttgcataattgcataggcccaaagataatgggcgacacttgtgtatcaaagaatgaattgtattctgatttatcctcaaaaaatctagtcacagaatatgataaaaaatattttgaacctgatactgtaaatgatcaattcaacaaaatagagtttgcccaagatgcacatagaatgatactattagaaagaatactttacaagacagaatgtgaaatgctaagcttaaaaaagaacagtggaccttataatgttgcctggcgcacatatttaaaaaatcataatatagacctatgcagtaggcacaactataaaatgatatgtcagtgtattaatacacactctatgtgtaaaaatacagatatagattacaacaaagagattgaaacatattataaaagcaatgctgcagcctatagagctgacctgaataccataatagacacattaaaaacggcattcagagggcttacaaaggtcctaattgaaaattatatagaaaaagatgactctgatgctcttaaggctttattcagtaatattactgattctgtccaggacaattatcagatgattggaatattgaaatttgccagtaagctattagatattaaccttggtagatccacccgctcagctcatcattctataatgacaaacgaaattcccaaatctaatccttttactgattacagttattccaatgtgaacataaaggagtgcatgtcaccagagagcttgaaatgttttaagaagagagacagtacaccgcacacaaatcacctgctttgcaagatagacagcaaatataaagcatttgactggccagagatagaaacaattcaaaaaggtcaaaaattgtgtcttggtgacagtcattgcaacttggaatttacagccataactgcagataagattatgtcattaactaactgttataaggaatctttcactgcgcaaccagcagatatgcagactggaattaaaaaatgctcagctgatgaaattggagaatgtacaacacttgaagacaagacatggccgatcgtattctgtggtggcaaatattactactctgatagcaaagagcatgccaaggacggttctatcaacaactattgtttaaccaacaaatgctctgaacaacgttttccaatacatgaaaattggtttaaaaaatgtaattgggataagacccacaaagaatttagcactatgagacaaataaactataatgatataacttcttatagaaaagcaatagaatctgagataggaacagatttgatgacacaccattataagcccacaaagaaccttccgcatgttgtgccaaggtatcatagtatagatgtacaaggtacagaatcaacagagggtgttatcaatggtttcatacaaaatacaatacctgctattagtggtctaggtgtcggttatcatctgaatttcaaaggcaatcagttatttgacatagttatttttgtgaaaaaggctgtatataaagcacagtaccagaaagcatacaccacaggtcccagtatatccataaatattgaacacaatgaaagatgcacaggccactgccccgaaaagattcctgcaaaagaaggttggctaacattttctaaagaacatactagttcttggggatgtgaagaatacggctgtcttgctatagatacaggctgtctatatggttcttgtcaagatgtcatacgcccagaattagatgtttataagaagattggcagtgaagcatcactgatagaaatatgcataactttgcctcatgaaacttattgcaatgatatggatatattagaaccgattataggtgataaattaagtgcatcctttcagaatacgcagactaaccaacttccgactcttatagcttataaaaaagggaaaatatacacaggtcaaatcaatgatattggaaatacagcattgcagtgcggctcaatccaagtaattaatgggtcaactatcggaactggcagccccaaattcgattatatatgccatgctatgagaaggaaagatgttattgtaaggaagtgtttcaatgacaattatcagtcatgcactaggttagaaaaacggaatgacttgaccccttatagaaaaggcgatgtcattgaagtatcaaaaacaggatcaaacatgggccaaatgacatttaaaatagaactaggtgatatcaactataaaatattcactaaatcaatagatcttcaaatgtctggcatttgtgctgggtgtattgactgtgctgaaggtatttcatgctctataaatgctgaagtgtcggccgaaacagtctgccattgtaaaacaaactgtgaagattttataaataatatagtgttttcaccacaaatcaagaattacaatattaaagttcactgtaaatctaaagttgaaaagataatagcgcatatctgtgggagagacatcgatttacaattaactgttaaaccatacaatcagaagatagatttgtcgcagttagatgaatcaaattacataaaggaagaggatctccagtgcgggacatggttatgtaaagtgcaaaaagagggggttgatattatattcaaaggattattttcaggtttagggagatactggaccatattgatttattcaattataggtgtggtaataattgtgatattagtttatatcctgttgcccataggtcggcttttaaaagcattcctaatcagacatgaaatagaatatgccatggagcaaaaaatcaagtaggtaccacaacggactacatctacatttgatccggaggcagcatatgtggcatttgaagctagatacggacaagtgctcaatgctggtgttgttagagtcttcttcctcaaccaaaagaaggccaaagatgtcttacgtaagacatcgcggcccatggttgaccttacttttggtggggtccaatttgcaatggttaataaccatttcccacaattccagtcgaatccagtgccggacaacggtcttaccctgcaccgtctgtcaggatacctagctcgctgggccttcacccagatgcgatcacctattaagcaagctgagtttagggccactgtggtggtgcctttggcagaggtgaagggttgtacttggaatgatggtgacgcgatgtacctggggtttgctgccggtgctgagatgtttctgcaaacattcactttcttccctctagtgattgagatgcatagggtcctcaaggatggcatggacgtcaacttcatgaagaaagtccttcggcagagatatggccagaagactgctgaacagtggatgcgtgaagaaatagttgctgtaagagcagcttttgaagctgtaggaactttggcctgggccaggactggattctccccagcagcaagagacttcttgcgccaatttggaattgacatatag
>LACENAM_ILMD_240049000105_Brazil_AM_MANAUS_2024-01-03
actacttttctcgagaattttgcagagctgcaaaccttgagtatagaaatgatgttcctgctgaggatatttgtgctgaagtccttgatggttacaaagcaaggaaagtgcgcttttgcacacctgataattacttactacacgacgggaaaatgtatataatagatttcaaagtgtctgtggatgatcggtcttccagaattacaagagagaaatacaatgaaatttttggagaagtgttcaacccagaaggtgtggactttgaaatcgttattatcaggttggatccttcaaatatggctatacatgttgactctcgagatttcatgaatacaatcggaccaatcacgctaaacattagtatgcaatggttttttgatatgaaagacttcttatttggcaaattccgggatgatgataaattccatgctataataagccaaggagaattcacaatgacattgccatggatcgaagaagatactccagaattgcttgcccatcctatatacaatgagttcatgaattcaatgccagagtcagaacaggccctgttcaaagaagcattggaattcaaatcattcggagcagaaaaatggaatattttcttaaagggagtgatgtctaagtatggtgaatattataaagaatttaccaaaggacatgcccaatccatattcttggcaacaggggactaccccaaaccagataaggaccaaatttcagctggctggcgagagatggtaagtagagtgagctctgaacgtgacatgtcaaatgacataaatcaggaaaaaccaagcatacattttatatgggcacaaaatgactcaagtagcaataataacatacaaaaattaatcaaactatccaaatcattgcaagccatgagtggaacaggaagctatataagtgccttcaaatcattaggaagattgatggatatatcatcagacatcaaaaagtatgagtcattctgcggaaaattaaaatctttggcaaggtctagcgtaaagaaactcgacaggaaaatagaaccggtacaaattggaacagcaactgtcttatgggaacaacaatttaaattagatacggatgtcataaaaagagaagacagaatacatttaatgaaagattatttcggaattggtaaacacaagtctttttcaaaaaagctaaacaatgacataaataccgataagcctaaaatattgaattttgacaatgacgatatagttaggaaatgcaaagataaatataatcaagtcacacataacttgtctcaagttaatgaattagacaagattggaaattacctagagcatttttcagctaaaattagtgcttgcagtgtagaaatgtgggactttatatataatacgactaaaactaagtactggcaatgcatcaacgactactctaccctaatgaaaaacatgctagctgtttcccaatataataggcacaatacctttaggattgtctcatgtgcaaataacaatgtatttggcttagtgatgccaagctcagacataaaaacaaaaaaagcaacattagtctatgcaataatagctctccacaatgaggagacagagatagcagaacttggttcactctattccactttcaagacaacaacaggctatatttcaatatcgaaagcttttaggctagataaagaaaggtgccagcgcatagtgtcctctccaggcttatttcttatgacaagctgtctattattcaatggtaataagagtctagagtttgataagttactaggcttttcattttttacatcaatatcgattacaaaagctatgctctctcttactgagccttcacgctatatgatcatgaattcattggcagtttctagccatgtaaaagagtatatatctgaaaaattttctccttatacaaaaacagcattttctgtagtgatgacagatttgattaaaaaaggttgctattcagcatatgaacagaggaaaaaggtccaaataagggatataaagttaacagactacgatataacacagaaaggggtagattccaaaagagatcttaaatccatttggttcccgggaaaggtaaatttaaaagaatacttgaaccagatttatttaccattttattttaattccaaaggattgcatgaaaagcatcatgttttaatagatttggctaaaacagtgctagaaatcgaaaaagagcaaagagaatcattacccgagccatggtcagagatacctgctaagcagactgtcaacttaaacattttgatttactcaattgcaaggaatttgaacttagatacttcaagacataattttgtgaggagccgggtggaaaatgcaaataactttaacagatctataacaacaatatccacctttaccagctcgaaatcatgcattaaaattggtgattttgaggaagagaaaaagaagaaaacaaaaaatgatgcaaagaaactagcaaaagatatttctaaattaactatagccaacccagcattcttagatgaaatcacaaatgaacatgagataagacactcaacttacgaggatttgaaacaatctatcccagattacacagactatatgtctgtaaaagtttttgatagactatatgagaagattactactaacgaaataagtgataaagaaacagtcaagttgattctagagactatgaagaagcataaaatattttactttggattcttcaacaaaggacaaaaaacagctaaagatagagaaatatttttaggtgaattcgaggcaaaaatgtgcctgtaccttgttgaaagaatagccaaagagagatgcaaattaaacccagaagaaatgataagcgaaccaggcgactctaagttacgagtattggaaaagcaatcagaagatgaaattaggtatatcagcaacacaataaagacattgggaaatgccatagaaaacctgcaatccgggtctttaaattgggcagatatatgtgaaagtaaggcacgagggcttaaaatagaaataaatgctgatatgtctaaatggagtgcccaagatgtgcttttcaagtatttctggctgatagtacttgatcctatcttatatcctgctgagaggaagagaataatttattttctatgtaattacatgcaaaaaaggcttataatgcctgatgaattgctcactacgatattggaccagagggttccttattcaaatgatataattggggtgatgacaaacaattatagatccaacacagtagaaataaagcgaaactggcttcaaggcaatttaaattatacaagtagttacttgcacagctgtagtatgtctgtatataaagatataataagggaagcagcaacattattagagggggaagcccttgtgaattcaatggtacattctgatgataaccaaacatccatatgtatggtgcaaaacaagttgccagatgacaatgtaattgaattttgcatcaagatattcgagaaagtatgtttaacttttggaaatcaggcaaacatgaaaaagacatacctaaccaatttcatcaaggaattcgtttctttatttaatatacatggggagccattctctatatacgggaggtttttgcttacagcagtaggggactgtgcctatctggggccttatgaagatttagcaagtaggctatctgcaacacaaaccgctataaagcatggctgcccaccatcactggcatgggtatccattgctttgaatcactggataactcacaccacgtataatatgttacctggccaaaataatgacccattaccattcttccctaccaacaatagaaatgaaataccagtggagatgtgcggaatactagaaagtgacttatcaacaattgcactaaccggtttagaagcgggaaatgtcacgtttctaacaaatatagcaagaaaactatcatctccaatcttgcaaagagaaagtatccaagaccaatacaattctatagaaaaatgggacctaagtaggttatcacagattgacattctgaggcttaaaatgcttaggtacatatctcttgatagttcggtcacatctgatgatggtatgggggagaccagtgaaatgagatcgcgatcgcttttaacacctcgtaaattcacaacaagtgggtcactcaatagacttaaatcgtataaagattttcaaaatataataacagatgaggataagacaaacgagctatttgagaatttcattaggcatccagagttattggtcacaaaaggcgaaacatttgaagaatttgtcaatacaatattatttaggtataattcaaagaaattcaaagaatctctgtcgatacaaaatccagcacaactctttattgagcaaatattattttccaacaaaccaataattgattacactagcatacatgataagattttcggattgcaagatatgccaggaatcgaagaactagatacaatcataggccgcaaaacatttgttgaaagttatgtccagattgtagatgatttaagcaacttaacactggatattaatgatgtcaagactatatttgccttctgtctcatgaatgatccactactaattacatctgctaataacataataatgtctgttaaagggcatagccaagaaagaataggacaatcagcatgcaaaatgccagaggtcaggagtctgaagcttatacattattcgccagcagttgttttgagagcctatgtgagagggccaacaaatgtgccaaatgtagatatagacgagcttgcgagggatctatctcatctggaagatttcatacaaagcacaaaactcagagagaatatgagagagagaatagaaataaatgagaaacggcatttaggaagagatttcaagtttgaaatcaaagaattgactagattttaccaagtgtgttatgattatataaaatctacagaacataaaattaaggtattcatattgccatacaaagttttcacatcaattgaattctgtggcgcactgacagggaacttaataaatgacaaattgtggtatataacacattacttaaaaaatatagtgtccactacacacaaggcacaaatttcgtcctcacctgaattggaattgcaaatagctgatgaagcactgaggctaatagcacactttgccgatactttcttggcatctgaatcaagaattcaatttctgaaaaaggttatcgaagaattcacatacaaagggatacctgtaaaacatttatattccaaaataaagaattccaagttaagggtcaaattcttagggatccttttgtggttggatgacctaacacaaaatgatttggataagtttgatgcagataaatcagacgaaaagattatatggaataactggcaggtatcaagagatatgaacactggaccaatagatttaatgataagtggctattccaggcaactgcggatcacaggggaagatgataaattgattgctgctgaattgcaggtcactagattgtcagaagatttgatttacagacacggccaggcaatgttaaataaaccgcacggattgaagcttgaaaagatgcagcctgtaactgagatgtctaaacaactacattatatcgttttccagcagaggtcaagaaagcggtacttctattctatattgcccacccaaataattgaagatcataattctagaatcgaatcatctaggttaaacagagattcaaaatgggttcctgtgtgtcctgttgcagtatcaaaactctatcagcaaggacgacctatactttccaaggttaagaatctgaatatgcagactcattcactttctagaatacaggttaatgtggatgaatatgccattacaagaagagcgcattttcagaagatgcctttctttgaaggaccatccatcccttctggtggcatggatctatcagagttaatgaaatccacatccttattgagcttaaattatgacaatataaaaaatgcttctttattggatatgtctagagtattcaagtgcaatggcagtgaaaatgaccaaatggcttttgagttcctgtcagatgaaattctagagcaagacgtagttgaagaaatagaatgcaatcctatattttctatcagttatacaaaaagaggagaatccaatatgacttataaaaatgctttccacaaagctttaatctcagaatgtgacaaatttgaagaagcattcgactttcttgacatggggttttgctcgaacgagaaccttagtattttagaggaaatacattggattatcagttatttgaagacgaatcagtggtccacagaactagacaattgtattcatatgtgtatgtataggaatgggtatgatgcagagtatcatagatttgatataccttctaaattcctcaaagacccgataaaccgaacagtaaattggacagaggttattgaatttatactattaattgaagatttccaaacaaaaattgagccatggtcgagtatgaagtcacatttctgttcaaaagcacacagtgtagcattagagtgcatgaaaagcgagaaaagatcactggcagaatttgtacttcaaggagatgaacttgagtgtaggacttggcgaaatatgtgttaaagatgacatatctattgttaaaagtactactgtttttagtaagaatagaccagctcttgaggcaaccacaaaattttatagatcttttattgtgaaagactggtctgaatgcaatccagtgttagataaatttggaaattttatggttttaagtgttgatgataatggccatataatacctaaaatgtacacatgtagagcagcatgtgatattagattaaacaaagataatgctgaaataatattatcgtcaacaaagctcaaccacttcgaaattgtcggaacaacttcgacatcaggctggttcaaaaacacaataacaaacaatttggaacacacatgcgaacatgtgaccgtaaattgtggtcagaaatcagtaaaattccatgcatgttttagacaacataggggttgtataagattctttaaagggacatatatgccatactcaatgattgaagcaatgtgtgttaacatagagctaataattctgacattgtatatctttgctgcaattatatttgcattaatcataacaaagagttatgtggcatacctgctcctgccgttattttatccagtgacatggtcttacggaaaggtttataaaaagattaattcctgcccaaattgtctacttgcatctcatcctttcaccagctgccctaaaatctgtatatgcggttctagatttagttgcacagaagctcttaaggtgcatagaatgggtaaggactgtttaggttataaatctctaagcaaagctagacagatgtgtaaatcgaaaagctggtcctttacagcagctatattaactggattaatattgatggaatttatctcaccaattgcaggagagagaatgtataagcttgaggagttagctgatgagtttataaagctaacagagcaagtaaatattttagaaagagaaatggaagtcttgaagcagtcaataattgttatgtttgcaatcattttggtattgttgctttttgaaaatatgatattcaaccgacttttcagcactttttatcgttcttgctccatgtgtggtttgatacattatagaccaggactcaagattgatttaaccaaaactaatagatgcggtagttgcatctgtggattcaatgagcagcaatcatctggttttgaatatgaaatatttctgaaggatatgcatatccagaaagagtcatgcaaatttagtccaagagtaaaccactttaggaatattaaagctttattatttgcacttgtaatctgtgctactatatatacagtttatgcagatgaagattgcttgtctaaagacattaaaataacatatcaagagttgcataattgcataggcccaaagataatgggcgacacttgtgtatcaaagaatgaattgtattctgatttatcctcaaaaaatctagtcacagaatatgataaaaaatattttgaacctgatactgtaaatgatcaattcaacaaaatagagtttgcccaagatgcacatagaatgatactattagaaagaatactttacaagacagaatgtgaaatgctaagcttaaaaaagaacagtggaccttataatgttgcctggcgcacatatttaaaaaatcataatatagacctatgcagtaggcacaactataaaatgatatgtcagtgtattaatacacactctatgtgtaaaaatacagatatagattacaacaaagagattgaaacatattataaaagcaatgctgcagcctatagagctgacctgaataccataatagacacattaaaaacggcattcagagggcttacaaaggtcctaattgaaaattatatagaaaaagatgactctgatgctcttaaggctttattcagtaatattactgattctgtccaggacaattatcagatgattggaatattgaaatttgccagtaagctattagatattaaccttggtagatccacccgctcagctcatcattctataatgacaaacgaaattcccaaatctaatccttttactgattacagttattccaatgtgaacataaaggagtgcatgtcaccagagagcttgaaatgttttaagaagagagacagtacaccgcacacaaatcacctgctttgcaagatagacagcaaatataaagcatttgactggccagagatagaaacaattcaaaaaggtcaaaaattgtgtcttggtgacagtcattgcaacttggaatttacagccataactgcagataagattatgtcattaactaactgttataaggaatctttcactgcgcaaccagcagatatgcagactggaattaaaaaatgctcagctgatgaaattggagaatgtacaacacttgaagacaagacatggccgatcgtattctgtggtggcaaatattactactctgatagcaaagagcatgccaaggacggttctatcaacaactattgtttaaccaacaaatgctctgaacaacgttttccaatacatgaaaattggtttaaaaaatgtaattgggataagacccacaaagaatttagcactatgagacaaataaactataatgatataacttcttatagaaaagcaatagaatctgagataggaacagatttgatgacacaccattataagcccacaaagaaccttccgcatgttgtgccaaggtatcatagtatagatgtacaaggtacagaatcaacagagggtgttatcaatggtttcatacaaaatacaatacctgctattagtggtctaggtgtcggttatcatctgaatttcaaaggcaatcagttatttgacatagttatttttgtgaaaaaggctgtatataaagcacagtaccagaaagcatacaccacaggtcccagtatatccataaatattgaacacaatgaaagatgcacaggccactgccccgaaaagattcctgcaaaagaaggttggctaacattttctaaagaacatactagttcttggggatgtgaagaatacggctgtcttgctatagatacaggctgtctatatggttcttgtcaagatgtcatacgcccagaattagatgtttataagaagattggcagtgaagcatcactgatagaaatatgcataactttgcctcatgaaacttattgcaatgatatggatatattagaaccgattataggtgataaattaagtgcatcctttcagaatacgcagactaaccaacttccgactcttatagcttataaaaaagggaaaatatacacaggtcaaatcaatgatattggaaatacagcattgcagtgcggctcaatccaagtaattaatgggtcaactatcggaactggcagccccaaattcgattatatatgccatgctatgagaaggaaagatgttattgtaaggaagtgtttcaatgacaattatcagtcatgcactaggttagaaaaacggaatgacttgaccccttatagaaaaggcgatgtcattgaagtatcaaaaacaggatcaaacatgggccaaatgacatttaaaatagaactaggtgatatcaactataaaatattcactaaatcaatagatcttcaaatgtctggcatttgtgctgggtgtattgactgtgctgaaggtatttcatgctctataaatgctgaagtgtcggccgaaacagtctgccattgtaaaacaaactgtgaagattttataaataatatagtgttttcaccacaaatcaagaattacaatattaaagttcactgtaaatctaaagttgaaaagataatagcgcatatctgtgggagagacatcgatttacaattaactgttaaaccatacaatcagaagatagatttgtcgcagttagatgaatcaaattacataaaggaagaggatctccagtgcgggacatggttatgtaaagtgcaaaaagagggggttgatattatattcaaaggattattttcaggtttagggagatactggaccatattgatttattcaattataggtgtggtaataattgtgatattagtttatatcctgttgcccataggtcggcttttaaaagcattcctaatcagacatgaaatagaatatgccatggagcaaaaaatcaagtaggtaccacaacggactacatctacatttgatccggaggcagcatatgtggcatttgaagctagatacggacaagtgctcaatgctggtgttgttagagtcttcttcctcaaccaaaagaaggccaaagatgtcttacgtaagacatcgcggcccatggttgaccttacttttggtggggtccaatttgcaatggttaataaccatttcccacaattccagtcgaatccagtgccggacaacggtcttaccctgcaccgtctgtcaggatacctagctcgctgggccttcacccagatgcgatcacctattaagcaagctgagtttagggccactgtggtggtgcctttggcagaggtgaagggttgtacttggaatgatggtgacgcgatgtacctggggtttgctgccggtgctgagatgtttctgcaaacattcactttcttccctctagtgattgagatgcatagggtcctcaaggatggcatggacgtcaacttcatgaagaaagtccttcggcagagatatggccagaagactgctgaacagtggatgcgtgaagaaatagttgctgtaagagcagcttttgaagctgtaggaactttggcctgggccaggactggattctccccagcagcaagagacttcttgcgccaatttggaattgacatatag
>LACENAM_ILMD_240052000160_Brazil_AM_MANAUS_2024-01-05
actacttttctcgagaattttgcagagctgcaaaccttgagtatagaaatgatgttcctgctgaggatatttgtgctgaagtccttgatggttacaaagcaaggaaagtgcgcttttgcacacctgataattacttactacacgacgggaaaatgtatataatagatttcaaagtgtctgtggatgatcggtcttccagaattacaagagagaaatacaatgaaatttttggagaagtgttcaacccagaaggtgtggactttgaaatcgttattatcaggttggatccttcaaatatggctatacatgttgactctcgagatttcatgaatacaatcggaccaatcacgctaaacattagtatgcaatggttttttgatatgaaagacttcttatttggcaaattccgggatgatgataaattccatgctataataagccaaggagaattcacaatgacattgccatggatcgaagaagatactccagaattgcttgcccatcctatatacaatgagttcatgaattcaatgccagagtcagaacaggccctgttcaaagaagcattggaattcaaatcattcggagcagaaaaatggaatattttcttaaagggagtgatgtctaagtatggtgaatattataaagaatttaccaaaggacatgcccaatccatattcttggcaacaggggactaccccaaaccagataaggaccaaatttcagctggctggcgagagatggtaagtagagtgagctctgaacgtgacatgtcaaatgacataaatcaggaaaaaccaagcatacattttatatgggcacaaaatgactcaagtagcaataataacatacaaaaattaatcaaactatccaaatcattgcaagccatgagtggaacaggaagctatataagtgccttcaaatcattaggaagattgatggatatatcatcagacatcaaaaagtatgagtcattctgcggaaaattaaaatctttggcaaggtctagcgtaaagaaactcgacaggaaaatagaaccggtacaaattggaacagcaactgtcttatgggaacaacaatttaaattagatacggatgtcataaaaagagaagacagaatacatttaatgaaagattatttcggaattggtaaacacaagtctttttcaaaaaagctaaacaatgacataaataccgataagcctaaaatattgaattttgacaatgacgatatagttaggaaatgcaaagataaatataatcaagtcacacataacttgtctcaagttaatgaattagacaagattggaaattacctagagcatttttcagctaaaattagtgcctgcagtgtagaaatgtgggactttatatataatacgactaaaactaagtactggcaatgcatcaacgactactctaccctaatgaaaaacatgctagctgtttcccaatataataggcacaatacctttaggattgtctcatgtgcaaataacaatgtatttggcttagtgatgccaagctcagacataaaaacaaaaaaagcaacattagtctatgcaataatagctctccacaatgaggagacagagatagcagaacttggttcactctattccactttcaagacaacaacaggctatatttcaatatcgaaagcttttaggctagataaagaaaggtgccagcgcatagtgtcctctccaggcttatttcttatgacaagctgtctattattcaatggtaataagagtctagagtttgataagttactaggcttttcattttttacgtcaatatcgattacaaaagctatgctctctcttactgagccttcacgctatatgatcatgaattcattggcagtttctagccatgtaaaagagtatatatctgaaaaattttctccttatacaaaaacagcattttctgtagtgatgacagatttgattaaaaaaggttgctattcagcatatgaacagaggaaaaaggtccaaataagggatataaagttaacagactacgatataacacagaaaggggtagattccaaaagagatcttaaatccatttggttcccgggaaaggtaaatttaaaagaatacttgaaccagatttatttaccattttattttaattccaaaggattgcatgaaaagcatcatgttttaatagatttggctaaaacagtgctagaaatcgaaaaagagcaaagagaatcattacccgagccatggtcagagatacctgctaagcagactgtcaacttaaacattttgatttactcaattgcaaggaatttgaacttagatacttcaagacataattttgtgaggagccgggtggaaaatgcaaataactttaacagatctataacaacaatatccacctttaccagctcgaaatcatgcattaaaattggtgattttgaggaagagaaaaagaagaaaacaaaaaatgatgcaaagaaactagcaaaagatatttctaaattaactatagccaacccagcattcttagatgaaatcacaaatgaacatgagataagacactcaacttacgaggatttgaaacaatctatcccagattacacagactatatgtctgtaaaagtttttgatagactatatgagaagattactactaacgaaataagtgataaagaaacagtcaagttgattctagagactatgaagaagcataaaatattttactttggattcttcaacaaaggacaaaaaacagctaaagatagagaaatatttttaggtgaattcgaggcaaaaatgtgcctgtaccttgttgaaagaatagccaaagagagatgcaaattaaacccagaagaaatgataagcgaaccaggcgactctaagttacgagtattggaaaagcaatcagaagatgaaattaggtatatcagcaacacaataaagacattgggaaatgccatagaaaacctgcaatccgggtctttaaattgggcagatatatgtgaaagtaaggcacgagggcttaaaatagaaataaatgctgatatgtctaaatggagtgcccaagatgtgcttttcaagtatttctggctgatagtacttgatcctatcttatatcctgctgagaggaagagaataatttattttctatgtaattacatgcaaaaaaggcttataatgcctgatgaattgctcactacgatattggaccagagggttccttattcaaatgatataattggggtgatgacaaacaattatagatccaacacagtagaaataaagcgaaactggcttcaaggcaatttaaattatacaagtagttacttgcacagctgtagtatgtctgtatataaagatataataagggaagcagcaacattattagagggggaagcccttgtgaattcaatggtacattctgatgataaccaaacatccatatgtatggtgcaaaacaagttgccagatgacaatgtaattgaattttgcatcaagatattcgagaaaatatgtttaacttttggaaatcaggcaaacatgaaaaagacatacctaaccaatttcatcaaggaattcgtttctttatttaatatacatggggagccattctctatatacgggaggtttttgcttacagcagtaggggactgtgcctatctggggccttatgaagatttagcaagtaggctatctgcaacacaaaccgctataaagcatggctgcccaccatcactggcatgggtatccattgctttgaatcactggataactcacaccacgtataatatgttacctggccaaaataatgacccattaccattcttccctaccaacaatagaaatgaaataccagtggagatgtgcggaatactagaaagtgacttatcaacaattgcactaaccggtttagaagcgggaaatgtcacgtttctaacaaatatagcaagaaaactatcatctccaatcttgcaaagagaaagtatccaagaccaatacaattctatagaaaaatgggacctaagtaggttatcacagattgacattctgaggcttaaaatgcttaggtacatatctcttgatagttcggtcacatctgatgatggtatgggggagaccagtgaaatgagatcgcgatcgcttttaacacctcgtaaattcacaacaagtgggtcactcaatagacttaaatcgtataaagattttcaaaatataataacagatgaggataagacaaacgagctatttgagaatttcattaggcatccagagttattggtcacaaaaggcgaaacatttgaagaatttgtcaatacaatattatttaggtataattcaaagaaattcaaagaatctctgtcgatacaaaatccagcacaactctttattgagcaaatattattttccaacaaaccaataattgattacactagcatacatgataagattttcggattgcaagatatgccaggaatcgaagaactagatacaatcataggccgcaaaacatttgttgaaagttatgtccagattgtagatgatttaagcaacttaacactggatattaatgatgtcaagactatatttgccttctgtctcatgaatgatccactactaattacatctgctaataacataataatgtctgttaaagggcatagccaagaaagaataggacaatcagcatgcaaaatgccagaggtcaggagtctgaagcttatacattattcgccagcagttgttttgagagcctatgtgagagggccaacaaatgtgccaaatgtagatatagacgagcttgcgagggatctatctcatctggaagatttcatacaaagcacaaaactcagagagaatatgagagagagaatagaaataaatgagaaacggcatttaggaagagatttcaagtttgaaatcaaagaattgactagattttaccaagtgtgttatgattatataaaatctacagaacataaaattaaggtattcatattgccatacaaagttttcacatcaattgaattctgtggcgcactgacagggaacttaataaatgacaaattgtggtatataacacattacttaaaaaatatagtgtccactacacacaaagcacaaatttcgtcctcacctgaattggaattgcaaatagctgatgaagcactgaggctaatagcacactttgccgatactttcttggcatctgaatcaagaattcaatttctgaaaaaggttatcgaagaattcacatacaaagggatacctgtaaaacatttatattccaaaataaagaattccaagttaagggtcaaattcttagggatccttttgtggttggatgacctaacacaaaatgatttggataagtttgatgcagataaatcagacgaaaagattatatggaataactggcaggtatcaagagatatgaacactggaccaatagatttaatgataagtggctattccaggcaactgcggatcacaggggaagatgataaattgattgctgctgaattgcaggtcactagattgtcagaagatttgatttacagacacggccaggcaatgttaaataaaccgcacggattgaagcttgaaaagatgcagcctgtaactgagatgtctaaacaactacattatatcgttttccagcagaggtcaagaaagcggtacttctattctatattgcccacccaaataattgaagatcataattctagaatcgaatcatctaggttaaacagagattcaaaatgggttcctgtgtgtcctgttgcagtatcaaaactctatcagcaaggacgacctatactttccaaggttaagaatctgaatatgcagactcattcactttctagaatacaggttaatgtggatgaatatgccattacaagaagagcgcattttcagaagatgcctttctttgaaggaccatccatcccttctggtggcatggatctatcagagttaatgaaatccacatccttattgagcttaaattatgacaatataaaaaatgcttctttattggatatgtctagagtattcaagtgcaatggcagtgaaaatgaccaaatggcttttgagttcctgtcagatgaaattctagagcaagacgtagttgaagaaatagaatgcaatcctatattttctatcagttatacaaaaagaggagaatccaatatgacttataaaaatgctttccacaaagctttaatctcagaatgtgacaaatttgaagaagcattcgactttcttgacatggggttttgctcgaacgagaaccttagtattttagaggaaatacattggattatcagttatttgaagacgaatcagtggtccacagaactagacaattgtattcatatgtgtatgtataggaatgggtatgatgcagagtatcatagatttgatataccttctaaattcctcaaagacccgataaaccgaacagtaaattggacagaggttattgaatttatactattaattgaagatttccaaacaaaaattgagccatggtcgagtatgaagtcacatttctgttcaaaagcacacagtgtagcattagagtgcatgaaaagcgagaaaagatcactggcagaatttgtacttcaaggagatgaacttgagtgtaggacttggcgaaatatgtgttaaagatgacatatctattgttaaaagtactactgtttttagtaagaatagaccagctcttgaggcaaccacaaaattttatagatcttttattgtgaaagactggtctgaatgcaatccagtgttagataaatttggaaattttatggttttaagtgttgatgataatggccatataatacctaaaatgtacacatgtagagcagcatgtgatattagattaaacaaagataatgctgaaataatattatcgtcaacaaagctcaaccacttcgaaattgtcggaacaacttcgacatcaggctggttcaaaaacacaataacaaacaatttggaacacacatgcgaacatgtgaccgtaaattgtggtcagaaatcagtaaaattccatgcatgttttagacaacataggggttgtataagattctttaaagggacatatatgccatactcaatgattgaagcaatgtgtgttaacatagagctaataattctgacattgtatatctttgctgcaattatatttgcattaatcataacaaagagttatgtggcatacctgctcctgccgttattttatccagtgacatggtcttacggaaaggtttataaaaagattaattcctgcccaaattgtctacttgcatctcatcctttcaccagctgccctaaaatctgtatatgcggttctagatttagttgcacagaagctcttaaggtgcatagaatgggtaaggactgtttaggttataaatctctaagcaaagctagacagatgtgtaaatcgaaaagctggtcctttacagcagctatattaactggattaatattgatggaatttatctcaccaattgcaggagagagaatgtataagcttgaggagttagctgatgagtttataaagctaacagagcaagtaaatattttagaaagagaaatggaagtcttgaagcagtcaataattgttatgtttgcaatcattttggtattgttgctttttgaaaatatgatattcaaccgacttttcagcactttttatcgttcttgctccatgtgtggtttgatacattatagaccaggactcaagattgatttaaccaaaactaatagatgcggtagttgcatctgtggattcaatgagcagcaatcatctggttttgaatatgaaatatttctgaaggatatgcatatccagaaagagtcatgcaaatttagtccaagagtaaaccactttaggaatattaaagctttattatttgcacttgtaatctgtgctactatatatacagtttatgcagatgaagattgcttgtctaaagacattaaaataacatatcaagagttgcataattgcataggcccaaagataatgggcgacacttgtgtatcaaagaatgaattgtattctgatttatcctcaaaaaatctagtcacagaatatgataaaaaatattttgaacctgatactgtaaatgatcaattcaacaaaatagagtttgcccaagatgcacatagaatgatactattagaaagaatactttacaagacagaatgtgaaatgctaagcttaaaaaagaacagtggaccttataatgttgcctggcgcacatatttaaaaaatcataatatagacctatgcagtaggcacaactataaaatgatatgtcagtgtattaatacacactctatgtgtaaaaatacagatatagattacaacaaagagattgaaacatattataaaagcaatgctgcagcctatagagctgacctgaataccataatagacacattaaaaacggcattcagagggcttacaaaggtcctaattgaaaattatatagaaaaagatgactctgatgctcttaaggctttattcagtaatattactgattctgtccaggacaattatcagatgattggaatattgaaatttgccagtaagctattagatattaaccttggtagatccacccgctcagctcatcattctataatgacaaacgaaattcccaaatctaatccttttactgattacagttattccaatgtgaacataaaggagtgcatgtcaccagagagcttgagatgttttaagaagagagacagtacaccgcacacaaatcacctgctttgcaagatagacagcaaatataaagcatttgactggccagagatagaaacaattcaaaaaggtcaaaaattgtgtcttggtgacagtcattgcaacttggaatttacagccataactgcagataagattatgtcattaactaactgttataaggaatctttcactgcgcaaccagcagatatgcagactggaattaaaaaatgctcagctgatgaaattggagaatgtacaacacttgaagacaagacatggccgatcgtattctgtggtggcaaatattactactctgatagcaaagagcatgccaaggacggttctatcaacaactattgtttaaccaacaaatgctctgaacaacgttttccaatacatgaaaattggtttaaaaaatgtaattgggataagacccacaaagaatttagcactatgagacaaataaactataatgatataacttcttatagaaaagcaatagaatctgagataggaacagatttgatgacacaccattataagcccacaaagaaccttccgcatgttgtgccaaggtatcatagtatagatgtacaaggtacagaatcaacagagggtgttatcaatggtttcatacaaaatacaatacctgctattagtggtctaggtgtcggttatcatctgaatttcaaaggcaatcagttatttgacatagttatttttgtgaaaaaggctgtatataaagcacagtaccagaaagcatacaccacaggtcccagtatatccataaatattgaacacaatgaaagatgcacaggccactgccccgaaaagattcctgcaaaagaaggttggctaacattttctaaagaacatactagttcttggggatgtgaagaatacggctgtcttgctatagatacaggctgtctatatggttcttgtcaagatgtcatacgcccagaattagatgtttataagaagattggcagtgaagcatcactgatagaaatatgcataactttgcctcatgaaacttattgcaatgatatggatatattagaaccgattataggtgataaattaagtgcatcctttcagaatacgcagactaaccaacttccgactcttatagcttataaaaaagggaaaatatacacaggtcaaatcaatgatattggaaatacagcattgcagtgcggctcaatccaagtaattaatgggtcaactatcggaactggcagccccaaattcgattatatatgccatgctatgagaaggaaagatgttattgtaaggaagtgtttcaatgacaattatcagtcatgcactaggttagaaaaacggaatgacttgaccccttatagaaaaggcgatgtcattgaagtatcaaaaacaggatcaaacatgggccaaatgacatttaaaatagaactaggtgatatcaactataaaatattcactaaatcaatagatcttcaaatgtctggcatttgtgctgggtgtattgactgtgctgaaggtatttcatgctctataaatgctgaagtgtcggccgaaacagtctgccattgtaaaacaaactgtgaagattttataaataatatagtgttttcaccacaaatcaagaattacaatattaaagttcactgtaaatctaaagttgaaaagataatagcgcatatctgtgggagagacatcgatttacaattaactgttaaaccatacaatcagaagatagatttgtcgcagttagatgaatcaaattacataaaggaagaggatctccagtgcgggacatggttatgtaaagtgcaaaaagagggggttgatattatattcaaaggattattttcaggtttagggagatactggaccatattgatttattcaattataggtgtggtaataattgtgatattagtttatatcctgttgcccataggtcggcttttaaaagcattcctaatcagacatgaaatagaatatgccatggagcaaaaaatcaagtaggtaccacaacggactacatctacatttgatccggaggcagcatatgtggcatttgaagctagatacggacaagtgctcaatgctggtgttgttagagtcttcttcctcaaccaaaagaaggccaaagatgtcttacgtaagacatcgcggcccatggttgaccttacttttggtggggtccaatttgcaatggttaataaccatttcccacaattccagtcgaatccagtgccggacaacggtcttaccctgcaccgtctgtcaggatacctagctcgctgggccttcacccagatgcgatcacctattaagcaagctgagtttagggccactgtggtggtgcctttggcagaggtgaagggttgtacttggaatgatggtgacgcgatgtacctggggtttgctgccggtgctgagatgtttctgcaaacattcactttcttccctctagtgattgagatgcatagggtcctcaaggatggcatggacgtcaacttcatgaagaaagtccttcggcagagatatggccagaagactgctgaacagtggatgcgtgaagaaatagttgctgtaagagcagcttttgaagctgtaggaactttggcctgggccaggactggattctccccagcagcaagagacttcttgcgccaatttggaattgacatatag
>LACENAM_230049003040DCS_Brazil_AM_Manaus_2023-12-13
actacttttctcgagaattttgcagagctgcaaaccttgagtatagaaatgatgttcctgctgaggatatttgtgctgaagtccttgatggttacaaagcaaggaaagtgcgcttttgcacacctgataattacttactacacgacgggaaaatgtatataatagatttcaaagtgtctgtggatgatcggtcttccagaattacaagagagaaatacaatgaaatttttggagaagtgttcaacccagaaggtgtggactttgaaatcgttattatcaggttggatccttcaaatatggctatacatgttgactctcgagatttcatgaatacaatcggaccaatcacgctaaacattagtatgcaatggttttttgatatgaaagacttcttatttggcaaattccgggatgatgataaattccatgctataataagccaaggagaattcacaatgacattgccatggatcgaagaagatactccagaattgcttgcccatcctatatacaatgagttcatgaattcaatgccagagtcagaacaggccctgttcaaagaagcattggaattcaaatcattcggagcagaaaaatggaatattttcttaaagggagtgatgtctaagtatggtgaatattataaagaatttaccaaaggacatgcccaatccatattcttggcaacaggggactaccccaaaccagataaggaccaaatttcagctggctggagagagatggtaagtagagtgagctctgaacgtgacatgtcaaatgacataaatcaggaaaaaccaagcatacattttatatgggcacaaaatgactcaagtagcaataataacatacaaaaattaatcaaactatccaaatcattgcaagccatgagtggaacaggaagctatataagtgccttcaaatcattaggaagattgatggatatatcatcagacatcaaaaagtatgagtcattctgcggaaaattaaaatctttggcaaggtctagcgtaaagaaactcgacaggaaaatagaaccggtacaaattggaacagcaactgtcttatgggaacaacaatttaaattagatacggatgtcataaaaagagaagacagaatacatttaatgaaagattatttcggaattggtaaacacaagtctttttcaaaaaagctaaacaatgacataaataccgataagcctaaaatattgaattttgacaatgacgatatagttaggaaatgcaaagataaatataatcaagtcacacataacttgtctcaagttaatgaattagacaagattggaaattacctagagcatttttcagctaaaattagtgcctgcagtgtagaaatgtgggactttatatataatacgactaaaactaagtactggcaatgcatcaacgactactctaccctaatgaaaaacatgctagctgtttcccaatataataggcacaatacctttaggattgtctcatgtgcaaataacaatgtatttggcttagtgatgccaagctcagacataaaaacaaaaaaagcaacattagtctatgcaataatagctctccacaatgaggagacagagatagcagaacttggttcactctattccactttcaagacaacaacaggctatatttcaatatcgaaagcttttaggctagataaagaaaggtgccagcgcatagtgtcctctccaggcttatttcttatgacaagctgtctattattcaatggtaataagagtctagagtttgataagttactaggcttttcattttttacgtcaatatcgattacaaaagctatgctctctcttactgagccttcacgctatatgatcatgaattcattggcagtttctagccatgtaaaagagtatatatctgaaaaattttctccttatacaaaaacagcattttctgtagtgatgacagatttgattaaaaaaggttgctattcagcatatgaacagaggaaaaaggtccaaataagggatataaagttaacagactacgatataacacagaaaggggtagattccaaaagagatcttaaatccatttggttcccgggaaaggtaaatttaaaagaatacttgaaccagatttatttaccattttattttaattccaaaggattgcatgaaaagcatcatgttttaatagatttggctaaaacagtgctagaaatcgaaaaagagcaaagagaatcattacccgagccatggtcagagatacctgctaagcagactgtcaacttaaacattttgatttactcaattgcaaggaatttgaacttagatacttcaagacataattttgtgaggagccgggtggaaaatgcaaataactttaacagatctataacaacaatatccacctttaccagctcgaaatcatgcattaaaattggtgattttgaggaagagaaaaagaagaaaacaaaaaatgatgcaaagaaactagcaaaagatatttctaaattaactatagccaacccagcattcttagatgaaatcacaaatgaacatgagataagacactcaacttacgaggatttgaaacaatctatcccagattacacagactatatgtctgtaaaagtttttgatagactatatgagaagattactactaacgaaataagtgataaagaaacagtcaagttgattctagagactatgaagaagcataaaatattttactttggattcttcaacaaaggacaaaaaacagctaaagatagagaaatatttttaggtgaattcgaggcaaaaatgtgcctgtaccttgttgaaagaatagccaaagagagatgcaaattaaacccagaagaaatgataagcgaaccaggcgactctaagttacgagtattggaaaagcaatcagaagatgaaattaggtatatcagcaacacaataaagacattgggaaatgccatagaaaacctgcaatccgggtctttaaattgggcagatatatgtgaaagtaaggcacgagggcttaaaatagaaataaatgctgatatgtctaaatggagtgcccaagatgtgcttttcaagtatttctggctgatagtacttgatcctatcttatatcctgctgagaggaagagaataatttattttctatgtaattacatgcaaaaaaggcttataatgcctgatgaattgctcactacgatattggaccagagggttccttattcaaatgatataattggggtgatgacaaacaattatagatccaacacagtagaaataaagcgaaactggcttcaaggcaatttaaattatacaagtagttacttgcacagctgtagtatgtctgtatataaagatataataagggaagcagcaacattattagagggggaagcccttgtgaattcaatggtacattctgatgataaccaaacatccatatgtatggtgcaaaacaagttgccagatgacaatgtaattgaattttgcatcaagatattcgagaaaatatgtttaacttttggaaatcaggcaaacatgaaaaagacatacctaaccaatttcatcaaggaattcgtttctttatttaatatacatggggagccattctctatatacgggaggtttttgcttacagcagtaggggactgtgcctatctggggccttatgaagatttagcaagtaggctatctgcaacacaaaccgctataaagcatggctgcccaccatcactggcatgggtatccattgctttgaatcactggataactcacaccacgtataatatgttacctggccaaaataatgacccattaccattcttccctaccaacaatagaaatgaaataccagtggagatgtgcggaatactagaaagtgacttatcaacaattgcactaaccggtttagaagcgggaaatgtcacgtttctaacaaatatagcaagaaaactatcatctccaatcttgcaaagagaaagtatccaagaccaatacaattctatagaaaaatgggacctaagtaggttatcacagattgacattctgaggcttaaaatgcttaggtacatatctcttgatagttcggtcacatctgatgatggtatgggggagaccagtgaaatgagatcgcgatcgcttttaacacctcgtaaattcacaacaagtgggtcactcaatagacttaaatcgtataaagattttcaaaatataataacagatgaggataagacaaacgagctatttgagaatttcattaggcatccagagttattggtcacaaaaggcgaaacatttgaagaatttgtcaatacaatattatttaggtataattcaaagaaattcaaagaatctctgtcgatacaaaatccagcacaactctttattgagcaaatattattttccaacaaaccaataattgattacactagcatacatgataagattttcggattgcaagatatgccaggaatcgaagaactagatacaatcataggccgcaaaacatttgttgaaagttatgtccagattgtagatgatttaagcaacttaacactggatattaatgatgtcaagactatatttgccttctgtctcatgaatgatccactactaattacatctgctaataacataataatgtctgttaaagggcatagccaagaaagaataggacaatcagcatgcaaaatgccagaggtcaggagtctgaagcttatacattattcgccagcagttgttttgagagcctatgtgagagggccaacaaatgtgccaaatgtagatatagacgagcttgcgagggatctatctcatctggaagatttcatacaaagcacaaaactcagagagaatatgagagagagaatagaaataaatgagaaacggcatttaggaagagatttcaagtttgaaatcaaagaattgactagattttaccaagtgtgttatgattatataaaatctacagaacataaaattaaggtattcatattgccatacaaagttttcacatcaattgaattctgtggcgcactgacagggaacttaataaatgacaaattgtggtatataacacattacttaaaaaatatagtgtccactacacacaaggcacaaatttcgtcctcacctgaattggaattgcaaatagctgatgaagcactgaggctaatagcacactttgccgatactttcttggcatctgaatcaagaattcaatttctgaaaaaggttatcgaagaattcacatacaaagggatacctgtaaaacatttatattccaaaataaagaattccaagttaagggtcaaattcttagggatccttttgtggttggatgacctaacacaaaatgatttggataagtttgatgcagataaatcagacgaaaagattatatggaataactggcaggtatcaagagatatgaacactggaccaatagatttaatgataagtggctattccaggcaactgcggatcacaggggaagatgataaattgattgctgctgaattgcaggtcactagattgtcagaagatttgatttacagacacggccaggcaatgttaaataaaccgcacggattgaagcttgaaaagatgcagcctgtaactgagatgtctaaacaactacattatatcgttttccagcagaggtcaagaaagcggtacttctattctatattgcccacccaaataattgaagatcataattctagaatcgaatcatctaggttaaacagagattcaaaatgggttcctgtgtgtcctgttgcagtatcaaaactctatcagcaaggacgacctatactttccaaggttaagaatctgaatatgcagactcattcactttctagaatacaggttaatgtggatgaatatgccattacaagaagagcgcattttcagaagatgcctttctttgaaggaccatccatcccttctggtggcatggatctatcagagttaatgaaatccacatccttattgagcttaaattatgacaatataaaaaatgcttctttattggatatgtctagagtattcaagtgcaatggcagtgaaaatgaccaaatggcttttgagttcctgtcagatgaaattctagagcaagacgtagttgaagaaatagaatgcaatcctatattttctatcagttatacaaaaagaggagaatccaatatgacttataaaaatgctttccacaaagctttaatctcagaatgtgacaaatttgaagaagcattcgactttcttgacatggggttttgctcgaacgagaaccttagtattttagaggaaatacattggattatcagttatttgaagacgaatcagtggtccacagaactagacaattgtattcatatgtgtatgtataggaatgggtatgatgcagagtatcatagatttgatataccttctaaattcctcaaagacccgataaaccgaacagtaaattggacagaggttattgaatttatactattaattgaagatttccaaacaaaaattgagccatggtcgagtatgaagtcacatttctgttcaaaagcacacagtgtagcattagagtgcatgaaaagcgagaaaagatcactggcagaatttgtacttcaaggagatgaacttgagtgtaggacttggcgaaatatgtgttaaagatgacatatctattgttaaaagtactactgtttttagtaagaatagaccagctcttgaggcaaccacaaaattttatagatcttttattgtgaaagactggtctgaatgcaatccagtgttagataaatttggaaattttatggttttaagtgttgatgataatggccatataatacctaaaatgtacacatgtagagcagcatgtgatattagattaaacaaagataatgctgaaataatattatcgtcaacaaagctcaaccacttcgaaattgtcggaacaacttcgacatcaggctggttcaaaaacacaataacaaacaatttggaacacacatgcgaacatgtgaccgtaaattgtggtcagaaatcagtaaaattccatgcatgttttagacaacataggggttgtataagattctttaaagggacatatatgccatactcaatgattgaagcaatgtgtgttaacatagagctaataattctgacattgtatatctttgctgcaattatatttgcattaatcataacaaagagttatgtggcatacctgctcctgccgttattttatccagtgacatggtcttacggaaaggtttataaaaagattaattcctgcccaaattgtctacttgcatctcatcctttcaccagctgccctaaaatctgtatatgcggttctagatttagttgcacagaagctcttaaggtgcatagaatgggtaaggactgtttaggttataaatctctaagcaaagctagacagatgtgtaaatcgaaaagctggtcctttacagcagctatattaactggattaatattgatggaatttatctcaccaattgcaggagagagaatgtataagcttgaggagttagctgatgagtttataaagctaacagagcaagtaaatattttagaaagagaaatggaagtcttgaagcagtcaataattgttatgtttgcaatcattttggtattgttgctttttgaaaatatgatattcaaccgacttttcagcactttttatcgttcttgctccatgtgtggtttgatacattatagaccaggactcaagattgatttaaccaaaactaatagatgcggtagttgcatctgtggattcaatgagcagcaatcatctggttttgaatatgaaatatttctgaaggatatgcatatccagaaagagtcatgcaaatttagtccaagagtaaaccactttaggaatattaaagctttattatttgcacttgtaatctgtgctactatatatacagtttatgcagatgaagattgcttgtctaaagacattaaaataacatatcaagagttgcataattgcataggcccaaagataatgggcgacacttgtgtatcaaagaatgaattgtattctgatttatcctcaaaaaatctagtcacagaatatgataaaaaatattttgaacctgatactgtaaatgatcaattcaacaaaatagagtttgcccaagatgcacatagaatgatactattagaaagaatactttacaagacagaatgtgaaatgctaagcttaaaaaagaacagtggaccttataatgttgcctggcgcacatatttaaaaaatcataatatagacctatgcagtaggcacaactataaaatgatatgtcagtgtattaatacacactctatgtgtaaaaatacagatatagattacaacaaagagattgaaacatattataaaagcaatgctgcagcctatagagctgacctgaataccataatagacacattaaaaacggcattcagagggcttacaaaggtcctaattgaaaattatatagaaaaagatgactctgatgctcttaaggctttattcagtaatattactgattctgtccaggacaattatcagatgattggaatattgaaatttgccagtaagctattagatattaaccttggtagatccacccgctcagctcatcattctataatgacaaacgaaattcccaaatctaatccttttactgattacagttattccaatgtgaacataaaggagtgcatgtcaccagagagcttgaaatgttttaagaagagagacagtacaccgcacacaaatcacctgctttgcaagatagacagcaaatataaagcatttgactggccagagatagaaacaattcaaaaaggtcaaaaattgtgtcttggtgacagtcattgcaacttggaatttacagccataactgcagataagattatgtcattaactaactgttataaggaatctttcactgcgcaaccagcagatatgcagactggaattaaaaaatgctcagctgatgaaattggagaatgtacaacacttgaagacaagacatggccgatcgtattctgtggtggcaaatattactactctgatagcaaagagcatgccaaggacggttctatcaacaactattgtttaaccaacaaatgctctgaacaacgttttccaatacatgaaaattggtttaaaaaatgtaattgggataagacccacaaagaatttagcactatgagacaaataaactataatgatataacttcttatagaaaagcaatagaatctgagataggaacagatttgatgacacaccattataagcccacaaagaaccttccgcatgttgtgccaaggtatcatagtatagatgtacaaggtacagaatcaacagagggtgttatcaatggtttcatacaaaatacaatacctgctattagtggtctaggtgtcggttatcatctgaatttcaaaggcaatcagttatttgacatagttatttttgtgaaaaaggctgtatataaagcacagtaccagaaagcatacaccacaggtcccagtatatccataaatattgaacacaatgaaagatgcacaggccactgccccgaaaagattcctgcaaaagaaggttggctaacattttctaaagaacatactagttcttggggatgtgaagaatacggctgtcttgctatagatacaggctgtctatatggttcttgtcaagatgtcatacgcccagaattagatgtttataagaagattggcagtgaagcatcactgatagaaatatgcataactttgcctcatgaaacttattgcaatgatatggatatattagaaccgattataggtgataaattaagtgcatcctttcagaatacgcagactaaccaacttccgactcttatagcttataaaaaagggaaaatatacacaggtcaaatcaatgatattggaaatacagcattgcagtgcggctcaatccaagtaattaatgggtcaactatcggaactggcagccccaaattcgattatatatgccatgctatgagaaggaaagatgttattgtaaggaagtgtttcaatgacaattatcagtcatgcactaggttagaaaaacggaatgacttgaccccttatagaaaaggcgatgtcattgaagtatcaaaaacaggatcaaacatgggccaaatgacatttaaaatagaactaggtgatatcaactataaaatattcactaaatcaatagatcttcaaatgtctggcatttgtgctgggtgtattgactgtgctgaaggtatttcatgctctataaatgctgaagtgtcggccgaaacagtctgccattgtaaaacaaactgtgaagattttataaataatatagtgttttcaccacaaatcaagaattacaatattaaagttcactgtaaatctaaagttgaaaagataatagcgcatatctgtgggagagacatcgatttacaattaactgttaaaccatacaatcagaagatagatttgtcgcagttagatgaatcaaattacataaaggaagaggatctccagtgcgggacatggttatgtaaagtgcaaaaagagggggttgatattatattcaaaggattattttcaggtttagggagatactggaccatattgatttattcaattataggtgtggtaataattgtgatattagtttatatcctgttgcccataggtcggcttttaaaagcattcctaatcagacatgaaatagaatatgccatggagcaaaaaatcaagtaggtaccacaacggactacatctacatttgatccggaggcagcatatgtggcatttgaagctagatacggacaagtgctcaatgctggtgttgttagagtcttcttcctcaaccaaaagaaggccaaagatgtcttacgtaagacatcgcggcccatggttgaccttacttttggtggggtccaatttgcaatggttaataaccatttcccacaattccagtcgaatccagtgccggacaacggtcttaccctgcaccgtctgtcaggatacctagctcgctgggccttcacccagatgcgatcacctattaagcaagctgagtttagggccactgtggtggtgcctttggcagaggtgaagggttgtacttggaatgatggtgacgcgatgtacctggggtttgctgccggtgctgagatgtttctgcaaacattcactttcttccctctagtgattgagatgcatagggtcctcaaggatggcatggacgtcaacttcatgaagaaagtccttcggcagagatatggccagaagactgctgaacagtggatgcgtgaagaaatagttgctgtaagagcagcttttgaagctgtaggaactttggcctgggccaggactggattctccccagcagcaagagacttcttgcgccaatttggaattgacatatag
>LET-2326_Colombia_2024-04-30
actacttttctcgagaattttgcagagctgcaaaccttgagtatagaaatgatgttcctgctgaggatatttgtgctgaagtccttgatggttacaaagcaaggaaagtgcgcttttgcacacctgataattacttactacacgacgggaaaatgtatataatagatttcaaagtgtctgtggatgatcggtcttccagaattacaagagagaaatacaatgaaatttttggagaagtgttcaacccagaaggtgtggactttgaaatcgttattatcaggttggatccttcaaatatggctatacatgttgactctcgagatttcatgaatacaatcggaccaatcacgctaaacattagtatgcaatggttttttgatatgaaagacttcttatttggcaaattccgggatgatgataaattccatgctataataagccaaggagaattcacaatgacattgccatggatcgaagaagatactccagaattgcttgcccatcctatatacaatgagttcatgaattcaatgccagagtcagaacaggccctgttcaaagaagcattggaattcaaatcattcggagcagaaaaatggaatattttcttaaagggagtgatgtctaagtatggtgaatattataaagaatttaccaaaggacatgcccaatccatattcttggcaacaggggactaccccaaaccagataaggaccaaatttcagctggctggcgagagatggtaagtagagtgagctctgaacgtgacatgtcaaatgacataaatcaggaaaaaccaagcatacattttatatgggcacaaaatgactcaagtagcaataataacatacaaaaattaatcaaactatccaaatcattgcaagccatgagtggaacaggaagctatataagtgccttcaaatcattaggaagattgatggatatatcatcagacatcaaaaagtatgagtcattctgcggaaaattaaaatctttggcaaggtctagcgtaaagaaactcgacaggaaaatagaaccggtacaaattggaacagcaactgtcttatgggaacaacaatttaaattagatacggatgtcataaaaagagaagacagaatacatttaatgaaagattatttcggaattggtaaacacaagtctttttcaaaaaagctaaacaatgacataaataccgataagcctaaaatattgaattttgacaatgacgatatagttaggaaatgcaaagataaatataatcaagtcacacataacttgtctcaagttaatgaattagacaagattggaaattacctagagcatttttcagctaaaattagtgcctgcagtgtagaaatgtgggactttatatataatacgactaaaactaagtactggcaatgcatcaacgactactctaccctaatgaaaaacatgctagctgtttcccaatataataggcacaatacctttaggattgtctcatgtgcaaataacaatgtatttggcttagtgatgccaagctcagacataaaaacaaaaaaagcaacattagtctatgcaataatagctctccacaatgaggagacagagatagcagaacttggttcactctattccactttcaagacaacaacaggctatatttcaatatcgaaagcttttaggctagataaagaaaggtgccagcgcatagtgtcctctccaggcttatttcttatgacaagctgtctattattcaatggtaataagagtctagagtttgataagttactaggcttttcattttttacgtcaatatcgattacaaaagctatgctctctcttactgagccttcacgctatatgatcatgaattcattggcagtttctagccatgtaaaagagtatatatctgaaaaattttctccttatacaaaaacagcattttctgtagtgatgacagatttgattaaaaaaggttgctattcagcatatgaacagaggaaaaaggtccaaataagggatataaagttaacagactacgatataacacagaaaggggtagattccaaaagagatcttaaatccatttggttcccgggaaaggtaaatttaaaagaatacttgaaccagatttatttaccattttattttaattccaaaggattgcatgaaaagcatcatgttttaatagatttggctaaaacagtgctagaaatcgaaaaagagcaaagagaatcattacccgagccatggtcagagatacctgctaagcagactgtcaacttaaacattttgatttactcaattgcaaggaatttgaacttagatacttcaagacataattttgtgaggagccgggtggaaaatgcaaataactttaacagatctataacaacaatatccacctttaccagctcgaaatcatgcattaaaattggtgattttgaggaagagaaaaagaagaaaacaaaaaatgatgcaaagaaactagcaaaagatatttctaaattaactatagccaacccagcattcttagatgaaatcacaaatgaacatgagataagacactcaacttacgaggatttgaaacaatctatcccagattacacagactatatgtctgtaaaagtttttgatagactatatgagaagattactactaacgaaataagtgataaagaaacagtcaagttgattctagagactatgaagaagcataaaatattttactttggattcttcaacaaaggacaaaaaacagctaaagatagagaaatatttttaggtgaattcgaggcaaaaatgtgcctgtaccttgttgaaagaatagccaaagagagatgcaaattaaacccagaagaaatgataagcgaaccaggcgactctaagttacgagtattggaaaagcaatcagaagatgaaattaggtatatcagcaacacaataaagacattgggaaatgccatagaaaacctgcaatccgggtctttaaattgggcagatatatgtgaaagtaaggcacgagggcttaaaatagaaataaatgctgatatgtctaaatggagtgcccaagatgtgcttttcaagtatttctggctgatagtacttgatcctatcttatatcctgctgagaggaagagaataatttattttctatgtaattacatgcaaaaaaggcttataatgcctgatgaattgctcactacgatattggaccagagggttccttattcaaatgatataattggggtgatgacaaacaattatagatccaacacagtagaaataaagcgaaactggcttcaaggcaatttaaattatacaagtagttacttgcacagctgtagtatgtctgtatataaagatataataagggaagcagcaacattattagagggggaagcccttgtgaattcaatggtacattctgatgataaccaaacatccatatgtatggtgcaaaacaagttgccagatgacaatgtaattgaattttgcatcaagatattcgagaaaatatgtttaacttttggaaatcaggcaaacatgaaaaagacatacctaaccaatttcatcaaggaattcgtttctttatttaatatacatggggagccattctctatatacgggaggtttttgcttacagcagtaggggactgtgcctatctggggccttatgaagatttagcaagtaggctatctgcaacacaaaccgctataaagcatggctgcccaccatcactggcatgggtatccattgctttgaatcactggataactcacaccacgtataatatgttacctggccaaaataatgacccattaccattcttccctaccaacaatagaaatgaaataccagtggagatgtgcggaatactagaaagtgacttatcaacaattgcactaaccggtttagaagcgggaaatgtcacgtttctaacaaatatagcaagaaaactatcatctccaatcttgcaaagagaaagtatccaagaccaatacaattctatagaaaaatgggacctaagtaggttatcacagattgacattctgaggcttaaaatgcttaggtacatatctcttgatagttcggtcacatctgatgatggtatgggggagaccagtgaaatgagatcgcgatcgcttttaacacctcgtaaattcacaacaagtgggtcactcaatagacttaaatcgtataaagattttcaaaatataataacagatgaggataagacaaacgagctatttgagaatttcattaggcatccagagttattggtcacaaaaggcgaaacatttgaagaatttgtcaatacaatattatttaggtataattcaaagaaattcaaagaatctctgtcgatacaaaatccagcacaactctttattgagcaaatattattttccaacaaaccaataattgattacactagcatacatgataagattttcggattgcaagatatgccaggaatcgaagaactagatacaatcataggccgcaaaacatttgttgaaagttatgtccagattgtagatgatttaagcaacttaacactggatattaatgatgtcaagactatatttgccttctgtctcatgaatgatccactactaattacatctgctaataacataataatgtctgttaaagggcatagccaagaaagaataggacaatcagcatgcaaaatgccagaggtcaggagtctgaagcttatacattattcgccagcagttgttttgagagcctatgtgagagggccaacaaatgtgccaaatgtagatatagacgagcttgcgagggatctatctcatctggaagatttcatacaaagcacaaaactcagagagaatatgagagagagaatagaaataaatgagaaacggcatttaggaagagatttcaagtttgaaatcaaagaattgactagattttaccaagtgtgttatgattatataaaatctacagaacataaaatnaaggtattcatattgccatacaaagttttcacatcaattgaattctgtggcgcactgacagggaacttaataaatgacaaattgtggtatataacacattacttaaaaaatatagtgtccactacacacaaggcacaaatttcgtcctcacctgaattggaattgcaaatagctgatgaagcactgaggctaatagcacactttgccgatactttcttggcatctgaatcaagaattcaatttctgaaaaaggttatcgaagaattcacatacaaagggatacctgtaaaacatttatattccaaaataaagaattccaagttaagggtcaaattcttagggatccttttgtggttggatgacctaacacaaaatgatttggataagtttgatgcagataaatcagacgaaaagattatatggaataactggcaggtatcaagagatatgaacactggaccaatagatttaatgataagtggctattccaggcaactgcggatcacaggggaagatgataaattgattgctgctgaattgcaggtcactagattgtcagaagatttgatttacagacacggccaggcaatgttaaataaaccgcacggattgaagcttgaaaagatgcagcctgtaactgagatgtctaaacaactacattatatcgttttccagcagaggtcaagaaagcggtacttctattctatattgcccacccaaataattgaagatcataattctagaatcgaatcatctaggttaaacagagattcaaaatgggttcctgtgtgtcctgttgcagtatcaaaactctatcagcaaggacgacctatactttccaaggttaagaatctgaatatgcagactcattcactttctagaatacaggttaatgtggatgaatatgccattacaagaagagcgcattttcagaagatgcctttctttgaaggaccacccatcccttctggtggcatggatctatcagagttaatgaaatccacatccttattgagcttaaattatgacaatataaaaaatgcttctttattggatatgtctagagtattcaagtgcaatggcagtgaaaatgaccaaatggcttttgagttcctgtcagatgaaattctagagcaagacgtagttgaagaaatagaatgcaatcctatattttctatcagttatacaaaaagaggagaatccaatatgacttataaaaatgctttccacaaagctttaatctcagaatgtgacaaatttgaagaagcattcgactttcttgacatggggttttgctcgaacgagaaccttagtattttagaggaaatacattggattatcagttatttgaagacgaatcagtggtccacagaactagacaattgtattcatatgtgtatgtataggaatgggtatgatgcagagtatcatagatttgatataccttctaaattcctcaaagacccgataaaccgaacagtaaattggacagaggttattgaatttatactattaattgaagatttccaaacaaaaattgagccatggtcgagtatgaagtcacatttctgttcaaaagcacacagtgtagcattagagtgcatgaaaagcgagaaaagatcactggcagaatttgtacttcaaggagatgaacttgagtgtaggacttggcgaaatatgtgttaaagatgacatatctattgttaaaagtactactgtttttagtaagaatagaccagctcttgaggcaaccacaaaattttatagatcttttattgtgaaagactggtctgaatgcaatccagtgttagataaatttggaaattttatggttttaagtgttgatgataatggccatataatacctaaaatgtacacatgtagagcagcatgtgatattagattaaacaaagataatgctgaaataatattatcgtcaacaaagctcaaccacttcgaaattgtcggaacaacttcgacatcaggctggttcaaaaacacaataacaaacaatttggaacacacatgcgaacatgtgaccgtaaattgtggtcagaaatcagtaaaattccatgcatgttttagacaacataggggttgtataagattctttaaagggacatatatgccatactcaatgattgaagcaatgtgtgttaacatagagctaataattctgacattgtatatctttgctgcaattatatttgcattaatcataacaaagagttatgtggcatacctgctcctgccgttattttatccagtgacatggtcttacggaaaggtttataaaaagattaattcctgcccaaattgtctacttgcatctcatcctttcaccagctgccctaaaatctgtatatgcggttctagatttagttgcacagaagctcttaaggtgcatagaatgggtaaggactgtttaggttataaatctctaagcaaagctagacagatgtgtaaatcgaaaagctggtcctttacagcagctatattaactggattaatattgatggaatttatctcaccaattgcaggagagagaatgtataagcttgaggagttagctgatgagtttataaagctaacagagcaagtaaatattttagaaagaganatggaagtcttgaagcagtcaataattgttatgtttgcaatcattttggtattgttgctttttgaaaatatgatattcaaccgacttttcagcactttttatcgttcttgctccatgtgtggtttgatacattatagaccaggactcaagattgatttaaccaaaactaatagatgcggtagttgcatctgtggattcaatgagcagcaatcatctggttttgaatatgaaatatttctgaaggatatgcatatccagaaagagtcatgcaaatttagtccaagagtaaaccactttaggaatattaaagctttattatttgcacttgtaatctgtgctactatatatacagtttatgcagatgaagattgcttgtctaaagacattaaaataacatatcaagagttgcataattgcataggcccaaagataatgggcgacacttgtgtatcaaagaatgaattgtattctgatttatcctcaaaaaatctagtcacagaatatgataaaaaatattttgaacctgatactgtaaatgatcaattcaacaaaatagagtttgcccaagatgcacatagaatgatactattagaaagaatactttacaagacagaatgtgaaatgctaagcttaaaaaagaacagtggaccttataatgttgcctggcgcacatatttaaaaaatcataatatagacctatgcagtaggcacaactataaaatgatatgtcagtgtattaatacacactctatgtgtaaaaatacagatatagattacaacaaagagattgaaacatattataaaagcaatgctgcagcctatagagctgacctgaataccataatagacacattaaaaacggcattcagagggcttacaaaggtcctaattgaaaattatatagaaaaagatgactctgatgctcttaaggctttattcagtaatatcactgattctgtccaggacaattatcagatgattggaatattgaaatttgccagtaagctattagatattaaccttggtagatccacccgctcagctcatcattctataatgacaaacgaaattcccaaatctaatccttttactgattacagttattccaatgtgaacataaaggagtgcatgtcaccagagagcttgaaatgttttaagaagagagacagtacaccgcacacaaatcacctgctttgcaagatagacagcaaatataaagcatttgactggccagagatagaaacaattcaaaaaggtcaaaaattgtgtcttggtgacagtcattgcaacttggaatttacagccataactgcagataagattatgtcattaactaactgttataaggaatctttcactgcgcaaccagcagatatgcagactggaattaaaaaatgctcagctgatgaaattggagaatgtacaacacttgaagacaagacatggccgatcgtattctgtggtggcaaatattactactctgatagcaaagagcatgccaaggacggttctatcaacaactattgtttaaccaacaaatgctctgaacaacgttttccaatacatgaaaattggtttaaaaaatgtaattgggataagacccacaaagaatttagcactatgagacaaataaactataatgatataacttcttatagaaaagcaatagaatctgagataggaacagatttgatgacacaccattataagcccacaaagaaccttccgcatgttgtgccaaggtatcatagtatagatgtacaaggtacagaatcaacagagggtgttatcaatggtttcatacaaaatacaatacctgctattagtggtctaggtgtcggttatcatctgaatttcaaaggcaatcagttatttgacatagttatttttgtgaaaaaggctgtatataaagcacagtaccagaaagcatacaccacaggtcccagtatatccataaatattgaacacaatgaaagatgcacaggccactgccccgaaaagattcctgcaaaagaaggttggctaacattttctaaagaacatactagttcttggggatgtgaagaatacggctgtcttgctatagatacaggctgtctatatggttcttgtcaagatgtcatacgcccagaattagatgtttataagaagattggcagtgaagcatcactgatagaaatatgcataactttgcctcatgaaacttattgcaatgatatggatatattagaaccgattataggtgataaattaagtgcatcctttcagaatacgcagactaaccaacttccgactcttatagcttataaaaaagggaaaatatacacaggtcaaatcaatgatattggaaatacagcattgcagtgcggctcaatccaagtaattaatgggtcaactatcggaactggcagccccaaattcgattatatatgccatgctatgagaaggaaagatgttattgtaaggaagtgtttcaatgacaattatcagtcatgcactaggttagaaaaacggaatgacttgaccccttatagaaaaggcgatgtcattgaagtatcaaaaacaggatcaaacatgggccaaatgacatttaaaatagaactaggtgatatcaactataaaatattcactaaatcaatagatcttcaaatgtctggcatttgtgctgggtgtattgactgtgctgaaggtatttcatgctctataaatgctgaagtgtcggccgaaacagtctgccattgtaaaacaaactgtgaagattttataaataatatagtgttttcaccacaaatcaagaattacaatattaaagttcactgtaaatctaaagttgaaaagataatagcgcatatctgtgggagagacatcgatttacaattaactgttaaaccatacaatcagaagatagatttgtcgcagttagatgaatcaaattacataaaggaagaggatctccagtgcgggacatggttatgtaaagtgcaaaaagagggggttgatattatattcaaaggattattttcaggtttagggagatactggaccatattgatttattcaattataggtgtggtaataattgtgatattagtttatatcctgttgcccataggtcggcttttaaaagcattcctaatcagacatgaaatagaatatgccatggagcaaaaaatcaagtaggtaccacaacggactacatctacatttgatccggaggcagcatatgtggcatttgaagctagatacggacaagtgctcaatgctggtgttgttagagtcttcttcctcaaccaaaagaaggccaaagatgtcttacgtaagacatcgcggcccatggttgaccttacttttggtggggtccaatttgcaatggttaataaccatttcccacaattccagtcgaatccagtgccggacaacggtcttaccctgcaccgtctgtcaggatacctagctcgctgggccttcacccagatgcgatcacctattaagcaagctgagtttagggccactgtggtggtgcctttggcagaggtgaagggttgtacttggaatgatggtgacgcgatgtacctggggtttgctgccggtgctgagatgtttctgcaaacattcactttcttccctctagtgattgagatgcatagggtcctcaaggatggcatggacgtcaacttcatgaagaaagtccttcggcagagatatggccagaagactgctgaacagtggatgcgtgaagaaatagttgctgtaagagcagcttttgaagctgtaggaactttggcctgggccaggactggattctccccagcagcaagagacttcttgcgccaatttggaattgacatatag
>LACENAM_240049000002WSC_Brazil_AM_Manaus_2023-12-29
actacttttctcgagaattttgcagagctgcaaaccttgagtatagaaatgatgttcctgctgaggatatttgtgctgaagtccttgatggttacaaagcaaggaaagtgcgcttttgcacacctgataattacttactacacgacgggaaaatgtatataatagatttcaaagtgtctgtggatgatcggtcttccagaattacaagagagaaatacaatgaaatttttggagaagtgttcaacccagaaggtgtggactttgaaatcgttattatcaggttggatccttcaaatatggctatacatgttgactctcgagatttcatgaatacaatcggaccaatcacgctaaacattagtatgcaatggttttttgatatgaaagacttcttatttggcaaattccgggatgatgataaattccatgctataataagccaaggagaattcacaatgacattgccatggatcgaagaagatactccagaattgcttgcccatcctatatacaatgagttcatgaattcaatgccagagtcagaacaggccctgttcaaagaagcattggaattcaaatcattcggagcagaaaaatggaatattttcttaaagggagtgatgtctaagtatggtgaatattataaagaatttaccaaaggacatgcccaatccatattcttggcaacaggggactaccccaaaccagataaggaccaaatttcagctggctggcgagagatggtaagtagagtgagctctgaacgtgacatgtcaaatgacataaatcaggaaaaaccaagcatacattttatatgggcacaaaatgactcaagtagcaataataacatacaaaaattaatcaaactatccaaatcattgcaagccatgagtggaacaggaagctatataagtgccttcaaatcattaggaagattgatggatatatcatcagacatcaaaaagtatgagtcattctgcggaaaattaaaatctttggcaaggtctagcgtaaagaaactcgacaggaaaatagaaccggtacaaattggaacagcaactgtcttatgggaacaacaatttaaattagatacggatgtcataaaaagagaagacagaatacatttaatgaaagattatttcggaattggtaaacacaagtctttttcaaaaaagctaaacaatgacataaataccgataagcctaaaatattgaattttgacaatgacgatatagttaggaaatgcaaagataaatataatcaagtcacacataacttgtctcaagttaatgaattagacaagattggaaattacctagagcatttttcagctaaaattagtgcctgcagtgtagaaatgtgggactttatatataatacgactaaaactaagtactggcaatgcatcaacgactactctaccctaatgaaaaacatgctagctgtttcccaatataataggcacaatacctttaggattgtctcatgtgcaaataacaatgtatttggcttagtgatgccaagctcagacataaaaacaaaaaaagcaacattagtctatgcaataatagctctccacaatgaggagacagagatagcagaacttggttcactctattccactttcaagacaacaacaggctatatttcaatatcgaaagcttttaggctagataaagaaaggtgccagcgcatagtgtcctctccaggcttatttcttatgacaagctgtctattattcaatggtaataagagtctagagtttgataagttactaggcttttcattttttacatcaatatcgattacaaaagctatgctctctcttactgagccttcacgctatatgatcatgaattcattggcagtttctagccatgtaaaagagtatatatctgaaaaattttctccttatacaaaaacagcattttctgtagtgatgacagatttgattaaaaaaggttgctattcagcatatgaacagaggaaaaaggtccaaataagggatataaagttaacagactacgatataacacagaaaggggtagattccaaaagagatcttaaatccatttggttcccgggaaaggtaaatttaaaagaatacttgaaccagatttatttaccattttattttaattccaaaggattgcatgaaaagcatcatgttttaatagatttggctaaaacagtgctagaaatcgaaaaagagcaaagagaatcattacccgagccatggtcagagatacctgctaagcagactgtcaacttaaacattttgatttactcaattgcaaggaatttgaacttagatacttcaagacataattttgtgaggagccgggtggaaaatgcaaataactttaacagatctataacaacaatatccacctttaccagctcgaaatcatgcattaaaattggtgattttgaggaagagaaaaagaagaaaacaaaaaatgatgcaaagaaactagcaaaagatatttctaaattaactatagccaacccagcattcttagatgaaatcacaaatgaacatgagataagacactcaacttacgaggatttgaaacaatctatcccagattacacagactatatgtctgtaaaagtttttgatagactatatgagaagattactactaacgaaataagtgataaagaaacagtcaagttgattctagagactatgaagaagcataaaatattttactttggattcttcaacaaaggacaaaaaacagctaaagatagagaaatatttttaggtgaattcgaggcaaaaatgtgcctgtaccttgttgaaagaatagccaaagagagatgcaaattaaacccagaagaaatgataagcgaaccaggcgactctaagttacgagtattggaaaagcaatcagaagatgaaattaggtatatcagcaacacaataaagacattgggaaatgccatagaaaacctgcaatccgggtctttaaattgggcagatatatgtgaaagtaaggcacgagggcttaaaatagaaataaatgctgatatgtctaaatggagtgcccaagatgtgcttttcaagtatttctggctgatagtacttgatcctatcttatatcctgctgagaggaagagaataatttattttctatgtaattacatgcaaaaaaggcttataatgcctgatgaattgctcactacgatattggaccagagggttccttattcaaatgatataattggggtgatgacaaacaattatagatccaacacagtagaaataaagcgaaactggcttcaaggcaatttaaattatacaagtagttacttgcacagctgtagtatgtctgtatataaagatataataagggaagcagcaacattattagagggggaagcccttgtgaattcaatggtacattctgatgataaccaaacatccatatgtatggtgcaaaacaagttgccagatgacaatgtaattgaattttgcatcaagatattcgagaaaatatgtttaacttttggaaatcaggcaaacatgaaaaagacatacctaaccaatttcatcaaggaattcgtttctttatttaatatacatggggagccattctctatatacgggaggtttttgcttacagcagtaggggactgtgcctatctggggccttatgaagatttagcaagtaggctatctgcaacacaaaccgctataaagcatggctgcccaccatcactggcatgggtatccattgctttgaatcactggataactcacaccacgtataatatgttacctggccaaaataatgacccattaccattcttccctaccaacaatagaaatgaaataccagtggagatgtgcggaatactagaaagtgacttatcaacaattgcactaaccggtttagaagcgggaaatgtcacgtttctaacaaatatagcaagaaaactatcatctccaatcttgcaaagagaaagtatccaagaccaatacaattctatagaaaaatgggacctaagtaggttatcacagattgacattctgaggcttaaaatgcttaggtacatatctcttgatagttcggtcacatctgatgatggtatgggggagaccagtgaaatgagatcgcgatcgcttttaacacctcgtaaattcacaacaagtgggtcactcaatagacttaaatcgtataaagattttcaaaatataataacagatgaggataagacaaacgagctatttgagaatttcattaggcatccagagttattggtcacaaaaggcgaaacatttgaagaatttgtcaatacaatattatttaggtataattcaaagaaattcaaagaatctctgtcgatacaaaatccagcacaactctttattgagcaaatattattttccaacaaaccaataattgattacactagcatacatgataagattttcggattgcaagatatgccaggaatcgaagaactagatacaatcataggccgcaaaacatttgttgaaagttatgtccagattgtagatgatttaagcaacctaacactggatattaatgatgtcaagactatatttgccttctgtctcatgaatgatccactactaattacatctgctaataacataataatgtctgttaaagggcatagccaagaaagaataggacaatcagcatgcaaaatgccagaggtcaggagtctgaagcttatacattattcgccagcagttgttttgagagcctatgtgagagggccaacaaatgtgccaaatgtagatatagacgagcttgcgagggatctatctcatctggaagatttcatacaaagcacaaaactcagagagaatatgagagagagaatagaaataaatgagaaacggcatttaggaagagatttcaagtttgaaatcaaagaattgactagattttaccaagtgtgttatgattatataaaatctacagaacataaaattaaggtattcatattgccatacaaagttttcacatcaattgaattctgtggcgcactgacagggaacttaataaatgacaaattgtggtatataacacattacttaaaaaatatagtgtccactacacacaaggcacaaatttcgtcctcacctgaattggaattgcaaatagctgatgaagcactgaggctaatagcacactttgccgatactttcttggcatctgaatcaagaattcaatttctgaaaaaggttatcgaagaattcacatacaaagggatacctgtaaaacatttatattccaaaataaagaattccaagttaagggtcaaattcttagggatccttttgtggttggatgacctaacacaaaatgatttggataagtttgatgcagataaatcagacgaaaagattatatggaataactggcaggtatcaagagatatgaacactggaccaatagatttaatgataagtggctattccaggcaactgcggatcacaggggaagatgataaattgattgctgctgaattgcaggtcactagattgtcagaagatttgatttacagacacggccaggcaatgttaaataaaccgcacggattgaagcttgaaaagatgcagcctgtaactgagatgtctaaacaactacattatatcgttttccagcagaggtcaagaaagcggtacttctattctatattgcccacccaaataattgaagatcataattctagaatcgaatcatctaggttaaacagagattcaaaatgggttcctgtgtgtcctgttgcagtatcaaaactctatcagcaaggacgacctatactttccaaggttaagaatctgaatatgcagactcattcactttctagaatacaggttaatgtggatgaatatgccattacaagaagagcgcattttcagaagatgcctttctttgaaggaccatccatcccttctggtggcatggatctatcagagttaatgaaatccacatccttattgagcttaaattatgacaatataaaaaatgcttctttattggatatgtctagagtattcaagtgcaatggcagtgaaaatgaccaaatggcttttgagttcctgtcagatgaaattctagagcaagacgtagttgaagaaatagaatgcaatcctatattttctatcagttatacaaaaagaggagaatccaatatgacttataaaaatgctttccacaaagctttaatctcagaatgtgacaaatttgaagaagcattcgactttcttgacatggggttttgctcgaacgagaaccttagtattttagaggaaatacattggattatcagttatttgaagacgaatcagtggtccacagaactagacaattgtattcatatgtgtatgtataggaatgggtatgatgcagagtatcatagatttgatataccttctaaattcctcaaagacccgataaaccgaacagtaaattggacagaggttattgaatttatactattaattgaagatttccaaacaaaaattgagccatggtcgagtatgaagtcacatttctgttcaaaagcacacagtgtagcattagagtgcatgaaaagcgagaaaagatcactggcagaatttgtacttcaaggagatgaacttgagtgtaggacttggcgaaatatgtgttaaagatgacatatctattgttaaaagtactactgtttttagtaagaatagaccagctcttgaggcaaccacaaaattttatagatcttttattgtgaaagactggtctgaatgcaatccagtgttagataaatttggaaattttatggttttaagtgttgatgataatggccatataatacctaaaatgtacacatgtagagcagcatgtgatattagattaaacaaagataatgctgaaataatattatcgtcaacaaagctcaaccacttcgaaattgtcggaacaacttcgacatcaggctggttcaaaaacacaataacaaacaatttggaacacacatgcgaacatgtgaccgtaaattgtggtcagaaatcagtaaaattccatgcatgttttagacaacataggggttgtataagattctttaaagggacatatatgccatactcaatgattgaagcaatgtgtgttaacatagagctaataattctgacattgtatatctttgctgcaattatatttgcattaatcataacaaagagttatgtggcatacctgctcctgccgttattttatccagtgacatggtcttacggaaaggtttataaaaagattaattcctgcccaaattgtctacttgcatctcatcctttcaccagctgccctaaaatctgtatatgcggttctagatttagttgcacagaagctcttaaggtgcatagaatgggtaaggactgtttaggttataaatctctaagcaaagctagacagatgtgtaaatcgaaaagctggtccttcacagcagctatattaactggattaatattgatggaatttatctcaccaattgcaggagagagaatgtataagcttgaggagttagctgatgagtttataaagctaacagagcaagtaaatattttagaaagagaaatggaagtcttgaagcagtcaataattgttatgtttgcaatcattttggtattgttgctttttgaaaatatgatattcaaccgacttttcagcactttttatcgttcttgctccatgtgtggtttgatacattatagaccaggactcaagattgatttaaccaaaactaatagatgcggtagttgcatctgtggattcaatgagcagcaatcatctggttttgaatatgaaatatttctgaaggatatgcatatccagaaagagtcatgcaaatttagtccaagagtaaaccactttaggaatattaaagctttattatttgcacttgtaatctgtgctactatatatacagtttatgcagatgaagattgcttgtctaaagacattaaaataacatatcaagagttgcataattgcataggcccaaagataatgggcgacacttgtgtatcaaagaatgaattgtattctgatttatcctcaaaaaatctagtcacagaatatgataaaaaatattttgaacctgatactgtaaatgatcaattcaacaaaatagagtttgcccaagatgcacatagaatgatactattagaaagaatactttacaagacagaatgtgaaatgctaagcttaaaaaagaacagtggaccttataatgttgcctggcgcacatatttaaaaaatcataatatagacctatgcagtaggcacaactataaaatgatatgtcagtgtattaatacacactctatgtgtaaaaatacagatatagattacaacaaagagattgaaacatattataaaagcaatgctgcagcctatagagctgacctgaataccataatagacacattaaaaacggcattcagagggcttacaaaggtcctaattgaaaattatatagaaaaagatgactctgatgctcttaaggctttattcagtaatattactgattctgtccaggacaattatcagatgattggaatattgaaatttgccagtaagctattagatattaaccttggtagatccacccgctcagctcatcattctataatgacaaacgaaattcccaaatctaatccttttactgattacagttattccaatgtgaacataaaggagtgcatgtcaccagagagcttgaaatgttttaagaagagagacagtacaccgcacacaaatcacctgctttgcaagatagacagcaaatataaagcatttgactggccagagatagaaacaattcaaaaaggtcaaaaattgtgtcttggtgacagtcattgcaacttggaatttacagccataactgcagataagattatgtcattaactaactgttataaggaatctttcactgcgcaaccagcagatatgcagactggaattaaaaaatgctcagctgatgaaattggagaatgtacaacacttgaagacaagacatggccgatcgtattctgtggtggcaaatattactactctgatagcaaagagcatgccaaggacggttctatcaacaactattgtttaaccaacaaatgctctgaacaacgttttccaatacatgaaaattggtttaaaaaatgtaattgggataagacccacaaagaatttagcactatgagacaaataaactataatgatataacttcttatagaaaagcaatagaatctgagataggaacagatttgatgacacaccattataagcccacaaagaaccttccgcatgttgtgccaaggtatcatagtatagatgtacaaggtacagaatcaacagagggtgttatcaatggtttcatacaaaatacaatacctgctattagtggtctaggtgtcggttatcatctgaatttcaaaggcaatcagttatttgacatagttatttttgtgaaaaaggctgtatataaagcacagtaccagaaagcatacaccacaggtcccagtatatccataaatattgaacacaatgaaagatgcacaggccactgccccgaaaagattcctgcaaaagaaggttggctaacattttctaaagaacatactagttcttggggatgtgaagaatacggctgtcttgctatagatacaggctgtctatatggttcttgtcaagatgtcatacgcccagaattagatgtttataagaagattggcagtgaagcatcactgatagaaatatgcataactttgcctcatgaaacttattgcaatgatatggatatattagaaccgattataggtgataaattaagtgcatcctttcagaatacgcagactaaccaacttccgactcttatagcttataaaaaagggaaaatatacacaggtcaaatcaatgatattggaaatacagcattgcagtgcggctcaatccaagtaattaatgggtcaactatcggaactggcagccccaaattcgattatatatgccatgctatgagaaggaaagatgttattgtaaggaagtgtttcaatgacaattatcagtcatgcactaggttagaaaaacggaatgacttgaccccttatagaaaaggcgatgtcattgaagtatcaaaaacaggatcaaacatgggccaaatgacatttaaaatagaactaggtgatatcaactataaaatattcactaaatcaatagatcttcaaatgtctggcatttgtgctgggtgtattgactgtgctgaaggtatttcatgctctataaatgctgaagtgtcggccgaaacagtctgccattgtaaaacaaactgtgaagattttataaataatatagtgttttcaccacaaatcaagaattacaatattaaagttcactgtaaatctaaagttgaaaagataatagcgcatatctgtgggagagacatcgatttacaattaactgttaaaccatacaatcagaagatagatttgtcgcagttagatgaatcaaattacataaaggaagaggatctccagtgcgggacatggttatgtaaagtgcaaaaagagggggttgatattatattcaaaggattattttcaggtttagggagatactggaccatattgatttattcaattataggtgtggtaataattgtgatattagtttatatcctgttgcccataggtcggcttttaaaagcattcctaatcagacatgaaatagaatatgccatggagcaaaaaatcaagtaggtaccacaacggactacatctacatttgatccggaggcagcatatgtggcatttgaagctagatacggacaagtgctcaatgctggtgttgttagagtcttcttcctcaaccaaaagaaggccaaagatgtcttacgtaagacatcgcggcccatggttgaccttacttttggtggggtccaatttgcaatggttaataaccatttcccacaattccagtcgaatccagtgccggacaacggtcttaccctgcaccgtctgtcaggatacctagctcgctgggccttcacccagatgcgatcacctattaagcaagctgagtttagggccactgtggtggtgcctttggcagaggtgaagggttgtacttggaatgatggtgacgcgatgtacctggggtttgctgccggtgctgagatgtttctgcaaacattcactttcttccctctagtgattgagatgcatagggtcctcaaggatggcatggacgtcaacttcatgaagaaagtccttcggcagagatatggccagaagactgctgaacagtggatgcgtgaagaaatagttgctgtaagagcagcttttgaagctgtaggaactttggcctgggccaggactggattctccccagcagcaagagacttcttgcgccaatttggaattgacatatag
>LACENAM_240201000487LFB_AM_PARINTINS_2024-02-01
actacttttctcgagaattttgcagagctgcaaaccttgagtatagaaatgatgttcctgctgaggatatttgtgctgaagtccttgatggttacaaagcaaggaaagtgcgcttttgcacacctgataattacttactacacgacgggaaaatgtatataatagatttcaaagtgtctgtggatgatcggtcttccagaattacaagagagaaatacaatgaaatttttggagaagtgttcaacccagaaggtgtggactttgaaatcgttattatcaggttggatccttcaaatatggctatacatgttgactctcgagatttcatgaatacaatcggaccaatcacgctaaacattagtatgcaatggttttttgatatgaaagacttcttatttggcaaattccgggatgatgataaattccatgctataataagccaaggagaattcacaatgacattgccatggatcgaagaagatactccagaattgcttgcccatcctatatacaatgagttcatgaattcaatgccagagtcagaacaggccctgttcaaagaagcattggaattcaaatcattcggagcagaaaaatggaatattttcttaaagggagtgatgtctaagtatggtgaatattataaagaatttaccaaaggacatgcccaatccatattcttggcaacaggggactaccccaaaccagataaggaccaaatttcagctggctggcgagagatggtaagtagagtgagctctgaacgtgacatgtcaaatgacataaatcaggaaaaaccaagcatacattttatatgggcacaaaatgactcaagtagcaataataacatacaaaaattaatcaaactatccaaatcattgcaagccatgagtggaacaggaagctatataagtgccttcaaatcattaggaagattgatggatatatcatcagacatcaaaaagtatgagtcattctgcggaaaattaaaatctttggcaaggtctagcgtaaagaaactcgacaggaaaatagaaccggtacaaattggaacagcaactgtcttatgggaacaacaatttaaattagatacggatgtcataaaaagagaagacagaatacatttaatgaaagattatttcggaattggtaaacacaagtctttttcaaaaaagctaaacaatgacataaataccgataagcctaaaatattgaattttgacaatgacgatatagttaggaaatgcaaagataaatataatcaagtcacacataacttgtctcaagttaatgaattagacaagattggaaattacctagagcatttttcagctaaaattagtgcctgcagtgtagaaatgtgggactttatatataatacgactaaaactaagtactggcaatgcatcaacgactactctaccctaatgaaaaacatgctagctgtttcccaatataataggcacaatacctttaggattgtctcatgtgcaaataacaatgtatttggcttagtgatgccaagctcagacataaaaacaaaaaaagcaacattagtctatgcaataatagctctccacaatgaggagacagagatagcagaacttggttcactctattccactttcaagacaacaacaggctatatttcaatatcgaaagcttttaggctagataaagaaaggtgccagcgcatagtgtcctctccaggcttatttcttatgacaagctgtctattattcaatggtaataagagtctagagtttgataagttactaggcttttcattttttacatcaatatcgattacaaaagctatgctctctcttactgagccttcacgctatatgatcatgaattcattggcagtttctagccatgtaaaagagtatatatctgaaaaattttctccttatacaaaaacagcattttctgtagtgatgacagatttgattaaaaaaggttgctattcagcatatgaacagaggaaaaaggtccaaataagggatataaagttaacagactacgatataacacagaaaggggtagattccaaaagagatcttaaatccatttggttcccgggaaaggtaaatttaaaagaatacttgaaccagatttatttaccattttattttaattccaaaggattgcatgaaaagcatcatgttttaatagatttggctaaaacagtgctagaaatcgaaaaagagcaaagagaatcattacccgagccatggtcagagatacctgctaagcagactgtcaacttaaacattttgatttactcaattgcaaggaatttgaacttagatacttcaagacataattttgtgaggagccgggtggaaaatgcaaataactttaacagatctataacaacaatatccacctttaccagctcgaaatcatgcattaaaattggtgattttgaggaagagaaaaagaagaaaacaaaaaatgatgcaaagaaactagcaaaagatatttctaaattaactatagccaacccagcattcttagatgaaatcacaaatgaacatgagataagacactcaacttacgaggatttgaaacaatctatcccagattacacagactatatgtctgtaaaagtttttgatagactatatgagaagattactactaacgaaataagtgataaagaaacagtcaagttgattctagagactatgaagaagcataaaatattttactttggattcttcaacaaaggacaaaaaacagctaaagatagagaaatatttttaggtgaattcgaggcaaaaatgtgcctgtaccttgttgaaagaatagccaaagagagatgcaaattaaacccagaagaaatgataagcgaaccaggcgactctaagttacgagtattggaaaagcaatcagaagatgaaattaggtatatcagcaacacaataaagacattgggaaatgccatagaaaacctgcaatccgggtctttaaattgggcagatatatgtgaaagtaaggcacgagggcttaaaatagaaataaatgctgatatgtctaaatggagtgcccaagatgtgcttttcaagtatttctggctgatagtacttgatcctatcttatatcctgctgagaggaagagaataatttattttctatgtaattacatgcaaaaaaggcttataatgcctgatgaattgctcactacgatattggaccagagggttccttattcaaatgatataattggggtgatgacaaacaattatagatccaacacagtagaaataaagcgaaactggcttcaaggcaatttaaattatacaagtagttacttgcacagctgtagtatgtctgtatataaagatataataagggaagcagcaacattattagagggggaagcccttgtgaattcaatggtacattctgatgataaccaaacatccatatgtatggtgcaaaacaagttgccagatgacaatgtaattgaattttgcatcaagatattcgagaaaatatgtttaacttttggaaatcaggcaaacatgaaaaagacatacctaaccaatttcatcaaggaattcgtttctttatttaatatacatggggagccattctctatatacgggaggtttttgcttacagcagtaggggactgtgcctatctggggccttatgaagatttagcaagtaggctatctgcaacacaaaccgctataaagcatggctgcccaccatcactggcatgggtatccattgctttgaatcactggataactcacaccacgtataatatgttacctggccaaaataatgacccattaccattcttccctaccaacaatagaaatgaaataccagtggagatgtgcggaatactagaaagtgacttatcaacaattgcactaaccggtttagaagcgggaaatgtcacgtttctaacaaatatagcaagaaaactatcatctccaatcttgcaaagagaaagtatccaagaccaatacaattctatagaaaaatgggacctaagtaggttatcacagattgacattctgaggcttaaaatgcttaggtacatatctcttgatagttcggtcacatctgatgatggtatgggggagaccagtgaaatgagatcgcgatcgcttttaacacctcgtaaattcacaacaagtgggtcactcaatagacttaaatcgtataaagattttcaaaatataataacagatgaggataagacaaacgagctatttgagaatttcattaggcatccagagttattggtcacaaaaggcgaaacatttgaagaatttgtcaatacaatattatttaggtataattcaaagaaattcaaagaatctctgtcgatacaaaatccagcacaactctttattgagcaaatattattttccaacaaaccaataattgattacactagcatacatgataagattttcggattgcaagatatgccaggaatcgaagaactagatacaatcataggccgcaaaacatttgttgaaagttatgtccagattgtagatgatttaagcaacttaacactggatattaatgatgtcaagactatatttgccttctgtctcatgaatgatccactactaattacatctgctaataacataataatgtctgttaaagggcatagccaagaaagaataggacaatcagcatgcaaaatgccagaggtcaggagtctgaagcttatacattattcgccagcagttgttttgagagcctatgtgagagggccaacaaatgtgccaaatgtagatatagacgagcttgcgagggatctatctcatctggaagatttcatacaaagcacaaaactcagagagaatatgagagagagaatagaaataaatgagaaacggcatttaggaagagatttcaagtttgaaatcaaagaattgactagattttaccaagtgtgttatgattatataaaatctacagaacataaaattaaggtattcatattgccatacaaagttttcacatcaattgaattctgtggcgcactgacagggaacttaataaatgacaaattgtggtatataacacattacttaaaaaatatagtgtccactacacacaaggcacaaatttcgtcctcacctgaattggaattgcaaatagctgatgaagcactgaggctaatagcacactttgccgatactttcttggcatctgaatcaagaattcaatttctgaaaaaggttatcgaagaattcacatacaaagggatacctgtaaaacatttatattccaaaataaagaattccaagttaagggtcaaattcttagggatccttttgtggttggatgacctaacacaaaatgatttggataagtttgatgcagataaatcagacgaaaagattatatggaataactggcaggtatcaagagatatgaacactggaccaatagatttaatgataagtggctattccaggcaactgcggatcacaggggaagatgataaattgattgctgctgaattgcaggtcactagattgtcagaagatttgatttacagacacggccaggcaatgttaaataaaccgcacggattgaagcttgaaaagatgcagcctgtaactgagatgtctaaacaactacattatatcgttttccagcagaggtcaagaaagcggtacttctactctatattgcccacccaaataattgaagatcataattctagaatcgaatcatctaggttaaacagagattcaaaatgggttcctgtgtgtcctgttgcagtatcaaaactctatcagcaaggacgacctatactttccaaggttaagaatctgaatatgcagactcattcactttctagaatacaggttaatgtggatgaatatgccattacaagaagagcgcattttcagaagatgcctttctttgaaggaccatccatcccttctggtggcatggatctatcagagttaatgaaatccacatccttattgagcttaaattatgacaatataaaaaatgcttctttattggatatgtctagagtattcaagtgcaatggcagtgaaaatgaccaaatggcttttgagttcctgtcagatgaaattctagagcaagacgtagttgaagaaatagaatgcaatcctatattttctatcagttatacaaaaagaggagaatccaatatgacttataaaaatgctttccacaaagctttaatctcagaatgtgacaaatttgaagaagcattcgactttcttgacatggggttttgctcgaacgagaaccttagtattttagaggaaatacattggattatcagttatttgaagacgaatcagtggtccacagaactagacaattgtattcatatgtgtatgtataggaatgggtatgatgcagagtatcatagatttgatataccttctaaattcctcaaagacccgataaaccgaacagtaaattggacagaggttattgaatttatactattaattgaagatttccaaacaaaaattgagccatggtcgagtatgaagtcacatttctgttcaaaagcacacagtgtagcattagagtgcatgaaaagcgagaaaagatcactggcagaatttgtacttcaaggagatgaacttgagtgtaggacttggcgaaatatgtgttaaagatgacatatctattgttaaaagtactactgtttttagtaagaatagaccagctcttgaggcaaccacaaaattttatagatcttttattgtgaaagactggtctgaatgcaatccagtgttagataaatttggaaattttatggttttaagtgttgatgataatggccatataatacctaaaatgtacacatgtagagcagcatgtgatattagattaaacaaagataatgctgaaataatattatcgtcaacaaagctcaaccacttcgaaattgtcggaacaacttcgacatcaggctggttcaaaaacacaataacaaacaatttggaacacacatgcgaacatgtgaccgtaaattgtggtcagaaatcagtaaaattccatgcatgttttagacaacataggggttgtataagattctttaaagggacatatatgccatactcaatgattgaagcaatgtgtgttaacatagagctaataattctgacattgtatatctttgctgcaattatatttgcattaatcataacaaagagttatgtggcatacctgctcctgccgttattttatccagtgacatggtcttacggaaaggtttataaaaagattaattcctgcccaaattgtctacttgcatctcatcctttcaccagctgccctaaaatctgtatatgcggttctagatttagttgcacagaagctcttaaggtgcatagaatgggtaaggactgtttaggttataaatctctaagcaaagctagacagatgtgtaaatcgaaaagctggtcctttacagcagctatattaactggattaatattgatggaatttatctcaccaattgcaggagagagaatgtataagcttgaggagttagctgatgagtttataaagctaacagagcaagtaaatattttagaaagagaaatggaagtcttgaagcagtcaataattgttatgtttgcaatcattttggtattgttgctttttgaaaatatgatattcaaccgacttttcagcactttttatcgttcttgctccatgtgtggtttgatacattatagaccaggactcaagattgatttaaccaaaactaatagatgcggtagttgcatctgtggattcaatgagcagcaatcgtctggttttgaatatgaaatatttctgaaggatatgcatatccagaaagagtcatgcaaatttagtccaagagtaaaccactttaggaatattaaagctttattatttgcacttgtaatctgtgctactatatatacagtttatgcagatgaagattgcttgtctaaagacattaaaataacatatcaagagttgcataattgcataggcccaaagataatgggcgacacttgtgtatcaaagaatgaattgtattctgatttatcctcaaaaaatctagtcacagaatatgataaaaaatattttgaacctgatactgtaaatgatcaattcaacaaaatagagtttgcccaagatgcacatagaatgatactattagaaagaatactttacaagacagaatgtgaaatgctaagcttaaaaaagaacagtggaccttataatgttgcctggcgcacatatttaaaaaatcataatatagacctatgcagtaggcacaactataaaatgatatgtcagtgtattaatacacactctatgtgtaaaaatacagatatagattacaacaaagagattgaaacatattataaaagcaatgctgcagcctatagagctgacctgaataccataatagacacattaaaaacggcattcagagggcttacaaaggtcctaattgaaaattatatagaaaaagatgactctgatgctcttaaggctttattcagtaatattactgattctgtccaggacaattatcagatgattggaatattgaaatttgccagtaagctattagatattaaccttggtagatccacccgctcagctcatcattctataatgacaaacgaaattcccaaatctaatccttttactgattacagttattccaatgtgaacataaaggagtgcatgtcaccagagagcttgaaatgttttaagaagagagacagtacaccgcacacaaatcacctgctttgcaagatagacagcaaatataaagcatttgactggccagagatagaaacaattcaaaaaggtcaaaaattgtgtcttggtgacagtcattgcaacttggaatttacagccataactgcagataagattatgtcattaactaactgttataaggaatctttcactgcgcaaccagcagatatgcagactggaattaaaaaatgctcagctgatgaaattggagaatgtacaacacttgaagacaagacatggccgatcgtattctgtggtggcaaatattactactctgatagcaaagagcatgccaaggacggttctatcaacaactattgtttaaccaacaaatgctctgaacaacgttttccaatacatgaaaattggtttaaaaaatgtaattgggataagacccacaaagaatttagcactatgagacaaataaactataatgatataacttcttatagaaaagcaatagaatctgagataggaacagatttgatgacacaccattataagcccacaaagaaccttccgcatgttgtgccaaggtatcatagtatagatgtacaaggtacagaatcaacagagggtgttatcaatggtttcatacaaaatacaatacctgctattagtggtctaggtgtcggttatcatctgaatttcaaaggcaatcagttatttgacatagttatttttgtgaaaaaggctgtatataaagcacagtaccagaaagcatacaccacaggtcccagtatatccataaatattgaacacaatgaaagatgcacaggccactgccccgaaaagattcctgcaaaagaaggttggctaacattttctaaagaacatactagttcttggggatgtgaagaatacggctgtcttgctatagatacaggctgtctatatggttcttgtcaagatgtcatacgcccagaattagatgtttataagaagattggcagtgaagcatcactgatagaaatatgcataactttgcctcatgaaacttattgcaatgatatggatatattagaaccgattataggtgataaattaagtgcatcctttcagaatacgcagactaaccaacttccgactcttatagcttataaaaaagggaaaatatacacaggtcaaatcaatgatattggaaatacagcattgcagtgcggctcaatccaagtaattaatgggtcaactatcggaactggcagccccaaattcgattatatatgccatgctatgagaaggaaagatgttattgtaaggaagtgtttcaatgacaattatcagtcatgcactaggttagaaaaacggaatgacttgaccccttatagaaaaggcgatgtcattgaagtatcaaaaacaggatcaaacatgggccaaatgacatttaaaatagaactaggtgatatcaactataaaatattcactaaatcaatagatcttcaaatgtctggcatttgtgctgggtgtattgactgtgctgaaggtatttcatgctctataaatgctgaagtgtcggccgaaacagtctgccattgtaaaacaaactgtgaagattttataaataatatagtgttttcaccacaaatcaagaattacaatattaaagttcactgtaaatctaaagttgaaaagataatagcgcatatctgtgggagagacatcgatttacaattaactgttaaaccatacaatcagaagatagatttgtcgcagttagatgaatcaaattacataaaggaagaggatctccagtgcgggacatggttatgtaaagtgcaaaaagagggggttgatattatattcaaaggattattttcaggtttagggagatactggaccatattgatttattcaattataggtgtggtaataattgtgatattagtttatatcctgttgcccataggtcggcttttaaaagcattcctaatcagacatgaaatagaatatgccatggagcaaaaaatcaagtaggtaccacaacggactacatctacatttgatccggaggcagcatatgtggcatttgaagctagatacggacaagtgctcaatgctggtgttgttagagtcttcttcctcaaccaaaagaaggccaaagatgtcttacgtaagacatcgcggcccatggttgaccttacttttggtggggtccaatttgcaatggttaataaccatttcccacaattccagtcgaatccagtgccggacaacggtcttaccctgcaccgtctgtcaggatacctagctcgctgggccttcacccagatgcgatcacctattaagcaagctgagtttagggccactgtggtggtgcctttggcagaggtgaagggttgtacttggaatgatggtgacgcgatgtacctggggtttgctgccggtgctgagatgtttctgcaaacattcactttcttccctctagtgattgagatgcatagggtcctcaaggatggcatggacgtcaacttcatgaagaaagtccttcggcagagatatggccagaagactgctgaacagtggatgcgtgaagaaatagttgctgtaagagcagcttttgaagctgtaggaactttggcctgggccaggactggattctccccagcagcaagagacttcttgcgccaatttggaattgacatatag
>LACENAM_ILMD_240049000138_Brazil_AM_MANAUS_2024-01-04
actacttttctcgagaattttgcagagctgcaaaccttgagtatagaaatgatgttcctgctgaggatatttgtgctgaagtccttgatggttacaaagcaaggaaagtgcgcttttgcacacctgataattacttactacacgacgggaaaatgtatataatagatttcaaagtgtctgtggatgatcggtcttccagaattacaagagagaaatacaatgaaatttttggagaagtgttcaacccagaaggtgtggactttgaaatcgttattatcaggttggatccttcaaatatggctatacatgttgactctcgagatttcatgaatacaatcggaccaatcacgctaaacattagtatgcaatggttttttgatatgaaagacttcttatttggtaaattccgggatgatgataaattccatgctataataagccaaggagaattcacaatgacattgccatggatcgaagaagatactccagaattgcttgcccatcctatatacaatgagttcatgaattcaatgccagagtcagaacaggccctgttcaaagaagcattggaattcaaatcattcggagcagaaaaatggaatattttcttaaagggagtgatgtctaagtatggtgaatattataaagaatttaccaaaggacatgcccaatccatattcttggcaacaggggactaccccaaaccagataaggaccaaatttcagctggctggcgagagatggtaagtagagtgagctctgaacgtgacatgtcaaatgacataaatcaggaaaaaccaagcatacattttatatgggcacaaaatgactcaagtagcaataataacatacaaaaattaatcaaactatccaaatcattgcaagccatgagtggaacaggaagctatataagtgccttcaaatcattaggaagattgatggatatatcatcagacatcaaaaagtatgagtcattctgcggaaaattaaaatctttggcaaggtctagcgtaaagaaactcgacaggaaaatagaaccggtacaaattggaacagcaactgtcttatgggaacaacaatttaaattagatacggatgtcataaaaagagaagacagaatacatttaatgaaagattatttcggaattggtaaacacaagtctttttcaaaaaagctaaacaatgacataaataccgataagcctaaaatattgaattttgacaatgacgatatagttaggaaatgcaaagataaatataatcaagtcacacataacttgtctcaagttaatgaattagacaagattggaaattacctagagcatttttcagctaaaattagtgcctgcagtgtagaaatgtgggactttatatataatacgactaaaactaagtactggcaatgcatcaacgactactctaccctaatgaaaaacatgctagctgtttcccaatataataggcacaatacctttaggattgtctcatgtgcaaataacaatgtatttggcttagtgatgccaagctcagacataaaaacaaaaaaagcaacattagtctatgcaataatagctctccacaatgaggagacagagatagcagaacttggttcactctattccactttcaagacaacaacaggctatatttcaatatcgaaagcttttaggctagataaagaaaggtgccagcgcatagtgtcctctccaggcttatttcttatgacaagctgtctattattcaatggtaataagagtctagagtttgataagttactaggcttttcattttttacatcaatatcgattacaaaagctatgctctctcttactgagccttcacgctatatgatcatgaattcattggcagtttctagccatgtaaaagagtatatatctgaaaaattttctccttatacaaaaacagcattttctgtagtgatgacagatttgattaaaaaaggttgctattcagcatatgaacagaggaaaaaggtccaaataagggatataaagttaacagactacgatataacacagaaaggggtagattccaaaagagatcttaaatccatttggttcccgggaaaggtaaatttaaaagaatacttgaaccagatttatttaccattttattttaattccaaaggattgcatgaaaagcatcatgttttaatagatttggctaaaacagtgctagaaatcgaaaaagagcaaagagaatcattacccgagccatggtcagagatacctgctaagcagactgtcaacttaaacattttgatttactcaattgcaaggaatttgaacttagatacttcaagacataattttgtgaggagccgggtggaaaatgcaaataactttaacagatctataacaacaatatccacctttaccagctcgaaatcatgcattaaaattggtgattttgaggaagagaaaaagaagaaaacaaaaaatgatgcaaagaaactagcaaaagatatttctaaattaactatagccaacccagcattcttagatgaaatcacaaatgaacatgagataagacactcaacttacgaggatttgaaacaatctatcccagattacacagactatatgtctgtaaaagtttttgatagactatatgagaagattactactaacgaaataagtgataaagaaacagtcaagttgattctagagactatgaagaagcataaaatattttactttggattcttcaacaaaggacaaaaaacagctaaagatagagaaatatttttaggtgaattcgaggcaaaaatgtgcctgtaccttgttgaaagaatagccaaagagagatgcaaattaaacccagaagaaatgataagcgaaccaggcgactctaagttacgagtattggaaaagcaatcagaagatgaaattaggtatatcagcaacacaataaagacattgggaaatgccatagaaaacctgcaatccgggtctttaaattgggcagatatatgtgaaagtaaggcacgagggcttaaaatagaaataaatgctgatatgtctaaatggagtgcccaagatgtgcttttcaagtatttctggctgatagtacttgatcctatcttatatcctgctgagaggaagagaataatttattttctatgtaattacatgcaaaaaaggcttataatgcctgatgaattgctcactacgatattggaccagagggttccttattcaaatgatataattggggtgatgacaaacaattatagatccaacacagtagaaataaagcgaaactggcttcaaggcaatttaaattatacaagtagttacttgcacagctgtagtatgtctgtatataaagatataataagggaagcagcaacattattagagggggaagcccttgtgaattcaatggtacattctgatgataaccaaacatccatatgtatggtgcaaaacaagttgccagatgacaatgtaattgaattttgcatcaagatattcgagaaaatatgtttaacttttggaaatcaggcaaacatgaaaaagacatacctaaccaatttcatcaaggaattcgtttctttatttaatatacatggggagccattctctatatacgggaggtttttgcttacagcagtaggggactgtgcctatctggggccttatgaagatttagcaagtaggctatctgcaacacaaaccgctataaagcatggctgcccaccatcactggcatgggtatccattgctttgaatcactggataactcacaccacgtataatatgttacctggccaaaataatgacccattaccattcttccctaccaacaatagaaatgaaataccagtggagatgtgcggaatactagaaagtgacttatcaacaattgcactaaccggtttagaagcgggaaatgtcacgtttctaacaaatatagcaagaaaactatcatctccaatcttgcaaagagaaagtatccaagaccaatacaattctatagaaaaatgggacctaagtaggttatcacagattgacattctgaggcttaaaatgcttaggtacatatctcttgatagttcggtcacatctgatgatggtatgggggagaccagtgaaatgagatcgcgatcgcttttaacacctcgtaaattcacaacaagtgggtcactcaatagacttaaatcgtataaagattttcaaaatataataacagatgaggataagacaaacgagctatttgagaatttcattaggcatccagagttattggtcacaaaaggcgaaacatttgaagaatttgtcaatacaatattatttaggtataattcaaagaaattcaaagaatctctgtcgatacaaaatccagcacaactctttattgagcaaatattattttccaacaaaccaataattgattacactagcatacatgataagattttcggattgcaagatatgccaggaatcgaagaactagatacaatcataggccgcaaaacatttgttgaaagttatgtccagattgtagatgatttaagcaacttaacactggatattaatgatgtcaagactatatttgccttctgtctcatgaatgatccactactaattacatctgctaataacataataatgtctgttaaagggcatagccaagaaagaataggacaatcagcatgcaaaatgccagaggtcaggagtctgaagcttatacattattcgccagcagttgttttgagagcctatgtgagagggccaacaaatgtgccaaatgtagatatagacgagcttgcgagggatctatctcatctggaagatttcatacaaagcacaaaactcagagagaatatgagagagagaatagaaataaatgagaaacggcatttaggaagagatttcaagtttgaaatcaaagaattgactagattttaccaagtgtgttatgattatataaaatctacagaacataaaattaaggtattcatattgccatacaaagttttcacatcaattgaattctgtggcgcactgacagggaacttaataaatgacaaattgtggtatataacacattacttaaaaaatatagtgtccactacacacaaggcacaaatttcgtcctcacctgaattggaattgcaaatagctgatgaagcactgaggctaatagcacactttgccgatactttcttggcatctgaatcaagaattcaatttctgaaaaaggttatcgaagaattcacatacaaagggatacctgtaaaacatttatattccaaaataaagaattccaagttaagggtcaaattcttagggatccttttgtggttggatgacctaacacaaaatgatttggataagtttgatgcagataaatcagacgaaaagattatatggaataactggcaggtatcaagagatatgaacactggaccaatagatttaatgataagtggctattccaggcaactgcggatcacaggggaagatgataaattgattgctgctgaattgcaggtcactagattgtcagaagatttgatttacagacacggccaggcaatgttaaataaaccgcacggattgaagcttgaaaagatgcagcctgtaactgagatgtctaaacaactacattatatcgttttccagcagaggtcaagaaagcggtacttctattctatattgcccacccaaataattgaagatcataattctagaatcgaatcatctaggttaaacagagattcaaaatgggttcctgtgtgtcctgttgcagtatcaaaactctatcagcaaggacgacctatactttccaaggttaagaatctgaatatgcagactcattcactttctagaatacaggttaatgtggatgaatatgccattacaagaagagcgcattttcagaagatgcctttctttgaaggaccatccatcccttctggtggcatggatctatcagagttaatgaaatccacatccttattgagcttaaattatgacaatataaaaaatgcttctttattggatatgtctagagtattcaagtgcaatggcagtgaaaatgaccaaatggcttttgagttcctgtcagatgaaattctagagcaagacgtagttgaagaaatagaatgcaatcctatattttctatcagttatacaaaaagaggagaatccaatatgacttataaaaatgctttccacaaagctttaatctcagaatgtgacaaatttgaagaagcattcgactttcttgacatggggttttgctcgaacgagaaccttagtattttagaggaaatacattggattatcagttatttgaagacgaatcagtggtccacagaactagacaattgtattcatatgtgtatgtataggaatgggtatgatgcagagtatcatagatttgatataccttctaaattcctcaaagacccgataaaccgaacagtaaattggacagaggttattgaatttatactattaattgaagatttccaaacaaaaattgagccatggtcgagtatgaagtcacatttctgttcaaaagcacacagtgtagcattagagtgcatgaaaagcgagaaaagatcactggcagaatttgtacttcaaggagatgaacttgagtgtaggacttggcgaaatatgtgttaaagatgacatatctattgttaaaagtactactgtttttagtaagaatagaccagctcttgaggcaaccacaaaattttatagatcttttattgtgaaagactggtctgaatgcaatccagtgttagataaatttggaaattttatggttttaagtgttgatgataatggccatataatacctaaaatgtacacatgtagagcagcatgtgatattagattaaacaaagataatgctgaaataatattatcgtcaacaaagctcaaccacttcgaaattgtcggaacaacttcgacatcaggctggttcaaaaacacaataacaaacaatttggaacacacatgcgaacatgtgaccgtaaattgtggtcagaaatcagtaaaattccatgcatgttttagacaacataggggttgtataagattctttaaagggacatatatgccatactcaatgattgaagcaatgtgtgttaacatagagctaataattctgacattgtatatctttgctgcaattatatttgcattaatcataacaaagagttatgtggcatacctgctcctgccgttattttatccagtgacatggtcttacggaaaggtttataaaaagattaattcctgcccaaattgtctacttgcatctcatcctttcaccagctgccctaaaatctgtatatgcggttctagatttagttgcacagaagctcttaaggtgcatagaatgggtaaggactgtttaggttataaatctctaagcaaagctagacagatgtgtaaatcgaaaagctggtcctttacagcagctatattaactggattaatattgatggaatttatctcaccaattgcaggagagagaatgtataagcttgaggagttagctgatgagtttataaagctaacagagcaagtaaatattttagaaagagaaatggaagtcttgaagcagtcaataattgttatgtttgcaatcattttggtattgttgctttttgaaaatatgatattcaaccgacttttcagcactttttatcgttcttgctccatgtgtggtttgatacattatagaccaggactcaagattgatttaaccaaaactaatagatgcggtagttgcatctgtggattcaatgagcagcaatcatctggttttgaatatgaaatatttctgaaggatatgcatatccagaaagagtcatgcaaatttagtccaagagtaaaccactttaggaatattaaagctttattatttgcacttgtaatctgtgctactatatatacagtttatgcagatgaagattgcttgtctaaagacattaaaataacatatcaagagttgcataattgcataggcccaaagataatgggcgacacttgtgtatcaaagaatgaattgtattctgatttatcctcaaaaaatctagtcacagaatatgataaaaaatattttgaacctgatactgtaaatgatcaattcaacaaaatagagtttgcccaagatgcacatagaatgatactattagaaagaatactttacaagacagaatgtgaaatgctaagcttaaaaaagaacagtggaccttataatgttgcctggcgcacatatttaaaaaatcataatatagacctatgcagtaggcacaactataaaatgatatgtcagtgtattaatacacactctatgtgtaaaaatacagatatagattacaacaaagagattgaaacatattataaaagcaatgctgcagcctatagagctgacctgaataccataatagacacattaaaaacggcattcagagggcttacaaaggtcctaattgaaaattatatagaaaaagatgactctgatgctcttaaggctttattcagtaatattactgattctgtccaggacaattatcagatgattggaatattgaaatttgccagtaagctattagatattaaccttggtagatccacccgctcagctcatcattctataatgacaaacgaaattcccaaatctaatccttttactgattacagttattccaatgtgaacataaaggagtgcatgtcaccagagagcttgaaatgttttaagaagagagacagtacaccgcacacaaatcacctgctttgcaagatagacagcaaatataaagcatttgactggccagagatagaaacaattcaaaaaggtcaaaaattgtgtcttggtgacagtcattgcaacttggaatttacagccataactgcagataagattatgtcattaactaactgttataaggaatctttcactgcgcaaccagcagatatgcagactggaattaaaaaatgctcagctgatgaaattggagaatgtacaacacttgaagacaagacatggccgatcgtattctgtggtggcaaatattactactctgatagcaaagagcatgccaaggacggttctatcaacaactattgtttaaccaacaaatgctctgaacaacgttttccaatacatgaaaattggtttaaaaaatgtaattgggataagacccacaaagaatttagcactatgagacaaataaactataatgatataacttcttatagaaaagcaatagaatctgagataggaacagatttgatgacacaccattataagcccacaaagaaccttccgcatgttgtgccaaggtatcatagtatagatgtacaaggtacagaatcaacagagggtgttatcaatggtttcatacaaaatacaatacctgctattagtggtctaggtgtcggttatcatctgaatttcaaaggcaatcagttatttgacatagttatttttgtgaaaaaggctgtatataaagcacagtaccagaaagcatacaccacaggtcccagtatatccataaatattgaacacaatgaaagatgcacaggccactgccccgaaaagattcctgcaaaagaaggttggctaacattttctaaagaacatactagttcttggggatgtgaagaatacggctgtcttgctatagatacaggctgtctatatggttcttgtcaagatgtcatacgcccagaattagatgtttataagaagattggcagtgaagcatcactgatagaaatatgcataactttgcctcatgaaacttattgcaatgatatggatatattagaaccgattataggtgataaattaagtgcatcctttcagaatacgcagactaaccaacttccgactcttatagcttataaaaaagggaaaatatacacaggtcaaatcaatgatattggaaatacagcattgcagtgcggctcaatccaagtaattaatgggtcaactatcggaactggcagccccaaattcgattatatatgccatgctatgagaaggaaagatgttattgtaaggaagtgtttcaatgacaattatcagtcatgcactaggttagaaaaacggaatgacttgaccccttatagaaaaggcgatgtcattgaagtatcaaaaacaggatcaaacatgggccaaatgacatttaaaatagaactaggtgatatcaactataaaatattcactaaatcaatagatcttcaaatgtctggcatttgtgctgggtgtattgactgtgctgaaggtatttcatgctctataaatgctgaagtgtcggccgaaacagtctgccattgtaaaacaaactgtgaagattttataaataatatagtgttttcaccacaaatcaagaattacaatattaaagttcactgtaaatctaaagttgaaaagataatagcgcatatctgtgggagagacatcgatttacaattaactgttaaaccatacaatcagaagatagatttgtcgcagttagatgaatcaaattacataaaggaagaggatctccagtgcgggacatggttatgtaaagtgcaaaaagagggggttgatattatattcaaaggattattttcaggtttagggagatactggaccatattgatttattcaattataggtgtggtaataattgtgatattagtttatatcctgttgcccataggtcggcttttaaaagcattcctaatcagacatgaaatagaatatgccatggagcaaaaaatcaagtaggtaccacaacggactacatctacatttgatccggaggcagcatatgtggcatttgaagctagatacggacaagtgctcaatgctggtgttgttagagtcttcttcctcaaccaaaagaaggccaaagatgtcttacgtaagacatcgcggcccatggttgaccttacttttggtggggtccaatttgcaatggttaataatcatttcccacaattccagtcgaatccagtgccggacaacggtcttaccctgcaccgtctgtcaggatacctagctcgctgggccttcacccagatgcgatcacctattaagcaagctgagtttagggccactgtggtggtgcctttggcagaggtgaagggttgtacttggaatgatggtgacgcgatgtacctggggtttgctgccggtgctgagatgtttctgcaaacattcactttcttccctctagtgattgagatgcatagggtcctcaaggatggcatggacgtcaacttcatgaagaaagtccttcggcagagatatggccagaagactgctgaacagtggatgcgtgaagaaatagttgctgtaagagcagcttttgaagctgtaggaactttggcctgggccaggactggattctccccagcagcaagagacttcttgcgccaatttggaattgacatatag
>LACENAM_240049000003GFA_Brazil_AM_Manaus_2023-12-29
[truncated: 4,358,445 more chars]
