# Supplementary material for: Phylogeographic dynamics of oropouche virus in the Colombian Amazon: Evolutionary insights in a climatic context
Source: PLoS Negl Trop Dis. 2026 Jul 14;20(7):e0013810. doi: 10.1371/journal.pntd.0013810 (PMC13387556; doi:10.1371/journal.pntd.0013810)
Supplement: S1 File — Compressed (.zip) file containing nucleotide alignments for OROV genomic segments (S, M, and L) and used in maximum likelihood and Bayesian phylogenetic inference. Alignments are provided in FASTA format and include both newly generated sequences from this study and reference sequences retrieved from GenBank. (ZIP) [file pntd.0013810.s004.zip › Supplementary files Alingments/L_segment.fasta]

>LET-2267/Colombia/2024-04-10
actacttttctcgagaattttgcagagctgcaaaccttgagtatagaaatgatgttcctgctgaggatatttgtgctgaagtccttgatggttacaaagcaaggaaagtgcgcttttgcacacctgataattacttactacacgatgggaaaatgtatataatagatttcaaagtgtctgtggatgatcggtcttccagaattacaagagagaaatacaatgaaatttttggagaagtgttcaacccagaaggtgtggactttgaaatcgttattatcaggttggatccttcaaatatggctatacatgttgactctcgagatttcatgaatacaatcggaccaatcacgctaaacattagtatgcaatggttttttgatatgaaagacttcttatttggcaaattccgggatgatgataaattccatgctataataagccaaggagaattcacaatgacattgccatggatcgaagaagatactccagaattgcttgcccatcctatatacaatgagttcatgaattcaatgccagagtcagaacaggccctgttcaaagaagcattggaattcaaatcattcggagcagaaaaatggaatattttcttaaagggagtgatgtctaagtatggtgaatattataaagaatttaccaaaggacatgcccaatccatattcttggcaacaggggactaccccaaaccagataaggaccaaatttcagctggctggcgagagatggtaagtagagtgagctctgaacgtgacatgtcaaatgacataaatcaggaaaaaccaagcatacattttatatgggcacaaaatgactcaagtagcaataataacatacaaaaattaatcaaactatccaaatcattgcaagccatgagtggaacaggaagctatataagtgccttcaaatcattaggaagattgatggatatatcatcagacatcaaaaagtatgagtcattctgcggaaaattaaaatctttggcaaggtctagcgtaaagaaactcgacaggaaaatagaaccggtacaaattggaacagcaactgtcttatgggaacaacaatttaaattagatacggatgtcataaaaagagaagacagaatacatttaatgaaagattatttcggaattggtaaacacaagtctttttcaaaaaagctaaacaatgacataaataccgataagcctaaaatattgaattttgacaatgacgatatagttaggaaatgcaaagataaatataatcaagtcacacataacttgtctcaagttaatgaattagacaagattggaaattacctagagcatttttcagctaaaattagtgcctgcagtgtagaaatgtgggactttatatataatacgactaaaactaagtactggcaatgcatcaacgactactctaccctaatgaaaaacatgctagctgtttcccaatataataggcacaatacctttaggattgtctcatgtgcaaataacaatgtatttggcttagtgatgccaagctcagacataaaaacaaaaaaagcaacattagtctatgcaataatagctctccacaatgaggagacagagatagcagaacttggttcactctattccactttcaagacaacaacaggctatatttcaatatcgaaagcttttaggctagataaagaaaggtgccagcgcatagtgtcctctccaggcttatttcttatgacaagctgtctattattcaatggtaataagagtctagagtttgataagttactaggcttttcattttttacgtcaatatcgattacaaaagctatgctctctcttactgagccttcacgctatatgatcatgaattcattggcagtttctagccatgtaaaagagtatatatctgaaaaattttctccttatacaaaaacagcattttctgtagtgatgacagatttgattaaaaaaggttgctattcagcatatgaacagaggaaaaaggtccaaataagggatataaagttaacagactacgatataacacagaaaggggtagattccaaaagagatcttaaatccatttggttcccgggaaaggtaaatttaaaagaatacttgaaccagatttatttaccattttattttaattccaaaggattgcatgaaaagcatcatgttttaatagatttggctaaaacagtgctagaaatcgaaaaagagcaaagagaatcattacccgagccatggtcagagatacctgctaagcagactgtcaacttaaacattttgatttactcaattgcaaggaatttgaacttagatacttcaagacataattttgtgaggagccgggtggaaaatgcaaataactttaacagatctataacaacaatatccacctttaccagctcgaaatcatgcattaaaattggtgattttgaggaagagaaaaagaagaaaacaaaaaatgatgcaaagaaactagcaaaagatatttctaaattaactatagccaacccagcattcttagatgaaatcacaaatgaacatgagataagacactcaacttacgaggatttgaaacaatctatcccagattacacagactatatgtctgtaaaagtttttgatagactatatgagaagattactactaacgaaataagtgataaagaaacagtcaagttgattctagagactatgaagaagcataaaatattttactttggattcttcaacaaaggacaaaaaacagctaaagatagagaaatatttttaggtgaattcgaggcaaaaatgtgcctgtaccttgttgaaagaatagccaaagagagatgcaaattaaacccagaagaaatgataagcgaaccaggcgactctaagttacgagtattggaaaagcaatcagaagatgaaattaggtatatcagcaacacaataaagacattgggaaatgccatagaaaacctgcaatccgggtctttaaattgggcagatatatgtgaaagtaaggcacgagggcttaaaatagaaataaatgctgatatgtctaaatggagtgcccaagatgtgcttttcaagtatttctggctgatagtacttgatcctatcttatatcctgctgagaggaagagaataatttattttctatgtaattacatgcaaaaaaggcttataatgcctgatgaattgctcactacgatattggaccagagggttccttattcaaatgatataattggggtgatgacaaacaattatagatccaacacagtagaaataaagcgaaactggcttcaaggcaatttaaattatacaagtagttacttgcacagctgtagtatgtctgtatataaagatataataagggaagcagcaacattattagagggggaagcccttgtgaattcaatggtacattctgatgataaccaaacatccatatgtatggtgcaaaacaagttgccagatgacaatgtaattgaattttgcatcaagatattcgagaaaatatgtttaacttttggaaatcaggcaaacatgaaaaagacatacctaaccaatttcatcaaggaattcgtttctttatttaatatacatggggagccattctctatatacgggaggtttttgcttacagcagtaggggactgtgcctatctggggccttatgaagatttagcaagtaggctatctgcaacacaaaccgctataaagcatggctgcccaccatcactggcatgggtatccattgctttgaatcactggataactcacaccacgtataatatgttacctggccaaaataatgacccattaccattcttccctaccaacaatagaaatgaaataccagtggagatgtgcggaatactagaaagtgacttatcaacaattgcactaaccggtttagaagcgggaaatgtcacgtttctaacaaatatagcaagaaaactatcatctccaatcttgcaaagagaaagtatccaagaccaatacaattctatagaaaaatgggacctaagtaggttatcacagattgacattctgaggcttaaaatgcttaggtacatatctcttgatagttcggtcacatctgatgatggtatgggggagaccagtgaaatgagatcgcgatcgcttttaacacctcgtaaattcacaacaagtgggtcactcaatagacttaaatcgtataaagattttcaaaatataataacagatgaggataagacaaacgagctatttgagaatttcattaggcatccagagttattggtcacaaaaggcgaaacatttgaagaatttgtcaatacaatattatttaggtataattcaaagaaattcaaagaatctctgtcgatacaaaatccagcacaactctttattgagcaaatattattttccaacaaaccaataattgattacactagcatacatgataagattttcggattgcaagatatgccaggaatcgaagaactagatacaatcataggccgcaaaacatttgttgaaagttatgtccagattgtagatgatttaagcaacttaacactggatattaatgatgtcaagactatatttgccttctgtctcatgaatgatccactactaattacatctgctaataacataataatgtctgttaaagggcatagccaagaaagaataggacaatcagcatgcaaaatgccagaggtcaggagtctgaagcttatacattattcgccagcagttgttttgagagcctatgtgagagggccaacaaatgtgccaaatgtagatatagacgagcttgcgagggatctatctcatctggaagatttcatacaaagcacaaaactcagagagaatatgagagagagaatagaaataaatgagaaacggcatttaggaagagatttcaagtttgaaatcaaagaattgactagattttaccaagtgtgttatgattatataaaatctacagaacataaaattaaggtattcatattgccatacaaagttttcacatcaattgaattctgtggcgcactgacagggaacttaataaatgacaaattgtggtatataacacattactt-aaaaaatatagtgtccactacacacaaggcacaaatttcgtcctcacctgaattggaattgcaaatagctgatgaagcactgaggctaatagcacactttgccgatactttcttggcatctgaatcaagaattcaatttctgaaaaaggttatcgaagaattcacatacaaagggatacctgtaaaacatttatattccaaaataaagaattccaagttaagggtcaaattcttagggatccttttgtggttggatgacctaacacaaaatgatttggataagtttgatgcagataaatcagacgaaaagattatatggaataactggcaggtatcaagagatatgaacactggaccaatagatttaatgataagtggctattccaggcaactgcggatcacaggggaagatgataaattgattgctgctgaattgcaggtcactagattgtcagaagatttgatttacagacacggccaggcaatgttaaataaaccgcacggattgaagcttgaaaagatgcagcctgtaactgagatgtctaaacaactacattatatcgttttccagcagaggtcaagaaagcggtacttctattctatattgcccacccaaataattgaagatcataattctagaatcgaatcatctaggttaaacagagattcaaaatgggttcctgtgtgtcctgttgcagtatcaaaactctatcagcaaggacgacctatactttccaaggttaagaatctgaatatgcagactcattcactttctagaatacaggttaatgtggatgaatatgccattacaagaagagcgcattttcagaagatgcctttctttgaaggaccatccatcccttctggtggcatggatctatcagagttaatgaaatccacatccttattgagcttaaattatgacaatataaaaaatgcttctttattggatatgtctagagtattcaagtgcaatggcagtgaaaatgaccaaatggcttttgagttcctgtcagatgaaattctagagcaagacgtagttgaagaaatagaatgcaatcctatattttctatcagttatacaaaaagaggagaat-ccaatatgacttataaaaatgctttccacaaagctttaatctcagaatgtgacaaatttgaagaagcattcgactttcttgacatggggttttgctcgaacgagaaccttagtattttagaggaaatacattggattatcagttatttgaagacgaatcagtggtccacagaactagacaattgtattcatatgtgtatgtataggaatgggtatgatgcagagtatcatagatttgatataccttctaaattcctcaaagacccgataaaccgaacagtaaattggacagaggttattgaatttatactattaattgaagatttccaaacaaaaattgagccatggtcgagtatgaagtcacatttctgttcaaaagcacacagtgtagcattagagtgcatgaaaagcgagaaaagatcactggcagaatttgta
>LET-2268/Colombia/2024-04-10
actacttttctcgagaattttgcagagctgcaaaccttgagtatagaaatgatgttcctgctgaggatatttgtgctgaagtccttgatggttacaaagcaaggaaagtgcgcttttgcacacctgataattacttactacacgacgggaaaatgtatataatagatttcaaagtgtctgtggatgatcggtcttccagaattacaagagagaaatacaatgaaatttttggagaagtgttcaacccagaaggtgtggactttgaaatcgttattatcaggttggatccttcaaatatggctatacatgttgactctcgagatttcatgaatacaatcggaccaatcacgctaaacattagtatgcaatggttttttgatatgaaagacttcttatttggcaaattccgggatgatgataaattccatgctataataagccaaggagaattcacaatgacattgccatggatcgaagaagatactccagaattgcttgcccatcctatatacaatgagttcatgaattcaatgccagagtcagaacaggccctgttcaaagaagcattggaattcaaatcattcggagcagaaaaatggaatattttcttaaagggagtgatgtctaagtatggtgaatattataaagaatttaccaaaggacatgcccaatccatattcttggcaacaggggactaccccaaaccagataaggaccaaatttcagctggctggcgagagatggtaagtagagtgagctctgaacgtgacatgtcaaatgacataaatcaggaaaaaccaagcatacattttatatgggcacaaaatgactcaagtagcaataataacatacaaaaattaatcaaactatccaaatcattgcaagccatgagtggaacaggaagctatataagtgccttcaaatcattaggaagattgatggatatatcatcagacatcaaaaagtatgagtcattctgcggaaaattaaaatctttggcaaggtctagcgtaaagaaactcgacaggaaaatagaaccggtacaaattggaacagcaactgtcttatgggaacaacaatttaaattagatacggatgtcataaaaagagaagacagaatacatttaatgaaagattatttcggaattggtaaacacaagtctttttcaaaaaagctaaacaatgacataaataccgataagcctaaaatattgaattttgacaatgacgatatagttaggaaatgcaaagataaatataatcaagtcacacataacttgtctcaagttaatgaattagacaagattggaaattacctagagcatttttcagctaaaattagtgcctgcagtgtagaaatgtgggactttatatataatacgactaaaactaagtactggcaatgcatcaacgactactctaccctaatgaaaaacatgctagctgtttcccaatataataggcacaatacctttaggattgtctcatgtgcaaataacaatgtatttggcttagtgatgccaagctcagacataaaaacaaaaaaagcaacattagtctatgcaataatagctctccacaatgaggagacagagatagcagaacttggttcactctattccactttcaagacaacaacaggctatatttcaatatcgaaagcttttaggctagataaagaaaggtgccagcgcatagtntcctctccaggcttatttcttatgacaagctgtctattattcaatggtaataagagtctagagtttgataagttactaggcttttcattttttacgtcaatatcgattacaaaagctatgctctctcttactgagccttcacgctatatgatcatgaattcattggcagtttctagccatgtaaaagagtatatatctgaaaaattttctccttatacaaaaacagcattttctgtagtgatgacagatttgattaaaaaaggttgctattcagcatatgaacagaggaaaaaggtccaaataagggatataaagttaacagactacgatataacacagaaaggngtagattccaaaagagatcttaaatccatttggttcccgggaaaggtaaatttaaaagaatacttgaaccagatttatttaccattttattttaattccaaaggattgcatgaaaagcatcatgttttaatagatttggctaaaacagtgctagaaatcgaaaaagagcaaagagaatcattacccgagccatggtcagagatacctgctaagcagactgtcaacttaaacattttgatttactcaattgcaaggaatttgaacttagatacttcaagacataattttgtgaggagccgggtggaaaatgcaaataactttaacagatctataacaacaatatccacctttaccagctcgaaatcatgcattaaaattggtgattttgaggaagagaaaaagaagaaaacaaaaaatgatgcaaagaaactagcaaaagatatttctaaattaactatagccaacccagcattcttagatgaaatcacaaatgaacatgagataagacactcaacttacgaggatttgaaacaatctatcccagattacacagactatatgtctgtaaaagtttttgatagactatatgagaagattactactaacgaaataagtgataaagaaacagtcaagttgattctagagactatgaagaagcataaaatattttactttggattcttcaacaaaggacaaaaaacagctaaagatagagaaatatttttaggtgaattcgaggcaaaaatgtgcctgtaccttgttgaaagaatagccaaagagagatgcaaattaaacccagaagaaatgataagcgaaccaggcgactctaagttacgagtattggaaaagcaatcagaagatgaaattaggtatatcagcaacacaataaagacattgggaaatgccatagaaaacctgcaatccgggtctttaaattgggcagatatatgtgaaagtaaggcacgagggcttaaaatagaaataaatgctgatatgtctaaatggagtgcccaagatgtgcttttcaagtatttctggctgatagtacttgatcctatcttatatcctgctgagaggaagagaataatttattttctatgtaattacatgcaaaaaaggcttataatgcctgatgaattgctcactacgatattggaccagagggttccttattcaaatgatataattggggtgatgacaaacaattatagatccaacacagtagaaataaagcgaaactggcttcaaggcaatttaaattatacaagtagttacttgcacagctgtagtatgtctgtatataaagatataataagggaagcagcaacattattagagggggaagcccttgtgaattcaatggtacattctgatgataaccaaacatccatatgtatggtgcaaaacaagttgccagatgacaatgtaattgaattttgcatcaagatattcgagaaaatatgtttaacttttggaaatcaggcaaacatgaaaaagacatacctaaccaatttcatcaaggaattcgtttctttatttaatatacatggggagccattctctatatacgggaggtttttgcttacagcagtaggggactgtgcctatctggggccttatgaagatttagcaagtaggctatctgcaacacaaaccgctataaagcatggctgcccaccatcactggcatgggtatccattgctttgaatcactggataactcacaccacgtataatatgttacctggccaaaataatgacccattaccattcttccctaccaacaatagaaatgaaataccagtggagatgtgcggaatactagaaagtgacttatcaacaattgcactaaccggtttagaagcgggaaatgtcacgtttctaacaaatatagcaagaaaactatcatctccaatcttgcaaagagaaagtatccaagaccaatacaattctatagaaaaatgggacctaagtaggttatcacagattgacattctgaggcttaaaatgcttaggtacatatctcttgatagttcggtcacatctgatgatggtatgggggagaccagtgaaatgagatcgcgatcgcttttaacacctcgtaaattcacaacaagtgggtcactcaatagacttaaatcgtataaagattttcaaaatataataacagatgaggataagacaaacgagctatttgagaatttcattaggcatccagagttattggtcacaaaaggcgaaacatttgaagaatttgtcaatacaatattatttaggtataattcaaagaaattcaaagaatctctgtcgatacaaaatccagcacaactctttattgagcaaatattattttccaacaaaccaataattgattacactagcatacatgataagattttcggattgcaagatatgccaggaatcgaagaactagatacaatcataggccgcaaaacatttgttgaaagttatgtccagattgtagatgatttaagcaacttaacactggatattaatgatgtcaagactatatttgccttctgtctcatgaatgatccactactaattacatctgctaataacataataatgtctgttaaagggcatagccaagaaagaataggacaatcagcatgcaaaatgccagaggtcaggagtctgaagcttatacattattcgccagcagttgttttgagagcctatgtgagagggccaacaaatgtgccaaatgtagatatagacgagcttgcgagggatctatctcatctggaagatttcatacaaagcacaaaactcagagagaatatgagagagagaatagaaataaatgagaaacggcatttaggaagagatttcaagtttgaaatcaaagaattgactagattttaccaagtgtgttatgattatataaaatctacagaacataaaattaaggtattcatattgccatacaaagttttcacatcaattgaattctgtggcgcactgacagggaacttaataaatgacaaattgtggtatataacacattactt-aaaaaatatagtgtccactacacacaaggcacaaatttcgtcctcacctgaattggaattgcaaatagctgatgaagcactgaggctaatagcacactttgccgatactttcttggcatctgaatcaagaattcaatttctgaaaaaggttatcgaagaattcacatacaaagggatacctgtaaaacatttatattccaaaataaagaattccaagttaagggtcaaattcttagggatccttttgtggttggatgacctaacacaaaatgatttggataagtttgatgcagataaatcagacgaaaagattatatggaataactggcaggtatcaagagatatgaacactggaccaatagatttaatgataagtggctattccaggcaactgcggatcacaggggaagatgataaattgattgctgctgaattgcaggtcactagattgtcagaagatttgatttacagacacggccaggcaatgttaaataaaccgcacggattgaagcttgaaaggatgcagcctgtaactgagatgtctaaacaactacattatatcgttttccagcagaggtcaagaaagcggtacttctattctatattgcccacccaaataattgaagatcataattctagaatcgaatcatctaggttaaacagagattcaaaatgggttcctgtgtgtcctgttgcagtatcaaaactctatcagcaaggacgacctatactttccaaggttaagaatctgaatatgcagactcattcactttctagaatacaggttaatgtggatgaatatgccattacaagaagagcgcattttcagaagatgcctttctttgaaggaccatccatcccttctggtggcatggatctatcagagttaatgaaatccacatccttattgagcttaaattatgacaatataaaaaatgcttctttattggatatgtctagagtattcaagtgcaatggcagtgaaaatgaccaaatggcttttgagttcctgtcagatgaaattctagagcaagacgtagttgaagaaatagaatgcaatcctatattttctatcagttatacaaaaagaggagaat-ccaatatgacttataaaaatgctttccacaaagctttaatctcagaatgtgacaaatttgaagaagcattcgactttcttgacatggggttttgctcgaacgagaaccttagtattttagaggaaatacattggattatcagttatttgaagacgaatcagtggtccacagaactagacaattgtattcatatgtgtatgtataggaatgggtatgatgcagagtatcatagatttgatataccttctaaattcctcaaagacccgataaaccgaacagtaaattggacagaggttattgaatttatactattaattgaagatttccaaacaaaaattgagccatggtcgagtatgaagtcacatttctgttcaaaagcacacagtgtagcattagagtgcatgaaaagcgagaaaagatcactggcagaatttgta
>LET-2288/Colombia/2024-04-18
actacttttctcgagaattttgcagagctgcaaaccttgagtatagaaatgatgttcctgctgaggatatttgtgctgaagtccttgatggttacaaagcaaggaaagtgcgcttttgcacacctgataattacttactacacgacgggaaaatgtatataatagatttcaaagtgtctgtggatgatcggtcttccagaattacaagagagaaatacaatgaaatttttggagaagtgttcaacccagaaggtgtggactttgaaatcgttattatcaggttggatccttcaaatatggctatacatgttgactctcgagatttcatgaatacaatcggaccaatcacgctaaacattagtatgcaatggttttttgatatgaaagacttcttatttggcaaattccgggatgatgataaattccatgctataataagccaaggagaattcacaatgacattgccatggatcgaagaagatactccagaattgcttgcccatcctatatacaatgagttcatgaattcaatgccagagtcagaacaggccctgttcaaagaagcattggaattcaaatcattcggagcagaaaaatggaatattttcttaaagggagtgatgtctaagtatggtgaatattataaagaatttaccaaaggacatgcccaatccatattcttggcaacaggggactaccccaaaccagataaggaccaaatttcagctggctggcgagagatggtaagtagagtgagctctgaacgtgacatgtcaaatgacataaatcaggaaaaaccaagcatacattttatatgggcacaaaatgactcaagtagcaataataacatacaaaaattaatcaaactatccaaatcattgcaagccatgagtggaacaggaagctatataagtgccttcaaatcattaggaagattgatggatatatcatcagacatcaaaaagtatgagtcattctgcggaaaattaaaatctttggcaaggtctagcgtaaagaaactcgacaggaaaatagaaccggtacaaattggaacagcaactgtcttatgggaacaacaatttaaattagatacggatgtcataaaaagagaagacagaatacatttaatgaaagattatttcggaattggtaaacacaagtctttttcaaaaaagctaaacaatgacataaataccgataagcctaaaatattgaattttgacaatgacgatatagttaggaaatgcaaagataaatataatcaagtcacacataacttgtctcaagttaatgaattagacaagattggaaattacctagagcatttttcagctaaaattagtgcctgcagtgtagaaatgtgggactttatatataatacgactaaaactaagtactggcaatgcatcaacgactactctaccctaatgaaaaacatgctagctgtttcccaatataataggcacaatacctttaggattgtctcatgtgcaaataacaatgtatttggcttagtgatgccaagctcagacataaaaacaaaaaaagcaacattagtctatgcaataatagctctccacaatgaggagacagagatagcagaacttggttcactctattccactttcaagacaacaacaggctatatttcaatatcgaaagcttttaggctagataaagaaaggtgccagcgcatagtgtcctctccaggcttatttcttatgacaagctgtctattattcaatggtaataagagtctagagtttgataagttactaggcttttcattttttacgtcaatatcgattacaaaagctatgctctctcttactgagccttcacgctatatgatcatgaattcattggcagtttctagccatgtaaaagagtatatatctgaaaaattttctccttatacaaaaacagcattttctgtagtgatgacagatttgattaaaaaaggttgctattcagcatatgaacagaggaaaaaggtccaaataagggatataaagttaacagactacgatataacacagaaaggggtagattccaaaagagatcttaaatccatttggttcccgggaaaggtaaatttaaaagaatacttgaaccagatttatttaccattttattttaattccaaaggattgcatgaaaagcatcatgttttaatagatttggctaaaacagtgctagaaatcgaaaaagagcaaagagaatcattacccgagccatggtcagagatacctgctaagcagactgtcaacttaaacattttgatttactcaattgcaaggaatttgaacttagatacttcaagacataattttgtgaggagccgggtggaaaatgcaaataactttaacagatctataacaacaatatccacctttaccagctcgaaatcatgcattaaaattggtgattttgaggaagagaaaaagaagaaaacaaaaaatgatgcaaagaaactagcaaaagatatttctaaattaactatagccaacccagcattcttagatgaaatcacaaatgaacatgagataagacactcaacttacgaggatttgaaacaatctatcccagattacacagactatatgtctgtaaaagtttttgatagactatatgagaagattactactaacgaaataagtgataaagaaacagtcaagttgattctagagactatgaagaagcataaaatattttactttggattcttcaacaaaggacaaaaaacagctaaagatagagaaatatttttaggtgaattcgaggcaaaaatgtgcctgtaccttgttgaaagaatagccaaagagagatgcaaattaaacccagaagaaatgataagcgaaccaggcgactctaagttacgagtattggaaaagcaatcagaagatgaaattaggtatatcagcaacacaataaagacattgggaaatgccatagaaaacctgcaatccgggtctttaaattgggcagatatatgtgaaagtaaggcacgagggcttaaaatagaaataaatgctgatatgtctaaatggagtgcccaagatgtgcttttcaagtatttctggctgatagtacttgatcctatcttatatcctgctgagaggaagagaataatttattttctatgtaattacatgcaaaaaaggcttataatgcctgatgaattgctcactacgatattggaccagagggttccttattcaaatgatataattggggtgatgacaaacaattatagatccaacacagtagaaataaagcgaaactggcttcaaggcaatttaaattatacaagtagttacttgcacagctgtagtatgtctgtatataaagatataataagggaagcagcaacattattagagggggaagcccttgtgaattcaatggtacattctgatgataaccaaacatccatatgtatggtgcaaaacaagttgccagataacaatgtaattgaattttgcatcaagatattcgagaaaatatgtttaacttttggaaatcaggcaaacatgaaaaagacatacctaaccaatttcatcaaggaattcgtttctttatttaatatacatggggagccattctctatatacgggaggtttttgcttacagcagtaggggactgtgcctatctggggccttatgaagatttagcaagtaggctatctgcaacacaaaccgctataaagcatggctgcccaccatcactggcatgggtatccattgctttgaatcactggataactcacaccacgtataatatgttacctggccaaaataatgacccattaccattcttccctaccaacaatagaaatgaaataccagtggagatgtgcggaatactagaaagtgacttatcaacaattgcactaaccggtttagaagcgggaaatgtcacgtttctaacaaatatagcaagaaaactatcatctccaatcttgcaaagagaaagtatccaagaccaatacaattctatagaaaaatgggacctaagtaggttatcacagattgacattctgaggcttaaaatgcttaggtacatatctcttgatagttcggtcacatctgatgatggtatgggggagaccagtgaaatgagatcgcgatcgcttttaacacctcgtaaattcacaacaagtgggtcactcaatagacttaaatcgtataaagattttcaaaatataataacagatgaggataagacaaacgagctatttgagaatttcattaggcatccagagttattggtcacaaaaggcgaaacatttgaagaatttgtcaatacaatattatttaggtataattcaaagaaattcaaagaatctctgtcgatacaaaatccagcacaactctttattgagcaaatattattttccaacaaaccaataattgattacactagcatacatgataagattttcggattgcaagatatgccaggaatcgaagaactagatacaatcataggccgcaaaacatttgttgaaagttatgtccagattgtagatgatttaagcaacttaacactggatattaatgatgtcaagactatatttgccttctgtctcatgaatgatccactactaattacatctgctaataacataataatgtctgttaaagggcatagccaagaaagaataggacaatcagcatgcaaaatgccagaggtcaggagtctgaagcttatacattattcgccagcagttgttttgagagcctatgtgagagggccaacaaatgtgccaaatgtagatatagacgagcttgcgagggatctatctcatctggaagatttcatacaaagcacaaaactcagagagaatatgagagagagaatagaaataaatgagaaacggcatttaggaagagatttcaagtttgaaatcaaagaattgactagattttaccaagtgtgttatgattatataaaatctacagaacataaaattaaggtattcatattgccatacaaagttttcacatcaattgaattctgtggcgcactgacagggaacttaataaatgacaaattgtggtatataacacattactt-aaaaaatatagtgtccactacacacaaggcacaaatttcgtcctcacctgaattggaattgcaaatagctgatgaagcactgaggctaatagcacactttgccgatactttcttggcatctgaatcaagaattcaatttctgaaaaaggttatcgaagaattcacatacaaagggatacctgtaaaacatttatattccaaaataaagaattccaagttaagggtcaaattcttagggatccttttgtggttggatgacctaacacaaaatgatttggataagtttgatgcagataaatcagacgaaaagattatatggaataactggcaggtatcaagagatatgaacactggaccaatagatttaatgataagtggctattccaggcaactgcggatcacaggggaagatgataaattgattgctgctgaattgcaggtcactagattgtcagaagatttgatttacagacacggccaggcaatgttaaataaaccgcacggattgaagcttgaaaagatgcagcctgtaactgagatgtctaaacaactacattatatcgttttccagcagaggtcaagaaagcggtacttctattctatattgcccacccaaataattgaagatcataattctagaatcgaatcatctaggttaaacagagattcaaaatgggttcctgtgtgtcctgttgcagtatcaaaactctatcagcaaggacgacctatactttccaaggttaagaatctgaatatgcagactcattcactttctagaatacaggttaatgtggatgaatatgccattacaagaagagcgcattttcagaagatgcctttctttgaaggaccatccatcccttctggtggcatggatctatcagagttaatgaaatccacatccttattgagcttaaattatgacaatataaaaaatgcttctttattggatatgtctagagtattcaagtgcaatggcagtgaaaatgaccaaatggcttttgagttcctgtcagatgaaattctagagcaagacgtagttgaagaaatagaatgcaatcctatattttctatcagttatacaaaaagaggagaat-ccaatatgacttataaaaatgctttccacaaagctttaatctcagaatgtgacaaatttgaagaagcattcgactttcttgacatggggttttgctcgaacgagaaccttagtattttagaggaaatacattggattatcagttatttgaagacgaatcagtggtccacagaactagacaattgtattcatatgtgtatgtataggaatgggtatgatgcagagtatcatagatttgatataccttctaaattcctcaaagacccgataaaccgaacagtaaattggacagaggttattgaatttatactattaattgaagatttccaaacaaaaattgagccatggtcgagtatgaagtcacatttctgttcaaaagcacacagtgtagcattagagtgcatgaaaagcgagaaaagatcactggcagaatttgta
>LET-2385/Colombia/2024-05-28
actacttttctcgagaattttgcagagctgcaaaccttgagtatagaaatgatgttcctgctgaggatatttgtgctgaagtccttgatggttacaaagcaaggaaagtgcgcttttgcacacctgataattacttactacacgacgggaaaatgtatataatagatttcaaagtgtctgtggatgatcggtcttccagaattacaagagagaaatacaatgaaatttttggagaagtgttcaacccagaaggtgtggactttgaaatcgttattatcaggttggatccttcaaatatggctatacatgttgactctcgagatttcatgaatacaatcggaccaatcacgctaaacattagtatgcaatggttttttgatatgaaagacttcttatttggcaaattccgggatgatgataaattccatgctataataagccaaggagaattcacaatgacattgccatggatcgaagaagatactccagaattgcttgcccatcctatatacaatgagttcatgaattcaatgccagagtcagaacaggccctgttcaaagaagcattggaattcaaatcattcggagcagaaaaatggaatattttcttaaagggagtgatgtctaagtatggtgaatattataaagaatttaccaaaggacatgcccaatccatattcttggcaacaggggactaccccaaaccagataaggaccaaatttcagctggctggcgagagatggtaagtagagtgagctctgaacgtgacatgtcaaatgacataaatcaggaaaaaccaagcatacattttatatgggcacaaaatgactcaagtagcaataataacatacaaaaattaatcaaactatccaaatcattgcaagccatgagtggaacaggaagctatataagtgccttcaaatcattaggaagattgatggatatatcatcagacatcaaaaagtatgagtcattctgcggaaaattaaaatctttggcaaggtctagcgtaaagaaactcgacaggaaaatagaaccggtacaaattggaacagcaactgtcttatgggaacaacaatttaaattagatacggatgtcataaaaagagaagacagaatacatttaatgaaagattatttcggaattggtaaacacaagtctttttcaaaaaagctaaacaatgacataaataccgataagcctaaaatattgaattttgacaatgacgatatagttaggaaatgcaaagataaatataatcaagtcacacataacttgtctcaagttaatgaattagacaagattggaaattacctagagcatttttcagctaaaattagtgcctgcagtgtagaaatgtgggactttatatataatacgactaaaactaagtactggcaatgcatcaacgactactctaccctaatgaaaaacatgctagctgtttcccaatataataggcacaatacctttaggattgtctcatgtgcaaataacaatgtatttggcttagtgatgccaagctcagacataaaaacaaaaaaagcaacattagtctatgcaataatagctctccacaatgaggagacagagatagcagaacttggttcactctattccactttcaagacaacaacaggctatatttcaatatcgaaagcttttaggctagataaagaaaggtgtcagcgcatagtgtcctctccaggcttatttcttatgacaagctgtctattattcaatggtaataagagtctagagtttgataagttactaggcttttcattttttacgtcaatatcgattacaaaagctatgctctctcttactgagccttcacgctatatgatcatgaattcattggcagtttctagccatgtaaaagagtatatatctgaaaaattttctccttatacaaaaacagcattttctgtagtgatgacagatttgattaaaaaaggttgctattcagcatatgaacagaggaaaaaggtccaaataagggatataaagttaacagactacgatataacacagaaaggggtagattccaaaagagatcttaaatccatttggttcccgggaaaggtaaatttaaaagaatacttgaaccagatttatttaccattttattttaattccaaaggattgcatgaaaagcatcatgttttaatagatttggctaaaacagtgctagaaatcgaaaaagagcaaagagaatcattacccgagccatggtcagagatacctgctaagcagactgtcaacttaaacattttgatttactcaattgcaaggaatttgaacttagatacttcaagacataattttgtgaggagccgggtggaaaatgcaaataactttaacagatctataacaacaatatccacctttaccagctcgaaatcatgcattaaaattggtgattttgaggaagagaaaaagaagaaaacaaaaaatgatgcaaagaaactagcaaaagatatttctaaattaactatagccaacccagcattcttagatgaaatcacaaatgaacatgagataagacactcaacttacgaggatttgaaacaatctatcccagattacacagactatatgtctgtaaaagtttttgatagactatatgagaagattactactaacgaaataagtgataaagaaacagtcaagttgattctagagactatgaagaagcataaaatattttactttggattcttcaacaaaggacaaaaaacagctaaagatagagaaatatttttaggtgaattcgaggcaaaaatgtgcctgtaccttgttgaaagaatagccaaagagagatgcaaattaaacccagaagaaatgataagcgaaccaggcgactctaagttacgagtattggaaaagcaatcagaagatgaaattaggtatatcagcaacacaataaagacattgggaaatgccatagaaaacctgcaatccgggtctttaaattgggcagatatatgtgaaagtaaggcacgagggcttaaaatagaaataaatgctgatatgtctaaatggagtgcccaagatgtgcttttcaagtatttctggctgatagtacttgatcctatcttatatcctgctgagaggaagagaataatttattttctatgtaattacatgcaaaaaaggcttataatgcctgatgaattgctcactacgatattggaccagagggttccttattcaaatgatataattggggtgatgacaaacaattatagatccaacacagtagaaataaagcgaaactggcttcaaggcaatttaaattatacaagtagttacttgcacagctgtagtatgtctgtatataaagatataataagggaagcagcaacattattagagggggaagcccttgtgaattcaatggtacattctgatgataaccaaacatccatatgtatggtgcaaaacaagttgccagatgacaatgtaattgaattttgcatcaagatattcgagaaaatatgtttaacttttggaaatcaggcaaacatgaaaaagacatacctaaccaatttcatcaaggaattcgtttctttatttaatatacatggggagccattctctatatacgggaggtttttgcttacagcagtaggggactgtgcctatctggggccttatgaagatttagcaagtaggctatctgcaacacaaaccgctataaagcatggctgcccaccatcactggcatgggtatccattgctttgaatcactggataactcacaccacgtataatatgttacctggccaaaataatgacccattaccattcttccctaccaacaatagaaatgaaataccagtggagatgtgcggaatactagaaagtgacttatcaacaattgcactaaccggtttagaagcgggaaatgtcacgtttctaacaaatatagcaagaaaactatcatctccaatcttgcaaagagaaagtatccaagaccaatacaattctatagaaaaatgggacctaagtaggttatcacagattgacattctgaggcttaaaatgcttaggtacatatctcttgatagttcggtcacatctgatgatggtatgggggagaccagtgaaatgagatcgcgatcgcttttaacacctcgtaaattcacaacaagtgggtcactcaatagacttaaatcgtataaagattttcaaaatataataacagatgaggataagacaaacgagctatttgagaatttcattaggcatccagagttattggtcacaaaaggcgaaacatttgaagaatttgtcaatacaatattatttaggtataattcaaagaaattcaaagaatctctgtcgatacaaaatccagcacaactctttattgagcaaatattattttccaacaaaccaataattgattacactagcatacatgataagattttcggattgcaagatatgccaggaatcgaagaactagatacaatcataggccgcaaaacatttgttgaaagttatgtccagattgtagatgatttaagcaacttaacactggatattaatgatgtcaagactatatttgccttctgtctcatgaatgatccactactaattacatctgctaataacataataatgtctgttaaagggcatagccaagaaagaataggacaatcagcatgcaaaatgccagaggtcaggagtctgaagcttatacattattcgccagcagttgttttgagagcctatgtgagagggccaacaaatgtgccaaatgtagatatagacgagcttgcgagggatctatctcatctggaagatttcatacaaagcacaaaactcagagagaatatgagagagagaatagaaataaatgagaaacggcatttaggaagagatttcaagtttgaaatcaaagaattgactagattttaccaagtgtgttatgattatataaaatctacagaacataaaattaaggtattcatattgccatacaaagttttcacatcaattgaattctgtggcgcactgacagggaacttaataaatgacaaattgtggtatataacacattactt-aaaaaatatagtgtccactacacacaaggcacaaatttcgtcctcacctgaattggaattgcaaatagctgatgaagcactgaggctaatagcacactttgccgatactttcttggcatctgaatcaagaattcaatttctgaaaaaggttatcgaagaattcacatacaaagggatacctgtaaaacatttatattccaaaataaagaattccaagttaagggtcaaattcttagggatccttttgtggttggatgacctaacacaaaatgatttggataagtttgatgcagataaatcagacgaaaagattatatggaataactggcaggtatcaagagatatgaacactggaccaatagatttaatgataagtggctattccaggcaactgcggatcacaggggaagatgataaattgattgctgctgaattgcaggtcactagattgtcagaagatttgatttacagacacggccaggcaatgttaaataaaccgcacggattgaagcttgaaaagatgcagcctgtaactgagatgtctaaacaactacattatatcgttttccagcagaggtcaagaaagcggtacttctattctatattgcccacccaaataattgaagatcataattctagaatcgaatcatctaggttaaacagagattcaaaatgggttcctgtgtgtcctgttgcagtatcaaaactctatcagcaaggacgacctatactttccaaggttaagaatctgaatatgcagactcattcactttctagaatacaggttaatgtggatgaatatgccattacaagaagagcgcattttcagaagatgcctttctttgaaggaccatccatcccttctggtggcatggatctatcagagttaatgaaatccacatccttattgagcttaaattatgacaatataaaaaatgcttctttattggatatgtctagagtattcaagtgcaatggcagtgaaaatgaccaaatggcttttgagttcctgtcagatgaaattctagagcaagacgtagttgaagaaatagaatgcaatcctatattttctatcagttatacaaaaagaggagaat-ccaatatgacttataaaaatgctttccacaaagctttaatctcagaatgtgacaaatttgaagaagcattcgactttcttgacatggggttttgctcgaacgagaaccttagtattttagaggaaatacattggattatcagttatttgaagacgaatcagtggtccacagaactagacaattgtattcatatgtgtatgtataggaatgggtatgatgcagagtatcatagatttgatataccttctaaattcctcaaagacccgataaaccgaacagtaaattggacagaggttattgaatttatactattaattgaagatttccaaacaaaaattgagccatggtcgagtatgaagtcacatttctgttcaaaagcacacagtgtagcattagagtgcatgaaaagcgagaaaagatcactggcagaatttgta
>LET-2261/Colombia/2024-04-05
actacttttctcgagaattttgcagagctgcaaaccttgagtatagaaatgatgttcctgctgaggatatttgtgctgaagtccttgatggttacaaagcaaggaaagtgcgcttttgcacacctgataattacttactacacgacgggaaaatgtatataatagatttcaaagtgtctgtggatgatcggtcttccagaattacaagagagaaatacaatgaaatttttggagaagtgttcaacccagaaggtgtggactttgaaatcgttattatcaggttggatccttcaaatatggctatacatgttgactctcgagatttcatgaatacaatcggaccaatcacgctaaacattagtatgcaatggttttttgatatgaaagacttcttatttggcaaattccgggatgatgataaattccatgctataataagccaaggagaattcacaatgacattgccatggatcgaagaagatactccagaattgcttgcccatcctatatacaatgagttcatgaattcaatgccagagtcagaacaggccctgttcaaagaagcattggaattcaaatcattcggagcagaaaaatggaatattttcttaaagggagtgatgtctaagtatggtgaatattataaagaatttaccaaaggacatgcccaatccatattcttggcaacaggggactaccccaaaccagataaggaccaaatttcagctggctggcgagagatggtaagtagagtgagctctgaacgtgacatgtcaaatgacataaatcaggaaaaaccaagcatacattttatatgggcacaaaatgactcaagtagcaataataacatacaaaaattaatcaaactatccaaatcattgcaagccatgagtggaacaggaagctatataagtgccttcaaatcattaggaagattgatggatatatcatcagacatcaaaaagtatgagtcattctgcggaaaattaaaatctttggcaaggtctagcgtaaagaaactcgacaggaaaatagaaccggtacaaattggaacagcaactgtcttatgggaacaacaatttaaattagatacggatgtcataaaaagagaagacagaatacatttaatgaaagattatttcggaattggtaaacacaagtctttttcaaaaaagctaaacaatgacataaataccgataagcctaaaatattgaattttgacaatgacgatatagttaggaaatgcaaagataaatataatcaagtcacacataacttgtctcaagttaatgaattagacaagattggaaattacctagagcatttttcagctaaaattagtgcctgcagtgtagaaatgtgggactttatatataatacgactaaaactaagtactggcaatgcatcaacgactactctaccctaatgaaaaacatgctagctgtttcccaatataataggcacaatacctttaggattgtctcatgtgcaaataacaatgtatttggcttagtgatgccaagctcagacataaaaacaaaaaaagcaacattagtctatgcaataatagctctccacaatgaggagacagagatagcagaacttggttcactctattccactttcaagacaacaacaggctatatttcaatatcgaaagcttttaggctagataaagaaaggtgccagcgcatagtgtcctctccaggcttatttcttatgacaagctgtctattattcaatggtaataagagtctagagtttgataagttactaggcttttcattttttacgtcaatatcgattacaaaagctatgctctctcttactgagccttcacgctatatgatcatgaattcattggcagtttctagccatgtaaaagagtatatatctgaaaaattttctccttatacaaaaacagcattttctgtagtgatgacagatttgattaaaaaaggttgctattcagcatatgaacagaggaaaaaggtccaaataagggatataaagttaacagactacgatataacacagaaaggggtagattccaaaagagatcttaaatccatttggttcccgggaaaggtaaatttaaaagaatacttgaaccagatttatttaccattttattttaattccaaaggattgcatgaaaagcatcatgttttaatagatttggctaaaacagtgctagaaatcgaaaaagagcaaagagaatcattacccgagccatggtcagagatacctgctaagcagactgtcaacttaaacattttgatttactcaattgcaaggaatttgaacttagatacttcaagacataattttgtgaggagccgggtggaaaatgcaaataactttaacagatctataacaacaatatccacctttaccagctcgaaatcatgcattaaaattggtgattttgaggaagagaaaaagaagaaaacaaaaaatgatgcaaagaaactagcaaaagatatttctaaattaactatagccaacccagcattcttagatgaaatcacaaatgaacatgagataagacactcaacttacgaggatttgaaacaatctatcccagattacacagactatatgtctgtaaaagtttttgatagactatatgagaagattactactaacgaaataagtgataaagaaacagtcaagttgattctagagactatgaagaagcataaaatattttactttggattcttcaacaaaggacaaaaaacagctaaagatagagaaatatttttaggtgaattcgaggcaaaaatgtgcctgtaccttgttgaaagaatagccaaagagagatgcaaattaaacccagaagaaatgataagcgaaccaggcgactctaagttacgagtattggaaaagcaatcagaagatgaaattaggtatatcagcaacacaataaagacattgggaaatgccatagaaaacctgcaatccgggtctttaaattgggcagatatatgtgaaagtaaggcacgagggcttaaaatagaaataaatgctgatatgtctaaatggagtgcccaagatgtgcttttcaagtatttctggctgatagtacttgatcctatcttatatcctgctgagaggaagagaataatttattttctatgtaattacatgcaaaaaaggcttataatgcctgatgaattgctcactacgatattggaccagagggttccttattcaaatgatataattggggtgatgacaaacaattatagatccaacacagtagaaataaagcgaaactggcttcaaggcaatttaaattatacaagtagttacttgcacagctgtagtatgtctgtatataaagatataataagggaagcagcaacattattagagggggaagcccttgtgaattcaatggtacattctgatgataaccaaacatccatatgtatggtgcaaaacaagttgccagatgacaatgtaattgaattttgcatcaagatattcgagaaaatatgtttaacttttggaaatcaggcaaacatgaaaaagacatacctaaccaatttcatcaaggaattcgtttctttatttaatatacatggggagccattctctatatacgggaggtttttgcttacagcagtaggggactgtgcctatctggggccttatgaagatttagcaagtaggctatctgcaacacaaaccgctataaagcatggctgcccaccatcactggcatgggtatccattgctttgaatcactggataactcacaccacgtataatatgttacctggccaaaataatgacccattaccattcttccctaccaacaatagaaatgaaataccagtggagatgtgcggaatactagaaagtgacttatcaacaattgcactaaccggtttagaagcgggaaatgtcacgtttctaacaaatatagcaagaaaactatcatctccaatcttgcaaagagaaagtatccaagaccaatacaattctatagaaaaatgggacctaagtaggttatcacagattgacattctgaggcttaaaatgcttaggtacatatctcttgatagttcggtcacatctgatgatggtatgggggagaccagtgaaatgagatcgcgatcgcttttaacacctcgtaaattcacaacaagtgggtcactcaatagacttaaatcgtataaagattttcaaaatataataacagatgaggataagacaaacgagctatttgagaatttcattaggcatccagagttattggtcacaaaaggcgaaacatttgaagaatttgtcaatacaatattatttaggtataattcaaagaaattcaaagaatctctgtcgatacaaaatccagcacaactctttattgagcaaatattattttccaacaaaccaataattgattacactagcatacatgataagattttcggattgcaagatatgccaggaatcgaagaactagatacaatcataggccgcaaaacatttgttgaaagttatgtccagattgtagatgatttaagcaacttaacactggatattaatgatgtcaagactatatttgccttctgtctcatgaatgatccactactaattacatctgctaataacataataatgtctgttaaagggcatagccaagaaagaataggacaatcagcatgcaaaatgccagaggtcaggagtctgaagcttatacattattcgccagcagttgttttgagagcctatgtgagagggccaacaaatgtgccaaatgtagatatagacgagcttgcgagggatctatctcatctggaagatttcatacaaagcacaaaactcagagagaatatgagagagagaatagaaataaatgagaaacggcatttaggaagagatttcaagtttgaaatcaaagaattgactagattttaccaagtgtgttatgattatataaaatctacagaacataaaattaaggtattcatattgccatacaaagttttcacatcaattgaattctgtggcgcactgacagggaacttaataaatgacaaattgtggtatataacacattactt-aaaaaatatagtgtccactacacacaaggcacaaatttcgtcctcacctgaattggaattgcaaatagctgatgaagcactgaggctaatagcacactttgccgatactttcttggcatctgaatcaagaattcaatttctgaaaaaggttatcgaagaattcacatacaaagggatacctgtaaaacatttatattccaaaataaagaattccaagttaagggtcaaattcttagggatccttttgtggttggatgacctaacacaaaatgatttggataagtttgatgcagataaatcagacgaaaagattatatggaataactggcaggtatcaagagatatgaacactggaccaatagatttaatgataagtggctattccaggcaactgcggatcacaggggaagatgataaattgattgctgctgaattgcaggtcactagattgtcagaagatttgatttacagacacggccaggcaatgttaaataaaccgcacggattgaagcttgaaaagatgcagcctgtaactgagatgtctaaacaactacattatatcgttttccagcagaggtcaagaaagcggtacttctattctatattgcccacccaaataattgaagatcataattctagaatcgaatcatctaggttaaacagagattcaaaatgggttcctgtgtgtcctgttgcagtatcaaaactctatcagcaaggacgacctatactttccaaggttaagaatctgaatatgcagactcattcactttctagaatacaggttaatgtggatgaatatgccattacaagaagagcgcattttcagaagatgcctttctttgaaggaccatccatcccttctggtggcatggatctatcagagttaatgaaatccacatccttattgagcttaaattatgacaatataaaaaatgcttctttattggatatgtctagagtattcaagtgcaatggcagtgaaaatgaccaaatggcttttgagttcctgtcagatgaaattctagagcaagacgtagttgaagaaatagaatgcaatcctatattttctatcagttatacaaaaagaggagaat-ccaatatgacttataaaaatgctttccacaaagctttaatctcagaatgtgacaaatttgaagaagcattcgactttcttgacatggggttttgctcgaacgagaaccttagtattttagaggaaatacattggattatcagttatttgaagacgaatcagtggtccacagaactagacaattgtattcatatgtgtatgtataggaatgggtatgatgcagagtatcatagatttgatataccttctaaattcctcaaagacccgataaaccgaacagtaaattggacagaggttattgaatttatactattaattgaagatttccaaacaaaaattgagccatggtcgagtatgaagtcacatttctgttcaaaagcacacagtgtagcattagagtgcatgaaaagcgagaaaagatcactggcagaatttgta
>LET-2177/Colombia/2024-02-28
actacttttctcgagaattttgcagagctgcaaaccttgagtatagaaatgatgttcctgctgaggatatttgtgctgaagtccttgatggttacaaagcaaggaaagtgcgcttttgcacacctgataattacttactacacgacgggaaaatgtatataatagatttcaaagtgtctgtggatgatcggtcttccagaattacaagagagaaatacaatgaaatttttggagaagtgttcaacccagaaggtgtggactttgaaatcgttattatcaggttggatccttcaaatatggctatacatgttgactctcgagatttcatgaatacaatcggaccaatcacgctaaacattagtatgcaatggttttttgatatgaaagacttcttatttggcaaattccgggatgatgataaattccatgctataataagccaaggagaattcacaatgacattgccatggatcgaagaagatactccagaattgcttgcccatcctatatacaatgagttcatgaattcaatgccagagtcagaacaggccctgttcaaagaagcattggaattcaaatcattcggagcagaaaaatggaatattttcttaaagggagtgatgtctaagtatggtgaatattataaagaatttaccaaaggacatgcccaatccatattcttggcaacaggggactaccccaaaccagataaggaccaaatttcagctggctggcgagagatggtaagtagagtgagctctgaacgtgacatgtcaaatgacataaatcaggaaaaaccaagcatacattttatatgggcacaaaatgactcaagtagcaataataacatacaaaaattaatcaaactatccaaatcattgcaagccatgagtggaacaggaagctatataagtgccttcaaatcattaggaagattgatggatatatcatcagacatcaaaaagtatgagtcattctgcggaaaattaaaatctttggcaaggtctagcgtaaagaaactcgacaggaaaatagaaccggtacaaattggaacagcaactgtcttatgggaacaacaatttaaattagatacggatgtcataaaaagagaagacagaatacatttaatgaaagattatttcggaattggtaaacacaagtctttttcaaaaaagctaaacaatgacataaataccgataagcctaaaatattgaattttgacaatgacgatatagttaggaaatgcaaagataaatataatcaagtcacacataacttgtctcaagttaatgaattagacaagattggaaattacctagagcatttttcagctaaaattagtgcctgcagtgtagaaatgtgggactttatatataatacgactaaaactaagtactggcaatgcatcaacgactactctaccctaatgaaaaacatgctagctgtttcccaatataataggcacaatacctttaggattgtctcatgtgcaaataacaatgtatttggcttagtgatgccaagctcagacataaaaacaaaaaaagcaacattagtctatgcaataatagctctccacaatgaggagacagagatagcagaacttggttcactctattccactttcaagacaacaacaggctatatttcaatatcgaaagcttttaggctagataaagaaaggtgccagcgcatagtgtcctctccaggcttatttcttatgacaagctgtctattattcaatggtaataagagtctagagtttgataagttactaggcttttcattttttacgtcaatatcgattacaaaagctatgctctctcttactgagccttcacgctatatgatcatgaattcattggcagtttctagccatgtaaaagagtatatatctgaaaaattttctccttatacaaaaacagcattttctgtagtgatgacagatttgattaaaaaaggttgctattcagcatatgaacagaggaaaaaggtccaaataagggatataaagttaacagactacgatataacacagaaaggggtagattccaaaagagatcttaaatccatttggttcccgggaaaggtaaatttaaaagaatacttgaaccagatttatttaccattttattttaattccaaaggattgcatgaaaagcatcatgttttaatagatttggctaaaacagtgctagaaatcgaaaaagagcaaagagaatcattacccgagccatggtcagagatacctgctaagcagactgtcaacttaaacattttgatttactcaattgcaaggaatttgaacttagatacttcaagacataattttgtgaggagccgggtggaaaatgcaaataactttaacagatctataacaacaatatccacctttaccagctcgaaatcatgcattaaaattggtgattttgaggaagagaaaaagaagaaaacaaaaaatgatgcaaagaaactagcaaaagatatttctaaattaactatagccaacccagcattcttagatgaaatcacaaatgaacatgagataagacactcaacttacgaggatttgaaacaatctatcccagattacacagactatatgtctgtaaaagtttttgatagactatatgagaagattactactaacgaaataagtgataaagaaacagtcaagttgattctagagactatgaagaagcataaaatattttactttggattcttcaacaaaggacaaaaaacagctaaagatagagaaatatttttaggtgaattcgaggcaaaaatgtgcctgtaccttgttgaaagaatagccaaagagagatgcaaattaaacccagaagaaatgataagcgaaccaggcgactctaagttacgagtattggaaaagcaatcagaagatgaaattaggtatatcagcaacacaataaagacattgggaaatgccatagaaaacctgcaatccgggtctttaaattgggcagatatatgtgaaagtaaggcacgagggcttaaaatagaaataaatgctgatatgtctaaatggagtgcccaagatgtgcttttcaagtatttctggctgatagtacttgatcctatcttatatcctgctgagaggaagagaataatttattttctatgtaattacatgcaaaaaaggcttataatgcctgatgaattgctcactacgatattggaccagagggttccttattcaaatgatataattggggtgatgacaaacaattatagatccaacacagtagaaataaagcgaaactggcttcaaggcaatttaaattatacaagtagttacttgcacagctgtagtatgtctgtatataaagatataataagggaagcagcaacattattagagggggaagcccttgtgaattcaatggtacattctgatgataaccaaacatccatatgtatggtgcaaaacaagttgccagatgacaatgtaattgaattttgcatcaagatattcgagaaaatatgtttaacttttggaaatcaggcaaacatgaaaaagacatacctaaccaatttcatcaaggaattcgtttctttatttaatatacatggggagccattctctatatacgggaggtttttgcttacagcagtaggggactgtgcctatctggggccttatgaagatttagcaagtaggctatctgcaacacaaaccgctataaagcatggctgcccaccatcactggcatgggtatccattgctttgaatcactggataactcacaccacgtataatatgttacctggccaaaataatgacccattaccattcttccctaccaacaatagaaatgaaataccagtggagatgtgcggaatactagaaagtgacttatcaacaattgcactaaccggtttagaagcgggaaatgtcacgtttctaacaaatatagcaagaaaactatcatctccaatcttgcaaagagaaagtatccaagaccaatacaattctatagaaaaatgggacctaagtaggttatcacagattgacattctgaggcttaaaatgcttaggtacatatctcttgatagttcggtcacatctgatgatggtatgggggagaccagtgaaatgagatcgcgatcgcttttaacacctcgtaaattcacaacaagtgggtcactcaatagacttaaatcgtataaagattttcaaaatataataacagatgaggataagacaaacgagctatttgagaatttcattaggcatccagagttattggtcacaaaaggcgaaacatttgaagaatttgtcaatacaatattatttaggtataattcaaagaaattcaaagaatctctgtcgatacaaaatccagcacaactctttattgagcaaatattattttccaacaaaccaataattgattacactagcatacatgataagattttcggattgcaagatatgccaggaatcgaagaactagatacaatcataggccgcaaaacatttgttgaaagttatgtccagattgtagatgatttaagcaacttaacactggatattaatgatgtcaagactatatttgccttctgtctcatgaatgatccactactaattacatctgctaataacataataatgtctgttaaagggcatagccaagaaagaataggacaatcagcatgcaaaatgccagaggtcaggagtctgaagcttatacattattcgccagcagttgttttgagagcctatgtgagagggccaacaaatgtgccaaatgtagatatagacgagcttgcgagggatctatctcatctggaagatttcatacaaagcacaaaactcagagagaatatgagagagagaatagaaataaatgagaaacggcatttaggaagagatttcaagtttgaaatcaaagaattgactagattttaccaagtgtgttatgattatataaaatctacagaacataaaattaaggtattcatattgccatacaaagttttcacatcaattgaattctgtggcgcactgacagggaacttaataaatgacaaattgtggtatataacacattactt-aaaaaatatagtgtccactacacacaaggcacaaatttcgtcctcacctgaattggaattgcaaatagctgatgaagcactgaggctaatagcacactttgccgatactttcttggcatctgaatcaagaattcaatttctgaaaaaggttatcgaagaattcacatacaaagggatacctgtaaaacatttatattccaaaataaagaattccaagttaagggtcaaattcttagggatccttttgtggttggatgacctaacacaaaatgatttggataagtttgatgcagataaatcagacgaaaagattatatggaataactggcaggtatcaagagatatgaacactggaccaatagatttaatgataagtggctattccaggcaactgcggatcacaggggaagatgataaattgattgctgctgaattgcaggtcactagattgtcagaagatttgatttacagacacggccaggcaatgttaaataaaccgcacggattgaagcttgaaaagatgcagcctgtaactgagatgtctaaacaactacattatatcgttttccagcagaggtcaagaaagcggtacttctattctatattgcccacccaaataattgaagatcataattctagaatcgaatcatctaggttaaacagagattcaaaatgggttcctgtgtgtcctgttgcagtatcaaaactctatcagcaaggacgacctatactttccaaggttaagaatctgaatatgcagactcattcactttctagaatacaggttaatgtggatgaatatgccattacaagaagagcgcattttcagaagatgcctttctttgaaggaccatccatcccttctggtggcatggatctatcagagttaatgaaatccacatccttattgagcttaaattatgacaatataaaaaatgcttctttattggatatgtctagagtattcaagtgcaatggcagtgaaaatgaccaaatggcttttgagttcctgtcagatgaaattctagagcaagacgtagttgaagaaatagaatgcaatcctatattttctatcagttatacaaaaagaggagaat-ccaatatgacttataaaaatgctttccacaaagctttaatctcagaatgtgacaaatttgaagaagcattcgactttcttgacatggggttttgctcgaacgagaaccttagtattttagaggaaatacattggattatcagttatttgaagacgaatcagtggtccacagaactagacaattgtattcatatgtgtatgtataggaatgggtatgatgcagagtatcatagatttgatataccttctaaattcctcaaagacccgataaaccgaacagtaaattggacagaggttattgaatttatactattaattgaagatttccaaacaaaaattgagccatggtcgagtatgaagtcacatttctgttcaaaagcacacagtgtagcattagagtgcatgaaaagcgagaaaagatcactggcagaatttgta
>LET-2099/Colombia/2024-02-12
actacttttctcgagaattttgcagagctgcaaaccttgagtatagaaatgatgttcctgctgaggatatttgtgctgaagtccttgatggttacaaagcaaggaaagtgcgcttttgcacacctgataattacttactacacgacgggaaaatgtatataatagatttcaaagtgtctgtggatgatcggtcttccagaattacaagagagaaatacaatgaaatttttggagaagtgttcaacccagaaggtgtggactttgaaatcgttattatcaggttggatccttcaaatatggctatacatgttgactctcgagatttcatgaatacaatcggaccaatcacgctaaacattagtatgcaatggttttttgatatgaaagacttcttatttggcaaattccgggatgatgataaattccatgctataataagccaaggagaattcacaatgacattgccatggatcgaagaagatactccagaattgcttgcccatcctatatacaatgagttcatgaattcaatgccagagtcagaacaggccctgttcaaagaagcattggaattcaaatcattcggagcagaaaaatggaatattttcttaaagggagtgatgtctaagtatggtgaatattataaagaatttaccaaaggacatgcccaatccatattcttggcaacaggggactaccccaaaccagataaggaccaaatttcagctggctggcgagagatggtaagtagagtgagctctgaacgtgacatgtcaaatgacataaatcaggaaaaaccaagcatacattttatatgggcacaaaatgactcaagtagcaataataacatacaaaaattaatcaaactatccaaatcattgcaagccatgagtggaacaggaagctatataagtgccttcaaatcattaggaagattgatggatatatcatcagacatcaaaaagtatgagtcattctgcggaaaattaaaatctttggcaaggtctagcgtaaagaaactcgacaggaaaatagaaccggtacaaattggaacagcaactgtcttatgggaacaacaatttaaattagatacggatgtcataaaaagagaagacagaatacatttaatgaaagattatttcggaattggtaaacacaagtctttttcaaaaaagctaaacaatgacataaataccgataagcctaaaatattgaattttgacaatgacgatatagttaggaaatgcaaagataaatataatcaagtcacacataacttgtctcaagttaatgaattagacaagattggaaattacctagagcatttttcagctaaaattagtgcctgcagtgtagaaatgtgggactttatatataatacgactaaaactaagtactggcaatgcatcaacgactactctaccctaatgaaaaacatgctagctgtttcccaatataataggcacaatacctttaggattgtctcatgtgcaaataacaatgtatttggcttagtgatgccaagctcagacataaaaacaaaaaaagcaacattagtctatgcaataatagctctccacaatgaggagacagagatagcagaacttggttcactctattccactttcaagacaacaacaggctatatttcaatatcgaaagcttttaggctagataaagaaaggtgccagcgcatagtgtcctctccaggcttatttcttatgacaagctgtctattattcaatggtaataagagtctagagtttgataagttactaggcttttcattttttacgtcaatatcgattacaaaagctatgctctctcttactgagccttcacgctatatgatcatgaattcattggcagtttctagccatgtaaaagagtatatatctgaaaaattttctccttatacaaaaacagcattttctgtagtgatgacagatttgattaaaaaaggttgctattcagcatatgaacagaggaaaaaggtccaaataagggatataaagttaacagactacgatataacacagaaaggggtagattccaaaagagatcttaaatccatttggttcccgggaaaggtaaatttaaaagaatacttgaaccagatttatttaccattttattttaattccaaaggattgcatgaaaagcatcatgttttaatagatttggctaaaacagtgctagaaatcgaaaaagagcaaagagaatcattacccgagccatggtcagagatacctgctaagcagactgtcaacttaaacattttgatttactcaattgcaaggaatttgaacttagatacttcaagacataattttgtgaggagccgggtggaaaatgcaaataactttaacagatctataacaacaatatccacctttaccagctcgaaatcatgcattaaaattggtgattttgaggaagagaaaaagaagaaaacaaaaaatgatgcaaagaaactagcaaaagatatttctaaattaactatagccaacccagcattcttagatgaaatcacaaatgaacatgagataagacactcaacttacgaggatttgaaacaatctatcccagattacacagactatatgtctgtaaaagtttttgatagactatatgagaagattactactaacgaaataagtgataaagaaacagtcaagttgattctagagactatgaagaagcataaaatattttactttggattcttcaacaaaggacaaaaaacagctaaagatagagaaatatttttaggtgaattcgaggcaaaaatgtgcctgtaccttgttgaaagaatagccaaagagagatgcaaattaaacccagaagaaatgataagcgaaccaggcgactctaagttacgagtattggaaaagcaatcagaagatgaaattaggtatatcagcaacacaataaagacattgggaaatgccatagaaaacctgcaatccgggtctttaaattgggcagatatatgtgaaagtaaggcacgagggcttaaaatagaaataaatgctgatatgtctaaatggagtgcccaagatgtgcttttcaagtatttctggctgatagtacttgatcctatcttatatcctgctgagaggaagagaataatttattttctatgtaattacatgcaaaaaaggcttataatgcctgatgaattgctcactacgatattggaccagagggttccttattcaaatgatataattggggtgatgacaaacaattatagatccaacacagtagaaataaagcgaaactggcttcaaggcaatttaaattatacaagtagttacttgcacagctgtagtatgtctgtatataaagatataataagggaagcagcaacattattagagggggaagcccttgtgaattcaatggtacattctgatgataaccaaacatccatatgtatggtgcaaaacaagttgccagatgacaatgtaattgaattttgcatcaagatattcgagaaaatatgtttaacttttggaaatcaggcaaacatgaaaaagacatacctaaccaatttcatcaaggaattcgtttctttatttaatatacatggggagccattctctatatacgggaggtttttgcttacagcagtaggggactgtgcctatctggggccttatgaagatttagcaagtaggctatctgcaacacaaaccgctataaagcacggctgcccaccatcactggcatgggtatccattgctttgaatcactggataactcacaccacgtataatatgttacctggccaaaataatgacccattaccattcttccctaccaacaatagaaatgaaataccagtggagatgtgcggaatactagaaagtgacttatcaacaattgcactaaccggtttagaagcgggaaatgtcacgtttctaacaaatatagcaagaaaactatcatctccaatcttgcaaagagaaagtatccaagaccaatacaattctatagaaaaatgggacctaagtaggttatcacagattgacattctgaggcttaaaatgcttaggtacatatctcttgatagttcggtcacatctgatgatggtatgggggagaccagtgaaatgagatcgcgatcgcttttaacacctcgtaaattcacaacaagtgggtcactcaatagacttaaatcgtataaagattttcaaaatataataacagatgaggataagacaaacgagctatttgagaatttcattaggcatccagagttattggtcacaaaaggcgaaacatttgaagaatttgtcaatacaatattatttaggtataattcaaagaaattcaaagaatctctgtcgatacaaaatccagcacaactctttattgagcaaatattattttccaacaaaccaataattgattacactagcatacatgataagattttcggattgcaagatatgccaggaatcgaagaactagatacaatcataggccgcaaaacatttgttgaaagttatgtccagattgtagatgatttaagcaacttaacactggatattaatgatgtcaagactatatttgccttctgtctcatgaatgatccactactaattacatctgctaataacataataatgtctgttaaagggcatagccaagaaagaataggacaatcagcatgcaaaatgccagaggtcaggagtctgaagcttatacattattcgccagcagttgttttgagagcctatgtgagagggccaacaaatgtgccaaatgtagatatagacgagcttgcgagggatctatctcatctggaagatttcatacaaagcacaaaactcagagagaatatgagagagagaatagaaataaatgagaaacggcatttaggaagagatttcaagtttgaaatcaaagaattgactagattttaccaagtgtgttatgattatataaaatctacagaacataaaattaaggtattcatattgccatacaaagttttcacatcaattgaattctgtggcgcactgacagggaacttaataaatgacaaattgtggtatataacacattactt-aaaaaatatagtgtccactacacacaaggcacaaatttcgtcctcacctgaattggaattgcaaatagctgatgaagcactgaggctaatagcacactttgccgatactttcttggcatctgaatcaagaattcaatttctgaaaaaggttatcgaagaattcacatacaaagggatacctgtaaaacatttatattccaaaataaagaattccaagttaagggtcaaattcttagggatccttttgtggttggatgacctaacacaaaatgatttggataagtttgatgcagataaatcagacgaaaagattatatggaataactggcaggtatcaagagatatgaacactggaccaatagatttaatgataagtggctattccaggcaactgcggatcacaggggaagatgataaattgattgctgctgaattgcaggtcactagattgtcagaagatttgatttacagacacggccaggcaatgttaaataaaccgcacggattgaagcttgaaaagatgcagcctgtaactgagatgtctaaacaactacattatatcgttttccagcagaggtcaagaaagcggtacttctattctatattgcccacccaaataattgaagatcataattctagaatcgaatcatctaggttaaacagagattcaaaatgggttcctgtgtgtcctgttgcagtatcaaaactctatcagcaaggacgacctatactttccaaggttaagaatctgaatatgcagactcattcactttctagaatacaggttaatgtggatgaatatgccattacaagaagagcgcattttcagaagatgcctttctttgaaggaccatccatcccttctggtggcatggatctatcagagttaatgaaatccacatccttattgagcttaaattatgacaatataaaaaatgcttctttattggatatgtctagagtattcaagtgcaatggcagtgaaaatgaccaaatggcttttgagttcctgtcagatgaaattctagagcaagacgtagttgaagaaatagaatgcaatcctatattttctatcagttatacaaaaagaggagaat-ccaatatgacttataaaaatgctttccacaaagctttaatctcagaatgtgacaaatttgaagaagcattcgactttcttgacatggggttttgctcgaacgagaaccttagtattttagaggaaatacattggattatcagttatttgaagacgaatcagtggtccacagaactagacaattgtattcatatgtgtatgtataggaatgggtatgatgcagagtatcatagatttgatataccttctaaattcctcaaagacccgataaaccgaacagtaaattggacagaggttattgaatttatactattaattgaagatttccaaacaaaaattgagccatggtcgagtatgaagtcacatttctgttcaaaagcacacagtgtagcattagagtgcatgaaaagcgagaaaagatcactggcagaatttgta
>LET-2102/Colombia/2024-02-13
actacttttctcgagaattttgcagagctgcaaaccttgagtatagaaatgatgttcctgctgaggatatttgtgctgaagtccttgatggttacaaagcaaggaaagtgcgcttttgcacacctgataattacttactacacgacgggaaaatgtatataatagatttcaaagtgtctgtggatgatcggtcttccagaattacaagagagaaatacaatgaaatttttggagaagtgttcaacccagaaggtgtggactttgaaatcgttattatcaggttggatccttcaaatatggctatacatgttgactctcgagatttcatgaatacaatcggaccaatcacgctaaacattagtatgcaatggttttttgatatgaaagacttcttatttggcaaattccgggatgatgataaattccatgctataataagccaaggagaattcacaatgacattgccatggatcgaagaagatactccagaattgcttgcccatcctatatacaatgagttcatgaattcaatgccagagtcagaacaggccctgttcaaagaagcattggaattcaaatcattcggagcagaaaaatggaatattttcttaaagggagtgatgtctaagtatggtgaatattataaagaatttaccaaaggacatgcccaatccatattcttggcaacaggggactaccccaaaccagataaggaccaaatttcagctggctggcgagagatggtaagtagagtgagctctgaacgtgacatgtcaaatgacataaatcaggaaaaaccaagcatacattttatatgggcacaaaatgactcaagtagcaataataacatacaaaaattaatcaaactatccaaatcattgcaagccatgagtggaacaggaagctatataagtgccttcaaatcattaggaagattgatggatatatcatcagacatcaaaaagtatgagtcattctgcggaaaattaaaatctttggcaaggtctagcgtaaagaaactcgacaggaaaatagaaccggtacaaattggaacagcaactgtcttatgggaacaacaatttaaattagatacggatgtcataaaaagagaagacagaatacatttaatgaaagattatttcggaattggtaaacacaagtctttttcaaaaaagctaaacaatgacataaataccgataagcctaaaatattgaattttgacaatgacgatatagttaggaaatgcaaagataaatataatcaagtcacacataacttgtctcaagttaatgaattagacaagattggaaattacctagagcatttttcagctaaaattagtgcctgcagtgtagaaatgtgggactttatatataatacgactaaaactaagtactggcaatgcatcaacgactactctaccctaatgaaaaacatgctagctgtttcccaatataataggcataatacctttaggattgtctcatgtgcaaataacaatgtatttggcttagtgatgccaagctcagacataaaaacaaaaaaagcaacattagtctatgcaataatagctctccacaatgaggagacagagatagcagaacttggttcactctattccactttcaagacaacaacaggctatatttcaatatcgaaagcttttaggctagataaagaaaggtgccagcgcatagtgtcctctccaggcttatttcttatgacaagctgtctattattcaatggtaataagagtctagagtttgataagttactaggcttttcattttttacgtcaatatcgattacaaaagctatgctctctcttactgagccttcacgctatatgatcatgaattcattggcagtttctagccatgtaaaagagtatatatctgaaaaattttctccttatacaaaaacagcattttctgtagtgatgacagatttgattaaaaaaggttgctattcagcatatgaacagaggaaaaaggtccaaataagggatataaagttaacagactacgatataacacagaaaggggtagattccaaaagagatcttaaatccatttggttcccgggaaaggtaaatttaaaagaatacttgaaccagatttatttaccattttattttaattccaaaggattgcatgaaaagcatcatgttttaatagatttggctaaaacagtgctagaaatcgaaaaagagcaaagagaatcattacccgagccatggtcagagatacctgctaagcagactgtcaacttaaacattttgatttactcaattgcaaggaatttgaacttagatacttcaagacataattttgtgaggagccgggtggaaaatgcaaataactttaacagatctataacaacaatatccacctttaccagctcgaaatcatgcattaaaattggtgattttgaggaagagaaaaagaagaaaacaaaaaatgatgcaaagaaactagcaaaagatatttctaaattaactatagccaacccagcattcttagatgaaatcacaaatgaacatgagataagacactcaacttacgaggatttgaaacaatctatcccagattacacagactatatgtctgtaaaagtttttgatagactatatgagaagattactactaacgaaataagtgataaagaaacagtcaagttgattctagagactatgaagaagcataaaatattttactttggattcttcaacaaaggacaaaaaacagctaaagatagagaaatatttttaggtgaattcgaggcaaaaatgtgcctgtaccttgttgaaagaatagccaaagagagatgcaaattaaacccagaagaaatgataagcgaaccaggcgactctaagttacgagtattggaaaagcaatcagaagatgaaattaggtatatcagcaacacaataaagacattgggaaatgccatagaaaacctgcaatccgggtctttaaattgggcagatatatgtgaaagtaaggcacgagggcttaaaatagaaataaatgctgatatgtctaaatggagtgcccaagatgtgcttttcaagtatttctggctgatagtacttgatcctatcttatatcctgctgagaggaagagaataatttattttctatgtaattacatgcaaaaaaggcttataatgcctgatgaattgctcactacgatattggaccagagggttccttattcaaatgatataattggggtgatgacaaacaattatagatccaacacagtagaaataaagcgaaactggcttcaaggcaatttaaattatacaagtagttacttgcacagctgtagtatgtctgtatataaagatataataagggaagcagcaacattattagagggggaagcccttgtgaattcaatggtacattctgatgataaccaaacatccatatgtatggtgcaaaacaagttgccagatgacaatgtaattgaattttgcatcaagatattcgagaaaatatgtttaacttttggaaatcaggcaaacatgaaaaagacatacctaaccaatttcatcaaggaattcgtttctttatttaatatacatggggagccattctctatatacgggaggtttttgcttacagcagtaggggactgtgcctatctggggccttatgaagatttagcaagtaggctatctgcaacacaaaccgctataaagcatggctgcccaccatcactggcatgggtatccattgctttgaatcactggataactcacaccacgtataatatgttacctggccaaaataatgacccattaccattcttccctaccaacaatagaaatgaaataccagtggagatgtgcggaatactagaaagtgacttatcaacaattgcactaaccggtttagaagcgggaaatgtcacgtttctaacaaatatagcaagaaaactatcatctccaatcttgcaaagagaaagtatccaagaccaatacaattctatagaaaaatgggacctaagtaggttatcacagattgacattctgaggcttaaaatgcttaggtacatatctcttgatagttcggtcacatctgatgatggtatgggggagaccagtgaaatgagatcgcgatcgcttttaacacctcgtaaattcacaacaagtgggtcactcaatagacttaaatcgtataaagattttcaaaatataataacagatgaggataagacaaacgagctatttgagaatttcattaggcatccagagttattggtcacaaaaggcgaaacatttgaagaatttgtcaatacaatattatttaggtataattcaaagaaattcaaagaatctctgtcgatacaaaatccagcacaactctttattgagcaaatattattttccaacaaaccaataattgattacactagcatacatgataagattttcggattgcaagatatgccaggaatcgaagaactagatacaatcataggccgcaaaacatttgttgaaagttatgtccagattgtagatgatttaagcaacttaacactggatattaatgatgtcaagactatatttgccttctgtctcatgaatgatccactactaattacatctgctaataacataataatgtctgttaaagggcatagccaagaaagaataggacaatcagcatgcaaaatgccagaggtcaggagtctgaagcttatacattattcgccagcagttgttttgagagcctatgtgagagggccaacaaatgtgccaaatgtagatatagacgagcttgcgagggatctatctcatctggaagatttcatacaaagcacaaaactcagagagaatatgagagagagaatagaaataaatgagaaacggcatttaggaagagatttcaagtttgaaatcaaagaattgactagattttaccaagtgtgttatgattatataaaatctacagaacataaaattaaggtattcatattgccatacaaagttttcacatcaattgaattctgtggcgcactgacagggaacttaataaatgacaaattgtggtatataacacattactt-aaaaaatatagtgtccactacacacaaggcacaaatttcgtcctcacctgaattggaattgcaaatagctgatgaagcactgaggctaatagcacactttgccgatactttcttggcatctgaatcaagaattcaatttctgaaaaaggttatcgaagaattcacatacaaagggatacctgtaaaacatttatattccaaaataaagaattccaagttaagggtcaaattcttagggatccttttgtggttggatgacctaacacaaaatgatttggataagtttgatgcagataaatcagacgaaaagattatatggaataactggcaggtatcaagagatatgaacactggaccaatagatttaatgataagtggctattccaggcaactgcggatcacaggggaagatgataaattgattgctgctgaattgcaggtcactagattgtcagaagatttgatttacagacacggccaggcaatgttaaataaaccgcacggattgaagcttgaaaagatgcagcctgtaactgagatgtctaaacaactacattatatcgttttccagcagaggtcaagaaagcggtacttctattctatattgcccacccaaataattgaagatcataattctagaatcgaatcatctaggttaaacagagattcaaaatgggttcctgtgtgtcctgttgcagtatcaaaactctatcagcaaggacgacctatactttccaaggttaagaatctgaatatgcagactcattcactttctagaatacaggttaatgtggatgaatatgccattacaagaagagcgcattttcagaagatgcctttctttgaaggaccatccatcccttctggtggcatggatctatcagagttaatgaaatccacatccttattgagcttaaattatgacaatataaaaaatgcttctttattggatatgtctagagtattcaagtgcaatggcagtgaaaatgaccaaatggcttttgagttcctgtcagatgaaattctagagcaagacgtagttgaagaaatagaatgcaatcctatattttctatcagttatacaaaaagaggagaat-ccaatatgacttataaaaatgctttccacaaagctttaatctcagaatgtgacaaatttgaagaagcattcgactttcttgacatggggttttgctcgaacgagaaccttagtattttagaggaaatacattggattatcagttatttgaagacgaatcagtggtccacagaactagacaattgtattcatatgtgtatgtataggaatgggtatgatgcagagtatcatagatttgatataccttctaaattcctcaaagacccgataaaccgaacagtaaattggacagaggttattgaatttatactattaattgaagatttccaaacaaaaattgagccatggtcgagtatgaagtcacatttctgttcaaaagcacacagtgtagcattagagtgcatgaaaagcgagaaaagatcactggcagaatttgta
>LET-2131/Colombia/2024-02-20
actacttttctcgagaattttgcagagctgcaaaccttgagtatagaaatgatgttcctgctgaggatatttgtgctgaagtccttgatggttacaaagcaaggaaagtgcgcttttgcacacctgataattacttactacacgacgggaaaatgtatataatagatttcaaagtgtctgtggatgatcggtcttccagaattacaagagagaaatacaatgaaatttttggagaagtgttcaacccagaaggtgtggactttgaaatcgttattatcaggttggatccttcaaatatggctatacatgttgactctcgagatttcatgaatacaatcggaccaatcacgctaaacattagtatgcaatggttttttgatatgaaagacttcttatttggcaaattccgggatgatgataaattccatgctataataagccaaggagaattcacaatgacattgccatggatcgaagaagatactccagaattgcttgcccatcctatatacaatgagttcatgaattcaatgccagagtcagaacaggccctgttcaaagaagcattggaattcaaatcattcggagcagaaaaatggaatattttcttaaagggagtgatgtctaagtatggtgaatattataaagaatttaccaaaggacatgcccaatccatattcttggcaacaggggactaccccaaaccagataaggaccaaatttcagctggctggcgagagatggtaagtagagtgagctctgaacgtgacatgtcaaatgacataaatcaggaaaaaccaagcatacattttatatgggcacaaaatgactcaagtagcaataataacatacaaaaattaatcaaactatccaaatcattgcaagccatgagtggaacaggaagctatataagtgccttcaaatcattaggaagattgatggatatatcatcagacatcaaaaagtatgagtcattctgcggaaaattaaaatctttggcaaggtctagcgtaaagaaactcgacaggaaaatagaaccggtacaaattggaacagcaactgtcttatgggaacaacaatttaaattagatacggatgtcataaaaagagaagacagaatacatttaatgaaagattatttcggaattggtaaacacaagtctttttcaaaaaagctaaacaatgacataaataccgataagcctaaaatattgaattttgacaatgacgatatagttaggaaatgcaaagataaatataatcaagtcacacataacttgtctcaagttaatgaattagacaagattggaaattacctagagcatttttcagctaaaattagtgcctgcagtgtagaaatgtgggactttatatataatacgactaaaactaagtactggcaatgcatcaacgactactctaccctaatgaaaaacatgctagctgtttcccaatataataggcacaatacctttaggattgtctcatgtgcaaataacaatgtatttggcttagtgatgccaagctcagacataaaaacaaaaaaagcaacattagtctatgcaataatagctctccacaatgaggagacagagatagcagaacttggttcactctattccactttcaagacaacaacaggctatatttcaatatcgaaagcttttaggctagataaagaaaggtgccagcgcatagtgtcctctccaggcttatttcttatgacaagctgtctattattcaatggtaataagagtctagagtttgataagttactaggcttttcattttttacgtcaatatcgattacaaaagctatgctctctcttactgagccttcacgctatatgatcatgaattcattggcagtttctagccatgtaaaagagtatatatctgaaaaattttctccttatacaaaaacagcattttctgtagtgatgacagatttgattaaaaaaggttgctattcagcatatgaacagaggaaaaaggtccaaataagggatataaagttaacagactacgatataacacagaaaggggtagattccaaaagagatcttaaatccatttggttcccgggaaaggtaaatttaaaagaatacttgaaccagatttatttaccattttattttaattccaaaggattgcatgaaaagcatcatgttttaatagatttggctaaaacagtgctagaaatcgaaaaagagcaaagagaatcattacccgagccatggtcagagatacctgctaagcagactgtcaacttaaacattttgatttactcaattgcaaggaatttgaacttagatacttcaagacataattttgtgaggagccgggtggaaaatgcaaataactttaacagatctataacaacaatatccacctttaccagctcgaaatcatgcattaaaattggtgattttgaggaagagaaaaagaagaaaacaaaaaatgatgcaaagaaactagcaaaagatatttctaaattaactatagccaacccagcattcttagatgaaatcacaaatgaacatgagataagacactcaacttacgaggatttgaaacaatctatcccagattacacagactatatgtctgtaaaagtttttgatagactatatgagaagattactactaacgaaataagtgataaagaaacagtcaagttgattctagagactatgaagaagcataaaatattttactttggattcttcaacaaaggacaaaaaacagctaaagatagagaaatatttttaggtgaattcgaggcaaaaatgtgcctgtaccttgttgaaagaatagccaaagagagatgcaaattaaacccagaagaaatgataagcgaaccaggcgactctaagttacgagtattggaaaagcaatcagaagatgaaattaggtatatcagcaacacaataaagacattgggaaatgccatagaaaacctgcaatccgggtctttaaattgggcagatatatgtgaaagtaaggcacgagggcttaaaatagaaataaatgctgatatgtctaaatggagtgcccaagatgtgcttttcaagtatttctggctgatagtacttgatcctatcttatatcctgctgagaggaagagaataatttattttctatgtaattacatgcaaaaaaggcttataatgcctgatgaattgctcactacgatattggaccagagggttccttattcaaatgatataattggggtgatgacaaacaattatagatccaacacagtagaaataaagcgaaactggcttcaaggcaatttaaattatacaagtagttacttgcacagctgtagtatgtctgtatataaagatataataagggaagcagcaacattattagagggggaagcccttgtgaattcaatggtacattctgatgataaccaaacatccatatgtatggtgcaaaacaagttgccagatgacaatgtaattgaattttgcatcaagatattcgagaaaatatgtttaacttttggaaatcaggcaaacatgaaaaagacatacctaaccaatttcatcaaggaattcgtttctttatttaatatacatggggagccattctctatatacgggaggtttttgcttacagcagtaggggactgtgcctatctggggccttatgaagatttagcaagtaggctatctgcaacacaaaccgctataaagcatggctgcccaccatcactggcatgggtatccattgctttgaatcactggataactcacaccacgtataatatgttacctggccaaaataatgacccattaccattcttccctaccaacaatagaaatgaaataccagtggagatgtgcggaatactagaaagtgacttatcaacaattgcactaaccggtttagaagcgggaaatgtcacgtttctaacaaatatagcaagaaaactatcatctccaatcttgcaaagagaaagtatccaagaccaatacaattctatagaaaaatgggacctaagtaggttatcacagattgacattctgaggcttaaaatgcttaggtacatatctcttgatagttcggtcacatctgatgatggtatgggggagaccagtgaaatgagatcgcgatcgcttttaacacctcgtaaattcacaacaagtgggtcactcaatagacttaaatcgtataaagattttcaaaatataataacagatgaggataagacaaacgagctatttgagaatttcattaggcatccagagttattggtcacaaaaggcgaaacatttgaagaatttgtcaatacaatattatttaggtataattcaaagaaattcaaagaatctctgtcgatacaaaatccagcacaactctttattgagcaaatattattttccaacaaaccaataattgattacactagcatacatgataagattttcggattgcaagatatgccaggaatcgaagaactagatacaatcataggccgcaaaacatttgttgaaagttatgtccagattgtagatgatttaagcaacttaacactggatattaatgatgtcaagactatatttgccttctgtctcatgaatgatccactactaattacatctgctaataacataataatgtctgttaaagggcatagccaagaaagaataggacaatcagcatgcaaaatgccagaggtcaggagtctgaagcttatacattattcgccagcagttgttttgagagcctatgtgagagggccaacaaatgtgccaaatgtagatatagacgagcttgcgagggatctatctcatctggaagatttcatacaaagcacaaaactcagagagaatatgagagagagaatagaaataaatgagaaacggcatttaggaagagatttcaagtttgaaatcaaagaattgactagattttaccaagtgtgttatgattatataaaatctacagaacataaaattaaggtattcatattgccatacaaagttttcacatcaattgaattctgtggcgcactgacagggaacttaataaatgacaaattgtggtatataacacattactt-aaaaaatatagtgtccactacacacaaggcacaaatttcgtcctcacctgaattggaattgcaaatagctgatgaagcactgaggctaatagcacactttgccgatactttcttggcatctgaatcaagaattcaatttctgaaaaaggttatcgaagaattcacatacaaagggatacctgtaaaacatttatattccaaaataaagaattccaagttaagggtcaaattcttagggatccttttgtggttggatgacctaacacaaaatgatttggataagtttgatgcagataaatcagacgaaaagattatatggaataactggcaggtatcaagagatatgaacactggaccaatagatttaatgataagtggctattccaggcaactgcggatcacaggggaagatgataaattgattgctgctgaattgcaggtcactagattgtcagaagatttgatttacagacacggccaggcaatgttaaataaaccgcacggattgaagcttgaaaagatgcagcctgtaactgagatgtctaaacaactacattatatcgttttccagcagaggtcaagaaagcggtacttctattctatattgcccacccaaataattgaagatcataattctagaatcgaatcatctaggttaaacagagattcaaaatgggttcctgtgtgtcctgttgcagtatcaaaactctatcagcaaggacgacctatactttccaaggttaagaatctgaatatgcagactcattcactttctagaatacaggttaatgtggatgaatatgccattacaagaagagcgcattttcagaagatgcctttctttgaaggaccatccatcccttctggtggcatggatctatcagagttaatgaaatccacatccttattgagcttaaattatgacaatataaaaaatgcttctttattggatatgtctagagtattcaagtgcaatggcagtgaaaatgaccaaatggcttttgagttcctgtcagatgaaattctagagcaagacgtagttgaagaaatagaatgcaatcctatattttctatcagttatacaaaaagaggagaat-ccaatatgacttataaaaatgctttccacaaagctttaatctcagaatgtgacaaatttgaagaagcattcgactttcttgacatggggttttgctcgaacgagaaccttagtattttagaggaaatacattggattatcagttatttgaagacgaatcagtggtccacagaactagacaattgtattcatatgtgtatgtataggaatgggtatgatgcagagtatcatagatttgatataccttctaaattcctcaaagacccgataaaccgaacagtaaattggacagaggttattgaatttatactattaattgaagatttccaaacaaaaattgagccatggtcgagtatgaagtcacatttctgttcaaaagcacacagtgtagcattagagtgcatgaaaagcgagaaaagatcactggcagaatttgta
>LET-2147/Colombia/2024-02-23
actacttttctcgagaattttgcagagctgcaaaccttgagtatagaaatgatgttcctgctgaggatatttgtgctgaagtccttgatggttacaaagcaaggaaagtgcgcttttgcacacctgataattacttactacacgacgggaaaatgtatataatagatttcaaagtgtctgtggatgatcggtcttccagaattacaagagagaaatacaatgaaatttttggagaagtgttcaacccagaaggtgtggactttgaaatcgttattatcaggttggatccttcaaatatggctatacatgttgactctcgagatttcatgaatacaatcggaccaatcacgctaaacattagtatgcaatggttttttgatatgaaagacttcttatttggcaaattccgggatgatgataaattccatgctataataagccaaggagaattcacaatgacattgccatggatcgaagaagatactccagaattgcttgcccatcctatatacaatgagttcatgaattcaatgccagagtcagaacaggccctgttcaaagaagcattggaattcaaatcattcggagcagaaaaatggaatattttcttaaagggagtgatgtctaagtatggtgaatattataaagaatttaccaaaggacatgcccaatccatattcttggcaacaggggactaccccaaaccagataaggaccaaatttcagctggctggcgagagatggtaagtagagtgagctctgaacgtgacatgtcaaatgacataaatcaggaaaaaccaagcatacattttatatgggcacaaaatgactcaagtagcaataataacatacaaaaattaatcaaactatccaaatcattgcaagccatgagtggaacaggaagctatataagtgccttcaaatcattaggaagattgatggatatatcatcagacatcaaaaagtatgagtcattctgcggaaaattaaaatctttggcaaggtctagcgtaaagaaactcgacaggaaaatagaaccggtacaaattggaacagcaactgtcttatgggaacaacaatttaaattagatacggatgtcataaaaagagaagacagaatacatttaatgaaagattatttcggaattggtaaacacaagtctttttcaaaaaagctaaacaatgacataaataccgataagcctaaaatattgaattttgacaatgacgatatagttaggaaatgcaaagataaatataatcaagtcacacataacttgtctcaagttaatgaattagacaagattggaaattacctagagcatttttcagctaaaattagtgcctgcagtgtagaaatgtgggactttatatataatacgactaaaactaagtactggcaatgcatcaacgactactctaccctaatgaaaaacatgctagctgtttcccaatataataggcacaatacctttaggattgtctcatgtgcaaataacaatgtatttggcttagtgatgccaagctcagacataaaaacaaaaaaagcaacattagtctatgcaataatagctctccacaatgaggagacagagatagcagaacttggttcactctattccactttcaagacaacaacaggctatatttcaatatcgaaagcttttaggctagataaagaaaggtgccagcgcatagtgtcctctccaggcttatttcttatgacaagctgtctattattcaatggtaataagagtctagagtttgataagttactaggcttttcattttttacgtcaatatcgattacaaaagctatgctctctcttactgagccttcacgctatatgatcatgaattcattggcagtttctagccatgtaaaagagtatatatctgaaaaattttctccttatacaaaaacagcattttctgtagtgatgacagatttgattaaaaaaggttgctattcagcatatgaacagaggaaaaaggtccaaataagggatataaagttaacagactacgatataacacagaaaggggtagattccaaaagagatcttaaatccatttggttcccgggaaaggtaaatttaaaagaatacttgaaccagatttatttaccattttattttaattccaaaggattgcatgaaaagcatcatgttttaatagatttggctaaaacagtgctagaaatcgaaaaagagcaaagagaatcattacccgagccatggtcagagatacctgctaagcagactgtcaacttaaacattttgatttactcaattgcaaggaatttgaacttagatacttcaagacataattttgtgaggagccgggtggaaaatgcaaataactttaacagatctataacaacaatatccacctttaccagctcgaaatcatgcattaaaattggtgattttgaggaagagaaaaagaagaaaacaaaaaatgatgcaaagaaactagcaaaagatatttctaaattaactatagccaacccagcattcttagatgaaatcacaaatgaacatgagataagacactcaacttacgaggatttgaaacaatctatcccagattacacagactatatgtctgtaaaagtttttgatagactatatgagaagattactactaacgaaataagtgataaagaaacagtcaagttgattctagagactatgaagaagcataaaatattttactttggattcttcaacaaaggacaaaaaacagctaaagatagagaaatatttttaggtgaattcgaggcaaaaatgtgcctgtaccttgttgaaagaatagccaaagagagatgcaaattaaacccagaagaaatgataagcgaaccaggcgactctaagttacgagtattggaaaagcaatcagaagatgaaattaggtatatcagcaacacaataaagacattgggaaatgccatagaaaacctgcaatccgggtctttaaattgggcagatatatgtgaaagtaaggcacgagggcttaaaatagaaataaatgctgatatgtctaaatggagtgcccaagatgtgcttttcaagtatttctggctgatagtacttgatcctatcttatatcctgctgagaggaagagaataatttattttctatgtaattacatgcaaaaaaggcttataatgcctgatgaattgctcactacgatattggaccagagggttccttattcaaatgatataattggggtgatgacaaacaattatagatccaacacagtagaaataaagcgaaactggcttcaaggcaatttaaattatacaagtagttacttgcacagctgtagtatgtctgtatataaagatataataagggaagcagcaacattattagagggggaagcccttgtgaattcaatggtacattctgatgataaccaaacatccatatgtatggtgcaaaacaagttgccagatgacaatgtaattgaattttgcatcaagatattcgagaaaatatgtttaacttttggaaatcaggcaaacatgaaaaagacatacctaaccaatttcatcaaggaattcgtttctttatttaatatacatggggagccattctctatatacgggaggtttttgcttacagcagtaggggactgtgcctatctggggccttatgaagatttagcaagtaggctatctgcaacacaaaccgctataaagcatggctgcccaccatcactggcatgggtatccattgctttgaatcactggataactcacaccacgtataatatgttacctggccaaaataatgacccattaccattcttccctaccaacaatagaaatgaaataccagtggagatgtgcggaatactagaaagtgacttatcaacaattgcactaaccggtttagaagcgggaaatgtcacgtttctaacaaatatagcaagaaaactatcatctccaatcttgcaaagagaaagtatccaagaccaatacaattctatagaaaaatgggacctaagtaggttatcacagattgacattctgaggcttaaaatgcttaggtacatatctcttgatagttcggtcacatctgatgatggtatgggggagaccagtgaaatgagatcgcgatcgcttttaacacctcgtaaattcacaacaagtgggtcactcaatagacttaaatcgtataaagattttcaaaatataataacagatgaggataagacaaacgagctatttgagaatttcattaggcatccagagttattggtcacaaaaggcgaaacatttgaagaatttgtcaatacaatattatttaggtataattcaaagaaattcaaagaatctctgtcgatacaaaatccagcacaactctttattgagcaaatattattttccaacaaaccaataattgattacactagcatacatgataagattttcggattgcaagatatgccaggaatcgaagaactagatacaatcataggccgcaaaacatttgttgaaagttatgtccagattgtagatgatttaagcaacttaacactggatattaatgatgtcaagactatatttgccttctgtctcatgaatgatccactactaattacatctgctaataacataataatgtctgttaaagggcatagccaagaaagaataggacaatcagcatgcaaaatgccagaggtcaggagtctgaagcttatacattattcgccagcagttgttttgagagcctatgtgagagggccaacaaatgtgccaaatgtagatatagacgagcttgcgagggatctatctcatctggaagatttcatacaaagcacaaaactcagagagaatatgagagagagaatagaaataaatgagaaacggcatttaggaagagatttcaagtttgaaatcaaagaattgactagattttaccaagtgtgttatgattatataaaatctacagaacataaaattaaggtattcatattgccatacaaagttttcacatcaattgaattctgtggcgcactgacagggaacttaataaatgacaaattgtggtatataacacattactt-aaaaaatatagtgtccactacacacaaggcacaaatttcgtcctcacctgaattggaattgcaaatagctgatgaagcactgaggctaatagcacactttgccgatactttcttggcatctgaatcaagaattcaatttctgaaaaaggttatcgaagaattcacatacaaagggatacctgtaaaacatttatattccaaaataaagaattccaagttaagggtcaaattcttagggatccttttgtggttggatgacctaacacaaaatgatttggataagtttgatgcagataaatcagacgaaaagattatatggaataactggcaggtatcaagagatatgaacactggaccaatagatttaatgataagtggctattccaggcaactgcggatcacaggggaagatgataaattgattgctgctgaattgcaggtcactagattgtcagaagatttgatttacagacacggccaggcaatgttaaataaaccgcacggattgaagcttgaaaagatgcagcctgtaactgagatgtctaaacaactacattatatcgttttccagcagaggtcaagaaagcggtacttctattctatattgcccacccaaataattgaagatcataattctagaatcgaatcatctaggttaaacagagattcaaaatgggttcctgtgtgtcctgttgcagtatcaaaactctatcagcaaggacgacctatactttccaaggttaagaatctgaatatgcagactcattcactttctagaatacaggttaatgtggatgaatatgccattacaagaagagcgcattttcagaagatgcctttctttgaaggaccatccatcccttctggtggcatggatctatcagagttaatgaaatccacatccttattgagcttaaattatgacaatataaaaaatgcttctttattggatatgtctagagtattcaagtgcaatggcagtgaaaatgaccaaatggcttttgagttcctgtcagatgaaattctagagcaagacgtagttgaagaaatagaatgcaatcctatattttctatcagttatacaaaaagaggagaat-ccaatatgacttataaaaatgctttccacaaagctttaatctcagaatgtgacaaatttgaagaagcattcgactttcttgacatggggttttgctcgaacgagaaccttagtattttagaggaaatacattggattatcagttatttgaagacgaatcagtggtccacagaactagacaattgtattcatatgtgtatgtataggaatgggtatgatgcagagtatcatagatttgatataccttctaaattcctcaaagacccgataaaccgaacagtaaattggacagaggttattgaatttatactattaattgaagatttccaaacaaaaattgagccatggtcgagtatgaagtcacatttctgttcaaaagcacacagtgtagcattagagtgcatgaaaagcgagaaaagatcactggcagaatttgta
>LET-2187/Colombia/2024-03-04
actacttttctcgagaattttgcagagctgcaaaccttgagtatagaaatgatgttcctgctgaggatatttgtgctgaagtccttgatggttacaaagcaaggaaagtgcgcttttgcacacctgataattacttactacacgacgggaaaatgtatataatagatttcaaagtgtctgtggatgatcggtcttccagaattacaagagagaaatacaatgaaatttttggagaagtgttcaacccagaaggtgtggactttgaaatcgttattatcaggttggatccttcaaatatggctatacatgttgactctcgagatttcatgaatacaatcggaccaatcacgctaaacattagtatgcaatggttttttgatatgaaagacttcttatttggcaaattccgggatgatgataaattccatgctataataagccaaggagaattcacaatgacattgccatggatcgaagaagatactccagaattgcttgcccatcctatatacaatgagttcatgaattcaatgccagagtcagaacaggccctgttcaaagaagcattggaattcaaatcattcggagcagaaaaatggaatattttcttaaagggagtgatgtctaagtatggtgaatattataaagaatttaccaaaggacatgcccaatccatattcttggcaacaggggactaccccaaaccagataaggaccaaatttcagctggctggcgagagatggtaagtagagtgagctctgaacgtgacatgtcaaatgacataaatcaggaaaaaccaagcatacattttatatgggcacaaaatgactcaagtagcaataataacatacaaaaattaatcaaactatccaaatcattgcaagccatgagtggaacaggaagctatataagtgccttcaaatcattaggaagattgatggatatatcatcagacatcaaaaagtatgagtcattctgcggaaaattaaaatctttggcaaggtctagcgtaaagaaactcgacaggaaaatagaaccggtacaaattggaacagcaactgtcttatgggaacaacaatttaaattagatacggatgtcataaaaagagaagacagaatacatttaatgaaagattatttcggaattggtaaacacaagtctttttcaaaaaagctaaacaatgacataaataccgataagcctaaaatattgaattttgacaatgacgatatagttaggaaatgcaaagataaatataatcaagtcacacataacttgtctcaagttaatgaattagacaagattggaaattacctagagcatttttcagctaaaattagtgcctgcagtgtagaaatgtgggactttatatataatacgactaaaactaagtactggcaatgcatcaacgactactctaccctaatgaaaaacatgctagctgtttcccaatataataggcacaatacctttaggattgtctcatgtgcaaataacaatgtatttggcttagtgatgccaagctcagacataaaaacaaaaaaagcaacattagtctatgcaataatagctctccacaatgaggagacagagatagcagaacttggttcactctattccactttcaagacaacaacaggctatatttcaatatcgaaagcttttaggctagataaagaaaggtgccagcgcatagtgtcctctccaggcttatttcttatgacaagctgtctattattcaatggtaataagagtctagagtttgataagttactaggcttttcattttttacgtcaatatcgattacaaaagctatgctctctcttactgagccttcacgctatatgatcatgaattcattggcagtttctagccatgtaaaagagtatatatctgaaaaattttctccttatacaaaaacagcattttctgtagtgatgacagatttgattaaaaaaggttgctattcagcatatgaacagaggaaaaaggtccaaataagggatataaagttaacagactacgatataacacagaaaggggtagattccaaaagagatcttaaatccatttggttcccgggaaaggtaaatttaaaagaatacttgaaccagatttatttaccattttattttaattccaaaggattgcatgaaaagcatcatgttttaatagatttggctaaaacagtgctagaaatcgaaaaagagcaaagagaatcattacccgagccatggtcagagatacctgctaagcagactgtcaacttaaacattttgatttactcaattgcaaggaatttgaacttagatacttcaagacataattttgtgaggagccgggtggaaaatgcaaataactttaacagatctataacaacaatatccacctttaccagctcgaaatcatgcattaaaattggtgattttgaggaagagaaaaagaagaaaacaaaaaatgatgcaaagaaactagcaaaagatatttctaaattaactatagccaacccagcattcttagatgaaatcacaaatgaacatgagataagacactcaacttacgaggatttgaaacaatctatcccagattacacagactatatgtctgtaaaagtttttgatagactatatgagaagattactactaacgaaataagtgataaagaaacagtcaagttgattctagagactatgaagaagcataaaatattttactttggattcttcaacaaaggacaaaaaacagctaaagatagagaaatatttttaggtgaattcgaggcaaaaatgtgcctgtaccttgttgaaagaatagccaaagagagatgcaaattaaacccagaagaaatgataagcgaaccaggcgactctaagttacgagtattggaaaagcaatcagaagatgaaattaggtatatcagcaacacaataaagacattgggaaatgccatagaaaacctgcaatccgggtctttaaattgggcagatatatgtgaaagtaaggcacgagggcttaaaatagaaataaatgctgatatgtctaaatggagtgcccaagatgtgcttttcaagtatttctggctgatagtacttgatcctatcttatatcctgctgagaggaagagaataatttattttctatgtaattacatgcaaaaaaggcttataatgcctgatgaattgctcactacgatattggaccagagggttccttattcaaatgatataattggggtgatgacaaacaattatagatccaacacagtagaaataaagcgaaactggcttcaaggcaatttaaattatacaagtagttacttgcacagctgtagtatgtctgtatataaagatataataagggaagcagcaacattattagagggggaagcccttgtgaattcaatggtacattctgatgataaccaaacatccatatgtatggtgcaaaacaagttgccagatgacaatgtaattgaattttgcatcaagatattcgagaaaatatgtttaacttttggaaatcaggcaaacatgaaaaagacatacctaaccaatttcatcaaggaattcgtttctttatttaatatacatggggagccattctctatatacgggaggtttttgcttacagcagtaggggactgtgcctatctggggccttatgaagatttagcaagtaggctatctgcaacacaaaccgctataaagcatggctgcccaccatcactggcatgggtatccattgctttgaatcactggataactcacaccacgtataatatgttacctggccaaaataatgacccattaccattcttccctaccaacaatagaaatgaaataccagtggagatgtgcggaatactagaaagtgacttatcaacaattgcactaaccggtttagaagcgggaaatgtcacgtttctaacaaatatagcaagaaaactatcatctccaatcttgcaaagagaaagtatccaagaccaatacaattctatagaaaaatgggacctaagtaggttatcacagattgacattctgaggcttaaaatgcttaggtacatatctcttgatagttcggtcacatctgatgatggtatgggggagaccagtgaaatgagatcgcgatcgcttttaacacctcgtaaattcacaacaagtgggtcactcaatagacttaaatcgtataaagattttcaaaatataataacagatgaggataagacaaacgagctatttgagaatttcattaggcatccagagttattggtcacaaaaggcgaaacatttgaagaatttgtcaatacaatattatttaggtataattcaaagaaattcaaagaatctctgtcgatacaaaatccagcacaactctttattgagcaaatattattttccaacaaaccaataattgattacactagcatacatgataagattttcggattgcaagatatgccaggaatcgaagaactagatacaatcataggccgcaaaacatttgttgaaagttatgtccagattgtagatgatttaagcaacttaacactggatattaatgatgtcaagactatatttgccttctgtctcatgaatgatccactactaattacatctgctaataacataataatgtctgttaaagggcatagccaagaaagaataggacaatcagcatgcaaaatgccagaggtcaggagtctgaagcttatacattattcgccagcagttgttttgagagcctatgtgagagggccaacaaatgtgccaaatgtagatatagacgagcttgcgagggatctatctcatctggaagatttcatacaaagcacaaaactcagagagaatatgagagagagaatagaaataaatgagaaacggcatttaggaagagatttcaagtttgaaatcaaagaattgactagattttaccaagtgtgttatgattatataaaatctacagaacataaaattaaggtattcatattgccatacaaagttttcacatcaattgaattctgtggcgcactgacagggaacttaataaatgacaaattgtggtatataacacattactt-aaaaaatatagtgtccactacacacaaggcacaaatttcgtcctcacctgaattggaattgcaaatagctgatgaagcactgaggctaatagcacactttgccgatactttcttggcatctgaatcaagaattcaatttctgaaaaaggttatcgaagaattcacatacaaagggatacctgtaaaacatttatattccaaaataaagaattccaagttaagggtcaaattcttagggatccttttgtggttggatgacctaacacaaaatgatttggataagtttgatgcagataaatcagacgaaaagattatatggaataactggcaggtatcaagagatatgaacactggaccaatagatttaatgataagtggctattccaggcaactgcggatcacaggggaagatgataaattgattgctgctgaattgcaggtcactagattgtcagaagatttgatttacagacacggccaggcaatgttaaataaaccgcacggattgaagcttgaaaagatgcagcctgtaactgagatgtctaaacaactacattatatcgttttccagcagaggtcaagaaagcggtacttctattctatattgcccacccaaataattgaagatcataattctagaatcgaatcatctaggttaaacagagattcaaaatgggttcctgtgtgtcctgttgcagtatcaaaactctatcagcaaggacgacctatactttccaaggttaagaatctgaatatgcagactcattcactttctagaatacaggttaatgtggatgaatatgccattacaagaagagcgcattttcagaagatgcctttctttgaaggaccatccatcccttctggtggcatggatctatcagagttaatgaaatccacatccttattgagcttaaattatgacaatataaaaaatgcttctttattggatatgtctagagtattcaagtgcaatggcagtgaaaatgaccaaatggcttttgagttcctgtcagatgaaattctagagcaagacgtagttgaagaaatagaatgcaatcctatattttctatcagttatacaaaaagaggagaat-ccaatatgacttataaaaatgctttccacaaagctttaatctcagaatgtgacaaatttgaagaagcattcgactttcttgacatggggttttgctcgaacgagaaccttagtattttagaggaaatacattggattatcagttatttgaagacgaatcagtggtccacagaactagacaattgtattcatatgtgtatgtataggaatgggtatgatgcagagtatcatagatttgatataccttctaaattcctcaaagacccgataaaccgaacagtaaattggacagaggttattgaatttatactattaattgaagatttccaaacaaaaattgagccatggtcgagtatgaagtcacatttctgttcaaaagcacacagtgtagcattagagtgcatgaaaagcgagaaaagatcactggcagaatttgta
>LET-2304/Colombia/2024-04-26
actacttttctcgagaattttgcagagctgcaaaccttgagtatagaaatgatgttcctgctgaggatatttgtgctgaagtccttgatggttacaaagcaaggaaagtgcgcttttgcacacctgataattacttactacacgatgggaaaatgtatataatagatttcaaagtgtctgtggatgatcggtcttccagaattacaagagagaaatacaatgaaatttttggagaagtgttcaacccagaaggtgtggactttgaaatcgttattatcaggttggatccttcaaatatggctatacatgttgactctcgagatttcatgaatacaatcggaccaatcacgctaaacattagtatgcaatggttttttgatatgaaagacttcttatttggcaaattccgggatgatgataaattccatgctataataagccaaggagaattcacaatgacattgccatggatcgaagaagatactccagaattgcttgcccatcctatatacaatgagttcatgaattcaatgccagagtcagaacaggccctgttcaaagaagcattggaattcaaatcattcggagcagaaaaatggaatattttcttaaagggagtgatgtctaagtatggtgaatattataaagaatttaccaaaggacatgcccaatccatattcttggcaacaggggactaccccaaaccagataaggaccaaatttcagctggctggcgagagatggtaagtagagtgagctctgaacgtgacatgtcaaatgacataaatcaggaaaaaccaagcatacattttatatgggcacaaaatgactcaagtagcaataataacatacaaaaattaatcaaactatccaaatcattgcaagccatgagtggaacaggaagctatataagtgccttcaaatcattaggaagattgatggatatatcatcagacatcaaaaagtatgagtcattctgcggaaaattaaaatctttggcaaggtctagcgtaaagaaactcgacaggaaaatagaaccggtacaaattggaacagcaactgtcttatgggaacaacaatttaaattagatacggatgtcataaaaagagaagacagaatacatttaatgaaagattatttcggaattggtaaacacaagtctttttcaaaaaagctaaacaatgacataaataccgataagcctaaaatattgaattttgacaatgacgatatagttaggaaatgcaaagataaatataatcaagtcacacataacttgtctcaagttaatgaattagacaagattggaaattacctagagcatttttcagctaaaattagtgcctgcagtgtagaaatgtgggactttatatataatacgactaaaactaagtactggcaatgcatcaacgactactctaccctaatgaaaaacatgctagctgtttcccaatataataggcacaatacctttaggattgtctcatgtgcaaataacaatgtatttggcttagtgatgccaagctcagacataaaaacaaaaaaagcaacattagtctatgcaataatagctctccacaatgaggagacagagatagcagaacttggttcactctattccactttcaagacaacaacaggctatatttcaatatcgaaagcttttaggctagataaagaaaggtgccagcgcatagtgtcctctccaggcttatttcttatgacaagctgtctattattcaatggtaataagagtctagagtttgataagttactaggcttttcattttttacgtcaatatcgattacaaaagctatgctctctcttactgagccttcacgctatatgatcatgaattcattggcagtttctagccatgtaaaagagtatatatctgaaaaattttctccttatacaaaaacagcattttctgtagtgatgacagatttgattaaaaaaggttgctattcagcatatgaacagaggaaaaaggtccaaataaggganataaagttaacagactacgatataacacagaaaggggtagattccaaaagagatcttaaatccatttggttcccgggaaaggtaaatttaaaagaatacttgaaccagatttatttaccattttattttaattccaaaggattgcatgaaaagcatcatgttttaatagatttggctaaaacagtgctagaaatcgaaaaagagcaaagagaatcattacccgagccatggtcagagatacctgctaagcagactgtcaacttaaacattttgatttactcaattgcaaggaatttgaacttagatacttcaagacataattttgtgaggagccgggtggaaaatgcaaataactttaacagatctataacaacaatatccacctttaccagctcgaaatcatgcattaaaattggtgattttgaggaagagaaaaagaagaaaacaaaaaatgatgcaaagaaactagcaaaagatatttctaaattaactatagccaacccagcattcttagatgaaatcacaaatgaacatgagataagacactcaacttacgaggatttgaaacaatctatcccagattacacagactatatgtctgtaaaagtttttgatagactatatgagaagattactactaacgaaataagtgataaagaaacagtcaagttgattctagagactatgaagaagcataaaatattttactttggattcttcaacaaaggacaaaaaacagctaaagatagagaaatatttttaggtgaattcgaggcaaaaatgtgcctgtaccttgttgaaagaatagccaaagagagatgcaaattaaacccagaagaaatgataagcgaaccaggcgactctaagttacgagtattggaaaagcaatcagaagatgaaattaggtatatcagcaacacaataaagacattgggaaatgccatagaaaacctgcaatccgggtctttaaattgggcagatatatgtgaaagtaaggcacgagggcttaaaatagaaataaatgctgatatgtctaaatggagtgcccaagatgtgcttttcaagtatttctggctgatagtacttgatcctatcttatatcctgctgagaggaagagaataatttattttctatgtaattacatgcaaaaaaggcttataatgcctgatgaattgctcactacgatattggaccagagggttccttattcaaatgatataattggggtgatgacaaacaattatagatccaacacagtagaaataaagcgaaactggcttcaaggcaatttaaattatacaagtagttacttgcacagctgtagtatgtctgtatataaagatataataagggaagcagcaacattattagagggggaagcccttgtgaattcaatggtacattctgatgataaccaaacatccatatgtatggtgcaaaacaagttgccagatgacaatgtaattgaattttgcatcaagatattcgagaaaatatgtttaacttttggaaatcaggcaaacatgaaaaagacatacctaaccaatttcatcaaggaattcgtttctttatttaatatacatggggagccattctctatatacgggaggtttttgcttacagcagtaggggactgtgcctatctggggccttatgaagatttagcaagtaggctatctgcaacacaaaccgctataaagcatggctgcccaccatcactggcatgggtatccattgctttgaatcactggataactcacaccacgtataatatgttacctggccaaaataatgacccattaccattcttccctaccaacaatagaaatgaaataccagtggagatgtgcggaatactagaaagtgacttatcaacaattgcactaaccggtttagaagcgggaaatgtcacgtttctaacaaatatagcaagaaaactatcatctccaatcttgcaaagagaaagtatccaagaccaatacaattctatagaaaaatgggacctaagtaggttatcacagattgacattctgaggcttaaaatgcttaggtacatatctcttgatagttcggtcacatctgatgatggtatgggggagaccagtgaaatgagatcgcgatcgcttttaacacctcgtaaattcacaacaagtgggtcactcaatagacttaaatcgtataaagattttcaaaatataataacagatgaggataagacaaacgagctatttgagaatttcattaggcatccagagttattggtcacaaaaggcgaaacatttgaagaatttgtcaatacaatattatttaggtataattcaaagaaattcaaagaatctctgtcgatacaaaatccagcacaactctttattgagcaaatattattttccaacaaaccaataattgattacactagcatacatgataagattttcggattgcaagatatgccaggaatcgaagaactagatacaatcataggccgcaaaacatttgttgaaagttatgtccagattgtagatgatttaagcaacttaacactggatattaatgatgtcaagactatatttgccttctgtctcatgaatgatccactactaattacatctgctaataacataataatgtctgttaaagggcatagccaagaaagaataggacaatcagcatgcaaaatgccagaggtcaggagtctgaagcttatacattattcgccagcagttgttttgagagcctatgtgagagggccaacaaatgtgccaaatgtagatatagacgagcttgcgagggatctatctcatctggaagatttcatacaaagcacaaaactcagagagaatatgagagagagaatagaaataaatgagaaacggcatttaggaagagatttcaagtttgaaatcaaagaattgactagattttaccaagtgtgttatgattatataaaatctacagaacataaaattaaggtattcatattgccatacaaagttttcacatcaattgaattctgtggcgcactgacagggaacttaataaatgacaaattgtggtatataacacattactt-aaaaaatatagtgtccactacacacaaggcacaaatttcgtcctcacctgaattggaattgcaaatagctgatgaagcactgaggctaatagcacactttgccgatactttcttggcatctgaatcaagaattcaatttctgaaaaaggttatcgaagaattcacatacaaagggatacctgtaaaacatttatattccaaaataaagaattccaagttaagggtcaaattcttagggatccttttgtggttggatgacctaacacaaaatgatttggataagtttgatgcagataaatcagacgaaaagattatatggaataactggcaggtatcaagagatatgaacactggaccaatagatttaatgataagtggctattccaggcaactgcggatcacaggggaagatgataaattgattgctgctgaattgcaggtcactagattgtcagaagatttgatttacagacacggccaggcaatgttaaataaaccgcacggattgaagcttgaaaagatgcagcctgtaactgagatgtctaaacaactacattatatcgttttccagcagaggtcaagaaagcggtacttctattctatattgcccacccaaataattgaagatcataattctagaatcgaatcatctaggttaaacagagattcaaaatgggttcctgtgtgtcctgttgcagtatcaaaactctatcagcaaggacgacctatactttccaaggttaagaatctgaatatgcagactcattcactttctagaatacaggttaatgtggatgaatatgccattacaagaagagcgcattttcagaagatgcctttctttgaaggaccatccatcccttctggtggcatggatctatcagagttaatgaaatccacatccttattgagcttaaattatgacaatataaaaaatgcttctttattggatatgtctagagtattcaagtgcaatggcagtgaaaatgaccaaatggcttttgagttcctgtcagatgaaattctagagcaagacgtagttgaagaaatagaatgcaatcctatattttctatcagttatacaaaaagaggagaat-ccaatatgacttataaaaatgctttccacaaagctttaatctcagaatgtgacaaatttgaagaagcattcgactttcttgacatggggttttgctcgaacgagaaccttagtattttagaggaaatacattggattatcagttatttgaagacgaatcagtggtccacagaactagacaattgtattcatatgtgtatgtataggaatgggtatgatgcagagtatcatagatttgatataccttctaaattcctcaaagacccgataaaccgaacagtaaattggacagaggttattgaatttatactattaattgaagatttccaaacaaaaattgagccatggtcgagtatgaagtcacatttctgttcaaaagcacacagtgtagcattagagtgcatgaaaagcgagaaaagatcactggcagaatttgta
>LET-2326/Colombia/2024-04-30
actacttttctcgagaattttgcagagctgcaaaccttgagtatagaaatgatgttcctgctgaggatatttgtgctgaagtccttgatggttacaaagcaaggaaagtgcgcttttgcacacctgataattacttactacacgacgggaaaatgtatataatagatttcaaagtgtctgtggatgatcggtcttccagaattacaagagagaaatacaatgaaatttttggagaagtgttcaacccagaaggtgtggactttgaaatcgttattatcaggttggatccttcaaatatggctatacatgttgactctcgagatttcatgaatacaatcggaccaatcacgctaaacattagtatgcaatggttttttgatatgaaagacttcttatttggcaaattccgggatgatgataaattccatgctataataagccaaggagaattcacaatgacattgccatggatcgaagaagatactccagaattgcttgcccatcctatatacaatgagttcatgaattcaatgccagagtcagaacaggccctgttcaaagaagcattggaattcaaatcattcggagcagaaaaatggaatattttcttaaagggagtgatgtctaagtatggtgaatattataaagaatttaccaaaggacatgcccaatccatattcttggcaacaggggactaccccaaaccagataaggaccaaatttcagctggctggcgagagatggtaagtagagtgagctctgaacgtgacatgtcaaatgacataaatcaggaaaaaccaagcatacattttatatgggcacaaaatgactcaagtagcaataataacatacaaaaattaatcaaactatccaaatcattgcaagccatgagtggaacaggaagctatataagtgccttcaaatcattaggaagattgatggatatatcatcagacatcaaaaagtatgagtcattctgcggaaaattaaaatctttggcaaggtctagcgtaaagaaactcgacaggaaaatagaaccggtacaaattggaacagcaactgtcttatgggaacaacaatttaaattagatacggatgtcataaaaagagaagacagaatacatttaatgaaagattatttcggaattggtaaacacaagtctttttcaaaaaagctaaacaatgacataaataccgataagcctaaaatattgaattttgacaatgacgatatagttaggaaatgcaaagataaatataatcaagtcacacataacttgtctcaagttaatgaattagacaagattggaaattacctagagcatttttcagctaaaattagtgcctgcagtgtagaaatgtgggactttatatataatacgactaaaactaagtactggcaatgcatcaacgactactctaccctaatgaaaaacatgctagctgtttcccaatataataggcacaatacctttaggattgtctcatgtgcaaataacaatgtatttggcttagtgatgccaagctcagacataaaaacaaaaaaagcaacattagtctatgcaataatagctctccacaatgaggagacagagatagcagaacttggttcactctattccactttcaagacaacaacaggctatatttcaatatcgaaagcttttaggctagataaagaaaggtgccagcgcatagtgtcctctccaggcttatttcttatgacaagctgtctattattcaatggtaataagagtctagagtttgataagttactaggcttttcattttttacgtcaatatcgattacaaaagctatgctctctcttactgagccttcacgctatatgatcatgaattcattggcagtttctagccatgtaaaagagtatatatctgaaaaattttctccttatacaaaaacagcattttctgtagtgatgacagatttgattaaaaaaggttgctattcagcatatgaacagaggaaaaaggtccaaataagggatataaagttaacagactacgatataacacagaaaggggtagattccaaaagagatcttaaatccatttggttcccgggaaaggtaaatttaaaagaatacttgaaccagatttatttaccattttattttaattccaaaggattgcatgaaaagcatcatgttttaatagatttggctaaaacagtgctagaaatcgaaaaagagcaaagagaatcattacccgagccatggtcagagatacctgctaagcagactgtcaacttaaacattttgatttactcaattgcaaggaatttgaacttagatacttcaagacataattttgtgaggagccgggtggaaaatgcaaataactttaacagatctataacaacaatatccacctttaccagctcgaaatcatgcattaaaattggtgattttgaggaagagaaaaagaagaaaacaaaaaatgatgcaaagaaactagcaaaagatatttctaaattaactatagccaacccagcattcttagatgaaatcacaaatgaacatgagataagacactcaacttacgaggatttgaaacaatctatcccagattacacagactatatgtctgtaaaagtttttgatagactatatgagaagattactactaacgaaataagtgataaagaaacagtcaagttgattctagagactatgaagaagcataaaatattttactttggattcttcaacaaaggacaaaaaacagctaaagatagagaaatatttttaggtgaattcgaggcaaaaatgtgcctgtaccttgttgaaagaatagccaaagagagatgcaaattaaacccagaagaaatgataagcgaaccaggcgactctaagttacgagtattggaaaagcaatcagaagatgaaattaggtatatcagcaacacaataaagacattgggaaatgccatagaaaacctgcaatccgggtctttaaattgggcagatatatgtgaaagtaaggcacgagggcttaaaatagaaataaatgctgatatgtctaaatggagtgcccaagatgtgcttttcaagtatttctggctgatagtacttgatcctatcttatatcctgctgagaggaagagaataatttattttctatgtaattacatgcaaaaaaggcttataatgcctgatgaattgctcactacgatattggaccagagggttccttattcaaatgatataattggggtgatgacaaacaattatagatccaacacagtagaaataaagcgaaactggcttcaaggcaatttaaattatacaagtagttacttgcacagctgtagtatgtctgtatataaagatataataagggaagcagcaacattattagagggggaagcccttgtgaattcaatggtacattctgatgataaccaaacatccatatgtatggtgcaaaacaagttgccagatgacaatgtaattgaattttgcatcaagatattcgagaaaatatgtttaacttttggaaatcaggcaaacatgaaaaagacatacctaaccaatttcatcaaggaattcgtttctttatttaatatacatggggagccattctctatatacgggaggtttttgcttacagcagtaggggactgtgcctatctggggccttatgaagatttagcaagtaggctatctgcaacacaaaccgctataaagcatggctgcccaccatcactggcatgggtatccattgctttgaatcactggataactcacaccacgtataatatgttacctggccaaaataatgacccattaccattcttccctaccaacaatagaaatgaaataccagtggagatgtgcggaatactagaaagtgacttatcaacaattgcactaaccggtttagaagcgggaaatgtcacgtttctaacaaatatagcaagaaaactatcatctccaatcttgcaaagagaaagtatccaagaccaatacaattctatagaaaaatgggacctaagtaggttatcacagattgacattctgaggcttaaaatgcttaggtacatatctcttgatagttcggtcacatctgatgatggtatgggggagaccagtgaaatgagatcgcgatcgcttttaacacctcgtaaattcacaacaagtgggtcactcaatagacttaaatcgtataaagattttcaaaatataataacagatgaggataagacaaacgagctatttgagaatttcattaggcatccagagttattggtcacaaaaggcgaaacatttgaagaatttgtcaatacaatattatttaggtataattcaaagaaattcaaagaatctctgtcgatacaaaatccagcacaactctttattgagcaaatattattttccaacaaaccaataattgattacactagcatacatgataagattttcggattgcaagatatgccaggaatcgaagaactagatacaatcataggccgcaaaacatttgttgaaagttatgtccagattgtagatgatttaagcaacttaacactggatattaatgatgtcaagactatatttgccttctgtctcatgaatgatccactactaattacatctgctaataacataataatgtctgttaaagggcatagccaagaaagaataggacaatcagcatgcaaaatgccagaggtcaggagtctgaagcttatacattattcgccagcagttgttttgagagcctatgtgagagggccaacaaatgtgccaaatgtagatatagacgagcttgcgagggatctatctcatctggaagatttcatacaaagcacaaaactcagagagaatatgagagagagaatagaaataaatgagaaacggcatttaggaagagatttcaagtttgaaatcaaagaattgactagattttaccaagtgtgttatgattatataaaatctacagaacataaaatnaaggtattcatattgccatacaaagttttcacatcaattgaattctgtggcgcactgacagggaacttaataaatgacaaattgtggtatataacacattactt-aaaaaatatagtgtccactacacacaaggcacaaatttcgtcctcacctgaattggaattgcaaatagctgatgaagcactgaggctaatagcacactttgccgatactttcttggcatctgaatcaagaattcaatttctgaaaaaggttatcgaagaattcacatacaaagggatacctgtaaaacatttatattccaaaataaagaattccaagttaagggtcaaattcttagggatccttttgtggttggatgacctaacacaaaatgatttggataagtttgatgcagataaatcagacgaaaagattatatggaataactggcaggtatcaagagatatgaacactggaccaatagatttaatgataagtggctattccaggcaactgcggatcacaggggaagatgataaattgattgctgctgaattgcaggtcactagattgtcagaagatttgatttacagacacggccaggcaatgttaaataaaccgcacggattgaagcttgaaaagatgcagcctgtaactgagatgtctaaacaactacattatatcgttttccagcagaggtcaagaaagcggtacttctattctatattgcccacccaaataattgaagatcataattctagaatcgaatcatctaggttaaacagagattcaaaatgggttcctgtgtgtcctgttgcagtatcaaaactctatcagcaaggacgacctatactttccaaggttaagaatctgaatatgcagactcattcactttctagaatacaggttaatgtggatgaatatgccattacaagaagagcgcattttcagaagatgcctttctttgaaggaccacccatcccttctggtggcatggatctatcagagttaatgaaatccacatccttattgagcttaaattatgacaatataaaaaatgcttctttattggatatgtctagagtattcaagtgcaatggcagtgaaaatgaccaaatggcttttgagttcctgtcagatgaaattctagagcaagacgtagttgaagaaatagaatgcaatcctatattttctatcagttatacaaaaagaggagaat-ccaatatgacttataaaaatgctttccacaaagctttaatctcagaatgtgacaaatttgaagaagcattcgactttcttgacatggggttttgctcgaacgagaaccttagtattttagaggaaatacattggattatcagttatttgaagacgaatcagtggtccacagaactagacaattgtattcatatgtgtatgtataggaatgggtatgatgcagagtatcatagatttgatataccttctaaattcctcaaagacccgataaaccgaacagtaaattggacagaggttattgaatttatactattaattgaagatttccaaacaaaaattgagccatggtcgagtatgaagtcacatttctgttcaaaagcacacagtgtagcattagagtgcatgaaaagcgagaaaagatcactggcagaatttgta
>LET-2315/Colombia/2024-04-28
actacttttctcgagaattttgcagagctgcaaaccttgagtatagaaatgatgttcctgctgaggatatttgtgctgaagtccttgatggttacaaagcaaggaaagtgcgcttttgcacacctgataattacttactacacgacgggaaaatgtatataatagatttcaaagtgtctgtggatgatcggtcttccagaattacaagagagaaatacaatgaaatttttggagaagtgttcaacccagaaggtgtggactttgaaatcgttattatcaggttggatccttcaaatatggctatacatgttgactctcgagatttcatgaatacaatcggaccaatcacgctaaacattagtatgcaatggttttttgatatgaaagacttcttatttggcaaattccgggatgatgataaattccatgctataataagccaaggagaattcacaatgacattgccatggatcgaagaagatactccagaattgcttgcccatcctatatacaatgagttcatgaattcaatgccagagtcagaacaggccctgttcaaagaagcattggaattcaaatcattcggagcagaaaaatggaatattttcttaaagggagtgatgtctaagtatggtgaatattataaagaatttaccaaaggacatgcccaatccatattcttggcaacaggggactaccccaaaccagataaggaccaaatttcagctggctggcgagagatggtaagtagagtgagctctgaacgtgacatgtcaaatgacataaatcaggaaaaaccaagcatacattttatatgggcacaaaatgactcaagtagcaataataacatacaaaaattaatcaaactatccaaatcattgcaagccatgagtggaacaggaagctatataagtgccttcaaatcattaggaagattgatggatatatcatcagacatcaaaaagtatgagtcattctgcggaaaattaaaatctttggcaaggtctagcgtaaagaaactcgacaggaaaatagaaccggtacaaattggaacagcaactgtcttatgggaacaacaatttaaattagatacggatgtcataaaaagagaagacagaatacatttaatgaaagattatttcggaattggtaaacacaagtctttttcaaaaaagctaaacaatgacataaataccgataagcctaaaatattgaattttgacaatgacgatatagttaggaaatgcaaagataaatataatcaagtcatacataacttgtctcaagttaatgaattagacaagattggaaattacctagagcatttttcagctaaaattagtgcctgcagtgtagaaatgtgggactttatatataatacgactaaaactaagtactggcaatgcatcaacgactactctaccctaatgaaaaacatgctagctgtttcccaatataataggcacaatacctttaggattgtctcatgtgcaaataacaatgtatttggcttagtgatgccaagctcagacataaaaacaaaaaaagcaacattagtctatgcaataatagctctccacaatgaggagacagagatagcagaacttggttcactctattccactttcaagacaacaacaggctatatttcaatatcgaaagcttttaggctagataaagaaaggtgccagcgcatagtgtcctctccaggcttatttcttatgacaagctgtctattattcaatggtaataagagtctagagtttgataagttactaggcttttcattttttacgtcaatatcgattacaaaagctatgctctctcttactgagccttcacgctatatgatcatgaattcattggcagtttctagccatgtaaaagagtatatatctgaaaaattttctccttatacaaaaacagcattttctgtagtgatgacagatttgattaaaaaaggttgctattcagcatatgaacagaggaaaaaggtccaaataagggatataaagttaacagactacgatataacacagaaaggggtagattccaaaagagatcttaaatccatttggttcccgggaaaggtaaatttaaaagaatacttgaaccagatttatttaccattttattttaattccaaaggattgcatgaaaagcatcatgttttaatagatttggctaaaacagtgctagaaatcgaaaaagagcaaagagaatcattacccgagccatggtcagagatacctgctaagcagactgtcaacttaaacattttgatttactcaattgcaaggaatttgaacttagatacttcaagacataattttgtgaggagccgggtggaaaatgcaaataactttaacagatctataacaacaatatccacctttaccagctcgaaatcatgcattaaaattggtgattttgaggaagagaaaaagaagaaaacaaaaaatgatgcaaagaaactagcaaaagatatttctaaattaactatagccaacccagcattcttagatgaaatcacaaatgaacatgagataagacactcaacttacgaggatttgaaacaatctatcccagattacacagactatatgtctgtaaaagtttttgatagactatatgagaagattactactaacgaaataagtgataaagaaacagtcaagttgattctagagactatgaagaagcataaaatattttactttggattcttcaacaaaggacaaaaaacagctaaagatagagaaatatttttaggtgaattcgaggcaaaaatgtgcctgtaccttgttgaaagaatagccaaagagagatgcaaattaaacccagaagaaatgataagcgaaccaggcgactctaagttacgagtattggaaaagcaatcagaagatgaaattaggtatatcagcaacacaataaagacattgggaaatgccatagaaaacctgcaatccgggtctttaaattgggcagatatatgtgaaagtaaggcacgagggcttaaaatagaaataaatgctgatatgtctaaatggagtgcccaagatgtgcttttcaagtatttctggctgatagtacttgatcctatcttatatcctgctgagaggaagagaataatttattttctatgtaattacatgcaaaaaaggcttataatgcctgatgaattgctcactacgatattggaccagagggttccttattcaaatgatataattggggtgatgacaaacaattatagatccaacacagtagaaataaagcgaaactggcttcaaggcaatttaaattatacaagtagttacttgcacagctgtagtatgtctgtatataaagatataataagggaagcagcaacattattagagggggaagcccttgtgaattcaatggtacattctgatgataaccaaacatccatatgtatggtgcaaaacaagttgccagatgacaatgtaattgaattttgcatcaagatattcgagaaaatatgtttaacttttggaaatcaggcaaacatgaaaaagacatacctaaccaatttcatcaaggaattcgtttctttatttaatatacatggggagccattctctatatacgggaggtttttgcttacagcagtaggggactgtgcctatctggggccttatgaagatttagcaagtaggctatctgcaacacaaaccgctataaagcatggctgcccaccatcactggcatgggtatccattgctttgaatcactggataactcacaccacgtataatatgttacctggccaaaataatgacccattaccattcttccctaccaacaatagaaatgaaataccagtggagatgtgcggaatactagaaagtgacttatcaacaattgcactaaccggtttagaagcgggaaatgtcacgtttctaacaaatatagcaagaaaactatcatctccaatcttgcaaagagaaagtatccaagaccaatacaattctatagaaaaatgggacctaagtaggttatcacagattgacattctgaggcttaaaatgcttaggtacatatctcttgatagttcggtcacatctgatgatggtatgggggagaccagtgaaatgagatcgcgatcgcttttaacacctcgtaaattcacaacaagtgggtcactcaatagacttaaatcgtataaagattttcaaaatataataacagatgaggataagacaaacgagctatttgagaatttcattaggcatccagagttattggtcacaaaaggcgaaacatttgaagaatttgtcaatacaatattatttaggtataattcaaagaaattcaaagaatctctgtcgatacaaaatccagcacaactctttattgagcaaatattattttccaacaaaccaataattgattacactagcatacatgataagattttcggattgcaagatatgccaggaatcgaagaactagatacaatcataggccgcaaaacatttgttgaaagttatgtccagattgtagatgatttaagcaacttaacactggatattaatgatgtcaagactatatttgccttctgtctcatgaatgatccactactaattacatctgctaataacataataatgtctgttaaagggcatagccaagaaagaataggacaatcagcatgcaaaatgccagaggtcaggagtctgaagcttatacattattcgccagcagttgttttgagagcctatgtgagagggccaacaaatgtgccaaatgtagatatagacgagcttgcgagggatctatctcatctggaagatttcatacaaagcacaaaactcagagagaatatgagagagagaatagaaataaatgagaaacggcatttaggaagagatttcaagtttgaaatcaaagaattgactagattttaccaagtgtgttatgattatataaaatctacagaacataaaattaaggtattcatattgccatacaaagttttcacatcaattgaattctgtggcgcactgacagggaacttaataaatgacaaattgtggtatataacacattactt-aaaaaatatagtgtccactacacacaaggcacaaatttcgtcctcacctgaattggaattgcaaatagctgatgaagcactgaggctaatagcacactttgccgatactttcttggcatctgaatcaagaattcaatttctgaaaaaggttatcgaagaattcacatacaaagggatacctgtaaaacatttatattccaaaataaagaattccaagttaagggtcaaattcttagggatccttttgtggttggatgacctaacacaaaatgatttggataagtttgatgcagataaatcagacgaaaagattatatggaataactggcaggtatcaagagatatgaacactggaccaatagatttaatgataagtggctattccaggcaactgcggatcacaggggaagatgataaattgattgctgctgaattgcaggtcactagattgtcagaagatttgatttacagacacggccaggcaatgttaaataaaccgcacggattgaagcttgaaaggatgcagcctgtaactgagatgtctaaacaactacattatatcgttttccagcagaggtcaagaaagcggtacttctattctatattgcccacccaaataattgaagatcataattctagaatcgaatcatctaggttaaacagagattcaaaatgggttcctgtgtgtcctgttgcagtatcaaaactctatcagcaaggacgacctatactttccaaggttaagaatctgaatatgcagactcattcactttctagaatacaggttaatgtggatgaatatgccattacaagaagagcgcattttcagaagatgcctttctttgaaggaccatccatcccttctggtggcatggatctatcagagttaatgaaatccacatccttattgagcttaaattatgacaatataaaaaatgcttctttattggatatgtctagagtattcaagtgcaatggcagtgaaaatgaccaaatggcttttgagttcctgtcagatgaaattctagagcaagacgtagttgaagaaatagaatgcaatcctatattttctatcagttatacaaaaagaggagaat-ccaatatgacttataaaaatgctttccacaaagctttaatctcagaatgtgacaaatttgaagaagcattcgactttcttgacatggggttttgctcgaacgagaaccttagtattttagaggaaatacattggattatcagttatttgaagacgaatcagtggtccacagaactagacaattgtattcatatgtgtatgtataggaatgggtatgatgcagagtatcatagatttgatataccttctaaattcctcaaagacccgataaaccgaacagtaaattggacagaggttattgaatttatactattaattgaagatttccaaacaaaaattgagccatggtcgagtatgaagtcacatttctgttcaaaagcacacagtgtagcattagagtgcatgaaaagcgagaaaagatcactggcagaatttgta
>LET-2342/Colombia/2024-05-07
actacttttctcgagaattttgcagagctgcaaaccttgagtatagaaatgatgttcctgctgaggatatttgtgctgaagtccttgatggttacaaagcaaggaaagtgcgcttttgcacacctgataattacttactacacgacgggaaaatgtatataatagatttcaaagtgtctgtggatgatcggtcttccagaattacaagagagaaatacaatgaaatttttggagaagtgttcaacccagaaggtgtggactttgaaatcgttattatcaggttggatccttcaaatatggctatacatgttgactctcgagatttcatgaatacaatcggaccaatcacgctaaacattagtatgcaatggttttttgatatgaaagacttcttatttggcaaattccgggatgatgataaattccatgctataataagccaaggagaattcacaatgacattgccatggatcgaagaagatactccagaattgcttgcccatcctatatacaatgagttcatgaattcaatgccagagtcagaacaggccctgttcaaagaagcattggaattcaaatcattcggagcagaaaaatggaatattttcttaaagggagtgatgtctaagtatggtgaatattataaagaatttaccaaaggacatgcccaatccatattcttggcaacaggggactaccccaaaccagataaggaccaaatttcagctggctggcgagagatggtaagtagagtgagctctgaacgtgacatgtcaaatgacataaatcaggaaaaaccaagcatacattttatatgggcacaaaatgactcaagtagcaataataacatacaaaaattaatcaaactatccaaatcattgcaagccatgagtggaacaggaagctatataagtgccttcaaatcattaggaagattgatggatatatcatcagacatcaaaaagtatgagtcattctgcggaaaattaaaatctttggcaaggtctagcgtaaagaaactcgacaggaaaatagaaccggtacaaattggaacagcaactgtcttatgggaacaacaatttaaattagatacggatgtcataaaaagagaagacagaatacatttaatgaaagattatttcggaattggtaaacacaagtctttttcaaaaaagctaaacaatgacataaataccgataagcctaaaatattgaattttgacaatgacgatatagttaggaaatgcaaagataaatataatcaagtcacacataacttgtctcaagttaatgaattagacaagattggaaattacctagagcatttttcagctaaaattagtgcctgcagtgtagaaatgtgggactttatatataatacgactaaaactaagtactggcaatgcatcaacgactactctaccctaatgaaaaacatgctagctgtttcccaatataataggcacaatacctttaggattgtctcatgtgcaaataacaatgtatttggcttagtgatgccaagctcagacataaaaacaaaaaaagcaacattagtctatgcaataatagctctccacaatgaggagacagagatagcagaacttggttcactctattccactttcaagacaacaacaggctatatttcaatatcgaaagcttttaggctagataaagaaaggtgtcagcgcatagtgtcctctccaggcttatttcttatgacaagctgtctattattcaatggtaataagagtctagagtttgataagttactaggcttttcattttttacgtcaatatcgattacaaaagctatgctctctcttactgagccttcacgctatatgatcatgaattcattggcagtttctagccatgtaaaagagtatatatctgaaaaattttctccttatacaaaaacagcattttctgtagtgatgacagatttgattaaaaaaggttgctattcagcatatgaacagaggaaaaaggtccaaataagggatataaagttaacagactacgatataacacagaaaggggtagattccaaaagagatcttaaatccatttggttcccgggaaaggtaaatttaaaagaatacttgaaccagatttatttaccattttattttaattccaaaggattgcatgaaaagcatcatgttttaatagatttggctaaaacagtgctagaaatcgaaaaagagcaaagagaatcattacccgagccatggtcagagatacctgctaagcagactgtcaacttaaacattttgatttactcaattgcaaggaatttgaacttagatacttcaagacataattttgtgaggagccgggtggaaaatgcaaataactttaacagatctataacaacaatatccacctttaccagctcgaaatcatgcattaaaattggtgattttgaggaagagaaaaagaagaaaacaaaaaatgatgcaaagaaactagcaaaagatatttctaaattaactatagccaacccagcattcttagatgaaatcacaaatgaacatgagataagacactcaacttacgaggatttgaaacaatctatcccagattacacagactatatgtctgtaaaagtttttgatagactatatgagaagattactactaacgaaataagtgataaagaaacagtcaagttgattctagagactatgaagaagcataaaatattttactttggattcttcaacaaaggacaaaaaacagctaaagatagagaaatatttttaggtgaattcgaggcaaaaatgtgcctgtaccttgttgaaagaatagccaaagagagatgcaaattaaacccagaagaaatgataagcgaaccaggcgactctaagttacgagtattggaaaagcaatcagaagatgaaattaggtatatcagcaacacaataaagacattgggaaatgccatagaaaacctgcaatccgggtctttaaattgggcagatatatgtgaaagtaaggcacgagggcttaaaatagaaataaatgctgatatgtctaaatggagtgcccaagatgtgcttttcaagtatttctggctgatagtacttgatcctatcttatatcctgctgagaggaagagaataatttattttctatgtaattacatgcaaaaaaggcttataatgcctgangaattgctcactacgatattggaccagagggttccttattcaaatgatataattggggtgatgacaaacaattatagatccaacacagtagaaataaagcgaaactggcttcaaggcaatttaaattatacaagtagttacttgcacagctgtagtatgtctgtatataaagatataataagggaagcagcaacattattagagggggaagcccttgtgaattcaatggtacattctgatgataaccaaacatccatatgtatggtgcaaaacaagttgccagatgacaatgtaattgaattttgcatcaagatattcgagaaaatatgtttaacttttggaaatcaggcaaacatgaaaaagacatacctaaccaatttcatcaaggaattcgtttctttatttaatatacatggggagccattctctatatacgggaggtttttgcttacagcagtaggggactgtgcctatctggggccttatgaagatttagcaagtaggctatctgcaacacaaaccgctataaagcatggctgcccaccatcactggcatgggtatccattgctttgaatcactggataactcacaccacgtataatatgttacctggccaaaataatgacccattaccattcttccctaccaacaatagaaatgaaataccagtggagatgtgcggaatactagaaagtgacttatcaacaattgcactaaccggtttagaagcgggaaatgtcacgtttctaacaaatatagcaagaaaactatcatctccaatcttgcaaagagaaagtatccaagaccaatacaattctatagaaaaatgggacctaagtaggttatcacagattgacattctgaggcttaaaatgcttaggtacatatctcttgatagttcggtcacatctgatgatggtatgggggagaccagtgaaatgagatcgcgatcgcttttaacacctcgtaaattcacaacaagtgggtcactcaatagacttaaatcgtataaagattttcaaaatataataacagatgaggataagacaaacgagctatttgagaatttcattaggcatccagagttattggtcacaaaaggcgaaacatttgaagaatttgtcaatacaatattatttaggtataattcaaagaaattcaaagaatctctgtcgatacaaaatccagcacaactctttattgagcaaatattattttccaacaaaccaataattgattacactagcatacatgataagattttcggattgcaagatatgccaggaatcgaagaactagatacaatcataggccgcaaaacatttgttgaaagttatgtccagattgtagatgatttaagcaacttaacactggatattaatgatgtcaagactatatttgccttctgtctcatgaatgatccactactaattacatctgctaataacataataatgtctgttaaagggcatagccaagaaagaataggacaatcagcatgcaaaatgccagaggtcaggagtctgaagcttatacattattcgccagcagttgttttgagagcctatgtgagagggccaacaaatgtgccaaatgtagatatagacgagcttgcgagggatctatctcatctggaagatttcatacaaagcacaaaactcagagagaatatgagagagagaatagaaataaatgagaaacggcatttaggaagagatttcaagtttgaaatcaaagaattgactagattttaccaagtgtgttatgattatataaaatctacagaacataaaattaaggtattcatattgccatacaaagttttcacatcaattgaattctgtggcgcactgacagggaacttaataaatgacaaattgtggtatataacacattactt-aaaaaatatagtgtccactacacacaaggcacaaatttcgtcctcacctgaattggaattgcaaatagctgatgaagcactgaggctaatagcacactttgccgatactttcttggcatctgaatcaagaattcaatttctgaaaaaggttatcgaagaattcacatacaaagggatacctgtaaaacatttatattccaaaataaagaattccaagttaagggtcaaattcttagggatccttttgtggttggatgacctaacacaaaatgatttggataagtttgatgcagataaatcagacgaaaagattatatggaataactggcaggtatcaagagatatgaacactggaccaatagatttaatgataagtggctattccaggcaactgcggatcacaggggaagatgataaattgattgctgctgaattgcaggtcactagattgtcagaagatttgatttacagacacggccaggcaatgttaaataaaccgcacggattgaagcttgaaaagatgcagcctgtaactgagatgtctaaacaactacattatatcgttttccagcagaggtcaagaaagcggtacttctattctatattgcccacccaaataattgaagatcataattctagaatcgaatcatctaggttaaacagagattcaaaatgggttcctgtgtgtcctgttgcagtatcaaaactctatcagcaaggacgacctatactttccaaggttaagaatctgaatatgcagactcattcactttctagaatacaggttaatgtggatgaatatgccattacaagaagagcgcattttcagaagatgcctttctttgaaggaccatccatcccttctggtggcatggatctatcagagttaatgaaatccacatccttattgagcttaaattatgacaatataaaaaatgcttctttattggatatgtctagagtattcaagtgcaatggcagtgaaaatgaccaaatggcttttgagttcctgtcagatgaaattctagagcaagacgtagttgaagaaatagaatgcaatcctatattttctatcagttatacaaaaagaggagaat-ccaatatgacttataaaaatgctttccacaaagctttaatctcagaatgtgacaaatttgaagaagcattcgactttcttgacatggggttttgctcgaacgagaaccttagtattttagaggaaatacattggattatcagttatttgaagacgaatcagtggtccacagaactagacaattgtattcatatgtgtatgtataggaatgggtatgatgcagagtatcatagatttgatataccttctaaattcctcaaagacccgataaaccgaacagtaaattggacagaggttattgaatttatactattaattgaagatttccaaacaaaaattgagccatggtcgagtatgaagtcacatttctgttcaaaagcacacagtgtagcattagagtgcatgaaaagcgagaaaagatcactggcagaatttgta
>LET-2424/Colombia/2024-06-18
actacttttctcgagaattttgcagagctgcaaaccttgagtatagaaatgatgttcctgctgaggatatttgtgctgaagtccttgatggttacaaagcaaggaaagtgcgcttttgcacacctgataattacttactacacgacgggaaaatgtatataatagatttcaaagtgtctgtggatgatcggtcttccagaattacaagagagaaatacaatgaaatttttggagaagtgttcaacccagaaggtgtggactttgaaatcgttattatcaggttggatccttcaaatatggctatacatgttgactctcgagatttcatgaatacaatcggaccaatcacgctaaacattagtatgcaatggttttttgatatgaaagacttcttatttggcaaattccgggatgatgataaattccatgctataataagccaaggagaattcacaatgacattgccatggatcgaagaagatactccagaattgcttgcccatcctatatacaatgagttcatgaattcaatgccagagtcagaacaggccctgttcaaagaagcattggaattcaaatcattcggagcagaaaaatggaatattttcttaaagggagtgatgtctaagtatggtgaatattataaagaatttaccaaaggacatgcccaatccatattcttggcaacaggggactaccccaaaccagataaggaccaaatttcagctggctggcgagagatggtaagtagagtgagctctgaacgtgacatgtcaaatgacataaatcaggaaaaaccaagcatacattttatatgggcacaaaatgactcaagtagcaataataacatacaaaaattaatcaaactatccaaatcattgcaagccatgagtggaacaggaagctatataagtgccttcaaatcattaggaagattgatggatatatcatcagacatcaaaaagtatgagtcattctgcggaaaattaaaatctttggcaaggtctagcgtaaagaaactcgacaggaaaatagaaccggtacaaattggaacagcaactgtcttatgggaacaacaatttaaattagatacggatgtcataaaaagagaagacagaatacatttaatgaaagattatttcggaattggtaaacacaagtctttttcaaaaaagctaaacaatgacataaataccgataagcctaaaatattgaattttgacaatgacgatatagttaggaaatgcaaagataaatataatcaagtcacacataacttgtctcaagttaatgaattagacaagattggaaattacctagagcatttttcagctaaaattagtgcctgcagtgtagaaatgtgggactttatatataatacgactaaaactaagtactggcaatgcatcaacgactactctaccctaatgaaaaacatgctagctgtttcccaatataataggcacaatacctttaggattgtctcatgtgcaaataacaatgtatttggcttagtgatgccaagctcagacataaaaacaaaaaaagcaacattagtctatgcaataatagctctccacaatgaggagacagagatagcagaacttggttcactctattccactttcaagacaacaacaggctatatttcaatatcgaaagcttttaggctagataaagaaaggtgtcagcgcatagtgtcctctccaggcttatttcttatgacaagctgtctattattcaatggtaataagagtctagagtttgataagttactaggcttttcattttttacgtcaatatcgattacaaaagctatgctctctcttactgagccttcacgctatatgatcatgaattcattggcagtttctagccatgtaaaagagtatatatctgaaaaattttctccttatacaaaaacagcattttctgtagtgatgacagatttgattaaaaaaggttgctattcagcatatgaacagaggaaaaaggtccaaataagggatataaagttaacagactacgatataacacagaaaggggtagattccaaaagagatcttaaatccatttggttcccgggaaaggtaaatttaaaagaatacttgaaccagatttatttaccattttattttaattccaaaggattgcatgaaaagcatcatgttttaatagatttggctaaaacagtgctagaaatcgaaaaagagcaaagagaatcattacccgagccatggtcagagatacctgctaagcagactgtcaacttaaacattttgatttactcaattgcaaggaatttgaacttagatacttcaagacataattttgtgaggagccgggtggaaaatgcaaataactttaacagatctataacaacaatatccacctttaccagctcgaaatcatgcattaaaattggtgattttgaggaagagaaaaagaagaaaacaaaaaatgatgcaaagaaactagcaaaagatatttctaaattaactatagccaacccagcattcttagatgaaatcacaaatgaacatgagataagacactcaacttacgaggatttgaaacaatctatcccagattacacagactatatgtctgtaaaagtttttgatagactatatgagaagattactactaacgaaataagtgataaagaaacggtcaagttgattctagagactatgaagaagcataaaatattttactttggattcttcaacaaaggacaaaaaacagctaaagatagagaaatatttttaggtgaattcgaggcaaaaatgtgcctgtaccttgttgaaagaatagccaaagagagatgcaaattaaacccagaagaaatgataagcgaaccaggcgactctaagttacgagtattggaaaagcaatcagaagatgaaattaggtatatcagcaacacaataaagacattgggaaatgccatagaaaacctgcaatccgggtctttaaattgggcagatatatgtgaaagtaaggcacgagggcttaaaatagaaataaatgctgatatgtctaaatggagtgcccaagatgtgcttttcaagtatttctggctgatagtacttgatcctatcttatatcctgctgagaggaagagaataatttattttctatgtaattacatgcaaaaaaggcttataatgcctgatgaattgctcactacgatattggaccagagggttccttattcaaatgatataattggggtgatgacaaacaattatagatccaacacagtagaaataaagcgaaactggcttcaaggcaatttaaattatacaagtagttacttgcacagctgtagtatgtctgtatataaagatataataagggaagcagcaacattattagagggggaagcccttgtgaattcaatggtacattctgatgataaccaaacatccatatgtatggtgcaaaacaagttgccagatgacaatgtaattgaattttgcatcaagatattcgagaaaatatgtttaacttttggaaatcaggcaaacatgaaaaagacatacctaaccaatttcatcaaggaattcgtttctttatttaatatacatggggagccattctctatatacgggaggtttttgcttacagcagtaggggactgtgcctatctggggccttatgaagatttagcaagtaggctatctgcaacacaaaccgctataaagcatggctgcccaccatcactggcatgggtatccattgctttgaatcactggataactcacaccacgtataatatgttacctggccaaaataatgacccattaccattcttccctaccaacaatagaaatgaaataccagtggagatgtgcggaatactagaaagtgacttatcaacaattgcactaaccggtttagaagcgggaaatgtcacgtttctaacaaatatagcaagaaaactatcatctccaatcttgcaaagagaaagtatccaagaccaatacaattctatagaaaaatgggacctaagtaggttatcacagattgacattctgaggcttaaaatgcttaggtacatatctcttgatagttcggtcacatctgatgatggtatgggggagaccagtgaaatgagatcgcgatcgcttttaacacctcgtaaattcacaacaagtgggtcactcaatagacttaaatcgtataaagattttcaaaatataataacagatgaggataagacaaacgagctatttgagaatttcattaggcatccagagttattggtcacaaaaggcgaaacatttgaagaatttgtcaatacaatattatttaggtataattcaaagaaattcaaagaatctctgtcgatacaaaatccagcacaactctttattgagcaaatattattttccaacaaaccaataattgattacactagcatacatgataagattttcggattgcaagatatgccaggaatcgaagaactagatacaatcataggccgcaaaacatttgttgaaagttatgtccagattgtagatgatttaagcaacttaacactggatattaatgatgtcaagactatatttgccttctgtctcatgaatgatccactactaattacatctgctaataacataataatgtctgttaaagggcatagccaagaaagaataggacaatcagcatgcaaaatgccagaggtcaggagtctgaagcttatacattattcgccagcagttgttttgagagcctatgtgagagggccaacaaatgtgccaaatgtagatatagacgagcttgcgagggatctatctcatctggaagatttcatacaaagcacaaaactcagagagaatatgagagagagaatagaaataaatgagaaacggcatttaggaagagatttcaagtttgaaatcaaagaattgactagattttaccaagtgtgttatgattatataaaatctacagaacataaaattaaggtattcatattgccatacaaagttttcacatcaattgaattctgtggcgcactgacagggaacttaataaatgacaaattgtggtatataacacattactt-aaaaaatatagtgtccactacacacaaggcacaaatttcgtcctcacctgaattggaattgcaaatagctgatgaagcactgaggctaatagcacactttgccgatactttcttggcatctgaatcaagaattcaatttctgaaaaaggttatcgaagaattcacatacaaagggatacctgtaaaacatttatattccaaaataaagaattccaagttaagggtcaaattcttagggatccttttgtggttggacgacctaacacaaaatgatttggataagtttgatgcagataaatcagacgaaaagattatatggaataactggcaggtatcaagagatatgaacactggaccaatagatttaatgataagtggctattccaggcaactgcggatcacaggggaagatgataaattgattgctgctgaattgcaggtcactagattgtcagaagatttgatttacagacacggccaggcaatgttaaataaaccgcacggattgaagcttgaaaagatgcagcctgtaactgagatgtctaaacaactacattatatcgttttccagcagaggtcaagaaagcggtacttctattctatattgcccacccaaataattgaagatcataattctagaatcgaatcatctaggttaaacagagattcaaaatgggttcctgtgtgtcctgttgcagtatcaaaactctatcagcaaggacgacctatactttccaaggttaagaatctgaatatgcagactcattcactttctagaatacaggttaatgtggatgaatatgccattacaagaagagcgcattttcagaagatgcctttctttgaaggaccatccatcccttctggtggcatggatctatcagagttaatgaaatccacatccttattgagcttaaattatgacaatataaaaaatgcttctttattggatatgtctagagtattcaagtgcaatggcagtgaaaatgaccaaatggcttttgagttcctgtcagatgaaattctagagcaagacgtagttgaagaaatagaatgcaatcctatattttctatcagttatacaaaaagaggagaat-ccaatatgacttataaaaatgctttccacaaagctttaatctcagaatgtgacaaatttgaagaagcattcgactttcttgacatggggttttgctcgaacgagaaccttagtattttagaggaaatacattggattatcagttatttgaagacgaatcagtggtccacagaactagacaattgtattcatatgtgtatgtataggaatgggtatgatgcagagtatcatagatttgatataccttctaaattcctcaaagacccgataaaccgaacagtaaattggacagaggttattgaatttatactattaattgaagatttccaaacaaaaattgagccatggtcgagtatgaagtcacatttctgttcaaaagcacacagtgtagcattagagtgcatgaaaagcgagaaaagatcactggcagaatttgta
>LET-2444/Colombia/2024-06-24
actacttttctcgagaattttgcagagctgcaaaccttgagtatagaaatgatgttcctgctgaggatatttgtgctgaagtccttgatggttacaaagcaaggaaagtgcgcttttgcacacctgataattacttactacacgacgggaaaatgtatataatagatttcaaagtgtctgtggatgatcggtcttccagaattacaagagagaaatacaatgaaatttttggagaagtgttcaacccagaaggtgtggactttgaaatcgttattatcaggttggatccttcaaatatggctatacatgttgactctcgagatttcatgaatacaatcggaccaatcacgctaaacattagtatgcaatggttttttgatatgaaagacttcttatttggcaaattccgggatgatgataaattccatgctataataagccaaggagaattcacaatgacattgccatggatcgaagaagatactccagaattgcttgcccatcctatatacaatgagttcatgaattcaatgccagagtcagaacaggccctgttcaaagaagcattggaattcaaatcattcggagcagaaaaatggaatattttcttaaagggagtgatgtctaagtatggtgaatattataaagaatttaccaaaggacatgcccaatccatattcttggcaacaggggactaccccaaaccagataaggaccaaatttcagctggctggcgagagatggtaagtagagtgagctctgaacgtgacatgtcaaatgacataaatcaggaaaaaccaagcatacattttatatgggcacaaaatgactcaagtagcaataataacatacaaaaattaatcaaactatccaaatcattgcaagccatgagtggaacaggaagctatataagtgccttcaaatcattaggaagattgatggatatatcatcagacatcaaaaagtatgagtcattctgcggaaaattaaaatctttggcaaggtctagcgtaaagaaactcgacaggaaaatagaaccggtacaaattggaacagcaactgtcttatgggaacaacaatttaaattagatacggatgtcataaaaagagaagacagaatacatttaatgaaagattatttcggaattggtaaacacaagtctttttcaaaaaagctaaacaatgacataaataccgataagcctaaaatattgaattttgacaatgacgatatagttaggaaatgcaaagataaatataatcaagtcacacataacttgtctcaagttaatgaattagacaagattggaaattacctagagcatttttcagctaaaattagtgcctgcagtgtagaaatgtgggactttatatataatacgactaaaactaagtactggcaatgcatcaacgactactctaccctaatgaaaaacatgctagctgtttcccaatataataggcacaatacctttaggattgtctcatgtgcaaataacaatgtatttggcttagtgatgccaagctcagacataaaaacaaaaaaagcaacattagtctatgcaataatagctctccacaatgaggagacagagatagcagaacttggttcactctattccactttcaagacaacaacaggctatatttcaatatcgaaagcttttaggctagataaagaaaggtgtcagcgcatagtgtcctctccaggcttatttcttatgacaagctgtctattattcaatggtaataagagtctagagtttgataagttactaggcttttcattttttacgtcaatatcgattacaaaagctatgctctctcttactgagccttcacgctatatgatcatgaattcattggcagtttctagccatgtaaaagagtatatatctgaaaaattttctccttatacaaaaacagcattttctgtagtgatgacagatttgattaaaaaaggttgctattcagcatatgaacagaggaaaaaggtccaaataagggatataaagttaacagactacgatataacacagaaaggggtagattccaaaagagatcttaaatccatttggttcccgggaaaggtaaatttaaaagaatacttgaaccagatttatttaccattttattttaattccaaaggattgcatgaaaagcatcatgttttaatagatttggctaaaacagtgctagaaatcgaaaaagagcaaagagaatcattacccgagccatggtcagagatacctgctaagcagactgtcaacttaaacattttgatttactcaattgcaaggaatttgaacttagatacttcaagacataattttgtgaggagccgggtggaaaatgcaaataactttaacagatctataacaacaatatccacctttaccagctcgaaatcatgcattaaaattggtgattttgaggaagagaaaaagaagaaaacaaaaaatgatgcaaagaaactagcaaaagatatttctaaattaactatagccaacccagcattcttagatgaaatcacaaatgaacatgagataagacactcaacttacgaggatttgaaacaatctatcccagattacacagactatatgtctgtaaaagtttttgatagactatatgagaagattactactaacgaaataagtgataaagaaacagtcaagttgattctagagactatgaagaagcataaaatattttactttggattcttcaacaaaggacaaaaaacagctaaagatagagaaatatttttaggtgaattcgaggcaaaaatgtgcctgtaccttgttgaaagaatagccaaagagagatgcaaattaaacccagaagaaatgataagcgaaccaggcgactctaagttacgagtattggaaaagcaatcagaagatgaaattaggtatatcagcaacacaataaagacattgggaaatgccatagaaaacctgcaatccgggtctttaaattgggcagatatatgtgaaagtaaggcacgagggcttaaaatagaaataaatgctgatatgtctaaatggagtgcccaagatgtgcttttcaagtatttctggctgatagtacttgatcctatcttatatcctgctgagaggaagagaataatttattttctatgtaattacatgcaaaaaaggcttataatgcctgatgaattgctcactacgatattggaccagagggttccttattcaaatgatataattggggtgatgacaaacaattatagatccaacacagtagaaataaagcgaaactggcttcaaggcaatttaaattatacaagtagttacttgcacagctgtagtatgtctgtatataaagatataataagggaagcagcaacattattagagggggaagcccttgtgaattcaatggtacattctgatgataaccaaacatccatatgtatggtgcaaaacaagttgccagatgacaatgtaattgaattttgcatcaagatattcgagaaaatatgtttaacttttggaaatcaggcaaacatgaaaaagacatacctaaccaatttcatcaaggaattcgtttctttatttaatatacatggggagccattctctatatacgggaggtttttgcttacagcagtaggggactgtgcctatctggggccttatgaagatttagcaagtaggctatctgcaacacaaaccgctataaagcatggctgcccaccatcactggcatgggtatccattgctttgaatcactggataactcacaccacgtataatatgttacctggccaaaataatgacccattaccattcttccctaccaacaatagaaatgaaataccagtggagatgtgcggaatactagaaagtgacttatcaacaattgcactaaccggtttagaagcgggaaatgtcacgtttctaacaaatatagcaagaaaactatcatctccaatcttgcaaagagaaagtatccaagaccaatacaattctatagaaaaatgggacctaagtaggttatcacagattgacattctgaggcttaaaatgcttaggtacatatctcttgatagttcggtcacatctgatgatggtatgggggagaccagtgaaatgagatcgcgatcgcttttaacacctcgtaaattcacaacaagtgggtcactcaatagacttaaatcgtataaagattttcaaaatataataacagatgaggataagacaaacgagctatttgagaatttcattaggcatccagagttattggtcacaaaaggcgaaacatttgaagaatttgtcaatacaatattatttaggtataattcaaagaaattcaaagaatctctgtcgatacaaaatccagcacaactctttattgagcaaatattattttccaacaaaccaataattgattacactagcatacatgataagattttcggattgcaagatatgccaggaatcgaagaactagatacaatcataggccgcaaaacatttgttgaaagttatgtccagattgtagatgatttaagcaacttaacactggatattaatgatgtcaagactatatttgccttctgtctcatgaatgatccactactaattacatctgctaataacataataatgtctgttaaagggcatagccaagaaagaataggacaatcagcatgcaaaatgccagaggtcaggagtctgaagcttatacattattcgccagcagttgttttgagagcctatgtgagagggccaacaaatgtgccaaatgtagatatagacgagcttgcgagggatctatctcatctggaagatttcatacaaagcacaaaactcagagagaatatgagagagagaatagaaataaatgagaaacggcatttaggaagagatttcaagtttgaaatcaaagaattgactagattttaccaagtgtgttatgattatataaaatctacagaacataaaattaaggtattcatattgccatacaaagttttcacatcaattgaattctgtggcgcactgacagggaacttaataaatgacaaattgtggtatataacacattactt-aaaaaatatagtgtccactacacacaaggcacaaatttcgtcctcacctgaattggaattgcaaatagctgatgaagcactgaggctaatagcacactttgccgatactttcttggcatctgaatcaagaattcaatttctgaaaaaggttatcgaagaattcacatacaaagggatacctgtaaaacatttatattccaaaataaagaattccaagttnagggtcaaattcttagggatccttttgtggttggacgacctaacacaaaatgatttggataagtttgatgcagataaatcagacgaaaagattatatggaataactggcaggtatcaagagatatgaacactggaccaatagatttaatgataagtggctattccaggcaactgcggatcacaggggaagatgataaattgattgctgctgaattgcaggtcactagattgtcagaagatttgatttacagacacggccaggcaatgttaaataaaccgcacggattgaagcttgaaaagatgcagcctgtaactgagatgtctaaacaactacattatatcgttttccagcagaggtcaagaaagcggtacttctattctatattgcccacccaaataattgaagatcataattctagaatcgaatcatctaggttaaacagagattcaaaatgggttcctgtgtgtcctgttgcagtatcaaaactctatcagcaaggacgacctatactttccaaggttaagaatctgaatatgcagactcattcactttctagaatacaggttaatgtggatgaatatgccattacaagaagagcgcattttcagaagatgcctttctttgaaggaccatccatcccttctggtggcatggatctatcagagttaatgaaatccacatccttattgagcttaaattatgacaatataaaaaatgcttctttattggatatgtctagagtattcaagtgcaatggcagtgaaaatgaccaaatggcttttgagttcctgtcagatgaaattctagagcaagacgtagttgaagaaatagaatgcaatcctatattttctatcagttatacaaaaagaggagaat-ccaatatgacttataaaaatgctttccacaaagctttaatctcagaatgtgacaaatttgaagaagcattcgactttcttgacatggggttttgctcgaacgagaaccttagtattttagaggaaatacattggattatcagttatttgaagacgaatcagtggtccacagaactagacaattgtattcatatgtgtatgtataggaatgggtatgatgcagagtatcatagatttgatataccttctaaattcctcaaagacccgataaaccgaacagtaaattggacagaggttattgaatttatactattaattgaagatttccaaacaaaaattgagccatggtcgagtatgaagtcacatttctgttcaaaagcacacagtgtagcattagagtgcatgaaaagcgagaaaagatcactggcagaatttgta
>PP154061/Brazil/2023-12-11
actacttttctcgagaattttgcagagctgcaaaccttgagtatagaaatgatgttcctgctgaggatatttgtgctgaagtccttgatggttacaaagcaaggaaagtgcgcttttgcacacctgataattacttactacacgacgggaaaatgtatataatagatttcaaagtgtctgtggatgatcggtcttccagaattacaagagagaaatacaatgaaatttttggagaagtgttcaacccagaaggtgtggactttgaaatcgttattatcaggttggatccttcaaatatggctatacatgttgactctcgagatttcatgaatacaatcggaccaatcacgctaaacattagtatgcaatggttttttgatatgaaagacttcttatttggcaaattccgggatgatgataaattccatgctataataagccaaggagaattcacaatgacattgccatggatcgaagaagatactccagaattgcttgcccatcctatatacaatgagttcatgaattcaatgccagagtcagaacaggccctgttcaaagaagcattggaattcaaatcattcggagcagaaaaatggaatattttcttaaagggagtgatgtctaagtatggtgaatattataaagaatttaccaaaggacatgcccaatccatattcttggcaacaggggactaccccaaaccagataaggaccaaatttcagctggctggcgagagatggtaagtagagtgagctctgaacgtgacatgtcaaatgacataaatcaggaaaaaccaagcatacattttatatgggcacaaaatgactcaagtagcaataataacatacaaaaattaatcaaactatccaaatcactgcaagccatgagtggaacaggaagctatataagtgccttcaaatcattaggaagattgatggatatatcatcagacatcaaaaagtatgagtcattctgcggaaaattaaaatctttggcaaggtctagcgtaaagaaactcgacaggaaaatagaaccggtacaaattggaacagcaactgtcttatgggaacaacaatttaaattagatacggatgtcataaaaagagaagacagaatacatttaatgaaagattatttcggaattggtaaacacaagtctttttcaaaaaagctaaacaatgacataaataccgataagcctaaaatattgaattttgacaatgacgatatagttaggaaatgcaaagataaatataatcaagtcacacataacttgtctcaagttaatgaattagacaagattggaaattacctagagcatttttcagctaaaattagtgcctgcagtgtagaaatgtgggactttatatataatacgactaaaactaagtactggcaatgcatcaacgactactctaccctaatgaaaaacatgctagctgtttcccaatataataggcacaatacctttaggattgtctcatgtgcaaataacaatgtatttggcttagtgatgccaagctcagacataaaaacaaaaaaagcaacattagtctatgcaataatagctctccacaatgaggagacagagatagcagaacttggttcactctattccactttcaagacaacaacaggctatatttcaatatcgaaagcttttaggctagataaagaaaggtgccagcgcatagtgtcctctccaggcttatttcttatgacaagctgtctattattcaatggtaataagagtctagaatttgataagttactaggcttttcattttttacatcaatatcgattacaaaagctatgctctctcttactgagccttcacgctatatgatcatgaattcattggcagtttctagccatgtaaaagagtatatatctgaaaaattttctccttatacaaaaacagcattttctgtagtgatgacagatttgattaaaaaaggttgctattcagcatatgaacagaggaaaaaggtccaaataagggatataaagttaacagactacgatataacacagaaaggggtagattccaaaagagatcttaaatccatttggttcccgggaaaggtaaatttaaaagaatacttgaaccagatttatttaccattttattttaattccaaaggattgcatgaaaagcatcatgttttaatagatttggctaaaacagtgctagaaatcgaaaaagagcaaagagaatcattacccgagccatggtcagagatacctgctaagcagactgtcaacttaaacattttgatttactcaattgcaaggaatttgaacttagatacttcaagacataattttgtgaggagccgggtggaaaatgcaaataactttaacagatctataacaacaatatccacctttaccagctcgaaatcatgcattaaaattggtgattttgaggaagagaaaaagaagaaaacaaaaaatgatgcaaagaaactagcaaaagatatttctaaattaactatagccaacccagcattcttagatgaaatcacaaatgaacatgagataagacactcaacttacgaggatttgaaacaatctatcccagattacacagactatatgtctgtaaaagtttttgatagactatatgagaagattactactaacgaaataagtgataaagaaacagtcaagttgattctagagactatgaagaagcataaaatattttactttggattcttcaacaaaggacaaaaaacagctaaagatagagaaatatttttaggtgaattcgaggcaaaaatgtgcctgtaccttgttgaaagaatagccaaagagagatgcaaattaaacccagaagaaatgataagcgaaccaggcgactctaagttacgagtattggaaaagcaatcagaagatgaaattaggtatatcagcaacacaataaagacattgggaaatgccatagaaaacctgcaatccgggtctttaaattgggcagatatatgtgaaagtaaggcacgagggcttaaaatagaaataaatgctgatatgtctaaatggagtgcccaagatgtgcttttcaagtatttctggctgatagtacttgatcctatcttatatcctgctgagaggaagagaataatttattttctatgtaattacatgcaaaaaaggcttataatgcctgatgaattgctcactacgatattggaccagagggttccttattcaaatgatataattggggtgatgacaaacaattatagatccaacacagtagaaataaagcgaaactggcttcaaggcaatttaaattatacaagtagttacttgcacagctgtagtatgtctgtatataaagatataataagggaagcagcaacattattagagggggaagcccttgtgaattcaatggtacattctgatgataaccaaacatccatatgtatggtgcaaaacaagttgccagatgacaatgtaattgaattttgcatcaagatattcgagaaaatatgtttaacttttggaaatcaggcaaacatgaaaaagacatacctaaccaatttcatcaaggaattcgtttctttatttaatatacatggggagccattctctatatacgggaggtttttgcttacagcagtaggggactgtgcctatctggggccttatgaagatttagcaagtaggctatctgcaacacaaaccgctataaagcatggctgcccaccatcactggcatgggtatccattgctttgaatcactggataactcacaccacgtataatatgttacctggccaaaataatgacccattaccattcttccctaccaacaatagaaatgaaataccagtggagatgtgcggaatactagaaagtgacttatcaacaattgcactaaccggtttagaagcgggaaatgtcacgtttctaacaaatatagcaagaaaactatcatctccaatcttgcaaagagaaagtatccaagaccaatacaattctatagaaaaatgggacctaagtaggttatcacagattgacattctgaggcttaaaatgcttaggtacatatctcttgatagttcggtcacatctgatgatggtatgggggagaccagtgaaatgagatcgcgatcgcttttaacacctcgtaaattcacaacaagtgggtcactcaatagacttaaatcgtataaagattttcaaaatataataacagatgaggataagacaaacgagctatttgagaatttcattaggcatccagagttattggtcacaaaaggcgaaacatttgaagaatttgtcaatacaatattatttaggtataattcaaagaaattcaaagaatctctgtcgatacaaaatccagcacaactctttattgagcaaatattattttccaacaaaccaataattgattacactagcatacatgataagattttcggattgcaagatatgccaggaatcgaagaactagatacaatcataggccgcaaaacatttgttgaaagttatgtccagattgtagatgatttaagcaacttaacactggatattaatgatgtcaagactatatttgccttctgtctcatgaatgatccactactaattacatctgctaataacataataatgtctgttaaagggcacagccaagaaagaataggacaatcagcatgcaaaatgccagaggtcaggagtctgaagcttatacattattcgccagcagttgttttgagagcctatgtgagagggccaacaaatgtgccaaatgtagatatagacgagcttgcgagggatctatctcatctggaagatttcatacaaagcacaaaactcagagagaatatgagagagagaatagaaataaatgagaaacggcatttaggaagagatttcaagtttgaaatcaaagaattgactagattttaccaagtgtgttatgattatataaaatctacagaacataaaattaaggtattcatattgccatacaaagttttcacatcaattgaattctgtggcgcactgacagggaacttaataaatgacaaattgtggtatataacacattactt-aaaaaatatagtgtccactacacacaaggcacaaatttcgtcctcacctgaattggaattgcaaatagctgatgaagcactgaggctaatagcacactttgccgatactttcttggcatctgaatcaagaattcaatttctgaaaaaggttatcgaagaattcacatacaaagggatacctgtaaaacatttatattccaaaataaagaattccaagttaagggtcaaattcttagggatccttttgtggttggatgacctaacacaaaatgatttggataagtttgatgcagataaatcagacgaaaagattatatggaataactggcaggtatcaagagatatgaacactggaccaatagatttaatgataagtggctattccaggcaactgcggatcacaggggaagatgataaattgattgctgctgaattgcaggtcactagattgtcagaagatttgatttacagacacggccaggcaatgttaaataaaccgcacggattgaagcttgaaaagatgcagcctgtaactgagatgtctaaacaactacattatatcgttttccagcagaggtcaagaaagcggtacttctattctatattgcccacccaaataattgaagatcataattctagaatcgaatcatctaggttaaacagagattcaaaatgggttcctgtgtgtcctgttgcagtatcaaaactctatcagcaaggacgacctatactttccaaggttaagaatctgaatatgcagactcattcactttctagaatacaggttaatgtggatgaatatgccattacaagaagagcgcattttcagaagatgcctttctttgaaggaccatccatcccttctggtggcatggatctatcagagttaatgaaatccacatccttattgagcttaaattatgacaatataaaaaatgcttctttattggatatgtctagagtattcaagtgcaatggcagtgaaaatgaccaaatggcttttgagttcctgtcagatgaaattctagagcaagacgtagttgaagaaatagaatgcaatcctatattttctatcagttatacaaaaagaggagaat-ccaatatgacttataaaaatgctttccacaaagctttaatctcagaatgtgacaaatttgaagaagcattcgactttcttgacatggggttttgctcgaacgagaaccttagtattttagaggaaatacattggattatcagttatttgaagacgaatcagtggtccacagaactagacaattgtattcatatgtgtatgtataggaatgggtatgatgcagagtatcatagatttgatataccttctaaattcctcaaagacccgataaaccgaacagtaaattggacagaggttattgaatttatactattaattgaagatttccaaacaaaaattgagccatggtcgagtatgaagtcacatttctgttcaaaagcacacagtgtagcattagagtgcatgaaaagcgagaaaagatcactggcagaatttgta
>PP154121/Brazil/2023-11-30
actacttttctcgagaattttgcagagctgcaaaccttgagtatagaaatgatgttcctgctgaggatatttgtgctgaagtccttgatggttacaaagcaaggaaagtgcgcttttgcacacctgataattacttactacacgacgggaaaatgtatataatagatttcaaagtgtctgtggatgatcggtcttccagaattacaagagagaaatacaatgaaatttttggagaagtgttcaacccagaaggtgtggactttgaaatcgttattatcaggttggatccttcaaatatggctatacatgttgactctcgagatttcatgaatacaatcggaccaatcacgctaaacattagtatgcaatggttttttgatatgaaagacttcttatttggcaaattccgggatgatgataaattccatgctataataagccaaggagaattcacaatgacattgccatggatcgaagaagatactccagaattgcttgcccatcctatatacaatgagttcatgaattcaatgccagagtcagaacaggccctgttcaaagaagcattggaattcaaatcattcggagcagaaaaatggaatattttcttaaagggagtgatgtctaagtatggtgaatattataaagaatttaccaaaggacatgcccaatccatattcttggcaacaggggactaccccaaaccagataaggaccaaatttcagctggctggcgagagatggtaagtagagtgagctctgaacgtgacatgtcaaatgacataaatcaggaaaaaccaagcatacattttatatgggcacaaaatgactcaagtagcaataataacatacaaaaattaatcaaactatccaaatcactgcaagccatgagtggaacaggaagctatataagtgccttcaaatcattaggaagattgatggatatatcatcagacatcaaaaagtatgagtcattctgcggaaaattaaaatctttggcaaggtctagcgtaaagaaactcgacaggaaaatagaaccggtacaaattggaacagcaactgtcttatgggaacaacaatttaaattagatacggatgtcataaaaagagaagacagaatacatttaatgaaagattatttcggaattggtaaacacaagtctttttcaaaaaagctaaacaatgacataaataccgataagcctaaaatattgaattttgacaatgacgatatagttaggaaatgcaaagataaatataatcaagtcacacataacttgtctcaagttaatgaattagacaagattggaaattacctagagcatttttcagctaaaattagtgcctgcagtgtagaaatgtgggactttatatataatacgactaaaactaagtactggcaatgcatcaacgactactctaccctaatgaaaaacatgctagctgtttcccaatataataggcacaatacctttaggattgtctcatgtgcaaataacaatgtatttggcttagtgatgccaagctcagacataaaaacaaaaaaagcaacattagtctatgcaataatagctctccacaatgaggagacagagatagcagaacttggttcactctattccactttcaagacaacaacaggctatatttcaatatcgaaagcttttaggctagataaagaaaggtgccagcgcatagtgtcctctccaggcttatttcttatgacaagctgtctattattcaatggtaataagagtctagaatttgataagttactaggcttttcattttttacatcaatatcgattacaaaagctatgctctctcttactgagccttcacgctatatgatcatgaattcattggcagtttctagccatgtaaaagagtatatatctgaaaaattttctccttatacaaaaacagcattttctgtagtgatgacagatttgattaaaaaaggttgctattcagcatatgaacagaggaaaaaggtccaaataagggatataaagttaacagactacgatataacacagaaaggggtagattccaaaagagatcttaaatccatttggttcccgggaaaggtaaatttaaaagaatacttgaaccagatttatttaccattttattttaattccaaaggattgcatgaaaagcatcatgttttaatagatttggctaaaacagtgctagaaatcgaaaaagagcaaagagaatcattacccgagccatggtcagagatacctgctaagcagactgtcaacttaaacattttgatttactcaattgcaaagaatttgaacttagatacttcaagacataattttgtgaggagccgggtggaaaatgcaaataactttaacagatctataacaacaatatccacctttaccagctcgaaatcatgcattaaaattggtgattttgaggaagagaaaaagaagaaaacaaaaaatgatgcaaagaaactagcaaaagatatttctaaattaactatagccaacccagcattcttagatgaaatcacaaatgaacatgagataagacactcaacttacgaggatttgaaacaatctatcccagattacacagactatatgtctgtaaaagtttttgatagactatatgagaagattactactaacgaaataagtgataaagaaacagtcaagttgattctagagactatgaagaagcataaaatattttactttggattcttcaacaaaggacaaaaaacagctaaagatagagaaatatttttaggtgaattcgaggcaaaaatgtgcctgtaccttgttgaaagaatagccaaagagagatgcaaattaaacccagaagaaatgataagcgaaccaggcgactctaagttacgagtattggaaaagcaatcagaagatgaaattaggtatatcagcaacacaataaagacattgggaaatgccatagaaaacctgcaatccgggtctttaaattgggcagatatatgtgaaagtaaggcacgagggcttaaaatagaaataaatgctgatatgtctaaatggagtgcccaagatgtgcttttcaagtatttctggctgatagtacttgatcctatcttatatcctgctgagaggaagagaataatttattttctatgtaattacatgcaaaaaaggcttataatgcctgatgaattgctcactacgatattggaccagagggttccttattcaaatgatataattggggtgatgacaaacaattatagatccaacacagtagaaataaagcgaaactggcttcaaggcaatttaaattatacaagtagttacttgcacagctgtagtatgtctgtatataaagatataataagggaagcagcaacattattagagggggaagcccttgtgaattcaatggtacattctgatgataaccaaacatccatatgtatggtgcaaaacaagttgccagatgacaatgtaattgaattttgcatcaagatattcgagaaaatatgtttaacttttggaaatcaggcaaacatgaaaaagacatacctaaccaatttcatcaaggaattcgtttctttatttaatatacatggggagccattctctatatacgggaggtttttgcttacagcagtaggggactgtgcctatctggggccttatgaagatttagcaagtaggctatctgcaacacaaaccgctataaagcatggctgcccaccatcactggcatgggtatccattgctttgaatcactggataactcacaccacgtataatatgttacctggccaaaataatgacccattaccattcttccctaccaacaatagaaatgaaataccagtggagatgtgcggaatactagaaagtgacttatcaacaattgcactaaccggtttagaagcgggaaatgtcacgtttctaacaaatatagcaagaaaactatcatctccaatcttgcaaagagaaagtatccaagaccaatacaattctatagaaaaatgggacctaagtaggttatcacagattgacattctgaggcttaaaatgcttaggtacatatctcttgatagttcggtcacatctgatgatggtatgggggagaccagtgaaatgagatcgcgatcgcttttaacacctcgtaaattcacaacaagtgggtcactcaatagacttaaatcgtataaagattttcaaaatataataacagatgaggataagacaaacgagctatttgagaatttcattaggcatccagagttattggtcacaaaaggcgaaacatttgaagaatttgtcaatacaatattatttaggtataattcaaagaaattcaaagaatctctgtcgatacaaaatccagcacaactctttattgagcaaatattattttccaacaaaccaataattgattacactagcatacatgataagattttcggattgcaagatatgccaggaatcgaagaactagatacaatcataggccgcaaaacatttgttgaaagttatgtccagattgtagatgatttaagcaacttaacactggatattaatgatgtcaagactatatttgccttctgtctcatgaatgatccactactaattacatctgctaataacataataatgtctgttaaagggcatagccaagaaagaataggacaatcagcatgcaaaatgccagaggtcaggagtctgaagcttatacattattcgccagcagttgttttgagagcctatgtgagagggccaacaaatgtgccaaatgtagatatagacgagcttgcgagggatctatctcatctggaagatttcatacaaagcacaaaactcagagagaatatgagagagagaatagaaataaatgagaaacggcatttaggaagagatttcaagtttgaaatcaaagaattgactagattttaccaagtgtgttatgattatataaaatctacagaacataaaattaaggtattcatattgccatacaaagttttcacatcaattgaattctgtggcgcactgacagggaacttaataaatgacaaattgtggtatataacacattactt-aaaaaatatagtgtccactacacacaaggcacaaatttcgtcctcacctgaattggaattgcaaatagctgatgaagcactgaggctaatagcacactttgccgatactttcttggcatctgaatcaagaattcaatttctgaaaaaggttatcgaagaattcacatacaaagggatacctgtaaaacatttatattccaaaataaagaattccaagttaagggtcaaattcttagggatccttttgtggttggatgacctaacacaaaatgatttggataagtttgatgcagataaatcagacgaaaagattatatggaataactggcaggtatcaagagatatgaacactggaccaatagatttaatgataagtggctattccaggcaactgcggatcacaggggaagatgataaattgattgctgctgaattgcaggtcactagattgtcagaagatttgatttacagacacggccaggcaatgttaaataaaccgcacggattgaagcttgaaaagatgcagcctgtaactgagatgtctaaacaactacattatatcgttttccagcagaggtcaagaaagcggtacttctattctatattgcccacccaaataattgaagatcataattctagaatcgaatcatctaggttaaacagagattcaaaatgggttcctgtgtgtcctgttgcagtatcaaaactctatcagcaaggacgacctatactttccaaggttaagaatctgaatatgcagactcattcactttctagaatacaggttaatgtggatgaatatgccattacaagaagagcgcattttcagaagatgcctttctttgaaggaccatccatcccttctggtggcatggatctatcagagttaatgaaatccacatccttattgagcttaaattatgacaatataaaaaatgcttctttattggatatgtctagagtattcaagtgcaatggcagtgaaaatgaccaaatggcttttgagttcctgtcagatgaaattctagagcaagacgtagttgaagaaatagaatgcaatcctatattttctatcagttatacaaaaagaggagaat-ccaatatgacttataaaaatgctttccacaaagctttaatctcagaatgtgacaaatttgaagaagcattcgactttcttgacatggggttttgctcgaacgagaaccttagtattttagaggaaatacattggattatcagttatttgaagacgaatcagtggtccacagaactagacaattgtattcatatgtgtatgtataggaatgggtatgatgcagagtatcatagatttgatataccttctaaattcctcaaagacccgataaaccgaacagtaaattggacagaggttattgaatttatactattaattgaagatttccaaacaaaaattgagccatggtcgagtatgaagtcacatttctgttcaaaagcacacagtgtagcattagagtgcatgaaaagcgagaaaagatcactggcagaatttgta
>PP154067/Brazil/2023-12-10
actacttttctcgagaattttgcagagctgcaaaccttgagtatagaaatgatgttcctgctgaggatatttgtgctgaagtccttgatggttacaaagcaaggaaagtgcgcttttgcacacctgataattacttactacacgacgggaaaatgtatataatagatttcaaagtgtctgtggatgatcggtcttccagaattacaagagagaaatacaatgaaatttttggagaagtgttcaacccagaaggtgtggactttgaaatcgttattatcaggttggatccttcaaatatggctatacatgttgactctcgagatttcatgaatacaatcggaccaatcacgctaaacattagtatgcaatggttttttgatatgaaagacttcttatttggcaaattccgggatgatgataaattccatgctataataagccaaggagaattcacaatgacattgccatggatcgaagaagatactccagaattgcttgcccatcctatatacaatgagttcatgaattcaatgccagagtcagaacaggccctgttcaaagaagcattggaattcaaatcattcggagcagaaaaatggaatattttcttaaagggagtgatgtctaagtatggtgaatattataaagaatttaccaaaggacatgcccaatccatattcttggcaacaggggactaccccaaaccagataaggaccaaatttcagctggctggcgagagatggtaagtagagtgagctctgaacgtgacatgtcaaatgacataaatcaggaaaaaccaagcatacattttatatgggcacaaaatgactcaagtagcaataataacatacaaaaattaatcaaactatccaaatcactgcaagccatgagtggaacaggaagctatataagtgccttcaaatcattaggaagattgatggatatatcatcagacatcaaaaagtatgagtcattctgcggaaaattaaaatctttggcaaggtctagcgtaaagaaactcgacaggaaaatagaaccggtacaaattggaacagcaactgtcttatgggaacaacaatttaaattagatacggatgtcataaaaagagaagacagaatacatttaatgaaagattatttcggaattggtaaacacaagtctttttcaaaaaagctaaacaatgacataaataccgataagcctaaaatattgaattttgacaatgacgatatagttaggaaatgcaaagataaatataatcaagtcacacataacttgtctcaagttaatgaattagacaagattggaaattacctagagcatttttcagctaaaattagtgcctgcagtgtagaaatgtgggactttatatataatacgactaaaactaagtactggcaatgcatcaacgactactctaccctaatgaaaaacatgctagctgtttcccaatataataggcacaatacctttaggattgtctcatgtgcaaataacaatgtatttggcttagtgatgccaagctcagacataaaaacaaaaaaagcaacattagtctatgcaataatagctctccacaatgaggagacagagatagcagaacttggttcactctattccactttcaagacaacaacaggctatatttcaatatcgaaagcttttaggctagataaagaaaggtgccagcgcatagtgtcctctccaggcttatttcttatgacaagctgtctattattcaatggtaataagagtctagagtttgataagttactaggcttttcattttttacatcaatatcgattacaaaagctatgctctctcttactgagccttcacgctatatgatcatgaattcattggcagtttctagccatgtaaaagagtatatatctgaaaaattttctccttatacaaaaacagcattttctgtagtgatgacagatttgattaaaaaaggttgctattcagcatatgaacagaggaaaaaggtccaaataagggatataaagttaacagactacgatataacacagaaaggggtagattccaaaagagatcttaaatccatttggttcccgggaaaggtaaatttaaaagaatacttgaaccagatttatttaccattttattttaattccaaaggattgcatgaaaagcatcatgttttaatagatttggctaaaacagtgctagaaatcgaaaaagagcaaagagaatcattacccgagccatggtcagagatacctgctaagcagactgtcaacttaaacattttgatttactcaattgcaaggaatttgaacttagatacttcaagacataattttgtgaggagccgggtggaaaatgcaaataactttaacagatctataacaacaatatccacctttaccagctcgaaatcatgcattaaaattggtgattttgaggaagagaaaaagaagaaaacaaaaaatgatgcaaagaaactagcaaaagatatttctaaattaactatagccaacccagcattcttagatgaaatcacaaatgaacatgagataagacactcaacttacgaggatttgaaacaatctatcccagattacacagactatatgtctgtaaaagtttttgatagactatatgagaagattactactaacgaaataagtgataaagaaacagtcaagttgattctagagactatgaagaagcataaaatattttactttggattcttcaacaaaggacaaaaaacagctaaagatagagaaatatttttaggtgaattcgaggcaaaaatgtgcctgtaccttgttgaaagaatagccaaagagagatgcaaattaaacccagaagaaatgataagcgaaccaggcgactctaagttacgagtattggaaaagcaatcagaagatgaaattaggtatatcagcaacacaataaagacattgggaaatgccatagaaaacctgcaatccgggtctttaaattgggcagatatatgtgaaagtaaggcacgagggcttaaaatagaaataaatgctgatatgtctaaatggagtgcccaagatgtgcttttcaagtatttctggctgatagtacttgatcctatcttatatcctgctgagaggaagagaataatttattttctatgtaattacatgcaaaaaaggcttataatgcctgatgaattgctcactacgatattggaccagagggttccttattcaaatgatataattggggtgatgacaaacaattatagatccaacacagtagaaataaagcgaaactggcttcaaggcaatttaaattatacaagtagttacttgcacagctgtagtatgtctgtatataaagatataataagggaagcagcaacattattagagggggaagcccttgtgaattcaatggtacattctgatgataaccaaacatccatatgtatggtgcaaaacaagttgccagatgacaatgtaattgaattttgcatcaagatattcgagaaaatatgtttaacttttggaaatcaggcaaacatgaaaaagacatacctaaccaatttcatcaaggaattcgtttctttatttaatatacatggggagccattctctatatacgggaggtttttgcttacagcagtaggggactgtgcctatctggggccttatgaagatttagcaagtaggctatctgcaacacaaaccgctataaagcatggctgcccaccatcactggcatgggtatccattgctttgaatcactggataactcacaccacgtataatatgttacctggccaaaataatgacccattaccattcttccctaccaacaatagaaatgaaataccagtggagatgtgcggaatactagaaagtgacttatcaacaattgcactaaccggtttagaagcgggaaatgtcacgtttctaacaaatatagcaagaaaactatcatctccaatcttgcaaagagaaagtatccaagaccaatacaattctatagaaaaatgggacctaagtaggttatcacagattgacattctgaggcttaaaatgcttaggtacatatctcttgatagttcggtcacatctgatgatggtatgggggagaccagtgaaatgagatcgcgatcgcttttaacacctcgtaaattcacaacaagtgggtcactcaatagacttaaatcgtataaagattttcaaaatataataacagatgaggataagacaaacgagctatttgagaatttcattaggcatccagagttattggtcacaaaaggcgaaacatttgaagaatttgtcaatacaatattatttaggtataattcaaagaaattcaaagaatctctgtcgatacaaaatccagcacaactctttattgagcaaatattattttccaacaaaccaataattgattacactagcatacatgataagattttcggattgcaagatatgccaggaatcgaagaactagatacaatcataggccgcaaaacatttgttgaaagttatgtccagattgtagatgatttaagcaacttaacactggatattaatgatgtcaagactatatttgccttctgtctcatgaatgatccactactaattacatctgctaataacataataatgtctgttaaagggcatagccaagaaagaataggacaatcagcatgcaaaatgccagaggtcaggagtctgaagcttatacattattcgccagcagttgttttgagagcctatgtgagagggccaacaaatgtgccaaatgtagatatagacgagcttgcgagggatctatctcatctggaagatttcatacaaagcacaaaactcagagagaatatgagagagagaatagaaataaatgagaaacggcatttaggaagagatttcaagtttgaaatcaaagaattgactagattttaccaagtgtgttatgattatataaaatctacagaacataaaattaaggtattcatattgccatacaaagttttcacatcaattgaattctgtggcgcactgacagggaacttaataaatgacaaattgtggtatataacacattactt-aaaaaatatagtgtccactacacacaaggcacaaatttcgtcctcacctgaattggaattgcaaatagctgatgaagcactgaggctaatagcacactttgccgatactttcttggcatctgaatcaagaattcaatttctgaaaaaggttatcgaagaattcacatacaaagggatacctgtaaaacatttatattccaaaataaagaattccaagttaagggtcaaattcttagggatccttttgtggttggatgacctaacacaaaatgatttggataagtttgatgcagataaatcagacgaaaagattatatggaataactggcaggtatcaagagatatgaacactggaccaatagatttaatgataagtggctattccaggcaactgcggatcacaggggaagatgataaattgattgctgctgaattgcaggtcactagattgtcagaagatttgatttacagacacggccaggcaatgttaaataaaccgcacggattgaagcttgaaaagatgcagcctgtaactgagatgtctaaacaactacattatatcgttttccagcagaggtcaagaaagcggtacttctattctatattgcccacccaaataattgaagatcataattctagaatcgaatcatctaggttaaacagagattcaaaatgggttcctgtgtgtcctgttgcagtatcaaaactctatcagcaaggacgacctatactttccaaggttaagaatctgaatatgcagactcattcactttctagaatacaggttaatgtggatgaatatgccattacaagaagagcgcattttcagaagatgcctttctttgaaggaccatccatcccttctggtggcatggatctatcagagttaatgaaatccacatccttattgagcttaaattatgacaatataaaaaatgcttctttattggatatgtctagagtattcaagtgcaatggcagtgaaaatgaccaaatggcttttgagttcctgtcagatgaaattctagagcaagacgtagttgaagaaatagaatgcaatcctatattttctatcagttatacaaaaagaggagaat-ccaatatgacttataaaaatgctttccacaaagctttaatctcagaatgtgacaaatttgaagaagcattcgactttcttgacatggggttttgctcgaacgagaaccttagtattttagaggaaatacattggattatcagttatttgaagacgaatcagtggtccacagaactagacaattgtattcatatgtgtatgtataggaatgggtatgatgcagagtatcatagatttgatataccttctaaattcctcaaagacccgataaaccgaacagtaaattggacagaggttattgaatttatactattaattgaagatttccaaacaaaaattgagccatggtcgagtatgaagtcacatttctgttcaaaagcacacagtgtagcattagagtgcatgaaaagcgagaaaagatcactggcagaatttgta
>PP154070/Brazil/2023-12-09
actacttttctcgagaattttgcagagctgcaaaccttgagtatagaaatgatgttcctgctgaggatatttgtgctgaagtccttgatggttacaaagcaaggaaagtgcgcttttgcacacctgataattacttactacacgacgggaaaatgtatataatagatttcaaagtgtctgtggatgatcggtcttccagaattacaagagagaaatacaatgaaatttttggagaagtgttcaacccagaaggtgtggactttgaaatcgttattatcaggttggatccttcaaatatggctatacatgttgactctcgagatttcatgaatacaatcggaccaatcacgctaaacattagtatgcaatggttttttgatatgaaagacttcttatttggcaaattccgggatgatgataaattccatgctataataagccaaggagaattcacaatgacattgccatggatcgaagaagatactccagaattgcttgcccatcctatatacaatgagttcatgaattcaatgccagagtcagaacaggccctgttcaaagaagcattggaattcaaatcattcggagcagaaaaatggaatattttcttaaagggagtgatgtctaagtatggtgaatattataaagaatttaccaaaggacatgcccaatccatattcttggcaacaggggactaccccaaaccagataaggaccaaatttcagctggctggcgagagatggtaagtagagtgagctctgaacgtgacatgtcaaatgacataaatcaggaaaaaccaagcatacattttatatgggcacaaaatgactcaagtagcaataataacatacaaaaattaatcaaactatccaaatcactgcaagccatgagtggaacaggaagctatataagtgccttcaaatcattaggaagattgatggatatatcatcagacatcaaaaagtatgagtcattctgcggaaaattaaaatctttggcaaggtctagcgtaaagaaactcgacaggaaaatagaaccggtacaaattggaacagcaactgtcttatgggaacaacaatttaaattagatacggatgtcataaaaagagaagacagaatacatttaatgaaagattatttcggaattggtaaacacaagtctttttcaaaaaagctaaacaatgacataaataccgataagcctaaaatattgaattttgacaatgacgatatagttaggaaatgcaaagataaatataatcaagtcacacataacttgtctcaagttaatgaattagacaagattggaaattacctagagcatttttcagctaaaattagtgcctgcagtgtagaaatgtgggactttatatataatacgactaaaactaagtactggcaatgcatcaacgactactctaccctaatgaaaaacatgctagctgtttcccaatataataggcacaatacctttaggattgtctcatgtgcaaataacaatgtatttggcttagtgatgccaagctcagacataaaaacaaaaaaagcaacattagtctatgcaataatagctctccacaatgaggagacagagatagcagaacttggttcactctattccactttcaagacaacaacaggctatatttcaatatcgaaagcttttaggctagataaagaaaggtgccagcgcatagtgtcctctccaggcttatttcttatgacaagctgtctattattcaatggtaataagagtctagaatttgataagttactaggcttttcattttttacatcaatatcgattacaaaagctatgctctctcttactgagccttcacgctatatgatcatgaattcattggcagtttctagccatgtaaaagagtatatatctgaaaaattttctccttatacaaaaacagcattttctgtagtgatgacagatttgattaaaaaaggttgctattcagcatatgaacagaggaaaaaggtccaaataagggatataaagttaacagactacgatataacacagaaaggggtagattccaaaagagatcttnnnnnnnnnnnnnnnnnnnnnnnnnnnnnnnnnnnnnnnnnnnnnnnnnnnnnnnnnnnnnnnnnnnnnnnnnnnnnnnnnnnnnnnnnnnnnnnnnnnnnnnnnnnnnnnnnnnnnnnnnnnnnnnnnnnnnnnnnnnnnnnnnnnnnnnnnnnnnnnnnnnnnnnnnnnnnnnnnnnnnnnnnnnnnnnnnnnnnnnnnnnnnnnnnnnnnnnnnnnnnnnnnnnnnnnnnnnnnnngaacttagatacttcaagacataattttgtgaggagccgggtggaaaatgcaaataactttaacagatctataacaacaatatccacctttaccagctcgaaatcatgcattaaaattggtgattttgaggaagagaaaaagaagaaaacaaaaaatgatgcaaagaaactagcaaaagatatttctaaattaactatagccaacccagcattcttagatgaaatcacaaatgaacatgagataagacactcaacttacgaggatttgaaacaatctatcccagattacacagactatatgtctgtaaaagtttttgatagactatatgagaagattactactaacgaaataagtgataaagaaacagtcaagttgattctagagactatgaagaagcataaaatattttactttggattcttcaacaaaggacaaaaaacagctaaagatagagaaatatttttaggtgaattcgaggcaaaaatgtgcctgtaccttgttgaaagaatagccaaagagagatgcaaattaaacccagaagaaatgataagcgaaccaggcgactctaagttacgagtattggaaaagcaatcagaagatgaaattaggtatatcagcaacacaataaagacattgggaaatgccatagaaaacctgcaatccgggtctttaaattgggcagatatatgtgaaagtaaggcacgagggcttaaaatagaaataaatgctgatatgtctaaatggagtgcccaagatgtgcttttcaagtatttctggctgatagtacttgatcctatcttatatcctgctgagaggaagagaataatttattttctatgtaattacatgcaaaaaaggcttataatgcctgatgaattgctcactacgatattggaccagagggttccttattcaaatgatataattggggtgatgacaaacaattatagatccaacacagtagaaataaagcgaaactggcttcaaggcaatttaaattatacaagtagttacttgcacagctgtagtatgtctgtatataaagatataataagggaagcagcaacattattagagggggaagcccttgtgaattcaatggtacattctgatgataaccaaacatccatatgtatggtgcaaaacaagttgccagatgacaatgtaattgaattttgcatcaagatattcgagaaaatatgtttaacttttggaaatcaggcaaacatgaaaaagacatacctaaccaatttcatcaaggaattcgtttctttatttaatatacatggggagccattctctatatacgggaggtttttgcttacagcagtaggggactgtgcctatctggggccttatgaagatttagcaagtaggctatctgcaacacaaaccgctataaagcatggctgcccaccatcactggcatgggtatccattgctttgaatcactggataactcacaccacgtataatatgttacctggccaaaataatgacccattaccattcttccctaccaacaatagaaatgaaataccagtggagatgtgcggaatactagaaagtgacttatcaacaattgcactaaccggtttagaagcgggaaatgtcacgtttctaacaaatatagcaagaaaactatcatctccaatcttgcaaagagaaagtatccaagaccaatacaattctatagaaaaatgggacctaagtaggttatcacagattgacattctgaggcttaaaatgcttaggtacatatctcttgatagttcggtcacatctgatgatggtatgggggagaccagtgaaatgagatcgcgatcgcttttaacacctcgtaaattcacaacaagtgggtcactcaatagacttaaatcgtataaagattttcaaaatataataacagatgaggataagacaaacgagctatttgagaatttcattaggcatccagagttattggtcacaaaaggcgaaacatttgaagaatttgtcaatacaatattatttaggtataattcaaagaaattcaaagaatctctgtcgatacaaaatccagcacaactctttattgagcaaatattattttccaacaaaccaataattgattacactagcatacatgataagattttcggattgcaagatatgccaggaatcgaagaactagatacaatcataggccgcaaaacatttgttgaaagttatgtccagattgtagatgatttaagcaacttaacactggatattaatgatgtcaagactatatttgccttctgtctcatgaatgatccactactaattacatctgctaataacataataatgtctgttaaagggcatagccaagaaagaataggacaatcagcatgcaaaatgccagaggtcaggagtctgaagcttatacattattcgccagcagttgttttgagagcctatgtgagagggccaacaaatgtgccaaatgtagatatagacgagcttgcgagggatctatctcatctggaagatttcatacaaagcacaaaactcagagagaatatgagagagagaatagaaataaatgagaaacggcatttaggaagagatttcaagtttgaaatcaaagaattgactagattttaccaagtgtgttatgattatataaaatctacagaacataaaattaaggtattcatattgccatacaaagttttcacatcaattgaattctgtggcgcactgacagggaacttaataaatgacaaattgtggtatataacacattactt-aaaaaatatagtgtccactacacacaaggcacaaatttcgtcctcacctgaattggaattgcaaatagctgatgaagcactgaggctaatagcacactttgccgatactttcttggcatctgaatcaagaattcaatttctgaaaaaggttatcgaagaattcacatacaaagggatacctgtaaaacatttatattccaaaataaagaattccaagttaagggtcaaattcttagggatccttttgtggttggatgacctaacacaaaatgatttggataagtttgatgcagataaatcagacgaaaagattatatggaataactggcaggtatcaagagatatgaacactggaccaatagatttaatgataagtggctattccaggcaactgcggatcacaggggaagatgataaattgattgctgctgaattgcaggtcactagattgtcagaagatttgatttacagacacggccaggcaatgttaaataaaccgcacggattgaagcttgaaaagatgcagcctgtaactgagatgtctaaacaactacattatatcgttttccagcagaggtcaagaaagcggtacttctattctatattgcccacccaaataattgaagatcataattctagaatcgaatcatctaggttaaacagagattcaaaatgggttcctgtgtgtcctgttgcagtatcaaaactctatcagcaaggacgacctatactttccaaggttaagaatctgaatatgcagactcattcactttctagaatacaggttaatgtggatgaatatgccattacaagaagagcgcattttcagaagatgcctttctttgaaggaccatccatcccttctggtggcatggatctatcagagttaatgaaatccacatccttattgagcttaaattatgacaatataaaaaatgcttctttattggatatgtctagagtattcaagtgcaatggcagtgaaaatgaccaaatggcttttgagttcctgtcagatgaaattctagagcaagacgtagttgaagaaatagaatgcaatcctatattttctatcagttatacaaaaagaggagaat-ccaatatgacttataaaaatgctttccacaaagctttaatctcagaatgtgacaaatttgaagaagcattcgactttcttgacatggggttttgctcgaacgagaaccttagtattttagaggaaatacattggattatcagttatttgaagacgaatcagtggtccacagaactagacaattgtattcatatgtgtatgtataggaatgggtatgatgcagagtatcatagatttgatataccttctaaattcctcaaagacccgataaaccgaacagtaaattggacagaggttattgaatttatactattaattgaagatttccaaacaaaaattgagccatggtcgagtatgaagtcacatttctgttcaaaagcacacagtgtagcattagagtgcatgaaaagcgagaaaagatcactggcagaatttgta
>PP154046/Brazil/2023-12-12
actacttttctcgagaattttgcagagctgcaaaccttgagtatagaaatgatgttcctgctgaggatatttgtgctgaagtccttgatggttacaaagcaaggaaagtgcgcttttgcacacctgataattacttactacacgacgggaaaatgtatataatagatttcaaagtgtctgtggatgatcggtcttccagaattacaagagagaaatacaatgaaatttttggagaagtgttcaacccagaaggtgtggactttgaaatcgttattatcaggttggatccttcaaatatggctatacatgttgactctcgagatttcatgaatacaatcggaccaatcacgctaaacattagtatgcaatggttttttgatatgaaagacttcttatttggcaaattccgggatgatgataaattccatgctataataagccaaggagaattcacaatgacattgccatggatcgaagaagatactccagaattgcttgcccatcctatatacaatgagttcatgaattcaatgccagagtcagaacaggccctgttcaaagaagcattggaattcaaatcattcggagcagaaaaatggaatattttcttaaagggagtgatgtctaagtatggtgaatattataaagaatttaccaaaggacatgcccaatccatattcttggcaacaggggactaccccaaaccagataaggaccaaatttcagctggctggcgagagatggtaagtagagtgagctctgaacgtgacatgtcaaatgacataaatcaggaaaaaccaagcatacattttatatgggcacaaaatgactcaagtagcaataataacatacaaaaattaatcaaactatccaaatcactgcaagccatgagtggaacaggaagctatataagtgccttcaaatcattaggaagattgatggatatatcatcagacatcaaaaagtatgagtcattctgcggaaaattaaaatctttggcaaggtctagcgtaaagaaactcgacaggaaaatagaaccggtacaaattggaacagcaactgtcttatgggaacaacaatttaaattagatacggatgtcataaaaagagaagacagaatacatttaatgaaagattatttcggaattggtaaacacaagtctttttcaaaaaagctaaacaatgacataaataccgataagcctaaaatattgaattttgacaatgacgatatagttaggaaatgcaaagataaatataatcaagtcacacataacttgtctcaagttaatgaattagacaagattggaaattacctagagcatttttcagctaaaattagtgcctgcagtgtagaaatgtgggactttatatataatacgactaaaactaagtactggcaatgcatcaacgactactctaccctaatgaaaaacatgctagctgtttcccaatataataggcacaatacctttaggattgtctcatgtgcaaataacaatgtatttggcttagtgatgccaagctcagacataaaaacaaaaaaagcaacattagtctatgcaataatagctctccacaatgaggagacagagatagcagaacttggttcactctattccactttcaagacaacaacaggctatatttcaatatcgaaagcttttaggctagataaagaaaggtgccagcgcatagtgtcctctccaggcttatttcttatgacaagctgtctattattcaatggtaataagagtctagaatttgataagttactaggcttttcattttttacatcaatatcgattacaaaagctatgctctctcttactgagccttcacgctatatgatcatgaattcattggcagtttctagccatgtaaaagagtatatatctgaaaaattttctccttatacaaaaacagcattttctgtagtgatgacagatttgattaaaaaaggttgctattcagcatatgaacagaggaaaaaggtccaaataagggatataaagttaacagactacgatataacacagaaaggggtagattccaaaagagatcttaaatccatttggttcccgggaaaggtaaatttaaaagaatacttgaaccagatttatttaccattttattttaattccaaaggattgcatgaaaagcatcatgttttaatagatttggctaaaacagtgctagaaatcgaaaaagagcaaagagaatcattacccgagccatggtcagagatacctgctaagcagactgtcaacttaaacattttgatttactcaattgcaaggaatttgaacttagatacttcaagacataattttgtgaggagccgggtggaaaatgcaaataactttaacagatctataacaacaatatccacctttaccagctcgaaatcatgcattaaaattggtgattttgaggaagagaaaaagaagaaaacaaaaaatgatgcaaagaaactagcaaaagatatttctaaattaactatagccaacccagcattcttagatgaaatcacaaatgaacatgagataagacactcaacttacgaggatttgaaacaatctatcccagattacacagactatatgtctgtaaaagtttttgatagactatatgagaagattactactaacgaaataagtgataaagaaacagtcaagttgattctagagactatgaagaagcataaaatattttactttggattcttcaacaaaggacaaaaaacagctaaagatagagaaatatttttaggtgaattcgaggcaaaaatgtgcctgtaccttgttgaaagaatagccaaagagagatgcaaattaaacccagaagaaatgataagcgaaccaggcgactctaagttacgagtattggaaaagcaatcagaagatgaaattaggtatatcagcaacacaataaagacattgggaaatgccatagaaaacctgcaatccgggtctttaaattgggcagatatatgtgaaagtaaggcacgagggcttaaaatagaaataaatgctgatatgtctaaatggagtgcccaagatgtgcttttcaagtatttctggctgatagtacttgatcctatcttatatcctgctgagaggaagagaataatttattttctatgtaattacatgcaaaaaaggcttataatgcctgatgaattgctcactacgatattggaccagagggttccttattcaaatgatataattggggtgatgacaaacaattatagatccaacacagtagaaataaagcgaaactggcttcaaggcaatttaaattatacaagtagttacttgcacagctgtagtatgtctgtatataaagatataataagggaagcagcaacattattagagggggaagcccttgtgaattcaatggtacattctgatgataaccaaacatccatatgtatggtgcaaaacaagttgccagatgacaatgtaattgaattttgcatcaagatattcgagaaaatatgtttaacttttggaaatcaggcaaacatgaaaaagacatacctaaccaatttcatcaaggaattcgtttctttatttaatatacatggggagccattctctatatacgggaggtttttgcttacagcagtaggggactgtgcctatctggggccttatgaagatttagcaagtaggctatctgcaacacaaaccgctataaagcatggctgcccaccatcactggcatgggtatccattgctttgaatcactggataactcacaccacgtataatatgttacctggccaaaataatgacccattaccattcttccctaccaacaatagaaatgaaataccagtggagatgtgcggaatactagaaagtgacttatcaacaattgcactaaccggtttagaagcgggaaatgtcacgtttctaacaaatatagcaagaaaactatcatctccaatcttgcaaagagaaagtatccaagaccaatacaattctatagaaaaatgggacctaagtaggttatcacagattgacattctgaggcttaaaatgcttaggtacatatctcttgatagttcggtcacatctgatgatggtatgggggagaccagtgaaatgagatcgcgatcgcttttaacacctcgtaaattcacaacaagtgggtcactcaatagacttaaatcgtataaagattttcaaaatataataacagatgaggataagacaaacgagctatttgagaatttcattaggcatccagagttattggtcacaaaaggcgaaacatttgaagaatttgtcaatacaatattatttaggtataattcaaagaaattcaaagaatctctgtcgatacaaaatccagcacaactctttattgagcaaatattattttccaacaaaccaataattgattacactagcatacatgataagattttcggattgcaagatatgccaggaatcgaagaactagatacaatcataggccgcaaaacatttgttgaaagttatgtccagattgtagatgatttaagcaacttaacactggatattaatgatgtcaagactatatttgccttctgtctcatgaatgatccactactaattacatctgctaataacataataatgtctgttaaagggcatagccaagaaagaataggacaatcagcatgcaaaatgccagaggtcaggagtctgaagcttatacattattcgccagcagttgttttgagagcctatgtgagagggccaacaaatgtgccaaatgtagatatagacgagcttgcgagggatctatctcatctggaagatttcatacaaagcacaaaactcagagagaatatgagagagagaatagaaataaatgagaaacggcatttaggaagagatttcaagtttgaaatcaaagaattgactagattttaccaagtgtgttatgattatataaaatctacagaacataaaattaaggtattcatattgccatacaaagttttcacatcaattgaattctgtggcgcactgacagggaacttaataaatgacaaattgtggtatataacacattactt-aaaaaatatagtgtccactacacacaaggcacaaatttcgtcctcacctgaattggaattgcaaatagctgatgaagcactgaggctaatagcacactttgccgatactttcttggcatctgaatcaagaattcaatttctgaaaaaggttatcgaagaattcacatacaaagggatacctgtaaaacatttatattccaaaataaagaattccaagttaagggtcaaattcttagggatccttttgtggttggatgacctaacacaaaatgatttggataagtttgatgcagataaatcagacgaaaagattatatggaataactggcaggtatcaagagatatgaacactggaccaatagatttaatgataagtggctattccaggcaactgcggatcacaggggaagatgataaattgattgctgctgaattgcaggtcactagattgtcagaagatttgatttacagacacggccaggcaatgttaaataaaccgcacggattgaagcttgaaaagatgcagcctgtaactgagatgtctaaacaactacattatatcgttttccagcagaggtcaagaaagcggtacttctattctatattgcccacccaaataattgaagatcataattctagaatcgaatcatctaggttaaacagagattcaaaatgggttcctgtgtgtcctgttgcagtatcaaaactctatcagcaaggacgacctatactttccaaggttaagaatctgaatatgcagactcattcactttctagaatacaggttaatgtggatgaatatgccattacaagaagagcgcattttcagaagatgcctttctttgaaggaccatccatcccttctggtggcatggatctatcagagttaatgaaatccacatccttattgagcttaaattatgacaatataaaaaatgcttctttattggatatgtctagagtattcaagtgcaatggcagtgaaaatgaccaaatggcttttgagttcctgtcagatgaaattctagagcaagacgtagttgaagaaatagaatgcaatcctatattttctatcagttatacaaaaagaggagaat-ccaatatgacttataaaaatgctttccacaaagctttaatctcagaatgtgacaaatttgaagaagcattcgactttcttgacatggggttttgctcgaacgagaaccttagtattttagaggaaatacattggattatcagttatttgaagacgaatcagtggtccacagaactagacaattgtattcatatgtgtatgtataggaatgggtatgatgcagagtatcatagatttgatataccttctaaattcctcaaagacccgataaaccgaacagtaaattggacagaggttattgaatttatactattaattgaagatttccaaacaaaaattgagccatggtcgagtatgaagtcacatttctgttcaaaagcacacagtgtagcattagagtgcatgaaaagcgagaaaagatcactggcagaatttgta
>PP154085/Brazil/2023-12-09
actacttttctcgagaattttgcagagctgcaaaccttgagtatagaaatgatgttcctgctgaggatatttgtgctgaagtccttgatggttacaaagcaaggaaagtgcgcttttgcacacctgataattacttactacacgacgggaaaatgtatataatagatttcaaagtgtctgtggatgatcggtcttccagaattacaagagagaaatacaatgaaatttttggagaagtgttcaacccagaaggtgtggactttgaaatcgttattatcaggttggatccttcaaatatggctatacatgttgactctcgagatttcatgaatacaatcggaccaatcacgctaaacattagtatgcaatggttttttgatatgaaagacttcttatttggcaaattccgggatgatgataaattccatgctataataagccaaggagaattcacaatgacattgccatggatcgaagaagatactccagaattgcttgcccatcctatatacaatgagttcatgaattcaatgccagagtcagaacaggccctgttcaaagaagcattggaattcaaatcattcggagcagaaaaatggaatattttcttaaagggagtgatgtctaagtatggtgaatattataaagaatttaccaaaggacatgcccaatccatattcttggcaacaggggactaccccaaaccagataaggaccaaatttcagctggctggcgagagatggtaagtagagtgagctttgaacgtgacatgtcaaatgacataaatcaggaaaaaccaagcatacattttatatgggcacaaaatgactcaagtagcaataataacatacaaaaattaatcaaactatccaaatcactgcaagccatgagtggaacaggaagctatataagtgccttcaaatcattaggaagattgatggatatatcatcagacatcaaaaagtatgagtcattctgcggaaaattaaaatctttggcaaggtctagcgtaaagaaactcgacaggaaaatagaaccggtacaaattggaacagcaactgtcttatgggaacaacaatttaaattagatacggatgtcataaaaagagaagacagaatacatttaatgaaagattatttcggaattggtaaacacaagtctttttcaaaaaagctaaacaatgacataaataccgataagcctaaaatattgaattttgacaatgacgatatagttaggaaatgcaaagataaatataatcaagtcacacataacttgtctcaagttaatgaattagacaagattggaaattacctagagcatttttcagctaaaattagtgcctgcagtgtagaaatgtgggactttatatataatacgactaaaactaagtactggcaatgcatcaacgactactctaccctaatgaaaaacatgctagctgtttcccaatataataggcacaatacctttaggattgtctcatgtgcaaataacaatgtatttggcttagtgatgccaagctcagacataaaaacaaaaaaagcaacattagtctatgcaataatagctctccacaatgaggagacagagatagcagaacttggttcactctattccactttcaagacaacaacaggctatatttcaatatcgaaagcttttaggctagataaagaaaggtgccagcgcatagtgtcctctccaggcttatttcttatgacaagctgtctattattcaatggtaataagagtctagagtttgataagttactaggcttttcattttttacatcaatatcgattacaaaagctatgctctctcttactgagccttcacgctatatgatcatgaattcattggcagtttctagccatgtaaaagagtatatatctgaaaaattttctccttatacaaaaacagcattttctgtagtgatgacagatttgattaaaaaaggttgctattcagcatatgaacagaggaaaaaggtccaaataagggatataaagttaacagactacgatataacgcagaaaggggtagattccaaaagagatcttaaatccatttggttcccgggaaaggtaaatttaaaagaatacttgaaccagatttatttaccattttattttaattccaaaggattgcatgaaaagcatcatgttttaatagatttggctaaaacagtgctagaaatcgaaaaagagcaaagagaatcattacccgagccatggtcagagatacctgctaagcagactgtcaacttaaacattttgatttactcaattgcaaggaatttgaacttagatacttcaagacataattttgtgaggagccgggtggaaaatgcaaataactttaacagatctataacaacaatatccacctttaccagctcgaaatcatgcattaaaattggtgattttgaggaagagaaaaagaagaaaacaaaaaatgatgcaaagaaactagcaaaagatatttctaaattaactatagccaacccagcattcttagatgaaatcacaaatgaacatgagataagacactcaacttacgaggatttgaaacaatctatcccagattacacagactatatgtctgtaaaagtttttgatagactatatgagaagattactactaacgaaataagtgataaagaaacagtcaagttgattctagagactatgaagaagcataaaatattttactttggattcttcaacaaaggacaaaaaacagctaaagatagagaaatatttttaggtgaattcgaggcaaaaatgtgcctgtaccttgttgaaagaatagccaaagagagatgcaaattaaacccagaagaaatgataagcgaaccaggcgactctaagttacgagtattggaaaagcaatcagaagatgaaattaggtatatcagcaacacaataaagacattgggaaatgccatagaaaacctgcaatccgggtctttaaattgggcagatatatgtgaaagtaaggcacgagggcttaaaatagaaataaatgctgatatgtctaaatggagtgcccaagatgtgcttttcaagtatttctggctgatagtacttgatcctatcttatatcctgctgagaggaagagaataatttattttctatgtaattacatgcaaaaaaggcttataatgcctgatgaattgctcactacgatattggaccagagggttccttattcaaatgatataattggggtgatgacaaacaattatagatccaacacagtagaaataaagcgaaactggcttcaaggcaatttaaattatacaagtagttacttgcacagctgtagtatgtctgtatataaagatataataagggaagcagcaacattattagagggggaagcccttgtgaattcaatggtacattctgatgataaccaaacatccatatgtatggtgcaaaacaagttgccagatgacaatgtaattgaattttgcatcaagatattcgagaaaatatgtttaacttttggaaatcaggcaaacatgaaaaagacatacctaaccaatttcatcaaggaattcgtttctttatttaatatacatggggagccattctctatatacgggaggtttttgcttacagcagtaggggactgtgcctatctggggccttatgaagatttagcaagtaggctatctgcaacacaaaccgctataaagcatggctgcccaccatcactggcatgggtatccattgctttgaatcactggataactcacaccacgtataatatgttacctggccaaaataatgacccattaccattcttccctaccaacaatagaaatgaaataccagtggagatgtgcggaatactagaaagtgacttatcaacaattgcactaaccggtttagaagcgggaaatgtcacgtttctaacaaatatagcaagaaaactatcatctccaatcttgcaaagagaaagtatccaagaccaatacaattctatagaaaaatgggacctaagtaggttatcacagattgacattctgaggcttaaaatgcttaggtacatatctcttgatagttcggtcacatctgatgatggtatgggggagaccagtgaaatgagatcgcgatcgcttttaacacctcgtaaattcacaacaagtgggtcactcaatagacttaaatcgtataaagattttcaaaatataataacagatgaggataagacaaacgagctatttgagaatttcattaggcatccagagttattggtcacaaaaggcgaaacatttgaagaatttgtcaatacaatattatttaggtataattcaaagaaattcaaagaatctctgtcgatacaaaatccagcacaactctttattgagcaaatattattttccaacaaaccaataattgattacactagcatacatgataagattttcggattgcaagatatgccaggaatcgaagaactagatacaatcataggccgcaaaacatttgttgaaagttatgtccagattgtagatgatttaagcaacttaacactggatattaatgatgtcaagactatatttgccttctgtctcatgaatgatccactactaattacatctgctaataacataataatgtctgttaaagggcatagccaagaaagaataggacaatcagcatgcaaaatgccagaggtcaggagtctgaagcttatacattattcgccagcagttgttttgagagcctatgtgagagggccaacaaatgtgccaaatgtagatatagacgagcttgcgagggatctatctcatctggaagatttcatacaaagcacaaaactcagagagaatatgagagagagaatagaaataaatgagaaacggcatttaggaagagatttcaagtttgaaatcaaagaattgactagattttaccaagtgtgttatgattatataaaatctacagaacataaaattaaggtattcatattgccatacaaagttttcacatcaattgaattctgtggcgcactgacagggaacttaataaatgacaaattgtggtatataacacattactt-aaaaaatatagtgtccactacacacaaggcacaaatttcgtcctcacctgaattggaattgcaaatagctgatgaagcactgaggctaatagcacactttgccgatactttcttggcatctgaatcaagaattcaatttctgaaaaaggttatcgaagaattcacatacaaagggatacctgtaaaacatttatattccaaaataaagaattccaagttaagggtcaaattcttagggatccttttgtggttggatgacctaacacaaaatgatttggataagtttgatgcagataaatcagacgaaaagattatatggaataactggcaggtatcaagagatatgaacactggaccaatagatttaatgataagtggctattccaggcaactgcggatcacaggggaagatgataaattgattgctgctgaattgcaggtcactagattgtcagaagatttgatttacagacacggccaggcaatgttaaataaaccgcacggattgaagcttgaaaagatgcagcctgtaactgagatgtctaaacaactacattatatcgttttccagcagaggtcaagaaagcggtacttctattctatattgcccacccaaataattgaagatcataattctagaatcgaatcatctaggttaaacagagattcaaaatgggttcctgtgtgtcctgttgcagtatcaaaactctatcagcaaggacgacctatactttccaaggttaagaatctgaatatgcagactcattcactttctagaatacaggttaatgtggatgaatatgccattacaagaagagcgcattttcagaagatgcctttctttgaaggaccatccatcccttctggtggcatggatctatcagagttaatgaaatccacatccttattgagcttaaattatgacaatataaaaaatgcttctttattggatatgtctagagtattcaagtgcaatggcagtgaaaatgaccaaatggcttttgagttcctgtcagatgaaattctagagcaagacgtagttgaagaaatagaatgcaatcctatattttctatcagttatacaaaaagaggagaat-ccaatatgacttataaaaatgctttccacaaagctttaatctcagaatgtgacaaatttgaagaagcattcgactttcttgacatggggttttgctcgaacgagaaccttagtattttagaggaaatacattggattatcagttatttgaagacgaatcagtggtccacagaactagacaattgtattcatatgtgtatgtataggaatgggtatgatgcagagtatcatagatttgatataccttctaaattcctcaaagacccgataaaccgaacagtaaattggacagaggttattgaatttatactattaattgaagatttccaaacaaaaattgagccatggtcgagtatgaagtcacatttctgttcaaaagcacacagtgtagcattagagtgcatgaaaagcgagaaaagatcactggcagaatttgta
>PP154043/Brazil/2023-12-11
actacttttctcgagaattttgcagagctgcaaaccttgagtatagaaatgatgttcctgctgaggatatttgtgctgaagtccttgatggttacaaagcaaggaaagtgcgcttttgcacacctgataattacttactacacgacgggaaaatgtatataatagatttcaaagtgtctgtggatgatcggtcttccagaattacaagagagaaatacaatgaaatttttggagaagtgttcaacccagaaggtgtggactttgaaatcgttattatcaggttggatccttcaaatatggctatacatgttgactctcgagatttcatgaatacaatcggaccaatcacgctaaacattagtatgcaatggttttttgatatgaaagacttcttatttggcaaattccgggatgatgataaattccatgctataataagccaaggagaattcacaatgacattgccatggatcgaagaagatactccagaattgcttgcccatcctatatacaatgagttcatgaattcaatgccagagtcagaacaggccctgttcaaagaagcattggaattcaaatcattcggagcagaaaaatggaatattttcttaaagggagtgatgtctaagtatggtgaatattataaagaatttaccaaaggacatgcccaatccatattcttggcaacaggggactaccccaaaccagataaggaccaaatttcagctggctggcgagagatggtaagtagagtgagctctgaacgtgacatgtcaaatgacataaatcaggaaaaaccaagcatacattttatatgggcacaaaatgactcaagtagcaataataacatacaaaaattaatcaaactatccaaatcattgcaagccatgagtggaacaggaagctatataagtgccttcaaatcattaggaagattgatggatatatcatcagacatcaaaaagtatgagtcattctgcggaaaattaaaatctttggcaaggtctagcgtaaagaaactcgacaggaaaatagaaccggtacaaattggaacagcaactgtcttatgggaacaacaatttaaattagatacggatgtcataaaaagagaagacagaatacatttaatgaaagattatttcggaattggtaaacacaagtctttttcaaaaaagctaaacaatgacataaataccgataagcctaaaatattgaattttgacaatgacgatatagttaggaaatgcaaagataaatataatcaagtcacacataacttgtctcaagttaatgaattagacaagattggaaattacctagagcatttttcagctaaaattagtgcctgcagtgtagaaatgtgggactttatatataatacgactaaaactaagtactggcaatgcatcaacgactactctaccctaatgaaaaacatgctagctgtttcccaatataataggcacaatacctttaggattgtctcatgtgcaaataacaatgtatttggcttagtgatgccaagctcagacataaaaacaaaaaaagcaacattagtctatgcaataatagctctccacaatgaggagacagagatagcagaacttggttcactctattccactttcaagacaacaacaggctatatttcaatatcgaaagcttttaggctagataaagaaaggtgccagcgcatagtgtcctctccaggcttatttcttatgacaagctgtctattattcaatggtaataagagtctagagtttgataagttactaggcttttcattttttacatcaatatcgattacaaaagctatgctctctcttactgagccttcacgctatatgatcatgaattcattggcagtttctagccatgtaaaagagtatatatctgaaaaattttctccttatacaaaaacagcattttctgtagtgatgacagatttgattaaaaaaggttgctattcagcatatgaacagaggaaaaaggtccaaataagggatataaagttaacagactacgatataacacagaaaggggtagattccaaaagagatcttaaatccatttggttcccgggaaaggtaaatttaaaagaatacttgaaccagatttatttaccattttattttaattccaaaggattgcatgaaaagcatcatgttttaatagatttggctaaaacagtgctagaaatcgaaaaagagcaaagagaatcattacccgagccatggtcagagatacctgctaagcagactgtcaacttaaacattttgatttactcaattgcaaggaatttgaacttagatacttcaagacataattttgtgaggagccgggtggaaaatgcaaataactttaacagatctataacaacaatatccacctttaccagctcgaaatcatgcattaaaattggtgattttgaggaagagaaaaagaagaaaacaaaaaatgatgcaaagaaactagcaaaagatatttctaaattaactatagccaacccagcattcttagatgaaatcacaaatgaacatgagataagacactcaacttacgaggatttgaaacaatctatcccagattacacagactatatgtctgtaaaagtttttgatagactatatgagaagattactactaacgaaataagtgataaagaaacagtcaagttgattctagagactatgaagaagcataaaatattttactttggattcttcaacaaaggacaaaaaacagctaaagatagagaaatatttttaggtgaattcgaggcaaaaatgtgcctgtaccttgttgaaagaatagccaaagagagatgcaaattaaacccagaagaaatgataagcgaaccaggcgactctaagttacgagtattggaaaagcaatcagaagatgaaattaggtatatcagcaacacaataaagacattgggaaatgccatagaaaacctgcaatccgggtctttaaattgggcagatatatgtgaaagtaaggcacgagggcttaaaatagaaataaatgctgatatgtctaaatggagtgcccaagatgtgcttttcaagtatttctggctgatagtacttgatcctatcttatatcctgctgagaggaagagaataatttattttctatgtaattacatgcaaaaaaggcttataatgcctgatgaattgctcactacgatattggaccagagggttccttattcaaatgatataattggggtgatgacaaacaattatagatccaacacagtagaaataaagcgaaactggcttcaaggcaatttaaattatacaagtagttacttgcacagctgtagtatgtctgtatataaagatataataagggaagcagcaacattattagagggggaagcccttgtgaattcaatggtacattctgatgataaccaaacatccatatgtatggtgcaaaacaagttgccagatgacaatgtaattgaattttgcatcaagatattcgagaaaatatgtttaacttttggaaatcaggcaaacatgaaaaagacatacctaaccaatttcatcaaggaattcgtttctttatttaatatacatggggagccattctctatatacgggaggtttttgcttacagcagtaggggactgtgcctatctggggccttatgaagatttagcaagtaggctatctgcaacacaaaccgctataaagcatggctgcccaccatcactggcatgggtatccattgctttgaatcactggataactcacaccacgtataatatgttacctggccaaaataatgacccattaccattcttccctaccaacaatagaaatgaaataccagtggagatgtgcggaatactagaaagtgacttatcaacaattgcactaaccggtttagaagcgggaaatgtcacgtttctaacaaatatagcaagaaaactatcatctccaatcttgcaaagagaaagtatccaagaccaatacaattctatagaaaaatgggacctaagtaggttatcacagattgacattctgaggcttaaaatgcttaggtacatatctcttgatagttcggtcacatctgatgatggtatgggggagaccagtgaaatgagatcgcgatcgcttttaacacctcgtaaattcacaacaagtgggtcactcaatagacttaaatcgtataaagattttcaaaatataataacagatgaggataagacaaacgagctatttgagaatttcattaggcatccagagttattggtcacaaaaggcgaaacatttgaagaatttgtcaatacaatattatttaggtataattcaaagaaattcaaagaatctctgtcgatacaaaatccagcacaactctttattgagcaaatattattttccaacaaaccaataattgattacactagcatacatgataagatttttggattgcaagatatgccaggaatcgaagaactagatacaatcataggccgcaaaacatttgttgaaagttatgtccagattgtagatgatttaagcaacttaacactggatattaatgatgtcaagactatatttgccttctgtctcatgaatgatccactactaattacatctgctaataacataataatgtctgttaaagggcatagccaagaaagaataggacaatcagcatgcaaaatgccagaggtcaggagtctgaagcttatacattattcgccagcagttgttttgagagcctatgtgagagggccaacaaatgtgccaaatgtagatatagacgagcttgcaagggatctatctcatctggaagatttcatacaaagcacaaaactcagagagaatatgagagagagaatagaaataaatgagaaacggcatttaggaagagatttcaagtttgaaatcaaagaattgactagattttaccaagtgtgttatgattatataaaatctacagaacataaaattaaggtattcatattgccatacaaagttttcacatcaattgaattctgtggcgcactgacagggaacttaataaatgacaaattgtggtatataacacattactt-aaaaaatatagtgtccactacacacaaggcacaaatttcgtcctcacctgaattggaattgcaaatagctgatgaagcactgaggctaatagcacactttgccgatactttcttggcatctgaatcaagaattcaatttctgaaaaaggttatcgaagaattcacatacaaagggatacctgtaaaacatttatattccaaaataaagaattccaagttaagggtcaaattcttagggatccttttgtggttggatgacctaacacaaaatgatttggataagtttgatgcagataaatcagacgaaaagattatatggaataactggcaggtatcaagagatatgaacactggaccaatagatttgatgataagtggctattccaggcaactgcggatcacaggggaagatgataaattgattgctgctgaattgcaggtcactagattgtcagaagatttgatttacagacacggccaggcaatgttaaataaaccgcacggattgaagcttgaaaagatgcagcctgtaactgagatgtctaaacaactacattatatcgttttccagcagaggtcaagaaagcggtacttctattctatattgcccacccaaataattgaagatcataattctagaatcgaatcatctaggttaaacagagattcaaaatgggttcctgtgtgtcctgttgcagtatcaaaactctatcagcaaggacgacctatactttccaaggttaagaatctgaatatgcagactcattcactttctagaatacaggttaatgtggacgaatatgccattacaagaagagcgcattttcagaagatgcctttctttgaaggaccatccatcccttctggtggcatggatctatcagagttaatgaaatccacatccttattgagcttaaattatgacaatataaaaaatgcttctttattggatatgtctagagtattcaagtgcaatggcagtgaaaatgaccaaatggcttttgagttcctgtcagatgaaattctagagcaagacgtagttgaagaaatagaatgcaatcctatattttctatcagttatacaaaaagaggagaat-ccaatatgacttataaaaatgctttccacaaagctttaatctcagaatgtgacaaatttgaagaagcattcgactttcttgacatggggttttgctcgaacgagaaccttagtattttagaggaaatacattggattatcagttatttgaagacgaatcagtggtccacagaactagacaattgtattcatatgtgtatgtataggaatgggtatgatgcagagtatcatagatttgatataccttctaaattcctcaaagacccgataaaccgaacagtaaattggacagaggttattgaatttatactattaattgaagatttccaaacaaaaattgagccatggtcgagtatgaagtcacatttctgttcaaaagcacacagtgtagcattagagtgcatgaaaagcgagaaaagatcactggcagaatttgta
>PP154064/Brazil/2023-12-11
actacttttctcgagaattttgcagagctgcaaaccttgagtatagaaatgatgttcctgctgaggatatttgtgctgaagtccttgatggttacaaagcaaggaaagtgcgcttttgcacacctgataattacttactacacgacgggaaaatgtatataatagatttcaaagtgtctgtggatgatcggtcttccagaattacaagagagaaatacaatgaaatttttggagaagtgttcaacccagaaggtgtggactttgaaatcgttattatcaggttggatccttcaaatatggctatacatgttgactctcgagatttcatgaatacaatcggaccaatcacgctaaacattagtatgcaatggttttttgatatgaaagacttcttatttggcaaattccgggatgatgataaattccatgctataataagccaaggagaattcacaatgacattgccatggatcgaagaagatactccagaattgcttgcccatcctatatacaatgagttcatgaattcaatgccagagtcagaacaggccctgttcaaagaagcattggaattcaaatcattcggagcagaaaaatggaatattttcttaaagggagtgatgtctaagtatggtgaatattataaagaatttaccaaaggacatgcccaatccatattcttggcaacaggggactaccccaaaccagataaggaccaaatttcagctggctggcgagagatggtaagtagagtgagctctgaacgtgacatgtcaaatgacataaatcaggaaaaaccaagcatacattttatatgggcacaaaatgactcaagtagcaataataacatacaaaaattaatcaaactatccaaatcattgcaagccatgagtggaacaggaagctatataagtgccttcaaatcattaggaagattgatggatatatcatcagacatcaaaaagtatgagtcattctgcggaaaattaaaatctttggcaaggtctagcgtaaagaaactcgacaggaaaatagaaccggtacaaattggaacagcaactgtcttatgggaacaacaatttaaattagatacggatgtcataaaaagagaagacagaatacatttaatgaaagattatttcggaattggtaaacacaagtctttttcaaaaaagctaaacaatgacataaataccgataagcctaaaatattgaattttgacaatgacgatatagttaggaaatgcaaagataaatataatcaagtcacacataacttgtctcaagttaatgaattagacaagattggaaattacctagagcatttttcagctaaaattagtgcctgcagtgtagaaatgtgggactttatatataatacgactaaaactaagtactggcaatgcatcaacgactactctaccctaatgaaaaacatgctagctgtttcccaatataataggcacaatacctttaggattgtctcatgtgcaaataacaatgtatttggcttagtgatgccaagctcagacataaaaacaaaaaaagcaacattagtctatgcaataatagctctccacaatgaggagacagagatagcagaacttggttcactctattccactttcaagacaacaacaggctatatttcaatatcgaaagcttttaggctagataaagaaaggtgccagcgcatagtgtcctctccaggcttatttcttatgacaagctgtctattattcaatggtaataagagtctagagtttgataagttactaggcttttcattttttacatcaatatcgattacaaaagctatgctctctcttactgagccttcacgctatatgatcatgaattcattggcagtttctagccatgtaaaagagtatatatctgaaaaattttctccttatacaaaaacagcattttctgtagtgatgacagatttgattaaaaaaggttgctattcagcatatgaacagaggaaaaaggtccaaataagggatataaagttaacagactacgatataacacagaaaggggtagattccaaaagagatcttaaatccatttggttcccgggaaaggtaaatttaaaagaatacttgaaccagatttatttaccattttattttaattccaaaggattgcatgaaaagcatcatgttttaatagatttggctaaaacagtgctagaaatcgaaaaagagcaaagagaatcattacccgagccatggtcagagatacctgctaagcagactgtcaacttaaacattttgatttactcaattgcaaggaatttgaacttagatacttcaagacataattttgtgaggagccgggtggaaaatgcaaataactttaacagatctataacaacaatatccacctttaccagctcgaaatcatgcattaaaattggtgattttgaggaagagaaaaagaagaaaacaaaaaatgatgcaaagaaactagcaaaagatatttctaaattaactatagccaacccagcattcttagatgaaatcacaaatgaacatgagataagacactcaacttacgaggatttgaaacaatctatcccagattacacagactatatgtctgtaaaagtttttgatagactatatgagaagattactactaacgaaataagtgataaagaaacagtcaagttgattctagagactatgaagaagcataaaatattttactttggattcttcaacaaaggacaaaaaacagctaaagatagagaaatatttttaggtgaattcgaggcaaaaatgtgcctgtaccttgttgaaagaatagccaaagagagatgcaaattaaacccagaagaaatgataagcgaaccaggcgactctaagttacgagtattggaaaagcaatcagaagatgaaattaggtatatcagcaacacaataaagacattgggaaatgccatagaaaacctgcaatccgggtctttaaattgggcagatatatgtgaaagtaaggcacgagggcttaaaatagaaataaatgctgatatgtctaaatggagtgcccaagatgtgcttttcaagtatttctggctgatagtacttgatcctatcttatatcctgctgagaggaagagaataatttattttctatgtaattacatgcaaaaaaggcttataatgcctgatgaattgctcactacgatattggaccagagggttccttattcaaatgatataattggggtgatgacaaacaattatagatccaacacagtagaaataaagcgaaactggcttcaaggcaatttaaattatacaagtagttacttgcacagctgtagtatgtctgtatataaagatataataagggaagcagcaacattattagagggggaagcccttgtgaattcaatggtacattctgatgataaccaaacatccatatgtatggtgcaaaacaagttgccagatgacaatgtaattgaattttgcatcaagatattcgagaaaatatgtttaacttttggaaatcaggcaaacatgaaaaagacatacctaaccaatttcatcaaggaattcgtttctttatttaatatacatggggagccattctctatatacgggaggtttttgcttacagcagtaggggactgtgcctatctggggccttatgaagatttagcaagtaggctatctgcaacacaaaccgctataaagcatggctgcccaccatcactggcatgggtatccattgctttgaatcactggataactcacaccacgtataatatgttacctggccaaaataatgacccattaccattcttccctaccaacaatagaaatgaaataccagtggagatgtgcggaatactagaaagtgacttatcaacaattgcactaaccggtttagaagcgggaaatgtcacgtttctgacaaatatagcaagaaaactatcatctccaatcttgcaaagagaaagtatccaagaccaatacaattctatagaaaaatgggacctaagtaggttatcacagattgacattctgaggcttaaaatgcttaggtacatatctcttgatagttcggtcacatctgatgatggtatgggggagaccagtgaaatgagatcgcgatcgcttttaacacctcgtaaattcacaacaagtgggtcactcaatagacttaaatcgtataaagattttcaaaatataataacagatgaggataagacaaacgagctatttgagaatttcattaggcatccagagttattggtcacaaaaggcgaaacatttgaagaatttgtcaatacaatattatttaggtataattcaaagaaattcaaagaatctctgtcgatacaaaatccagcacaactctttattgagcaaatattattttccaacaaaccaataattgattacactagcatacatgataagatttttggattgcaagatatgccaggaatcgaagaactagatacaatcataggccgcaaaacatttgttgaaagttatgtccagattgtagatgatttaagcaacttaacactggatattaatgatgtcaagactatatttgccttctgtctcatgaatgatccactactaattacatctgctaataacataataatgtctgttaaagggcatagccaagaaagaataggacaatcagcatgcaaaatgccagaggtcaggagtctgaagcttatacattattcgccagcagttgttttgagagcctatgtgagagggccaacaaatgtgccaaatgtagatatagacgagcttgcaagggatctatctcatctggaagatttcatacaaagcacaaaactcagagagaatatgagagagagaatagaaataaatgagaaacggcatttaggaagagatttcaagtttgaaatcaaagaattgactagattttaccaagtgtgttatgattatataaaatctacagaacataaaattaaggtattcatattgccatacaaagttttcacatcaattgaattctgtggcgcactgacagggaacttaataaatgacaaattgtggtatataacacattactt-aaaaaatatagtgtccactacacacaaggcacaaatttcgtcctcacctgaattggaattgcaaatagctgatgaagcactgaggctaatagcacactttgccgatactttcttggcatctgaatcaagaattcaatttctgaaaaaggttatcgaagaattcacatacaaagggatacctgtaaaacatttatattccaaaataaagaattccaagttaagggtcaaattcttagggatccttttgtggttggatgacctaacacaaaatgatttggataagtttgatgcagataaatcagacgaaaagattatatggaataactggcaggtatcaagagatatgaacactggaccaatagatttgatgataagtggctattccaggcaactgcggatcacaggggaagatgataaattgattgctgctgaattgcaggtcactagattgtcagaagatttgatttacagacacggccaggcaatgttaaataaaccgcacggattgaagcttgaaaagatgcagcctgtaactgagatgtctaaacaactacattatatcgttttccagcagaggtcaagaaagcggtacttctattctatattgcccacccaaataattgaagatcataattctagaatcgaatcatctaggttaaacagagattcaaaatgggttcctgtgtgtcctgttgcagtatcaaaactctatcagcaaggacgacctatactttccaaggttaagaatctgaatatgcagactcattcactttctagaatacaggttaatgtggatgaatatgccattacaagaagagcgcattttcagaagatgcctttctttgaaggaccatccatcccttctggtggcatggatctatcagagttaatgaaatccacatccttattgagcttaaattatgacaatataaaaaatgcttctttattggatatgtctagagtattcaagtgcaatggcagtgaaaatgaccaaatggcttttgagttcctgtcagatgaaattctagagcaagacgtagttgaagaaatagaatgcaatcctatattttctatcagttatacaaaaagaggagaat-ccaatatgacttataaaaatgctttccacaaagctttaatctcagaatgtgacaaatttgaagaagcattcgactttcttgacatggggttttgctcgaacgagaaccttagtattttagaggaaatacattggattatcagttatttgaagacgaatcagtggtccacagaactagacaattgtattcatatgtgtatgtataggaatgggtatgatgcagagtatcatagatttgatataccttctaaattcctcaaagacccgataaaccgaacagtaaattggacagaggttattgaatttatactattaattgaagatttccaaacaaaaattgagccatggtcgagtatgaagtcacatttctgttcaaaagcacacagtgtagcattagagtgcatgaaaagcgagaaaagatcactggcagaatttgta
>PP154115/Brazil/2023-12-02
actacttttctcgagaattttgcagagctgcaaaccttgagtatagaaatgatgttcctgctgaggatatttgtgctgaagtccttgatggttacaaagcaaggaaagtgcgcttttgcacacctgataattacttactacacgacgggaaaatgtatataatagatttcaaagtgtctgtggatgatcggtcttccagaattacaagagagaaatacaatgaaatttttggagaagtgttcaacccagaaggtgtggactttgaaatcgttattatcaggttggatccttcaaatatggctatacatgttgactctcgagatttcatgaatacaatcggaccaatcacgctaaacattagtatgcaatggttttttgatatgaaagacttcttatttggcaaattccgggatgatgataaattccatgctataataagccaaggagaattcacaatgacattgccatggatcgaagaagatactccagaattgcttgcccatcctatatacaatgagttcatgaattcaatgccagagtcagaacaggccctgttcaaagaagcattggaattcaaatcattcggagcagaaaaatggaatattttcttaaagggagtgatgtctaagtatggtgaatattataaagaatttaccaaaggacatgcccaatccatattcttggcaacaggggactaccccaaaccagataaggaccaaatttcagctggctggcgagagatggtaagtagagtgagctctgaacgtgacatgtcaaatgacataaatcaggaaaaaccaagcatacattttatatgggcacaaaatgactcaagtagcaataataacatacaaaaattaatcaaactatccaaatcattgcaagccatgagtggaacaggaagctatataagtgccttcaaatcattaggaagattgatggatatatcatcagacatcaaaaagtatgagtcattctgcggaaaattaaaatctttggcaaggtctagcgtaaagaaactcgacaggaaaatagaaccggtacaaattggaacagcaactgtcttatgggaacaacaatttaaattagatacggatgtcataaaaagagaagacagaatacatttaatgaaagattatttcggaattggtaaacacaagtctttttcaaaaaagctaaacaatgacataaataccgataagcctaaaatattgaattttgacaatgacgatatagttaggaaatgcaaagataaatataatcaagtcacacataacttgtctcaagttaatgaattagacaagattggaaattacctagagcatttttcagctaaaattagtgcctgcagtgtagaaatgtgggactttatatataatacgactaaaactaagtactggcaatgcatcaacgactactctaccctaatgaaaaacatgctagctgtttcccaatataataggcacaatacctttaggattgtctcatgtgcaaataacaatgtatttggcttagtgatgccaagctcagacataaaaacaaaaaaagcaacattagtctatgcaataatagctctccacaatgaggagacagagatagcagaacttggttcactctattccactttcaagacaacaacaggctatatttcaatatcgaaagcttttaggctagataaagaaaggtgccagcgcatagtgtcctctccaggcttatttcttatgacaagctgtctattattcaatggtaataagagtctagagtttgataagttactaggcttttcattttttacatcaatatcgattacaaaagctatgctctctcttactgagccttcacgctatatgatcatgaattcattggcagtttctagccatgtaaaagagtatatatctgaaaaattttctccttatacaaaaacagcattttctgtagtgatgacagatttgattaaaaaaggttgctattcagcatatgaacagaggaaaaaggtccaaataagggatataaagttaacagactacgatataacacagaaaggggtagattccaaaagagatcttaaatccatttggttcccgggaaaggtaaatttaaaagaatacttgaaccagatttatttaccattttattttaattccaaaggattgcatgaaaagcatcatgttttaatagatttggctaaaacagtgctagaaatcgaaaaagagcaaagagaatcattacccgagccatggtcagagatacctgctaagcagactgtcaacttaaacattttgatttactcaattgcaaggaatttgaacttagatacttcaagacataattttgtgaggagccgggtggaaaatgcaaataactttaacagatctataacaacaatatccacctttaccagctcgaaatcatgcattaaaattggtgattttgaggaagagaaaaagaagaaaacaaaaaatgatgcaaagaaactagcaaaagatatttctaaattaactatagccaacccagcattcttagatgaaatcacaaatgaacatgagataagacactcaacttacgaggatttgaaacaatctatcccagattacacagactatatgtctgtaaaagtttttgatagactatatgagaagattactactaacgaaataagtgataaagaaacagtcaagttgattctagagactatgaagaagcataaaatattttactttggattcttcaacaaaggacaaaaaacagctaaagatagagaaatatttttaggtgaattcgaggcaaaaatgtgcctgtaccttgttgaaagaatagccaaagagagatgcaaattaaacccagaagaaatgataagcgaaccaggcgactctaagttacgagtattggaaaagcaatcagaagatgaaattaggtatatcagcaacacaataaagacattgggaaatgccatagaaaacctgcaatccgggtctttaaattgggcagatatatgtgaaagtaaggcacgagggcttaaaatagaaataaatgctgatatgtctaaatggagtgcccaagatgtgcttttcaagtatttctggctgatagtacttgatcctatcttatatcctgctgagaggaagagaataatttattttctatgtaattacatgcaaaaaaggcttataatgcctgatgaattgctcactacgatattggaccagagggttccttattcaaatgatataattggggtgatgacaaacaattatagatccaacacagtagaaataaagcgaaactggcttcaaggcaatttaaattatacaagtagttacttgcacagctgtagtatgtctgtatataaagatataataagggaagcagcaacattattagagggggaagcccttgtgaattcaatggtacattctgatgataaccaaacatccatatgtatggtgcaaaacaagttgccagatgacaatgtaattgaattttgcatcaagatattcgagaaaatatgtttaacttttggaaatcaggcaaacatgaaaaagacatacctaaccaatttcatcaaggaattcgtttctttatttaatatacatggggagccattctctatatacgggaggtttttgcttacagcagtaggggactgtgcctatctgggcccttatgaagatttagcaagtaggctatctgcaacacaaaccgctataaagcatggctgcccaccatcactggcatgggtatccattgctttgaatcactggataactcacaccacgtataatatgttacctggccaaaataatgacccattaccattcttccctaccaacaatagaaatgaaataccagtggagatgtgcggaatactagaaagtgacttatcaacaattgcactaaccggtttagaagcgggaaatgtcacgtttctaacaaatatagcaagaaaactatcatctccaatcttgcaaagagaaagtatccaagaccaatacaattctatagaaaaatgggacctaagtaggttatcacagattgacattctgaggcttaaaatgcttaggtacatatctcttgatagttcggtcacatctgatgatggtatgggggagaccagtgaaatgagatcgcgatcgcttttaacacctcgtaaattcacaacaagtgggtcactcaatagacttaaatcgtataaagattttcaaaatataataacagatgaggataagacaaacgagctatttgagaatttcattaggcatccagagttattggtcacaaaaggcgaaacatttgaagaatttgtcaatacaatattatttaggtataattcaaagaaattcaaagaatctctgtcgatacaaaatccagcacaactctttattgagcaaatattattttccaacaaaccaataattgattacactagcatacatgataagatttttggattgcaagatatgccaggaatcgaagaactagatacaatcataggccgcaaaacatttgttgaaagttatgtccagattgtagatgatttaagcaacttaacactggatattaatgatgtcaagactatatttgccttctgtctcatgaatgatccactactaattacatctgctaataacataataatgtctgttaaagggcatagccaagaaagaataggacaatcagcatgcaaaatgccagaggtcaggagtctgaagcttatacattattcgccagcagttgttttgagagcctatgtgagagggccaacaaatgtgccaaatgtagatatagacgagcttgcgagggatctatctcatctggaagatttcatacaaagcacaaaactcagagagaatatgagagagagaatagaaataaatgagaaacggcatttaggaagagatttcaagtttgaaatcaaagaattgactagattttaccaagtgtgttatgattatataaaatctacagaacataaaattaaggtattcatattgccatacaaagttttcacatcaattgaattctgtggcgcactgacagggaacttaataaatgacaaattgtggtatataacacattactt-aaaaaatatagtgtccactacacacaaggcacaaatttcgtcctcacctgaattggaattgcaaatagctgatgaagcactgaggctaatagcacactttgccgatactttcttggcatctgaatcaagaattcaatttctgaaaaaggttatcgaagaattcacatacaaagggatacctgtaaaacatttatattccaaaataaagaattccaagttaagggtcaaattcttagggatccttttgtggttggatgacctaacacaaaatgatttggataagtttgatgcagataaatcagacgaaaagattatatggaataactggcaggtatcaagagatatgaacactggaccaatagatttaatgataagtggctattccaggcaactgcggatcacaggggaagatgataaattgattgctgctgaattgcaggtcactagattgtcagaagatttgatttacagacacggccaggcaatgttaaataaaccgcacggattgaagcttgaaaagatgcagcctgtaactgagatgtctaaacaactacattatatcgttttccagcagaggtcaagaaagcggtacttctattctatattgcccacccaaataattgaagatcataattctagaatcgaatcatctaggttaaacagagattcaaaatgggttcctgtgtgtcctgttgcagtatcaaaactctatcagcaaggacgacctatactttccaaggttaagaatctgaatatgcagactcattcactttctagaatacaggttaatgtggatgaatatgccattacaagaagagcgcattttcagaagatgcctttctttgaaggaccatccatcccttctggtggcatggatctatcagagttgatgaaatccacatccttattgagcttaaattatgacaatataaaaaatgcttctttattggatatgtctagagtattcaagtgcaatggcagtgaaaatgaccaaatggcttttgagttcctgtcagatgaaattctagagcaagacgtagttgaagaaatagaatgcaatcctatattttctatcagttatacaaaaagaggagaat-ccaatatgacttataaaaatgctttccacaaagctttaatctcagaatgtgacaaatttgaagaagcattcgactttcttgacatggggttttgctcgaacgagaaccttagtattttagaggaaatacattggattatcagttatttgaagacgaatcagtggtccacagaactagacaattgtattcatatgtgtatgtataggaatgggtatgatgcagagtatcatagatttgatataccttctaaattcctcaaagacccgataaaccgaacagtaaattggacagaggttattgaatttatactattaattgaagatttccaaacaaaaattgagccatggtcgagtatgaagtcacatttctgttcaaaagcacacagtgtagcattagagtgcatgaaaagcgagaaaagatcactggcagaatttgta
>PP154058/Brazil/2023-12-11
actacttttctcgagaattttgcagagctgcaaaccttgagtatagaaatgatgttcctgctgaggatatttgtgctgaagtccttgatggttacaaagcaaggaaagtgcgcttttgcacacctgataattacttactacatgacgggaaaatgtatataatagatttcaaagtgtctgtggatgatcggtcttccagaattacaagagagaaatacaatgaaatttttggagaagtgttcaacccagaaggtgtggactttgaaatcgttattatcaggttggatccttcaaatatggctatacatgttgactctcgagatttcatgaatacaatcggaccaatcacgctaaacattagtatgcaatggttttttgatatgaaagacttcttatttggcaaattccgggatgatgataaattccatgctataataagccaaggagaattcacaatgacattgccatggatcgaagaagatactccagaattgcttgcccatcctatatacaatgagttcatgaattcaatgccagagtcagaacaggccctgttcaaagaagcattggaattcaaatcattcggagcagaaaaatggaatattttcttaaagggagtgatgtctaagtatggtgaatattataaagaatttaccaaaggacatgcccaatccatattcttggcaacaggggactaccccaaaccagataaggaccaaatttcagctggctggcgagagatggtaagtagagtgagctctgaacgtgacatgtcaaatgacataaatcaggaaaaaccaagcatacattttatatgggcacaaaatgactcaagtagcaataataacatacaaaaattaatcaaactatccaaatcattgcaagccatgagtggaacaggaagctatataagtgccttcaaatcattaggaagattgatggatatatcatcagacatcaaaaagtatgagtcattctgcggaaaattaaaatctttggcaaggtctagcgtaaagaaactcgacaggaaaatagaaccggtacaaattggaacagcaactgtcttatgggaacaacaatttaaattagatacggatgtcataaaaagagaagacagaatacatttaatgaaagattatttcggaattggtaaacacaagtctttttcaaaaaagctaaacaatgacataaataccgataagcctaaaatattgaattttgacaatgacgatatagttaggaaatgcaaagataaatataatcaagtcacacataacttgtctcaagttaatgaattagacaagattggaaattacctagagcatttttcagctaaaattagtgcctgcagtgtagaaatgtgggactttatatataatacgactaaaactaagtactggcaatgcatcaacgactactctaccctaatgaaaaacatgctagctgtttcccaatataataggcacaatacctttaggattgtctcatgtgcaaataacaatgtatttggcttagtgatgccaagctcagacataaaaacaaaaaaagcaacattagtctatgcaataatagctctccacaatgaggagacagagatagcagaacttggttcactctattccactttcaagacaacaacaggctatatttcaatatcgaaagcttttaggctagataaagaaaggtgccagcgcatagtgtcctctccaggcttatttcttatgacaagctgtctattattcaatggtaataagagtctagagtttgataagttactaggcttttcattttttacatcaatatcgattacaaaagctatgctctctcttactgagccttcacgctatatgatcatgaattcattggcagtttctagccatgtaaaagagtatatatctgaaaaattttctccttatacaaaaacagcattttctgtagtgatgacagatttgattaaaaaaggttgctattcagcatatgaacagaggaaaaaggtccaaataagggatataaagttaacagactacgatataacacagaaaggggtagattccaaaagagatcttaaatccatttggttcccgggaaaggtaaatttaaaagaatacttgaaccagatttatttaccattttattttaattccaaaggattgcatgaaaagcatcatgttttaatagatttggctaaaacagtgctagaaatcgaaaaagagcaaagagaatcattacccgagccatggtcagagatacctgctaagcagactgtcaacttaaacattttgatttactcaattgcaaggaatttgaacttagatacttcaagacataattttgtgaggagccgggtggaaaatgcaaataactttaacagatctataacaacaatatccacctttaccagctcgaaatcatgcattaaaattggtgattttgaggaagagaaaaagaagaaaacaaaaaatgatgcaaagaaactagcaaaagatatttctaaattaactatagccaacccagcattcttagatgaaatcacaaatgaacatgagataagacactcaacttacgaggatttgaaacaatctatcccagattacacagactatatgtctgtaaaagtttttgatagactatatgagaagattactactaacgaaataagtgataaagaaacagtcaagttgattctagagactatgaagaagcataaaatattttactttggattcttcaacaaaggacaaaaaacggctaaagatagagaaatatttttaggtgaattcgaggcaaaaatgtgcctgtaccttgttgaaagaatagccaaagagagatgcaaattaaacccagaagaaatgataagcgaaccaggcgactctaagttacgagtattggaaaagcaatcagaagatgaaattaggtatatcagcaacacaataaagacattgggaaatgccatagaaaacctgcaatccgggtctttaaattgggcagatatatgtgaaagtaaggcacgagggcttaaaatagaaataaatgctgatatgtctaaatggagtgcccaagatgtgcttttcaagtatttctggctgatagtacttgatcctatcttatatcctgctgagaggaagagaataatttattttctatgtaattacatgcaaaaaaggcttataatgcctgatgaattgctcactacgatattggaccagagggttccttattcaaatgatataattggggtgatgacaaacaattatagatccaacacagtagaaataaagcgaaactggcttcaaggcaatttaaattatacaagtagttacttgcacagctgtagtatgtctgtatataaagatataataagggaagcagcaacattattagagggggaagcccttgtgaattcaatggtacattctgatgataaccaaacatccatatgtatggtgcaaaacaagttgccagatgacaatgtaattgaattttgcatcaagatattcgagaaaatatgtttaacttttggaaatcaggcaaacatgaaaaagacatacctaaccaatttcatcaaggaattcgtttctttatttaatatacatggggagccattctctatatacgggaggtttttgcttacagcagtaggggactgtgcctatctggggccttatgaagatttagcaagtaggctatctgcaacacaaaccgctataaagcatggctgcccaccatcactggcatgggtatccattgctttgaatcactggataactcacaccacgtataatatgttacctggccaaaataatgacccattaccattcttccctaccaacaatagaaatgaaataccagtggagatgtgcggaatactagaaagtgacttatcaacaattgcactaaccggtttagaagcgggaaatgtcacgtttctaacaaatatagcaagaaaactatcatctccaatcttgcaaagagaaagtatccaagaccaatacaattctatagaaaaatgggacctaagtaggttatcacagattgacattctgaggcttaaaatgcttaggtacatatctcttgatagttcggtcacatctgatgatggtatgggggagaccagtgaaatgagatcgcgatcgcttttaacacctcgtaaattcacaacaagtgggtcactcaatagacttaaatcgtataaagattttcaaaatataataacagatgaggataagacaaacgagctatttgagaatttcattaggcatccagagttattggtcacaaaaggcgaaacatttgaagaatttgtcaatacaatattatttaggtataattcaaagaaattcaaagaatctctgtcgatacaaaatccagcacaactctttattgagcaaatattattttccaacaaaccaataattgattacactagcatacatgataagattttcggattgcaagatatgccaggaatcgaagaactagatacaatcataggccgcaaaacatttgttgaaagttatgtccagattgtagatgatttaagcaacttaacactggatattaatgatgtcaagactatatttgccttctgtctcatgaatgatccactactaattacatctgctaataacataataatgtctgttaaagggcatagccaagaaagaataggacaatcagcatgcaaaatgccagaggtcaggagtctgaagcttatacattattcgccagcagttgttttgagagcctatgtgagagggccaacaaatgtgccaaatgtagatatagacgagcttgcgagggatctatctcatctggaagatttcatacaaagcacaaaactcagagagaatatgagagagagaatagaaataaatgagaaacggcatttaggaagagatttcaagtttgaaatcaaagaattgactagattttaccaagtgtgttatgattatataaaatctacagaacataaaattaaggtattcatattgccatacaaagttttcacatcaattgaattctgtggcgcactgacagggaacttaataaatgacaaattgtggtatataacacattactt-aaaaaatatagtgtccactacacacaaggcacaaatttcgtcctcacctgaattggaattgcaaatagctgatgaagcactgaggctaatagcacactttgccgatactttcttggcatctgaatcaagaattcaatttctgaaaaaggttatcgaagaattcacatacaaagggatacctgtaaaacatttatattccaaaataaagaattccaagttaagggtcaaattcttagggatccttttgtggttggatgacctaacacaaaatgatttggataagtttgatgcagataaatcagacgaaaagattatatggaataactggcaggtatcaagagatatgaacactggaccaatagatttaatgataagtggctattccaggcaactgcggatcacaggggaagatgataaattgattgctgctgaattgcaggtcactagattgtcagaagatttgatttacagacacggccaggcaatgttaaataaaccgcacggattgaagcttgaaaagatgcagcctgtaactgagatgtctaaacaactacattatatcgttttccagcagaggtcaagaaagcggtacttctattctatattgcccacccaaataattgaagatcataattctagaatcgaatcatctaggttaaacagagattcaaaatgggttcctgtgtgtcctgttgcagtatcaaaactctatcagcaaggacgacctatactttccaaggttaagaatctgaatatgcagactcattcactttctagaatacaggttaatgtggatgaatatgccattacaagaagagcgcattttcagaagatgcctttctttgaaggaccatccatcccttctggtggcatggatctatcagagttaatgaaatccacatccttattgagcttaaattatgacaatataaaaaatgcttctttattggatatgtctagagtattcaagtgcaatggcagtgaaaatgaccaaatggcttttgagttcctgtcagatgaaattctagagcaagacgtagttgaagaaatagaatgcaatcctatattttctatcagttatacaaaaagaggagaat-ccaatatgacttataaaaatgctttccacaaagctttaatctcagaatgtgacaaatttgaagaagcattcgactttcttgacatggggttttgctcgaacgagaaccttagtattttagaggaaatacattggattatcagttatttgaagacgaatcagtggtccacagaactagacaattgtattcatatgtgtatgtataggaatgggtatgatgcagagtatcatagatttgatataccttctaaattcctcaaagacccgataaaccgaacagtaaattggacagaggttattgaatttatactattaattgaagatttccaaacaaaaattgagccatggtcgagtatgaagtcacatttctgttcaaaagcacacagtgtagcattagagtgcatgaaaagcgagaaaagatcactggcagaatttgta
>LET-2149/Colombia/2024-02-23
actacttttctcgagaattttgcagagctgcaaaccttgagtatagaaatgatgttcctgctgaggatatttgtgctgaagtccttgatggttacaaagcaaggaaagtgcgcttttgcacacctgataattacttactacacgacgggaaaatgtatataatagatttcaaagtgtctgtggatgatcggtcttccagaattacaagagagaaatacaatgaaatttttggagaagtgttcaacccagaaggtgtggactttgaaatcgttattatcaggttggatccttcaaatatggctatacatgttgactctcgagatttcatgaatacaatcggaccaatcacgctaaacattagtatgcaatggttttttgatatgaaagacttcttatttggcaaattccgggatgatgataaattccatgctataataagccaaggagaattcacaatgacattgccatggatcgaagaagatactccagaattgcttgcccatcctatatacaatgagttcatgaattcaatgccagagtcagaacaggccctgttcaaagaagcattggaattcaaatcattcggagcagaaaaatggaatattttcttaaagggagtgatgtctaagtatggtgaatattataaagaatttaccaaaggacatgcccaatccatattcttggcaacaggggactaccccaaaccagataaggaccaaatttcagctggctggcgagagatggtaagtagagtgagctctgaacgtgacatgtcaaatgacataaatcaggaaaaaccaagcatacattttatatgggcacaaaatgactcaagtagcaataataacatacaaaaattaatcaaactatccaaatcattgcaagccatgagtggaacaggaagctatataagtgccttcaaatcattaggacgattgatggatatatcatcagacatcaaaaagtatgagtcattctgcggaaaattaaaatctttggcaaggtctagcgtaaagaaactcgacaggaaaatagaaccggtacaaattggaacagcaactgtcttatgggaacaacaatttaaattagatacggatgtcataaaaagagaagacagaatacatttaatgaaagattatttcggaattggtaaacacaagtctttttcaaaaaagctaaacaatgacataaataccgataagcctaaaatattgaattttgacaatgacgatatagttaggaaatgcaaagataaatataatcaagtcacacataacttgtctcaagttaatgaattagacaagattggaaattacctagagcatttttcagctaaaattagtgcctgcagtgtagaaatgtgggactttatatataatacgactaaaactaagtactggcaatgcatcaacgactactctaccctaatgaaaaacatgctagctgtttcccaatataataggcacaatacctttaggattgtctcatgtgcaaataacaatgtatttggcttagtgatgccaagctcagacataaaaacaaaaaaagcaacattagtctatgcaataatagctctccacaatgaggagacagagatagcagaacttggttcactctattccactttcaagacaacaacaggctatatttcaatatcgaaagcttttaggctagataaagaaaggtgccagcgcatagtgtcctctccaggcttatttcttatgacaagctgtctattattcaatggtaataagagtctagagtttgataagttactaggcttttcattttttacgtcaatatcgattacaaaagctatgctctctcttactgagccttcacgctatatgatcatgaattcattggcagtttctagccatgtaaaagagtatatatctgaaaaattttctccttatacaaaaacagcattttctgtagtgatgacagatttgattaaaaaaggttgctattcagcatatgaacagaggaaaaaggtccaaataagggatataaagttaacagactacgatataacacaaaaaggggtagattccaaaagagatcttaaatccatttggttcccgggaaaggtaaatttaaaagaatacttgaaccagatttatttaccattttattttaattccaaaggattgcatgaaaagcatcatgttttaatagatttggctaaaacagtgctagaaatcgaaaaagagcaaagagaatcattacccgagccatggtcagagatacctgctaagcagactgtcaacttaaacattttgatttactcaattgcaaggaatttgaacttagatacttcaagacataattttgtgaggagccgggtggaaaatgcaaataactttaacagatctataacaacaatatccacctttaccagctcgaaatcatgcattaaaattggtgattttgaggaagagaaaaagaagaaaacaaaaaatgatgcaaagaaactagcaaaagatatttctaaattaactatagccaacccagcattcttagatgaaatcacaaatgaacatgagataagacactcaacttacgaggatttgaaacaatctatcccagattacacagactatatgtctgtaaaagtttttgatagactatatgagaagattactactaacgaaataagtgataaagaaacagtcaagttgattctagagactatgaagaagcataaaatattttactttggattcttcaacaaaggacaaaaaacagctaaagatagagaaatatttttaggtgaattcgaggcaaaaatgtgcctgtaccttgttgaaagaatagccaaagagagatgcaaattaaacccagaagaaatgataagcgaaccaggcgactctaagttacgagtattggaaaagcaatcagaagatgaaattaggtatatcagcaacacaataaagacattgggaaatgccatagaaaacctgcaatccgggtctttaaattgggcagatatatgtgaaagtaaggcacgagggcttaaaatagaaataaatgctgatatgtctaaatggagtgcccaagatgtgcttttcaagtatttctggctgatagtacttgatcctatcttatatcctgctgagaggaagagaataatttattttctatgtaattacatgcaaaaaaggcttataatgcctgatgaattgctcactacgatattggaccagagggttccttattcaaatgatataattggggtgatgacaaacaattatagatccaacacagtagaaataaagcgaaactggcttcaaggcaatttaaattatacaagtagttacttgcacagctgtagtatgtctgtatataaagatataataagggaagcagcaacattattagagggggaagcccttgtgaattcaatggtacattctgatgataaccaaacatccatatgtatggtgcaaaacaagttgccagatgacaatgtaattgaattttgcatcaagatattcgagaaaatatgtttaacttttggaaatcaggcaaacatgaaaaagacatacctaaccaatttcatcaaggaattcgtttctttatttaatatacatggggagccattctctatatacgggaggtttttgcttacagcagtaggggactgtgcctatctggggccttatgaagatttagcaagtaggctatctgcaacacaaaccgctataaagcatggctgcccaccatcactggcatgggtatccattgctttgaatcactggataactcacaccacgtataatatgttacctggccaaaataatgacccattaccattcttccctaccaacaatagaaatgaaataccagtggagatgtgcggaatactagaaagtgacttatcaacaattgcactaaccggtttagaagcgggaaatgtcacgtttctaacaaatatagcaagaaaactatcatctccaatcttgcaaagagaaagtatccaagaccaatacaattctatagaaaaatgggacctaagtaggttatcacagattgacattctgaggcttaaaatgcttaggtacatatctcttgatagttcggtcacatctgatgatggtatgggggagaccagtgaaatgagatcgcgatcgcttttaacacctcgtaaattcacaacaagtgggtcactcaatagacttaaatcgtataaagattttcaaaatataataacagatgaggataagacaaacgagctatttgagaatttcattaggcatccagagttattggtcacaaaaggcgaaacatttgaagaatttgtcaatacaatattatttaggtataattcaaagaaattcaaagaatctctgtcgatacaaaatccagcacaactctttattgagcaaatattattttccaacaaaccaataattgattacactagcatacatgataagattttcggattgcaagatatgccaggaatcgaagaactagatacaatcataggccgcaaaacatttgttgaaagttatgtccagattgtagatgatttaagcaacttaacactggatattaatgatgtcaagactatatttgccttctgtctcatgaatgatccactactaattacatctgctaataacataataatgtctgttaaagggcatagccaagaaagaataggacaatcagcatgcaaaatgccagaggtcaggagtctgaagcttatacattattcgccagcagttgttttgagagcctatgtgagagggccaacaaatgtgccaaatgtagatatagacgagcttgcgagggatctatctcatctggaagatttcatacaaagcacaaaactcagagagaatatgagagagagaatagaaataaatgagaaacggcatttaggaagagatttcaagtttgaaatcaaagaattgactagattttaccaagtgtgttatgattatataaaatctacagaacataaaattaaggtattcatattgccatacaaagttttcacatcaattgaattctgtggcgcactgacagggaacttaataaatgacaaattgtggtatataacacattactt-aaaaaatatagtgtccactacacacaaggcacaaatttcgtcctcacctgaattggaattgcaaatagctgatgaagcactgaggctaatagcacactttgccgatactttcttggcatctgaatcaagaattcaatttctgaaaaaggttatcgaagaattcacatacaaagggatacctgtaaaacatttatattccaaaataaagaattccaagttaagggtcaaattcttagggatccttttgtggttggatgacctaacacaaaatgatttggataagtttgatgcagataaatcagacgaaaagattatatggaataactggcaggtatcaagagatatgaacactggaccaatagatttaatgataagtggctattccaggcaactgcggatcacaggggaagatgataaattgattgctgctgaattgcaggtcactagattgtcagaagatttgatttacagacacggccaggcaatgttaaataaaccgcacggattgaagcttgaaaagatgcagcctgtaactgagatgtctaaacaactacattatatcgttttccagcagaggtcaagaaagcggtacttctattctatattgcccacccaaataattgaagatcataattctagaatcgaatcatctaggttaaacagagattcaaaatgggttcctgtgtgtcctgttgcagtatcaaaactctatcagcaaggacgacctatactttccaaggttaagaatctgaatatgcagactcattcactttctagaatacaggttaatgtggatgaatatgccattacaagaagagcgcattttcagaagatgcctttctttgaaggaccatccatcccttctggtggcatggatctatcagagttaatgaaatccacatccttattgagcttaaattatgacaatataaaaaatgcttctttattggatatgtctagagtattcaagtgcaatggcagtgaaaatgaccaaatggcttttgagttcctgtcagatgaaattctagagcaagacgtagttgaagaaatagaatgcaatcctatattttctatcagttatacaaaaagaggagaat-ccaatatgacttataaaaatgctttccacaaagctttaatctcagaatgtgacaaatttgaagaagcattcgactttcttgacatggggttttgctcgaacgagaaccttagtattttagaggaaatacattggattatcagttatttgaagacgaatcagtggtccacagaactagacaattgtattcatatgtgtatgtataggaatgggtatgatgcagagtatcatagatttgatataccttctaaattcctcaaagacccgataaaccgaacagtaaattggacagaggttattgaatttatactattaattgaagatttccaaacaaaaattgagccatggtcgagtatgaagtcacatttctgttcaaaagcacacagtgtagcattagagtgcatgaaaagcgagaaaagatcactggcagaatttgta
>LET-2185/Colombia/2024-03-01
actacttttctcgagaattttgcagagctgcaaaccttgagtatagaaatgatgttcctgctgaggatatttgtgctgaagtccttgatggttacaaagcaaggaaagtgcgcttttgcacacctgataattacttactacacgacgggaaaatgtatataatagatttcaaagtgtctgtggatgatcggtcttccagaattacaagagagaaatacaatgaaatttttggagaagtgttcaacccagaaggtgtggactttgaaatcgttattatcaggttggatccttcaaatatggctatacatgttgactctcgagatttcatgaatacaatcggaccaatcacgctaaacattagtatgcaatggttttttgatatgaaagacttcttatttggcaaattccgggatgatgataaattccatgctataataagccaaggagaattcacaatgacattgccatggatcgaagaagatactccagaattgcttgcccatcctatatacaatgagttcatgaattcaatgccagagtcagaacaggccctgttcaaagaagcattggaattcaaatcattcggagcagaaaaatggaatattttcttaaagggagtgatgtctaagtatggtgaatattataaagaatttaccaaaggacatgcccaatccatattcttggcaacaggggactaccccaaaccagataaggaccaaatttcagctggctggcgagagatggtaagtagagtgagctctgaacgtgacatgtcaaatgacataaatcaggaaaaaccaagcatacattttatatgggcacaaaatgactcaagtagcaataataacatacaaaaattaatcaaactatccaaatcattgcaagccatgagtggaacaggaagctatataagtgccttcaaatcattaggaagattgatggatatatcatcagacatcaaaaagtatgagtcattctgcggaaaattaaaatctttggcaaggtctagcgtaaagaaactcgacaggaaaatagaaccggtacaaattggaacagcaactgtcttatgggaacaacaatttaaattagatacagatgtcataaaaagagaagacagaatacatttaatgaaagattatttcggaattggtaaacacaagtctttttcaaaaaagctaaacaatgacataaataccgataagcctaaaatattgaattttgacaatgacgatatagttaggaaatgcaaagataaatataatcaagtcacacataacttgtctcaagttaatgaattagacaagattggaaattacctagagcatttttcagctaaaattagtgcctgcagtgtagaaatgtgggactttatatataatacgactaaaactaagtactggcaatgcatcaacgactactctaccctaatgaaaaacatgctagctgtttcccaatataataggcacaatacctttaggattgtctcatgtgcaaataacaatgtatttggcttagtgatgccaagctcagacataaaaacaaaaaaagcaacattagtctatgcaataatagctctccacaatgaagagacagagatagcagaacttggttcactctattccactttcaagacaacaacaggctatatttcaatatcgaaagcttttaggctagataaagaaaggtgccagcgcatagtgtcctctccaggcttatttcttatgacaagctgtctattattcaatggtaataagagtctagagtttgataagttactaggcttttcattttttacatcaatatcgattacaaaagctatgctctctcttactgagccttcacgctatatgatcatgaattcattggcagtttctagccatgtaaaagagtatatatctgaaaaattttctccttatacaaaaacagcattttctgtagtgatgacagatttgattaaaaaaggttgctattcagcatatgaacagaggaaaaaggtccaaataagggatataaagttaacagactacgatataacacagaaaggggtagattccaaaagagatcttaaatccatttggttcccgggaaaggtaaatttaaaagaatacttgaaccagatttatttaccattttattttaattccaaaggattgcatgaaaagcatcatgttttaatagatttggctaaaacagtgctagaaatcgaaaaagagcaaagagaatcattacccgagccatggtcagagatacctgctaagcagactgtcaacttaaacattttgatttactcaattgcaaggaatttgaacttagatacttcaagacataattttgtgaggagccgggtggaaaatgcaaataactttaacagatctataacaacaatatccacctttaccagctcgaaatcatgcattaaaattggtgattttgaggaagagaaaaagaagaaaacaaaaaatgatgcaaagaaactagcaaaagatatttctaaattaactatagccaacccagcattcttagatgaaatcacaaatgaacatgagataagacactcaacttacgaggatttgaaacaatctatcccagattacacagactatatgtctgtaaaagtttttgatagactatatgagaagattactactaacgaaataagtgataaagaaacagtcaagttgattctagagactatgaagaagcataaaatattttactttggattcttcaacaaaggacaaaaaacagctaaagatagagaaatatttttaggtgaattcgaggcaaaaatgtgcctgtaccttgttgaaagaatagccaaagagagatgcaaattaaacccagaagaaatgataagcgaaccaggcgactccaagttacgagtattggaaaagcaatcagaagatgaaattaggtatatcagcaacacaataaagacattgggaaatgccatagaaaacctgcaatccgggtctttaaattgggcagatatatgtgaaagtaaggcacgagggcttaaaatagaaataaatgctgatatgtctaaatggagtgcccaagatgtgcttttcaagtatttctggctgatagtacttgatcctatcttatatcctgctgagaggaagagaataatttattttctatgtaattacatgcaaaaaaggcttataatgcctgatgaattgctcactacgatattggaccagaggnttccttattcaaatgatataattggggtgatgacaaacaattatagatccaacacagtagaaataaagcgaaactggcttcaaggcaatttaaattatacaagtagttacttgcacagctgtagtatgtctgtatataaagatataataagggaagcagcaacattattagagggggaagcccttgtgaattcaatggtacattctgatgataaccaaacatccatatgtatggtgcaaaacaagttgccagatgacaatgtaattgaattttgcatcaagatattcgagaaaatatgtttaacttttggaaatcaggcaaacatgaaaaagacatacctaaccaatttcatcaaggaattcgtttctttatttaatatacatggggagccattctctatatacgggaggtttttgcttacagcagtaggggactgtgcctatctggggccttatgaagatttagcaagtaggctatctgcaacacaaacngctataaagcatggctgcccaccatcactggcatgggtatccattgctttgaatcactggataactcacaccacgtataatatgttacctggccaaaataatgacccattaccattcttccctaccaacaatagaaatgaaataccagtgganatgtgcggaatactagaaagtgacttatcaacaattgcactaaccggtttagaagcgggaaatgtcacgtttctaacaaatatagcaagaaaactatcatctccaatcttgcaaagagaaagtatccaagaccaatacaattctatagaaaaatgggacctaagtaggttatcacagattgacattctgaggcttaaaatgcttaggtacatatctcttgatagttcggtcacatctgatgatggtatgggggagaccagtgaaatgagatcgcgatcgcttttaacacctcgtaaattcacaacaagtgggtcactcaatagacttaaatcgtataaagattttcaaaatataataacagatgaggataagacaaacgagctatttgagaatttcattaggcatccagagttattggtcacaaaaggcgaaacatttgaagaatttgtcaatacaatattatttaggtataattcaaagaaattcaaagaatctctgtcgatacaaaatccagcacaactctttattgagcaaatattattttccaacaaaccaataattgattacactagcatacatgataagatttttggattgcaagatatgccaggaatcgaagaactagatacaatcataggccgcaaaacatttgttgaaagttatgtccagattgtagatgatttaagcaacttaacactggatattaatgatgtcaagactatatttgccttctgtctcatgaatgatccactactaattacatctgctaataacataataatgtctgttaaagggcatagccaagaaagaataggacaatcagcatgcaaaatgccagaggtcaggagtctgaagcttatacattattcgccagcagttgttttgagagcctatgtgagagggccaacaaatgtgccaaatgtagatatagacgagcttgcgagggatctatctcatctggaagatttcatacaaagcacaaaactcagagagaatatgagagagagaatagaaataaatgagaaacggcatttaggaagagatttcaagtttgaaatcaaagaattgactagattttaccaagtgtgttatgattatataaaatctacagaacataaaattaaggtattcatattgccatacaaagttttcacatcaattgaattctgtggcgcactganagggaacttaataaatgacaaattgtggtatataacacattactt-aaaaaatatagtgtccactacacacaaggcacaaatttcgtcctcacctgaattggaattgcaaatagctgatgaagcactgaggctaatagcacactttgccgatactttcttggcatctgaatcaagaattcaatttctgaaaaaggttatcgaagaattcacatacaaagggatacctgtaaaacatttatattccaaaataaagaattccaagttaagggtcaaattcttagggatccttttgtggttggatgacctaacacaaaatgatttggataagtttgatgcagataaatcagacgaaaagattatatggaataactggcaggtatcaagagatatgaacactggaccaatagatttaatgataagtggctattccaggcaactgcggatcacaggggaagatgataaattgattgctgctgaattgcaggtcactagattgtcagaagatttgatttacagacacggccaggcaatgttaaataaaccgcacggattgaagcttgaaaagatgcagcctgtaactgagatgtctaaacaactacattatatcgttttccagcagaggtcaagaaagcggtacttctattctatattgcccacccaaataattgaagatcataattctagaatcgaatcatctaggttaaacagagattcaaaatgggttcctgtgtgtcctgttgcagtatcaaaactctatcagcaaggacgacctatactttccaaggttaagaatctgaatatgcagactcattcactttctagaatacaggttaatgtggatgaatatgccattacaagaagagcgcattttcagaagatgcctttctttgaaggaccatccatcccttctggtggcatggatctatcagagttaatgaaatccacatccttattgagcttaaattatgacaatataaaaaatgcttctttattggatatgtctagagtattcaagtgcaatggcagtgaaaatgaccaaatggcttttgagttcctgtcagatgaaattctagagcaagacgtagttgaagaaatagaatgcaatcctatattttctatcagttatacaaaaagaggagaat-ccaatatgacttataaaaatgctttccacaaagctttaatctcagaatgtgacaaatttgaagaagcattcgactttcttgacatggggttttgctcgaacgagaaccttagtattttagaggaaatacattggattatcagttatttgaagacgaatcagtggtccacagaactagacaattgtattcatatgtgtatgtataggaatgggtatgatgcagagtatcatagatttgatataccttctaaattcctcaaagacccgataaaccgaacagtaaattggacagaggttattgaatttatactattaattgaagatttccaaacaaaaattgagccatggtcgagtatgaagtcacatttctgttcaaaagcacacagtgtagcattagagtgcatgaaaagcgagaaaagatcactggcagaatttgta
>LET-2225/Colombia/2024-03-19
actacttttctcgagaattttgcagagctgcaaaccttgagtatagaaatgatgttcctgctgaggatatttgtgctgaagtccttgatggttacaaagcaaggaaagtgcgcttttgcacacctgataattacttactacacgacgggaaaatgtatataatagatttcaaagtgtctgtggatgatcggtcttccagaattacaagagagaaatacaatgaaatttttggagaagtgttcaacccagaaggtgtggactttgaaatcgttattatcaggttggatccttcaaatatggctatacatgttgactctcgagatttcatgaatacaatcggaccaatcacgctaaacattagtatgcaatggttttttgatatgaaagacttcttatttggcaaattccgggatgatgataaattccatgctataataagccaaggagaattcacaatgacattgccatggatcgaagaagatactccagaattgcttgcccatcctatatacaatgagttcatgaattcaatgccagagtcagaacaggccctgttcaaagaagcattggaattcaaatcattcggagcagaaaaatggaatattttcttaaagggagtgatgtctaagtatggtgaatattataaagaatttaccaaaggacatgcccaatccatattcttggcaacaggggactaccccaaaccagataaggaccaaatttcagctggctggcgagagatggtaagtagagtgagctctgaacgtgacatgtcaaatgacataaatcaggaaaaaccaagcatacattttatatgggcacaaaatgactcaagtagcaataataacatacaaaaattaatcaaactatccaaatcattgcaagccatgagtggaacaggaagctatataagtgccttcaaatcattaggaagattgatggatatatcatcagacatcaaaaagtatgagtcattctgcggaaaattaaaatctttggcaaggtctagcgtaaagaaactcgacaggaaaatagaaccggtacaaattggaacagcaactgtcttatgggaacaacaatttaaattagatacagatgtcataaaaagagaagacagaatacatttaatgaaagattatttcggaattggtaaacacaagtctttttcaaaaaagctaaacaatgacataaataccgataagcctaaaatattgaattttgacaatgacgatatagttaggaaatgcaaagataaatataatcaagtcacacataacttgtctcaagttaatgaattagacaagattggaaattacctagagcatttttcagctaaaattagtgcctgcagtgtagaaatgtgggactttatatataatacgactaaaactaagtactggcaatgcatcaacgactactctaccctaatgaaaaacatgctagctgtttcccaatataataggcacaatacctttaggattgtctcatgtgcaaataacaatgtatttggcttagtgatgccaagctcagacataaaaacaaaaaaagcaacattagtctatgcaataatagctctccacaatgaagagacagagatagcagaacttggttcactctattccactttcaagacaacaacaggctatatttcaatatcgaaagcttttaggctagataaagaaaggtgccagcgcatagtgtcctctccaggcttatttcttatgacaagctgtctattattcaatggtaataagagtctagagtttgataagttactaggcttttcattttttacatcaatatcgattacaaaagctatgctctctcttactgagccttcacgctatatgatcatgaattcattggcagtttctagccatgtaaaagagtatatatctgaaaaattttctccttatacaaaaacagcattttctgtagtgatgacagatttgattaaaaaaggttgctattcagcatatgaacagaggaaaaaggtccaaataagggatataaagttaacagactacgatataacacagaaaggggtagattccaaaagagatcttaaatccatttggttcccgggaaaggtaaatttaaaagaatacttgaaccagatttatttaccattttattttaattccaaaggattgcatgaaaagcatcatgttttaatagatttggctaaaacagtgctagaaatcgaaaaagagcaaagagaatcattacccgagccatggtcagagatacctgctaagcagactgtcaacttaaacattttgatttactcaattgcaaggaatttgaacttagatacttcaagacataattttgtgaggagccgggtggaaaatgcaaataactttaacagatctataacaacaatatccacctttaccagctcgaaatcatgcattaaaattggtgattttgaggaagagaaaaagaagaaaacaaaaaatgatgcaaagaaactagcaaaagatatttctaaattaactatagccaacccagcattcttagatgaaatcacaaatgaacatgagataagacactcaacttacgaggatttgaaacaatctatcccagattacacagactatatgtctgtaaaagtttttgatagactatatgagaagattactactaacgaaataagtgataaagaaacagtcaagttgattctagagactatgaagaagcataaaatattttactttggattcttcaacaaaggacaaaaaacagctaaagatagagaaatatttttaggtgaattcgaggcaaaaatgtgcctgtaccttgttgaaagaatagccaaagagagatgcaaattaaacccagaagaaatgataagcgaaccaggcgactccaagttacgagtattggaaaagcaatcagaagatgaaattaggtatatcagcaacacaataaagacattgggaaatgccatagaaaacctgcaatccgggtctttaaattgggcagatatatgtgaaagtaaggcacgagggcttaaaatagaaataaatgctgatatgtctaaatggagtgcccaagatgtgcttttcaagtatttctggctgatagtacttgatcctatcttatatcctgctgagaggaagagaataatttattttctatgtaattacatgcaaaaaaggcttataatgcctgatgaattgctcactacgatattggaccagagggttccttattcaaatgatataattggggtgatgacaaacaattatagatccaacacagtagaaataaagcgaaactggcttcaaggcaatttaaattatacaagtagttacttgcacagctgtagtatgtctgtatataaagatataataagggaagcagcaacattattagagggggaagcccttgtgaattcaatggtacattctgatgataaccaaacatccatatgtatggtgcaaaacaagttgccagatgacaatgtaattgaattttgcatcaagatattcgagaaaatatgtttaacttttggaaatcaggcaaacatgaaaaagacatacctaaccaatttcatcaaggaattcgtttctttatttaatatacatggggagccattctctatatacgggaggtttttgcttacagcagtaggggactgtgcctatctggggccttatgaagatttagcaagtaggctatctgcaacacaaaccgctataaagcatggctgcccaccatcactggcatgggtatccattgctttgaatcactggataactcacaccacgtataatatgttacctggccaaaataatgacccattaccattcttccctaccaacaatagaaatgaaataccagtggagatgtgcggaatactagaaagtgacttatcaacaattgcactaaccggtttagaagcgggaaatgtcacgtttctaacaaatatagcaagaaaactatcatctccaatcttgcaaagagaaagtatccaagaccaatacaattctatagaaaaatgggacctaagtaggttatcacagattgacattctgaggcttaaaatgcttaggtacatatctcttgatagttcggtcacatctgatgatggtatgggggagaccagtgaaatgagatcgcgatcgcttttaacacctcgtaaattcacaacaagtgggtcactcaatagacttaaatcgtataaagattttcaaaatataataacagatgaggataagacaaacgagctatttgagaatttcattaggcatccagagttattggtcacaaaaggcgaaacatttgaagaatttgtcaatacaatattatttaggtataattcaaagaaattcaaagaatctctgtcgatacaaaatccagcacaactctttattgagcaaatattattttccaacaaaccaataattgattacactagcatacatgataagatttttggattgcaagatatgccaggaatcgaagaactagatacaatcataggccgcaaaacatttgttgaaagttatgtccagattgtagatgatttaagcaacttaacactggatattaatgatgtcaagactatatttgccttctgtctcatgaatgatccactactaattacatctgctaataacataataatgtctgttaaagggcatagccaagaaagaataggacaatcagcatgcaaaatgccagaggtcaggagtctgaagcttatacattattcgccagcagttgttttgagagcctatgtgagagggccaacaaatgtgccaaatgtagatatagacgagcttgcgagggatctatctcatctggaagatttcatacaaagcacaaaactcagagagaatatgagagagagaatagaaataaatgagaaacggcatttaggaagagatttcaagtttgaaatcaaagaattgactagattttaccaagtgtgttatgattatataaaatctacagaacataaaattaaggtattcatattgccatacaaagttttcacatcaattgaattctgtggcgcactgacagggaacttaataaatgacaaattgtggtatataacacattactt-aaaaaatatagtgtccactacacacaaggcacaaatttcgtcctcacctgaattggaattgcaaatagctgatgaagcactgaggctaatagcacactttgccgatactttcttggcatctgaatcaagaattcaatttctgaaaaaggttatcgaagaattcacatacaaagggatacctgtaaaacatttatattccaaaataaagaattccaagttaagggtcaaattcttagggatccttttgtggttggatgacctaacacaaaatgatttggataagtttgatgcagataaatcagacgaaaagattatatggaataactggcaggtatcaagagatatgaacactggaccaatagatttaatgataagtggctattccaggcaactgcggatcacaggggaagatgataaattgattgctgctgaattgcaggtcactagattgtcagaagatttgatttacagacacggccaggcaatgttaaataaaccgcacggattgaagcttgaaaagatgcagcctgtaactgagatgtctaaacaactacattatatcgttttccagcagaggtcaagaaagcggtacttctattctatattgcccacccaaataattgaagatcataattctagaatcgaatcatctaggttaaacagagattcaaaatgggttcctgtgtgtcctgttgcagtatcaaaactctatcagcaaggacgacctatactttccaaggttaagaatctgaatatgcagactcattcactttctagaatacaggttaatgtggatgaatatgccattacaagaagagcgcattttcagaagatgcctttctttgaaggaccatccatcccttctggtggcatggatctatcagagttaatgaaatccacatccttattgagcttaaattatgacaatataaaaaatgcttctttattggatatgtctagagtattcaagtgcaatggcagtgaaaatgaccaaatggcttttgagttcctgtcagatgaaattctagagcaagacgtagttgaagaaatagaatgcaatcctatattttctatcagttatacaaaaagaggagaat-ccaatatgacttataaaaatgctttccacaaagctttaatctcagaatgtgacaaatttgaagaagcattcgactttcttgacatggggttttgctcgaacgagaaccttagtattttagaggaaatacattggattatcagttatttgaagacgaatcagtggtccacagaactagacaattgtattcatatgtgtatgtataggaatgggtatgatgcagagtatcatagatttgatataccttctaaattcctcaaagacccgataaaccgaacagtaaattggacagaggttattgaatttatactattaattgaagatttccaaacaaaaattgagccatggtcgagtatgaagtcacatttctgttcaaaagcacacagtgtagcattagagtgcatgaaaagcgagaaaagatcactggcagaatttgta
>LET-2239/Colombia/2024-03-26
actacttttctcgagaattttgcagagctgcaaaccttgagtatagaaatgatgttcctgctgaggatatttgtgctgaagtccttgatggttacaaagcaaggaaagtgcgcttttgcacacctgataattacttactacacgacgggaaaatgtatataatagatttcaaagtgtctgtggatgatcggtcttccagaattacaagagagaaatacaatgaaatttttggagaagtgttcaacccagaaggtgtggactttgaaatcgttattatcaggttggatccttcaaatatggctatacatgttgactctcgagatttcatgaatacaatcggaccaatcacgctaaacattagtatgcaatggttttttgatatgaaagacttcttatttggcaaattccgggatgatgataaattccatgctataataagccaaggagaattcacaatgacattgccatggatcgaagaagatactccagaattgcttgcccatcctatatacaatgagttcatgaattcaatgccagagtcagaacaggccctgttcaaagaagcattggaattcaaatcattcggagcagaaaaatggaatattttcttaaagggagtgatgtctaagtatggtgaatattataaagaatttaccaaaggacatgcccaatccatattcttggcaacaggggactaccccaaaccagataaggaccaaatttcagctggctggcgagagatggtaagtagagtgagctctgaacgtgacatgtcaaatgacataaatcaggaaaaaccaagcatacattttatatgggcacaaaatgactcaagtagcaataataacatacaaaaattaatcaaactatccaaatcattgcaagccatgagtggaacaggaagctatataagtgccttcaaatcattaggaagattgatggatatatcatcagacatcaaaaagtatgagtcattctgcggaaaattaaaatctttggcaaggtctagcgtaaagaaactcgacaggaaaatagaaccggtacaaattggaacagcaactgtcttatgggaacaacaatttaaattagatacagatgtcataaaaagagaagacagaatacatttaatgaaagattatttcggaattggtaaacacaagtctttttcaaaaaagctaaacaatgacataaataccgataagcctaaaatattgaattttgacaatgacgatatagttaggaaatgcaaagataaatataatcaagtcacacataacttgtctcaagttaatgaattagacaagattggaaattacctagagcatttttcagctaaaattagtgcctgcagtgtagaaatgtgggactttatatataatacgactaaaactaagtactggcaatgcatcaacgactactctaccctaatgaaaaacatgctagctgtttcccaatataataggcacaatacctttaggattgtctcatgtgcaaataacaatgtatttggcttagtgatgccaagctcagacataaaaacaaaaaaagcaacattagtctatgcaataatagctctccacaatgaagagacagagatagcagaacttggttcactctattccactttcaagacaacaacaggctatatttcaatatcgaaagcttttaggctagataaagaaaggtgccagcgcatagtgtcctctccaggcttatttcttatgacaagctgtctattattcaatggtaataagagtctagagtttgataagttactaggcttttcattttttacatcaatatcgattacaaaagctatgctctctcttactgagccttcacgctatatgatcatgaattcattggcagtttctagccatgtaaaagagtatatatctgaaaaattttctccttatacaaaaacagcattttctgtagtgatgacagatttgattaaaaaaggttgctattcagcatatgaacagaggaaaaaggtccaaataagggatataaagttaacagactacgatataacacagaaaggggtagattccaaaagagatcttaaatccatttggttcccgggaaaggtaaatttaaaagaatacttgaaccagatttatttaccattttattttaattccaaaggattgcatgaaaagcatcatgttttaatagatttggctaaaacagtgctagaaatcgaaaaagagcaaagagaatcattacccgagccatggtcagagatacctgctaagcagactgtcaacttaaacattttgatttactcaattgcaaggaatttgaacttagatacttcaagacataattttgtgaggagccgggtggaaaatgcaaataactttaacagatctataacaacaatatccacctttaccagctcgaaatcatgcattaaaattggtgattttgaggaagagaaaaagaagaaaacaaaaaatgatgcaaagaaactagcaaaagatatttctaaattaactatagccaacccagcattcttagatgaaatcacaaatgaacatgagataagacactcaacttacgaggatttgaaacaatctatcccagattacacagactatatgtctgtaaaagtttttgatagactatatgagaagattactactaacgaaataagtgataaagaaacagtcaagttgattctagagactatgaagaagcataaaatattttactttggattcttcaacaaaggacaaaaaacagctaaagatagagaaatatttttaggtgaattcgaggcaaaaatgtgcctgtaccttgttgaaagaatagccaaagagagatgcaaattaaacccagaagaaatgataagcgaaccaggcgactccaagttacgagtattggaaaagcaatcagaagatgaaattaggtatatcagcaacacaataaagacattgggaaatgccatagaaaacctgcaatccgggtctttaaattgggcagatatatgtgaaagtaaggcacgagggcttaaaatagaaataaatgctgatatgtctaaatggagtgcccaagatgtgcttttcaagtatttctggctgatagtacttgatcctatcttatatcctgctgagaggaagagaataatttattttctatgtaattacatgcaaaaaaggcttataatgcctgatgaattgctcactacgatattggaccagagggttccttattcaaatgatataattggggtgatgacaaacaattatagatccaacacagtagaaataaagcgaaactggcttcaaggcaatttaaattatacaagtagttacttgcacagctgtagtatgtctgtatataaagatataataagggaagcagcaacattattagagggggaagcccttgtgaattcaatggtacattctgatgataaccaaacatccatatgtatggtgcaaaacaagttgccagatgacaatgtaattgaattttgcatcaagatattcgagaaaatatgtttaacttttggaaatcaggcaaacatgaaaaagacatacctaaccaatttcatcaaggaattcgtttctttatttaatatacatggggagccattctctatatacgggaggtttttgcttacagcagtaggggactgtgcctatctggggccttatgaagatttagcaagtaggctatctgcaacacaaaccgctataaagcatggctgcccaccatcactggcatgggtatccattgctttgaatcactggataactcacaccacgtataatatgttacctggccaaaataatgacccattaccattcttccctaccaacaatagaaatgaaataccagtggagatgtgcggaatactagaaagtgacttatcaacaattgcactaaccggtttagaagcgggaaatgtcacgtttctaacaaatatagcaagaaaactatcatctccaatcttgcaaagagaaagtatccaagaccaatacaattctatagaaaaatgggacctaagtaggttatcacagattgacattctgaggcttaaaatgcttaggtacatatctcttgatagttcggtcacatctgatgatggtatgggggagaccagtgaaatgagatcgcgatcgcttttaacacctcgtaaattcacaacaagtgggtcactcaatagacttaaatcgtataaagattttcaaaatataataacagatgaggataagacaaacgagctatttgagaatttcattaggcatccagagttattggtcacaaaaggcgaaacatttgaagaatttgtcaatacaatattatttaggtataattcaaagaaattcaaagaatctctgtcgatacaaaatccagcacaactctttattgagcaaatattattttccaacaaaccaataattgattacactagcatacatgataagatttttggattgcaagatatgccaggaatcgaagaactagatacaatcataggccgcaaaacatttgttgaaagttatgtccagattgtagatgatttaagcaacttaacactggatattaatgatgtcaagactatatttgccttctgtctcatgaatgatccactactaattacatctgctaataacataataatgtctgttaaagggcatagccaagaaagaataggacaatcagcatgcaaaatgccagaggtcaggagtctgaagcttatacattattcgccagcagttgttttgagagcctatgtgagagggccaacaaatgtgccaaatgtagatatagacgagcttgcgagggatctatctcatctggaagatttcatacaaagcacaaaactcagagagaatatgagagagagaatagaaataaatgagaaacggcatttaggaagagatttcaagtttgaaatcaaagaattgactagattttaccaagtgtgttatgattatataaaatctacagaacataaaattaaggtattcatattgccatacaaagttttcacatcaattgaattctgtggcgcactgacagggaacttaataaatgacaaattgtggtatataacacattactt-aaaaaatatagtgtccactacacacaaggcacaaatttcgtcctcacctgaattggaattgcaaatagctgatgaagcactgaggctaatagcacactttgccgatactttcttggcatctgaatcaagaattcaatttctgaaaaaggttatcgaagaattcacatacaaagggatacctgtaaaacatttatattccaaaataaagaattccaagttaagggtcaaattcttagggatccttttgtggttggatgacctaacacaaaatgatttggataagtttgatgcagataaatcagacgaaaagattatatggaataactggcaggtatcaagagatatgaacactggaccaatagatttaatgataagtggctattccaggcaactgcggatcacaggggaagatgataaattgattgctgctgaattgcaggtcactagattgtcagaagatttgatttacagacacggccaggcaatgttaaataaaccgcacggattgaagcttgaaaagatgcagcctgtaactgagatgtctaaacaactacattatatcgttttccagcagaggtcaagaaagcggtacttctattctatattgcccacccaaataattgaagatcataattctagaatcgaatcatctaggttaaacagagattcaaaatgggttcctgtgtgtcctgttgcagtatcaaaactctatcagcaaggacgacctatactttccaaggttaagaatctgaatatgcagactcattcactttctagaatacaggttaatgtggatgaatatgccattacaagaagagcgcattttcagaagatgcctttctttgaaggaccatccatcccttctggtggcatggatctatcagagttaatgaaatccacatccttattgagcttaaattatgacaatataaaaaatgcttctttattggatatgtctagagtattcaagtgcaatggcagtgaaaatgaccaaatggcttttgagttcctgtcagatgaaattctagagcaagacgtagttgaagaaatagaatgcaatcctatattttctatcagttatacaaaaagaggagaat-ccaatatgacttataaaaatgctttccacaaagctttaatctcagaatgtgacaaatttgaagaagcattcgactttcttgacatggggttttgctcgaacgagaaccttagtattttagaggaaatacattggattatcagttatttgaagacgaatcagtggtccacagaactagacaattgtattcatatgtgtatgtataggaatgggtatgatgcagagtatcatagatttgatataccttctaaattcctcaaagacccgataaaccgaacagtaaattggacagaggttattgaatttatactattaattgaagatttccaaacaaaaattgagccatggtcgagtatgaagtcacatttctgttcaaaagcacacagtgtagcattagagtgcatgaaaagcgagaaaagatcactggcagaatttgta
>LET-2250/Colombia/2024-04-03
actacttttctcgagaattttgcagagctgcaaaccttgagtatagaaatgatgttcctgctgaggatatttgtgctgaagtccttgatggttacaaagcaaggaaagtgcgcttttgcacacctgataattacttactacacgacgggaaaatgtatataatagatttcaaagtgtctgtggatgatcggtcttccagaattacaagagagaaatacaatgaaatttttggagaagtgttcaacccagaaggtgtggactttgaaatcgttattatcaggttggatccttcaaatatggctatacatgttgactctcgagatttcatgaatacaatcggaccaatcacgctaaacattagtatgcaatggttttttgatatgaaagacttcttatttggcaaattccgggatgatgataaattccatgctataataagccaaggagaattcacaatgacattgccatggatcgaagaagatactccagaattgcttgcccatcctatatacaatgagttcatgaattcaatgccagagtcagaacaggccctgttcaaagaagcattggaattcaaatcattcggagcagaaaaatggaatattttcttaaagggagtgatgtctaagtatggtgaatattataaagaatttaccaaaggacatgcccaatccatattcttggcaacaggggactaccccaaaccagataaggaccaaatttcagctggctggcgagagatggtaagtagagtgagctctgaacgtgacatgtcaaatgacataaatcaggaaaaaccaagcatacattttatatgggcacaaaatgactcaagtagcaataataacatacaaaaattaatcaaactatccaaatcattgcaagccatgagtggaacaggaagctatataagtgccttcaaatcattaggaagattgatggatatatcatcagacatcaaaaagtatgagtcattctgcggaaaattaaaatctttggcaaggtctagcgtaaagaaactcgacaggaaaatagaaccggtacaaattggaacagcaactgtcttatgggaacaacaatttaaattagatacagatgtcataaaaagagaagacagaatacatttaatgaaagattatttcggaattggtaaacacaagtctttttcaaaaaagctaaacaatgacataaataccgataagcctaaaatattgaattttgacaatgacgatatagttaggaaatgcaaagataaatataatcaagtcacacataacttgtctcaagttaatgaattagacaagattggaaattacctagagcatttttcagctaaaattagtgcctgcagtgtagaaatgtgggactttatatataatacgactaaaactaagtactggcaatgcatcaacgactactctaccctaatgaaaaacatgctagctgtttcccaatataataggcacaatacctttaggattgtctcatgtgcaaataacaatgtatttggcttagtgatgccaagctcagacataaaaacaaaaaaagcaacattagtctatgcaataatagctctccacaatgaagagacagagatagcagaacttggttcactctattccactttcaagacaacaacaggctatatttcaatatcgaaagcttttaggctagataaagaaaggtgccagcgcatagtgtcctctccaggcttatttcttatgacaagctgtctattattcaatggtaataagagtctagagtttgataagttactaggcttttcattttttacatcgatatcgattacaaaagctatgctctctcttactgagccttcacgctatatgatcatgaattcattggcagtttctagccatgtaaaagagtatatatctgaaaaattttctccttatacaaaaacagcattttctgtagtgatgacagatttgattaaaaaaggttgctattcagcatatgaacagaggaaaaaggtccaaataagggatataaagttaacagactacgatataacacagaaaggggtagattccaaaagagatcttaaatccatttggttcccgggaaaggtaaatttaaaagaatacttgaaccagatttatttaccattttattttaattccaaaggattgcatgaaaagcatcatgttttaatagatttggctaaaacagtgctagaaatcgaaaaagagcaaagagaatcattacccgagccatggtcagagatacctgctaagcagactgtcaacttaaacattttgatttactcaattgcaaggaatctgaacttagatacttcaagacataattttgtgaggagccgggtggaaaatgcaaataactttaacagatctataacaacaatatccacctttaccagctcgaaatcatgcattaaaattggtgattttgaggaagagaaaaagaagaaaacaaaaaatgatgcaaagaaactagcaaaagatatttctaaattaactatagccaacccagcattcttagatgaaatcacaaatgaacatgagataagacactcaacttacgaggatttgaaacaatctatcccagattacacagactatatgtctgtaaaagtttttgatagactatatgagaagattactactaacgaaataagtgataaagaaacagtcaagttgattctagagactatgaagaagcataaaatattttactttggattcttcaacaaaggacaaaaaacagctaaagatagagaaatatttttaggtgaattcgaggcaaaaatgtgcctgtaccttgttgaaagaatagccaaagagagatgcaaattaaacccagaagaaatgataagcgaaccaggcgactccaagttacgagtattggaaaagcaatcagaagatgaaattaggtatatcagcaacacaataaagacattgggaaatgccatagaaaacctgcaatccgggtctttaaattgggcagatatatgtgaaagtaaggcacgagggcttaaaatagaaataaatgctgatatgtctaaatggagtgcccaagatgtgcttttcaagtatttctggctgatagtacttgatcctatcttatatcctgctgagaggaagagaataatttattttctatgtaattacatgcaaaaaaggcttataatgcctgatgaattgctcactacgatattggaccagagggttccttattcaaatgatataattggggtgatgacaaacaattatagatccaacacagtagaaataaagcgaaactggcttcaaggcaatttaaattatacaagtagttacttgcacagctgtagtatgtctgtatataaagatataataagggaagcagcaacattattagagggggaagcccttgtgaattcaatggtacattctgatgataaccaaacatccatatgtatggtgcaaaacaagttgccagatgacaatgtaattgaattttgcatcaagatattcgagaaaatatgtttaacttttggaaatcaggcaaacatgaaaaagacatacctaaccaatttcatcaaggaattcgtttctttatttaatatacatggggagccattctctatatacgggaggtttttgcttacagcagtaggggactgtgcctatctggggccttatgaagatttagcaagtaggctatctgcaacacaaaccgctataaagcatggctgcccaccatcactggcatgggtatccattgctttgaatcactggataactcacaccacgtataatatgttacctggccaaaataatgacccattaccattcttccctaccaacaatagaaatgaaataccagtggagatgtgcggaatactagaaagtgacttatcaacaattgcactaaccggtttagaagcgggaaatgtcacgtttctaacaaatatagcaagaaaactatcatctccaatcttgcaaagagaaagtatccaagaccaatacaattctatagaaaaatgggacctaagtaggttatcacagattgacattctgaggcttaaaatgcttaggtacatatctcttgatagttcggtcacatctgatgatggtatgggggagaccagtgaaatgagatcgcgatcgcttttaacacctcgtaaattcacaacaagtgggtcactcaatagacttaaatcgtataaagattttcaaaatataataacagatgaggataagacaaacgagctatttgagaatttcattaggcatccagagttattggtcacaaaaggcgaaacatttgaagaatttgtcaatacaatattatttaggtataattcaaagaaattcaaagaatctctgtcgatacaaaatccagcacaactctttattgagcaaatattattttccaacaaaccaataattgattacactagcatacatgataagatttttggattgcaagatatgccaggaatcgaagaactagatacaatcataggccgcaaaacatttgttgaaagttatgtccagattgtagatgatttaagcaacttaacactggatattaatgatgtcaagactatatttgccttctgtctcatgaatgatccactactaattacatctgctaataacataataatgtctgttaaagggcatagccaagaaagaataggacaatcagcatgcaaaatgccagaggtcaggagtctgaagcttatacattattcgccagcagttgttttgagagcctatgtgagagggccaacaaatgtgccaaatgtagatatagacgagcttgcgagggatctatctcatctggaagatttcatacaaagcacaaaactcagagagaatatgagagagagaatagaaataaatgagaaacggcatttaggaagagatttcaagtttgaaatcaaagaattgactagattttaccaagtgtgttatgattatataaaatctacagaacataaaattaaggtattcatattgccatacaaagttttcacatcaattgaattctgtggcgcactgacagggaacttaataaatgacaaattgtggtatataacacattactt-aaaaaatatagtgtccactacacacaaggcacaaatttcgtcctcacctgaattggaattgcaaatagctgatgaagcactgaggctaatagcacactttgccgatactttcttggcatctgaatcaagaattcaatttctgaaaaaggttatcgaagaattcacatacaaagggatacctgtaaaacatttatattccaaaataaagaattccaagttaagggtcaaattcttagggatccttttgtggttggatgacctaacacaaaatgatttggataagtttgatgcagataaatcagacgaaaagattatatggaataactggcaggtatcaagagatatgaacactggaccaatagatttaatgataagtggctattccaggcaactgcggatcacaggggaagatgataaattgattgctgctgaattgcaggtcactagattgtcagaagatttgatttacagacacggccaggcaatgttaaataaaccgcacggattgaagcttgaaaagatgcagcctgtaactgagatgtctaaacaactacattatatcgttttccagcagaggtcaagaaagcggtacttctattctatattgcccacccaaataattgaagatcataattctagaatcgaatcatctaggttaaacagagattcaaaatgggttcctgtgtgtcctgttgcagtatcaaaactctatcagcaaggacgacctatactttccaaggttaagaatctgaatatgcagactcattcactttctagaatacaggttaatgtggatgaatatgccattacaagaagagcgcattttcagaagatgcctttctttgaaggaccatccatcccttctggtggcatggatctatcagagttaatgaaatccacatccttattgagcttaaattatgacaatataaaaaatgcttctttattggatatgtctagagtattcaagtgcaatggcagtgaaaatgaccaaatggcttttgagttcctgtcagatgaaattctagagcaagacgtagttgaagaaatagaatgcaatcctatattttctatcagttatacaaaaagaggagaat-ccaatatgacttataaaaatgctttccacaaagctttaatctcagaatgtgacaaatttgaagaagcattcgactttcttgacatggggttttgctcgaacgagaaccttagtattttagaggaaatacattggattatcagttatttgaagacgaatcagtggtccacagaactagacaattgtattcatatgtgtatgtataggaatgggtatgatgcagagtatcatagatttgatataccttctaaattcctcaaagacccgataaaccgaacagtaaattggacagaggttattgaatttatactattaattgaagatttccaaacaaaaattgagccatggtcgagtatgaagtcacatttctgttcaaaagcacacagtgtagcattagagtgcatgaaaagcgagaaaagatcactggcagaatttgta
>LET-2158/Colombia/2024-02-26
actacttttctcgagaattttgcagagctgcaaaccttgagtatagaaatgatgttcctgctgaggatatttgtgctgaagtccttgatggttacaaagcaaggaaagtgcgcttttgcacacctgataattacttactacacgacgggaaaatgtatataatagatttcaaagtgtctgtggatgatcggtcttccagaattacaagagagaaatacaatgaaatttttggagaagtgttcaacccagaaggtgtggactttgaaatcgttattatcaggttggatccttcaaatatggctatacatgttgactctcgagatttcatgaatacaatcggaccaatcacgctaaacattagtatgcaatggttttttgatatgaaagacttcttatttggcaaattccgggatgatgataaattccatgctataataagccaaggagaattcacaatgacattgccatggatcgaagaagatactccagaattgcttgcccatcctatatacaatgagttcatgaattcaatgccagagtcagaacaggccctgttcaaagaagcattggaattcaaatcattcggagcagaaaaatggaatattttcttaaagggagtgatgtctaagtatggtgaatattataaagaatttaccaaaggacatgcccaatccatattcttggcaacaggggactaccccaaaccagataaggaccaaatttcagctggctggcgagagatggtaagtagagtgagctctgaacgtgacatgtcaaatgacataaatcaggaaaaaccaagcatacattttatatgggcacaaaatgactcaagtagcaataataacatacaaaaattaatcaaactatccaaatcattgcaagccatgagtggaacaggaagctatataagtgccttcaaatcattaggaagattgatggatatatcatcagacatcaaaaagtatgagtcattctgcggaaaattaaaatctttggcaaggtctagcgtaaagaaactcgacaggaaaatagaaccggtacaaattggaacagcaactgtcttatgggaacaacaatttaaattagatacagatgtcataaaaagagaagacagaatacatttaatgaaagattatttcggaattggtaaacacaagtctttttcaaaaaagctaaacaatgacataaataccgataagcctaaaatattgaattttgacaatgacgatatagttaggaaatgcaaagataaatataatcaagtcacacataacttgtctcaagttaatgaattagacaagattggaaattacctagagcatttttcagctaaaattagtgcctgcagtgtagaaatgtgggactttatatataatacgactaaaactaagtactggcaatgcatcaacgactactctaccctaatgaaaaacatgctagctgtttcccaatataataggcacaatacctttaggattgtctcatgtgcaaataacaatgtatttggcttagtgatgccaagctcagacataaaaacaaaaaaagcaacattagtctatgcaataatagctctccacaatgaagagacagagatagcagaacttggttcactctattccactttcaagacaacaacaggctatatttcaatatcgaaagcttttaggctagataaagaaaggtgccagcgcatagtgtcctctccaggcttatttcttatgacaagctgtctattattcaatggtaataagagtctagagtttgataagttactaggcttttcattttttacatcaatatcgattacaaaagctatgctctctcttactgagccttcacgctatatgatcatgaattcattggcagtttctagccatgtaaaagagtatatatctgaaaaattttctccttatacaaaaacagcattttctgtagtgatgacagatttgattaaaaaaggttgctattcagcatatgaacagaggaaaaaggtccaaataagggatataaagttaacagactacgatataacacagaaaggggtagattccaaaagagatcttaaatccatttggttcccgggaaaggtaaatttaaaagaatacttgaaccagatttatttaccattttattttaattccaaaggattgcatgaaaagcatcatgttttaatagatttggctaaaacagtgctagaaatcgaaaaagagcaaagagaatcattacccgagccatggtcagagatacctgctaagcagactgtcaacttaaacattttgatttactcaattgcaaggaatttgaacttagatacttcaagacataattttgtgaggagccgggtggaaaatgcaaataactttaacagatctataacaacaatatccacctttaccagctcgaaatcatgcattaaaattggtgattttgaggaagagaaaaagaagaaaacaaaaaatgatgcaaagaaactagcaaaagatatttctaaattaactatagccaacccagcattcttagatgaaatcacaaatgaacatgagataagacactcaacttacgaggatttgaaacaatctatcccagattacacagactatatgtctgtaaaagtttttgatagactatatgagaagattactactaacgaaataagtgataaagaaacagtcaagttgattctagagactatgaagaagcataaaatattttactttggattcttcaacaaaggacaaaaaacagctaaagatagagaaatatttttaggtgaattcgaggcaaaaatgtgcctgtaccttgttgaaagaatagccaaagagagatgcaaattaaacccagaagaaatgataagcgaaccaggcgactccaagttacgagtattggaaaagcaatcagaagatgaaattaggtatatcagcaacacaataaagacattgggaaatgccatagaaaacctgcaatccgggtctttaaattgggcagatatatgtgaaagtaaggcacgagggcttaaaatagaaataaatgctgatatgtctaaatggagtgcccaagatgtgcttttcaagtatttctggctgatagtacttgatcctatcttatatcctgctgagaggaagagaataatttattttctatgtaattacatgcaaaaaaggcttataatgcctgatgaattgctcactacgatattggaccagagggttccttattcaaatgatataattggggtgatgacaaacaattatagatccaacacagtagaaataaagcgaaactggcttcaaggcaatttaaattatacaagtagttacttgcacagctgtagtatgtctgtatataaagatataataagggaagcagcaacattattagagggggaagcccttgtgaattcaatggtacattctgatgataaccaaacatccatatgtatggtgcaaaacaagttgccagatgacaatgtaattgaattttgcatcaagatattcgagaaaatatgtttaacttttggaaatcaggcaaacatgaaaaagacatacctaaccaatttcatcaaggaattcgtttctttatttaatatacatggggagccattctctatatacgggaggtttttgcttacagcagtaggggactgtgcctatctggggccttatgaagatttagcaagtaggctatctgcaacacaaaccgctataaagcatggctgcccaccatcactggcatgggtatccattgctttgaatcactggataactcacaccacgtataatatgttacctggccaaaataatgacccattaccattcttccctaccaacaatagaaatgaaataccagtggagatgtgcggaatactagaaagtgacttatcaacaattgcactaaccggtttagaagcgggaaatgtcacgtttctaacaaatatagcaagaaaactatcatctccaatcttgcaaagagaaagtatccaagaccaatacaattctatagaaaaatgggacctaagtaggttatcacagattgacattctgaggcttaaaatgcttaggtacatatctcttgatagttcggtcacatctgatgatggtatgggggagaccagtgaaatgagatcgcgatcgcttttaacacctcgtaaattcacaacaagtgggtcactcaatagacttaaatcgtataaagattttcaaaatataataacagatgaggataagacaaacgagctatttgagaatttcattaggcatccagagttattggtcacaaaaggcgaaacatttgaagaatttgtcaatacaatattatttaggtataattcaaagaaattcaaagaatctctgtcgatacaaaatccagcacaactctttattgagcaaatattattttccaacaaaccaataattgattacactagcatacatgataagatttttggattgcaagatatgccaggaatcgaagaactagatacaatcataggccgcaaaacatttgttgaaagttatgtccagattgtagatgatttaagcaacttaacactggatattaatgatgtcaagactatatttgccttctgtctcatgaatgatccactactaattacatctgctaataacataataatgtctgttaaagggcatagccaagaaagaataggacaatcagcatgcaaaatgccagaggtcaggagtctgaagcttatacattattcgccagcagttgttttgagagcctatgtgagagggccaacaaatgtgccaaatgtagatatagacgagcttgcgagggatctatctcatctggaagatttcatacaaagcacaaaactcagagagaatatgagagagagaatagaaataaatgagaaacggcatttaggaagagatttcaagtttgaaatcaaagaattgactagattttaccaagtgtgttatgattatataaaatctacagaacataaaattaaggtattcatattgccatacaaagttttcacatcaattgaattctgtggcgcactgacagggaacttaataaatgacaaattgtggtatataacacattactt-aaaaaatatagtgtccactacacacaaggcacaaatttcgtcctcacctgaattggaattgcaaatagctgatgaagcactgaggctaatagcacactttgccgatactttcttggcatctgaatcaagaattcaatttctgaaaaaggttatcgaagaattcacatacaaagggatacctgtaaaacatttatattccaaaataaagaattccaagttaagggtcaaattcttagggatccttttgtggttggatgacctaacacaaaatgatttggataagtttgatgcagataaatcagacgaaaagattatatggaataactggcaggtatcaagagatatgaacactggaccaatagatttaatgataagtggctattccaggcaactgcggatcacaggggaagatgataaattgattgctgctgaattgcaggtcactagattgtcagaagatttgatttacagacacggccaggcaatgttaaataaaccgcacggattgaagcttgaaaagatgcagcctgtaactgagatgtctaaacaactacattatatcgttttccagcagaggtcaagaaagcggtacttctattctatattgcccacccaaataattgaagatcataattctagaatcgaatcatctaggttaaacagagattcaaaatgggttcctgtgtgtcctgttgcagtatcaaaactctatcagcaaggacgacctatactttccaaggttaagaatctgaatatgcagactcattcactttctagaatacaggttaatgtggatgaatatgccattacaagaagagcgcattttcagaagatgcctttctttgaaggaccatccatcccttctggtggcatggatctatcagagttaatgaaatccacatccttattgagcttaaattatgacaatataaaaaatgcttctttattggatatgtctagagtattcaagtgcaatggcagtgaaaatgaccaaatggcttttgagttcctgtcagatgaaattctagagcaagacgtagttgaagaaatagaatgcaatcctatattttctatcagttatacaaaaagaggagaat-ccaatatgacttataaaaatgctttccacaaagctttaatctcagaatgtgacaaatttgaagaagcattcgactttcttgacatggggttttgctcgaacgagaaccttagtattttagaggaaatacattggattatcagttatttgaagacgaatcagtggtccacagaactagacaattgtattcatatgtgtatgtataggaatgggtatgatgcagagtatcatagatttgatataccttctaaattcctcaaagacccgataaaccgaacagtaaattggacagaggttattgaatttatactattaattgaagatttccaaacaaaaattgagccatggtcgagtatgaagtcacatttctgttcaaaagcacacagtgtagcattagagtgcatgaaaagcgagaaaagatcactggcagaatttgta
>LET-2256/Colombia/2024-04-04
actacttttctcgagaattttgcagagctgcaaaccttgagtatagaaatgatgttcctgctgaggatatttgtgctgaagtccttgatggttacaaagcaaggaaagtgcgcttttgcacacctgataattacttactacacgacgggaaaatgtatataatagatttcaaagtgtctgtggatgatcggtcttccagaattacaagagagaaatacaatgaaatttttggagaagtgttcaacccagaaggtgtggactttgaaatcgttattatcaggttggatccttcaaatatggctatacatgttgactctcgagatttcatgaatacaatcggaccaatcacgctaaacattagtatgcaatggttttttgatatgaaagacttcttatttggcaaattccgggatgatgataaattccatgctataataagccaaggagaattcacaatgacattgccatggatcgaagaagatactccagaattgcttgcccatcctatatacaatgagttcatgaattcaatgccagagtcagaacaggccctgttcaaagaagcattggaattcaaatcattcggagcagaaaaatggaatattttcttaaagggagtgatgtctaagtatggtgaatattataaagaatttaccaaaggacatgcccaatccatattcttggcaacaggggactaccccaaaccagataaggaccaaatttcagctggctggcgagagatggtaagtagagtgagctctgaacgtgacatgtcaaatgacataaatcaggaaaaaccaagcatacattttatatgggcacaaaatgactcaagtagcaataataacatacaaaaattaatcaaactatccaaatcattgcaagccatgagtggaacaggaagctatataagtgccttcaaatcattaggaagattgatggatatatcatcagacatcaaaaagtatgagtcattctgcggaaaattaaaatctttggcaaggtctagcgtaaagaaactcgacaggaaaatagaaccggtacaaattggaacagcaactgtcttatgggaacaacaatttaaattagatacagatgtcataaaaagagaagacagaatacatttaatgaaagattatttcggaattggtaaacacaagtctttttcaaaaaagctaaacaatgacataaataccgataagcctaaaatattgaattttgacaatgacgatatagttaggaaatgcaaagataaatataatcaagtcacacataacttgtctcaagttaatgaattagacaagattggaaattacctagagcatttttcagctaaaattagtgcctgcagtgtagaaatgtgggactttatatataatacgactaaaactaagtactggcaatgcatcaacgactactctaccctaatgaaaaacatgctagctgtttcccaatataataggcacaatacctttaggattgtctcatgtgcaaataacaatgtatttggcttagtgatgccaagctcagacataaaaacaaaaaaagcaacattagtctatgcaataatagctctccacaatgaagagacagagatagcagaacttggttcactctattccactttcaagacaacaacaggctatatttcaatatcgaaagcttttaggctagataaagaaaggtgccagcgcatagtgtcctctccaggcttatttcttatgacaagctgtctattattcaatggtaataagagtctagagtttgataagttactaggcttttcattttttacatcgatatcgattacaaaagctatgctctctcttactgagccttcacgctatatgatcatgaattcattggcagtttctagccatgtaaaagagtatatatctgaaaaattttctccttatacaaaaacagcattttctgtagtgatgacagatttgattaaaaaaggttgctattcagcatatgaacagaggaaaaaggtccaaataagggatataaagttaacagactacgatataacacagaaaggggtagattccaaaagagatcttaaatccatttggttcccgggaaaggtaaatttaaaagaatacttgaaccagatttatttaccattttattttaattccaaaggattgcatgaaaagcatcatgttttaatagatttggctaaaacagtgctagaaatcgaaaaagagcaaagagaatcattacccgagccatggtcagagatacctgctaagcagactgtcaacttaaacattttgatttactcaattgcaaggaatctgaacttagatacttcaagacataattttgtgaggagccgggtggaaaatgcaaataactttaacagatctataacaacaatatccacctttaccagctcgaaatcatgcattaaaattggtgattttgaggaagagaaaaagaagaaaacaaaaaatgatgcaaagaaactagcaaaagatatttctaaattaactatagccaacccagcattcttagatgaaatcacaaatgaacatgagataagacactcaacttacgaggatttgaaacaatctatcccagattacacagactatatgtctgtaaaagtttttgatagactatatgagaagattactactaacgaaataagtgataaagaaacagtcaagttgattctagagactatgaagaagcataaaatattttactttggattcttcaacaaaggacaaaaaacagctaaagatagagaaatatttttaggtgaattcgaggcaaaaatgtgcctgtaccttgttgaaagaatagccaaagagagatgcaaattaaacccagaagaaatgataagcgaaccaggcgactccaagttacgagtattggaaaagcaatcagaagatgaaattaggtatatcagcaacacaataaagacattgggaaatgccatagaaaacctgcaatccgggtctttaaattgggcagatatatgtgaaagtaaggcacgagggcttaaaatagaaataaatgctgatatgtctaaatggagtgcccaagatgtgcttttcaagtatttctggctgatagtacttgatcctatcttatatcctgctgagaggaagagaataatttattttctatgtaattacatgcaaaaaaggcttataatgcctgatgaattgctcactacgatattggaccagagggttccttattcaaatgatataattggggtgatgacaaacaattatagatccaacacagtagaaataaagcgaaactggcttcaaggcaatttaaattatacaagtagttacttgcacagctgtagtatgtctgtatataaagatataataagggaagcagcaacattattagagggggaagcccttgtgaattcaatggtacattctgatgataaccaaacatccatatgtatggtgcaaaacaagttgccagatgacaatgtaattgaattttgcatcaagatattcgagaaaatatgtttaacttttggaaatcaggcaaacatgaaaaagacatacctaaccaatttcatcaaggaattcgtttctttatttaatatacatggggagccattctctatatacgggaggtttttgcttacagcagtaggggactgtgcctatctggggccttatgaagatttagcaagtaggctatctgcaacacaaaccgctataaagcatggctgcccaccatcactggcatgggtatccattgctttgaancactggataactcacaccacgtataatatgttacctggccaaaataatgacccattaccattcttccctaccaacaatagaaatgaaataccagtggagatgtgcggaatactagaaagtgacttatcaacaattgcactaaccggtttagaagcgggaaatgtcacgtttctaacaaatatagcaagaaaactatcatctccaatcttgcaaagagaaagtatccaagaccaatacaattctatagaaaaatgggacctaagtaggttatcacagattgacattctgaggcttaaaatgcttaggtacatatctcttgatagttcggtcacatctgatgatggtatgggggagaccagtgaaatgagatcgcgatcgcttttaacacctcgtaaattcacaacaagtgggtcactcaatagacttaaatcgtataaagattttcaaaatataataacagatgaggataagacaaacgagctatttgagaatttcattaggcatccagagttattggtcacaaaaggcgaaacatttgaagaatttgtcaatacaatattatttaggtataattcaaagaaattcaaagaatctctgtcgatacaaaatccagcacaactctttattgagcaaatattattttccaacaaaccaataattgattacactagcatacatgataagatttttggattgcaagatatgccaggaatcgaagaactagatacaatcataggccgcaaaacatttgttgaaagttatgtccagattgtagatgatttaagcaacttaacactggatattaatgatgtcaagactatatttgccttctgtctcatgaatgatccactactaattacatctgctaataacataataatgtctgttaaagggcatagccaagaaagaataggacaatcagcatgcaaaatgccagaggtcaggagtctgaagcttatacattattcgccagcagttgttttgagagcctatgtgagagggccaacaaatgtgccaaatgtagatatagacgagcttgcgagggatctatctcatctggaagatttcatacaaagcacaaaactcagagagaatatgagagagagaatagaaataaatgagaaacggcatttaggaagagatttcaagtttgaaatcaaagaattgactagattttaccaagtgtgttatgattatataaaatctacagaacataaaattaaggtattcatattgccatacaaagttttcacatcaattgaattctgtggcgcactgacagggaacttaataaatgacaaattgtggtatataacacattactt-aaaaaatatagtgtccactacacacaaggcacaaatttcgtcctcacctgaattggaattgcaaatagctgatgaagcactgaggctaatagcacactttgccgatactttcttggcatctgaatcaagaattcaatttctgaaaaaggttatcgaagaattcacatacaaagggatacctgtaaaacatttatattccaaaataaagaattccaagttaagggtcaaattcttagggatccttttgtggttggatgacctaacacaaaatgatttggataagtttgatgcagataaatcagacgaaaagattatatggaataactggcaggtatcaagagatatgaacactggaccaatagatttaatgataagtggctattccaggcaactgcggatcacaggggaagatgataaattgattgctgctgaattgcaggtcactagattgtcagaagatttgatttacagacacggccaggcaatgttaaataaaccgcacggattgaagcttgaaaagatgcagcctgtaactgagatgtctaaacaactacattatatcgttttccagcagaggtcaagaaagcggtacttctattctatattgcccacccaaataattgaagatcataattctagaatcgaatcatctaggttaaacagagattcaaaatgggttcctgtgtgtcctgttgcagtatcaaaactctatcagcaaggacgacctatactttccaaggttaagaatctgaatatgcagactcattcactttctagaatacaggttaatgtggatgaatatgccattacaagaagagcgcattttcagaagatgcctttctttgaaggaccatccatcccttctggtggcatggatctatcagagttaatgaaatccacatccttattgagcttaaattatgacaatataaaaaatgcttctttattggatatgtctagagtattcaagtgcaatggcagtgaaaatgaccaaatggcttttgagttcctgtcagatgaaattctagagcaagacgtagttgaagaaatagaatgcaatcctatattttctatcagttatacaaaaagaggagaat-ccaatatgacttataaaaatgctttccacaaagctttaatctcagaatgtgacaaatttgaagaagcattcgactttcttgacatggggttttgctcgaacgagaaccttagtattttagaggaaatacattggattatcagttatttgaagacgaatcagtggtccacagaactagacaattgtattcatatgtgtatgtataggaatgggtatgatgcagagtatcatagatttgatataccttctaaattcctcaaagacccgataaaccgaacagtaaattggacagaggttattgaatttatactattaattgaagatttccaaacaaaaattgagccatggtcgagtatgaagtcacatttctgttcaaaagcacacagtgtagcattagagtgcatgaaaagcgagaaaagatcactggcagaatttgta
>PP154040/Brazil/2023-05-10
actacttttctcgagaattttgcagagctgcaaaccttgagtatagaaatgatgttcctgctgaggatatttgtgctgaagtccttgatggttacaaagcaaggaaagtgcgcttttgcacacctgataattacttactacacgacgggaaaatgtatataatagatttcaaagtgtctgtggatgatcggtcttccagaattacaagagagaaatacaatgaaatttttggagaagtgttcaacccagaaggtgtggactttgaaatcgttattatcaggttggatccttcaaatatggctatacatgttgactctcgagatttcatgaatacaatcggaccaatcacgctaaacattagtatgcaatggttttttgatatgaaagacttcttatttggcaaattccgggatgatgataaattccatgctataataagccaaggagaattcacaatgacattgccatggatcgaagaagatactccagaattgcttgctcatcctatatacaatgagttcatgaattcaatgccagagtcagaacaggccctgttcaaagaagcattggaattcaaatcattcggagcagaaaaatggaatattttcttaaagggagtgatgtctaagtatggtgaatattataaagaatttaccaaaggacatgcccaatccatattcttggcaacaggggactaccccaaaccagataaggaccaaatttcagctggctggcgagagatggtaagtagagtgagctctgaacgtgacatgtcaaatgacataaatcaggaaaaaccaagcatacattttatatgggcacaaaatgactcaagtagcaataataacatacaaaaattaatcaaactatccaaatcattgcaagccatgagtggaacaggaagctatataagtgccttcaaatcattaggaagattgatggatatatcatcagacatcaaaaagtatgagtcattctgcggaaaattaaaatctttggcaaggtctagcgtaaagaaactcgacaggaaaatagaaccggtacaaattggaacagcaactgtcttatgggaacaacaatttaaattagatacagatgtcataaaaagagaagacagaatacatttaatgaaagattatttcggaattggtaaacacaagtctttttcaaaaaagctaaacaatgacataaataccgataagcctaaaatattgaattttgacaatgacgatatagttaggaaatgcaaagataaatataatcaagtcacacataacttgtctcaagttaatgaattagacaagattggaaattacctagagcatttttcagctaaaattagtgcctgcagtgtagaaatgtgggactttatatataatacgactaaaactaagtactggcaatgcatcaacgactactctaccctaatgaaaaacatgctagctgtttcccaatataataggcacaatacctttaggattgtctcatgtgcaaataacaatgtatttggcttagtgatgccaagctcagacataaaaacaaaaaaagcaacattagtctatgcaataatagctctccacaatgaggagacagagatagcagaacttggttcactctattccactttcaagacaacaacaggctatatttcaatatcgaaagcttttaggctagataaagaaaggtgccagcgcatagtgtcctctccaggcttatttcttatgacaagctgcctattattcaatggtaataagagtctagagtttgataagttactaggcttttcattttttacatcaatatcgattacaaaagctatgctctctcttactgagccttcacgctatatgatcatgaattcattggcagtttctagccatgtaaaagagtatatatctgaaaaattttctccttatacaaaaacagcattttctgtagtgatgacagatttgattaaaaaaggttgctattcagcatatgaacagaggaaaaaggtccaaataagggatataaagttaacagactacgatataacacagaaaggggtagattccaaaagagatcttaaatccatttggttcccgggaaaggtaaatttaaaagaatacttgaaccagatttatttaccattttattttaattccaaaggattgcatgaaaagcatcatgttttaatagatttggctaaaacagtgctagaaatcgaaaaagagcaaagagaatcattacctgagccatggtcagagatacctgctaagcagactgtcaacttaaacattttgatttactcaattgcaaggaatttgaacttagatacttcaagacataattttgtgaggagccgggtggaaaatgcaaataactttaacagatctataacaacaatatccacctttaccagctcgaaatcatgcattaaaattggtgattttgaggaagagaaaaagaagaaaacaaaaaatgatgcaaagaaactagcaaaagatatttctaaattaactatagccaacccagcattcttagatgaaatcacaaatgaacatgagataagacactcaacttacgaggatttgaaacaatctatcccagattacacagactatatgtctgtaaaagtttttgatagactatatgagaagattactactaacgaaataagtgataaagaaacagtcaagttgattctagagactatgaagaagcataaaatattttactttggattcttcaacaaaggacaaaaaacagctaaagatagagaaatatttttaggtgaattcgaggcaaaaatgtgcctgtaccttgttgaaagaatagccaaagagagatgcaaattaaacccagaagaaatgataagcgaaccaggcgactctaagttacgagtattggaaaagcaatcagaagatgaaattaggtatatcagcaacacaataaagacattgggaaatgccatagaaaacctgcaatccgggtctttaaattgggcagatatatgtgaaagtaaggcacgagggcttaaaatagaaataaatgctgatatgtctaaatggagtgcccaagatgtgcttttcaagtatttctggctgatagtacttgatcctatcttatatcctgctgagaggaagagaataatttattttctatgtaattacatgcaaaaaaggcttataatgcctgatgaattgctcactacgatattggaccagagggttccttattcaaatgatataattggggtgatgacaaacaattatagatccaacacagtagaaataaagcgaaactggcttcaaggcaatttaaattatacaagtagttacttgcacagctgtagtatgtctgtatataaagatataataagggaagcagcaacattattagagggggaagcccttgtgaattcaatggtacattctgatgataaccaaacatccatatgtatggtgcaaaacaagttgccagatgacaatgtaattgaattttgcatcaagatattcgagaaaatatgtttaacttttggaaatcaggcaaacatgaaaaagacatacctaaccaatttcatcaaggaattcgtttctttatttaatatacatggggagccattctctatatacgggaggtttttgcttacagcagtaggggactgtgcctatctggggccttatgaagatttagcaagtaggctatctgcaacacaaaccgctataaagcatggctgcccaccatcactggcatgggtatccattgctttgaatcactggataactcacaccacgtataatatgttacctggccaaaataatgacccattaccattcttccctaccaacaatagaaatgaaataccagtggagatgtgcggaatactagaaagtgacttatcaacaattgcactaaccggtttagaagcgggaaatgtcacgtttctaacaaatatagcaagaaaactatcatctccaatcttgcaaagagaaagtatccaagaccaatacaattctatagaaaaatgggacctaagtaggttatcacagattgacattctgaggcttaaaatgcttaggtacatatctcttgatagttcggtcacatctgatgatggtatgggggagaccagtgaaatgagatcgcgatcgcttttaacacctcgtaaattcacaacaagtgggtcactcaatagacttaaatcgtataaagattttcaaaatataataacagatgaggataagacaaacgagctatttgagaatttcattaggcatccagagttattggtcacaaaaggcgaaacatttgaagaatttgtcaatacaatattatttaggtataattcaaagaaattcaaagaatctctgtcgatacaaaatccagcacaactctttattgagcaaatattattttccaacaaaccaataattgattacactagcatacatgataagatttttggattgcaagatatgccaggaatcgaagaactagatacaatcataggccgcaaaacatttgttgaaagttatgtccagattgtagatgatttaagcaacttaacactggatattaatgatgtcaagactatatttgccttctgtctcatgaatgatccactactaattacatctgctaataacataataatgtctgttaaagggcatagccaagaaagaataggacaatcagcatgcaaaatgccagaggtcaggagtctgaagcttatacattattcgccagcagttgttttgagagcctatgtgagagggccaacaaatgtgccaaatgtagatatagacgagcttgcgagggatctatctcatctggaagatttcatacaaagcacaaaactcagagagaatatgagagagagaatagaaataaatgagaaacggcatttaggaagagatttcaagtttgaaatcaaagaattgactagattttaccaagtgtgttatgattatataaaatctacagaacataaaattaaggtattcatattgccatacaaagttttcacatcaattgaattctgtggcgcactgacagggaacttaataaatgacaaattgtggtatataacacattactt-aaaaaatatagtgtccactacacacaaggcacaaatttcgtcctcacctgaattggaattgcaaatagctgatgaagcactgaggctaatagcacactttgccgatactttcttggcatctgaatcaagaattcaatttctgaaaaaggttatcgaagaattcacatacaaagggatacctgtaaaacatttatattccaaaataaagaattccaagttaagggtcaaattcttagggatccttttgtggttggatgacctaacacaaaatgatttggataagtttgatgcagataaatcagacgaaaagattatatggaataactggcaggtatcaagagatatgaacactggaccaatagatttaatgataagtggctattccaggcaactgcggatcacaggggaagatgataaattgattgctgctgaattgcaggtcactagattgtcagaagatttgatttacagacacggccaggcaatgttaaataaaccgcacggattgaagcttgaaaagatgcagcctgtaactgagatgtctaaacaactacattatatcgttttccagcagaggtcaagaaagcggtacttctattctatattgcccacccaaataattgaagatcataattctagaatcgaatcatctaggttaaacagagattcaaaatgggttcctgtgtgtcctgttgcagtatcaaaactctatcagcaaggacgacctatactttccaaggttaagaatctgaatatgcagactcattcactttctagaatacaggttaatgtggatgaatatgccattacaagaagagcgcattttcagaagatgcctttctttgaaggaccatccatcccttctggtggcatggatctatcagagttaatgaaatccacatccttattgagcttaaattatgacaatataaaaaatgcttctttattggatatgtctagagtattcaagtgcaatggcagtgaaaatgaccaaatggcttttgagttcctgtcagatgaaattctagagcaagacgtagttgaagaaatagaatgcaatcctatattttctatcagttatacaaaaagaggagaat-ccaatatgacttataaaaatgctttccacaaagctttaatctcagaatgtgacaaatttgaagaagcattcgactttcttgacatggggttttgctcgaacgagaaccttagtattttagaggaaatacattggattatcagttatttgaagacgaatcagtggtccacagaactagacaattgtattcatatgtgtatgtataggaatgggtatgatgcagagtatcatagatttgatataccttctaaattcctcaaagacccgataaaccgaacagtaaattggacagaggttattgaatttatactattaattgaagatttccaaacaaagattgagccatggtcgagtatgaagtcacatttctgttcaaaagcacacagtgtagcattagagtgcatgaaaagcgagaaaagatcactggcagaatttgta
>LET-2230/Colombia/2024-03-21
actacttttctcgagaattttgcagagctgcaaaccttgagtatagaaatgatgttcctgctgaggatatttgtgctgaagtccttgatggttacaaagcaaggaaagtgcgcttttgcacacctgataattacttactacacgacgggaaaatgtatataatagatttcaaagtgtctgtggatgatcggtcttccagaattacaagagagaaatacaatgaaatttttggagaagtgttcaacccagaaggtgtggactttgaaatcgttattatcaggttggatccttcaaatatggctatacatgttgactctcgagatttcatgaatacaatcggaccaatcacgctaaacattagtatgcaatggttttttgatatgaaagacttcttatttggcaaattccgggatgatgataaattccatgctataataagccaaggagaattcacaatgacattgccatggatcgaagaagatactccagaattgcttgcccatcctatatacaatgagttcatgaattcaatgccagagtcagaacaggccctgttcaaagaagcattggaattcaaatcattcggagcagaaaaatggaatattttcttaaagggagtgatgtctaagtatggtgaatattataaagaatttaccaaaggacatgcccaatccatattcttggcaacaggggactaccccaaaccagataaggaccaaatttcagctggctggcgagagatggtaagtagagtgagctctgaacgtgacatgtcaaatgacataaatcaggaaaaaccaagcatacattttatatgggcacaaaatgactcaagtagcaataataacatacaaaaattaatcaaactatccaaatcattgcaagccatgagtggaacaggaagctatataagtgccttcaaatcattaggaagattgatggatatatcatcagacatcaaaaagtatgagtcattctgcggaaaattaaaatctttggcaaggtctagcgtaaagaaactcgacaggaaaatagaaccggtacaaattggaacagcaactgtcttatgggaacaacaatttaaattagatacggatgtcataaaaagagaagacagaatacatttaatgaaagattatttcggaattggtaaacacaagtctttttcaaaaaagctaaacaatgacataaataccgataagcctaaaatattgaattttgacaatgacgatatagttaggaaatgcaaagataaatataatcaagtcacacataacttgtctcaagttaatgaattagacaagattggaaattacctagagcatttttcagctaaaattagtgcctgcagtgtagaaatgtgggactttatatataatacgactaaaactaagtactggcaatgcatcaacgactactctaccctaatgaaaaacatgctagctgtttcccaatataataggcacaatacctttaggattgtctcatgtgcaaataacaatgtatttggcttagtgatgccaagctcagacataaaaacaaaaaaagcaacattagtctatgcaataatagctctccacaatgaggagacagagatagcagaacttggttcactctattccactttcaagacaacaacaggctatatttcaatatcgaaagcttttaggctagataaagaaaggtgccagcgcatagtgtcctctccaggcttatttcttatgacaagctgtctattattcaatggtaataagagtctagagtttgataagttactaggcttttcattttttacatcaatatcgattacaaaagctatgctctctcttactgagccttcacgctatatgatcatgaattcattggcagtttctagccatgtaaaagagtatatatctgaaaaattttctccttatacaaaaacagcattttctgtagtgatgacagatttgattaaaaaaggttgctattcagcatatgaacagaggaaaaaggtccaaataagggatataaagttaacagactacgatataacacagaaaggggtagattccaaaagagatcttaaatccatttggttcccgggaaaggtaaatttaaaagaatacttgaaccagatttatttaccattttattttaattccaaaggattgcatgaaaagcatcatgttttaatagatttggctaaaacagtgctagaaatcgaaaaagagcaaagagaatcattacccgagccatggtcagagatacctgctaagcagactgtcaacttaaacattttgatttactcaattgcaaggaatttgaacttagatacttcaagacataattttgtgaggagccgggtggaaaatgcaaataactttaacagatctataacaacaatatccacctttaccagctcgaaatcatgcattaaaattggtgattttgaggaagagaaaaagaagaaaacaaaaaatgatgcaaagaaactagcaaaagatatttctaaattaactatagccaacccagcgttcttagatgaaatcacaaatgaacatgagataagacactcaacttacgaggatttgaaacaatctatcccagattacacagactatatgtctgtaaaagtttttgatagactatatgagaagattactactaacgaaataagtgataaagaaacagtcaagttgattctagagactatgaagaagcataaaatattttactttggattcttcaacaaaggacaaaaaacagctaaagatagagaaatatttttaggtgaattcgaggcaaaaatgtgcctgtaccttgttgaaagaatagccaaagagagatgcagattaaacccagaagaaatgataagcgaaccaggcgactctaagttacgagtattggaaaagcaatcagaagatgaaattaggtatatcagcaacacaataaagacattgggaaatgccatagaaaacctgcaatccgggtctttaaattgggcagatatatgtgaaagtaaggcacgagggcttaaaatagaaataaatgctgatatgtctaaatggagtgcccaagatgtgcttttcaagtatttctggctgatagtacttgatcctatcttatatcctgctgagaggaagagaataatttattttctatgtaattacatgcaaaaaaggcttataatgcctgatgaattgctcactacgatattggaccagagggttccttattcaaatgatataattggggtgatgacaaacaattatagatccaacacagtagaaataaagcgaaactggcttcaaggcaatttaaattatacaagtagttacttgcacagctgtagtatgtctgtatataaagatataataagggaagcagcaacattattagagggggaagcccttgtgaattcaatggtacattctgatgataaccaaacatccatatgtatggtgcaaaacaagttgccagatgacaatgtaattgaattttgcatcaagatattcgagaaaatatgtttaacttttggaaatcaggcaaacatgaaaaagacatacctaaccaatttcatcaaggaattcgtttctttatttaatatacatggggagccattctctatatacgggaggtttttgcttacagcagtaggggactgtgcctatctggggccttatgaagatttagcaagtaggctatctgcaacacaaaccgctataaagcatggctgcccaccatcactggcatgggtatccattgctttgaatcactggataactcacaccacgtataatatgttacctggccaaaataatgacccattaccattcttccctaccaacaatagaaatgaaataccagtggagatgtgtggaatactagaaagtgacttatcaacaattgcactaaccggtttagaagcgggaaatgtcacgtttctaacaaatatagcaagaaaactatcatctccaatcttgcaaagagaaagtatccaagaccaatacaattctatagaaaaatgggacctaagtaggttatcacagattgacattctgaggcttaaaatgcttaggtacatatctcttgatagttcggtcacatctgatgatggtatgggggagaccagtgaaatgagatcgcgatcgcttttaacacctcgtaaattcacaacaagtgggtcactcaatagacttaaatcgtataaagattttcaaaatataataacagatgaggataagacaaacgagctatttgagaatttcattaggcatccagagttattggtcacaaaaggcgaaacatttgaagaatttgtcaatacaatattatttaggtataattcaaagaaattcaaagaatctctgtcgatacaaaatccagcacaactctttattgagcaaatattattttccaacaaaccaataattgattacactagcatacatgataagatttttggattgcaagatatgccaggaatcgaagaactagatacaatcataggccgcaaaacatttgttgaaagttatgtccagattgtagatgatttaagcaacttaacactggatattaatgatgtcaagactatatttgccttctgtctcatgaatgatccactactaattacatctgctaataacataataatgtctgttaaagggcatagccaagaaagaataggacaatcagcatgcaaaatgccagaggtcaggagtctgaagcttatacattattcgccagcagttgttttgagagcctatgtgagagggccaacaaatgtgccaaatgtagatatagacgagcttgcgagggatctatctcatctggaagatttcatacaaagcacaaaactcagagagaatatgagagagagaatagaaataaatgagaaacggcatttaggaagagatttcaagtttgaaatcaaagaattgactagattttaccaagtgtgttatgattatataaaatctacagaacataaaattaaggtattcatattgccatacaaagttttcacatcaattgaattctgtggcgcactgacagggaacttaataaatgacaaattgtggtatataacacattactt-aaaaaatatagtgtccactacacacaaggcacaaatttcgtcctcacctgaattggaattgcaaatagctgatgaagcactgaggctaatagcacactttgccgatactttcttggcatctgaatcaagaattcaatttctgaaaaaggttatcgaagaattcacatacaaagggatacctgtaaaacatttatattccaaaataaagaattccaagttaagggtcaaattcttagggatccttttgtggttggatgacctaacacaaaatgatttggataagtttgatgcagataaatcagacgaaaagattatatggaataactggcaggtatcaagagatatgaacactggaccaatagatttaatgataagtggctattccaggcaactgcggatcacaggggaagatgataaattgattgctgctgaattgcaggtcactagattgtcagaagatttgatttacagacacggccaggcaatgttaaataaaccgcacggattgaagcttgaaaagatgcagcctgtaactgagatgtctaaacaactacattatatcgttttccagcagaggtcaagaaagcggtacttctattctatattgcccacccaaataattgaagatcataattctagaatcgaatcatctaggttaaacagagattcaaaatgggttcctgtgtgtcctgttgcagtatcaaaactctatcagcaaggacgacctatactttccaaggttaagaatctgaatatgcagactcattcactttctagaatacaggttaatgtggatgaatatgccattacaagaagagcgcattttcagaagatgcctttctttgaaggaccatccatcccttctggtggcatggatctatcagagttaatgaaatccacatccttattgagcttaaattatgacaatataaaaaatgcttctttattggatatgtctagagtattcaagtgcaatggcagtgaaaatgaccaaatggcttttgagttcctgtcagatgaaattctagagcaagacgtagttgaagaaatagaatgcaatcctatattttctatcagttatacaaaaagaggagaat-ccaatatgacttataaaaatgctttccacaaagctttaatctcagaatgtgacaaatttgaagaagcattcgactttcttgacatggggttttgctcgaacgagaaccttagtattttagaggaaatacattggattatcagttatttgaagacgaatcagtggtccacagaactagacaattgtattcatatgtgtatgtataggaatgggtatgatgcagagtatcatagatttgatataccttctaaattcctcaaagacccgataaaccgaacagtaaattggacagaggttattgaatttatactattaattgaagatttccaaacaaagattgagccatggtcgagtatgaagtcacatttctgttcaaaagcacacagtgtagcattagagtgcatgaaaagcgagaaaagatcactggcagaatttgta
>PP153976/Brazil/2023-01-25
actacttttctcgagaattttgcagagctgtaaaccttgagtatagaaatgatgttcctgctgaggatatttgtgctgaagtccttgatggttacaaagcaaggaaagtgcgcttttgcacacctgataattacttactacacgacgggaaaatgtatataatagatttcaaagtgtctgtggatgatcggtcttccagaattacaagagagaaatacaatgaaatttttggagaagtgttcaacccagaaggtgtggactttgaaatcgttattatcaggttggatccttcaaatatggctatacatgttgactctcgagatttcatgaatacaatcggaccaatcacgctaaacattagtatgcaatggttttttgatatgaaagacttcttatttggcaaattccgggatgatgataaattccatgctataataagccaaggagaattcacaatgacattgccatggatcgaagaagatactccagaattgcttgctcatcctatatacaatgagttcatgaattcaatgccagagtcagaacaggccctgttcaaagaagcattggaattcaaatcattcggagcagaaaaatggaatattttcttaaagggagtgatgtctaagtatggtgaatattataaagaatttaccaaaggacatgcccaatccatattcttggcaacaggggactaccccaaaccagataaggaccaaatttcagctggctggcgagagatggtaagtagagtgagctctgaacgtgacatgtcaaatgacataaatcaggaaaaaccaagcatacattttatatgggcacaaaatgactcaagtagcaataataacatacaaaaattaatcaaactatccaaatcattgcaagccatgagtggaacaggaagctatataagtgccttcaaatcattaggaagattgatggatatatcatcagacatcaaaaagtatgagtcattctgcggaaaattaaaatctttggcaaggtctagcgtaaagaaactcgacaggaaaatagaaccggtacaaattggaacagcaactgtcttatgggaacaacaatttaaattagatacggatgtcataaaaagagaagacagaatacatttaatgaaagattatttcggaattggtaaacacaagtctttttcaaaaaagctaaacaatgacataaataccgataagcctaaaatattgaattttgacaatgacgatatagttaggaaatgcaaagataaatataatcaagtcacacataacttgtctcaagttaatgaattagataagattggaaattacctagagcatttttcagctaaaattagtgcctgcagtgtagaaatgtgggactttatatataatacgactaaaactaagtactggcaatgcatcaacgactactctaccctaatgaaaaacatgctagctgtttcccaatataataggcacaatacctttaggattgtctcatgtgcaaataacaatgtatttggcttagtgatgccaagctcagacataaaaacaaaaaaagcaacattagtctatgcaataatagctctccacaatgaggagacagagatagcagaacttggttcactctattccactttcaagacaacaacaggctatatttcaatatcgaaagcttttaggctagataaagaaaggtgccagcgcatagtgtcctctccaggcttatttcttatgacaagctgcctattattcaatggtaataagagtctagagtttgataagttactaggcttttcattttttacatcaatatcgattacaaaagctatgctctctcttactgagccttcacgctatatgatcatgaattcattggcagtttctagccatgtaaaagagtatatatctgaaaaattttctccttatacaaaaacagcattttctgtagtgatgacagatttgattaaaaaaggttgctattcagcatatgaacagaggaaaaaggtccaaataagggatataaagttaacagactacgatataacacagaaaggggtagattccaaaagagatcttaaatccatttggttcccgggaaaggtaaatttaaaagaatacttgaaccagatttatttaccattttattttaattccaaaggattgcatgaaaagcatcatgttttaatagatttggctaaaacagtgctagaaatcgaaaaagagcaaagagaatcattacctgagccatggtcagagatacctgctaagcagactgtcaacttaaacattttgatttactcaattgcaaggaatttgaacttagatacttcaagacataattttgtgaggagccgggtggaaaatgcaaataactttaacagatctataacaacaatatccacctttaccagctcgaaatcatgcattaaaattggtgattttgaggaagagaaaaagaagaaaacaaaaaatgatgcaaagaaactagcaaaagatatttctaaattaactatagccaacccagcattcttagatgaaatcacaaatgaacatgagataagacactcaacttacgaggatttgaaacaatctatcccagattacacagactatatgtctgtaaaagtttttgatagactatatgagaagattactactaacgaaataagtgataaagaaacagtcaagttgattctagagactatgaagaagcataaaatattttactttggattcttcaacaaaggacaaaaaacagctaaagatagagaaatatttttaggtgaattcgaggcaaaaatgtgcctgtaccttgttgaaagaatagccaaagagagatgcaaattaaacccagaagaaatgataagcgaaccaggcgactctaagttacgagtattggaaaagcaatcagaagatgaaattaggtatatcagcaacacaataaagacattgggaaatgccatagaaaacctgcaatccgggtctttaaattgggcagatatatgtgaaagtaaggcacgagggcttaaaatagaaataaatgctgatatgtctaaatggagtgcccaagatgtgcttttcaagtatttctggctgatagtacttgatcctatcttatatcctgctgagaggaagagaataatttattttctatgtaattacatgcaaaaaaggcttataatgcctgatgaattgctcactacgatattggaccagagggttccttattcaaatgatataattggggtgatgacaaacaattatagatccaacacagtagaaataaagcgaaactggcttcaaggcaatttaaattatacaagtagttacttgcacagctgtagtatgtctgtatataaagatataataagggaagcagcaacattattagagggggaagcccttgtgaattcaatggtacattctgatgataaccaaacatccatatgtatggtgcaaaacaagttgccagatgacaatgtaattgaattttgcatcaagatattcgagaaaatatgtttaacttttggaaatcaggcaaacatgaaaaagacatacctaaccaatttcatcaaggaattcgtttctttatttaatatacatggggagccattctctatatacgggaggtttttgcttacagcagtaggggactgtgcctatctggggccttatgaagatttagcaagtaggctatctgcaacacaaaccgctataaagcatggctgcccaccatcactggcatgggtatccattgctttgaatcactggataactcacaccacgtataatatgttacctggccaaaataatgacccattaccattcttccctaccaacaatagaaatgaaataccagtggagatgtgcggaatactagaaagtgacttatcaacaattgcactaaccggtttagaagcgggaaatgtcacgtttctaacaaatatagcaagaaaactatcatctccaatcttgcaaagagaaagtatccaagaccaatacaattctatagaaaaatgggacctaagtaggttatcacagattgacattctgaggcttaaaatgcttaggtacatatctcttgatagttcggtcacatctgatgatggtatgggggagaccagtgaaatgagatcgcgatcgcttttaacacctcgtaaattcacaacaagtgggtcactcaatagacttaaatcgtataaagattttcaaaatataataacagatgaggataagacaaacgagctatttgagaatttcattaggcatccagagttattggtcacaaaaggcgaaacatttgaagaatttgtcaatacaatattatttaggtataattcaaagaaattcaaagaatctctgtcgatacaaaatccagcacaactctttattgagcaaatattattttccaacaaaccaataattgattacactagcatacatgataagatttttggattgcaagatatgccaggaatcgaagaactagatacaatcataggccgcaaaacatttgttgaaagttatgtccagattgtagatgatttaagcaacttaacactggatattaatgatgtcaagactatatttgccttctgtctcatgaatgatccactactaattacatctgctaataacataataatgtctgttaaagggcatagccaagaaagaataggacaatcagcatgcaaaatgccagaggtcaggagtctgaagcttatacattattcgccagcagttgttttgagagcctatgtgagagggccaacaaatgtgccaaatgtagatatagacgagcttgcgagggatctatctcatctggaagatttcatacaaagcacaaaactcagagagaatatgagagagagaatagaaataaatgagaaacggcatttaggaagagatttcaagtttgaaatcaaagaattgactagattttaccaagtgtgttatgattatataaaatctacagaacataaaattaaggtattcatattgccatacaaagttttcacatcaattgaattctgtggcgcactgacagggaacttaataaatgacaaattgtggtatataacacattactt-aaaaaatatagtgtccactacacacaaggcacaaatttcgtcctcacctgaattggaattgcaaatagctgatgaagcactgaggctaatagcacactttgccgatactttcttggcatctgaatcaagaattcaatttctgaaaaaggttatcgaagaattcacatacaaagggatacctgtaaaacatttatattccaaaataaagaattccaagttaagggtcaaattcttagggatccttttgtggttggatgacctaacacaaaatgatttggataagtttgatgcagataaatcagacgaaaagattatatggaataactggcaggtatcaagagatatgaacactggaccaatagatttaatgataagtggctattccaggcaactgcggatcacaggggaagatgataaattgattgctgctgaattgcaggtcactagattgtcagaagatttgatttacagacacggccaggcaatgttaaataaaccgcacggattgaagcttgaaaagatgcagcctgtaactgagatgtctaaacaactacattatatcgttttccagcagaggtcaagaaagcggtacttctattctatattgcccacccaaataattgaagatcataattctagaatcgaatcatctaggttaaacagagattcaaaatgggttcctgtgtgtcctgttgcagtatcaaaactctatcagcaaggacgacctatactttccaaggttaagaatctgaatatgcagactcattcactttctagaatacaggttaatgtggatgaatatgccattacaagaagagcgcattttcagaagatgcctttctttgaaggaccatccatcccttctggtggcatggatctatcagagttaatgaaatccacatccttattgagcttaaattatgacaatataaaaaatgcttctttattggatatgtctagagtattcaagtgcaatggcagtgaaaatgaccaaatggcttttgagttcctgtcagatgaaattctagagcaagacgtagttgaagaaatagaatgcaatcctatattttctatcagttatacaaaaagaggagaat-ccaatatgacttataaaaatgctttccacaaagctttaatctcagaatgtgacaaatttgaagaagcattcgactttcttgacatggggttttgctcgaacgagaaccttagtattttagaggaaatacattggattatcagttatttgaagacgaatcagtggtccacagaactagacaattgtattcatatgtgtatgtataggaatgggtatgatgcagagtatcatagatttgatataccttctaaattcctcaaagacccgataaaccgaacagtaaattggacagaggttattgaatttatactattaattgaagatttccaaacaaagattgagccatggtcgagtatgaagtcacatttctgttcaaaagcacacagtgtagcattagagtgcatgaaaagcgagaaaagatcactggcagaatttgta
>PP154154/Brazil/2023-03-13
actacttttctcgagaattttgcagagctgcaaaccttgagtatagaaatgatgttcctgctgaggatatttgtgctgaagtccttgatggttacaaagcaaggaaagtgcgcttttgcacacctgataattacttactacacgacgggaaaatgtatataatagatttcaaagtgtctgtggatgatcggtcttccagaattacaagagagaaatacaatgaaatttttggagaagtgttcaacccagaaggtgtggactttgaaatcgttattatcaggttggatccttcaaatatggctatacatgttgactctcgagatttcatgaatacaatcggaccaatcacgctaaacattagtatgcaatggttttttgatatgaaagacttcttatttggcaaattccgggatgatgataaattccatgctataataagccaaggagaattcacaatgacattgccatggatcgaagaagatactccagaattgcttgcccatcctatatacaatgagttcatgaattcaatgccagagtcagaacaggccctgttcaaagaagcattggaattcaaatcattcggagcagaaaaatggaatattttcttaaagggagtgatgtctaagtatggtgaatattataaagaatttaccaaaggacatgcccaatccatattcttggcaacaggggactaccccaaaccagataaggaccaaatttcagctggctggcgagagatggtaagtagagtgagctctgaacgtgacatgtcaaatgacataaatcaggaaaaaccaagcatacattttatatgggcacaaaatgactcaagtagcaataataacatacaaaaattaatcaaactatccaaatcattgcaagccatgagtggaacaggaagctatataagtgccttcaaatcattaggaagattgatggatatatcatcagacatcaaaaagtatgagtcattctgcggaaaattaaaatctttggcaaggtctagcgtaaagaaactcgacaggaaaatagaaccggtacaaattggaacagcaactgtcttatgggaacaacaatttaaattagatacggatgtcataaaaagagaagacagaatacatttaatgaaagattatttcggaattggtaaacacaagtctttttcaaaaaagctaaacaatgacataaataccgataagcctaaaatattgaattttgacaatgacgatatagttaggaaatgcaaagataaatataatcaagtcacacataacttgtctcaagttaatgaattagacaagattggaaattacctagagcatttttcagctaaaattagtgcctgcagtgtagaaatgtgggactttatatataatacgactaaaactaagtactggcaatgcatcaacgactactctaccctaatgaaaaacatgctagctgtttcccaatataataggcacaatacctttaggattgtctcatgtgcaaataacaatgtatttggcttagtgatgccaagctcagacataaaaacaaaaaaagcaacattagtctatgcaataatagctctccacaatgaggagacagagatagcagaacttggttcactctattccactttcaagacaacaacaggctatatttcaatatcgaaagcttttaggctagataaagaaaggtgccagcgcatagtgtcctctccaggcttatttcttatgacaagctgtctattattcaatggtaataagagtctagagtttgataagttactaggcttttcattttttacatcaatatcgattacaaaagctatgctctctcttactgagccttcacgctatatgatcatgaattcattggcagtttctagccatgtaaaagagtatatatctgaaaaattttctccttatacaaaaacagcattttctgtagtgatgacagatttgattaaaaaaggttgctattcagcatatgaacagaggaaaaaggtccaaataagggatataaagttaacagactacgatataacacagaaaggggtagattccaaaagagatcttaaatccatttggttcccgggaaaggtaaatttaaaagaatacttgaaccagatttatttaccattttattttaattccaaaggattgcatgaaaagcatcatgttttaatagatttggctaaaacagtgctagaaatcgaaaaagagcaaagagaatcattacccgagccatggtcagagatacctgctaagcagactgtcaacttaaacattttgatttactcaattgcaaggaatttgaacttagatacttcaagacataattttgtgaggagccgggtggaaaatgcaaataactttaacagatctataacaacaatatccacctttaccagctcgaaatcatgcattaaaattggtgattttgaggaagagaaaaagaagaaaacaaaaaatgatgcaaagaaactagcaaaagatatttctaaattaactatagccaacccagcattcttagatgaaatcacaaatgaacatgagataagacactcaacttacgaggatttgaaacaatctatcccagattacacagactatatgtctgtaaaagtttttgatagactatatgagaagattactactaacgaaataagtgataaagaaacagtcaagttgattctagagactatgaagaagcataaaatattttactttggattcttcaacaaaggacaaaaaacagctaaagatagagaaatatttttaggtgaattcgaggcaaaaatgtgcctgtaccttgttgaaagaatagccaaagagagatgcaaattaaacccagaagaaatgataagcgaaccaggcgactctaagttacgagtattggaaaagcaatcagaagatgaaattaggtatatcagcaacacaataaagacattgggaaatgccatagaaaacctgcaatccgggtctttaaattgggcagatatatgtgaaagtaaggcacgagggcttaaaatagaaataaatgctgatatgtctaaatggagtgcccaagatgtgcttttcaagtatttctggctgatagtacttgatcctatcttatatcctgctgagaggaagagaataatttattttctatgtaattacatgcaaaaaaggcttataatgcctgatgaattgctcactacgatattggaccagagggttccttattcaaatgatataattggggtgatgacaaacaattatagatccaatacagtagaaataaagcgaaactggcttcaaggcaatttaaattatacaagtagttacttgcacagctgtagtatgtctgtatataaagatataataagggaagcagcaacattattagagggggaagcccttgtgaattcaatggtacattctgatgataaccaaacatccatatgtatggtgcaaaacaagttgccagatgacaatgtaattgaattttgcatcaagatattcgagaaaatatgtttaacttttggaaatcaggcaaacatgaaaaagacatacctaaccaatttcatcaaggaattcgtttctttatttaatatacatggggagccattctctatatacgggaggtttttgcttacagcagtaggggactgtgcctatctggggccttatgaagatttagcaagtaggctatctgcaacacaaaccgctataaagcatggctgcccaccatcactggcatgggtatccattgctttgaatcactggataactcacaccacgtataatatgttacctggccaaaataatgacccattaccattcttccctaccaataatagaaatgaaataccagtggagatgtgcggaatactagaaagtgacttatcaacaattgcactaaccggtttagaagcgggaaatgtcacgtttctaacaaatatagcaagaaaactatcatctccaatcttgcaaagagaaagtatccaagaccaatacaattctatagaaaaatgggacctaagtaggttatcacagattgacattctgaggcttaaaatgcttaggtacatatctcttgatagttcggtcacatctgatgatggtatgggggagaccagtgaaatgagatcgcgatcgcttttaacacctcgtaaattcacaacaagtgggtcactcaatagacttaaatcgtataaagattttcaaaatataataacagatgaggataagacaaacgagctatttgagaatttcattaggcatccagagttattggtcacaaaaggcgaaacatttgaagaatttgtcaatacaatattatttaggtataattcaaagaaattcaaagaatctctgtcgatacaaaatccagcacaactctttattgagcaaatattattttccaacaaaccaataattgattacactagcatacatgataagatttttggattgcaagatatgccaggaatcgaagaactagatacaatcataggccgcaaaacatttgttgaaagttatgtccagattgtagatgatttaagcaacttaacactggatattaatgatgtcaagactatatttgccttctgtctcatgaatgatccactactaattacatctgctaataacataataatgtctgttaaagggcatagccaagaaagaataggacaatcagcatgcaaaatgccagaggtcaggagtctgaagcttatacattattcgccagcagttgttttgagagcctatgtgagagggccaacaaatgtgccaaatgtagatatagacgagcttgcgagggatctatctcatctggaagatttcatacaaagcacaaaactcagagagaatatgagagagagaatagaaataaatgagaaacggcatttaggaagagatttcaagtttgaaatcaaagaattgactagattttaccaagtgtgttatgattatataaaatctacagaacataaaattaaggtattcatattgccatacaaagttttcacatcaattgaattctgtggcgcactgacagggaacttaataaatgacaaattgtggtatataacacattactt-aaaaaatatagtgtccactacacacaaggcacaaatttcgtcctcacctgaattggaattgcaaatagctgatgaagcactgaggctaatagcacactttgccgatactttcttggcatctgaatcaagaattcaatttctgaaaaaggttatcgaagaattcacatacaaagggatacctgtaaaacatttatattccaaaataaagaattccaagttaagggtcaaattcttagggatccttttgtggttggatgacctaacacaaaatgatttggataagtttgatgcagataaatcagacgaaaagattatatggaataactggcaggtatcaagagatatgaacactggaccaatagatttgatgataagtggctattccaggcaactgcggatcacaggggaagatgataaattgattgctgctgaattgcaggtcactagattgtcagaagatttgatttacagacacggccaggcaatgttaaataaaccgcacggattgaagcttgaaaagatgcagcctgtaactgagatgtctaaacaactacattatatcgttttccagcagaggtcaagaaagcggtacttctattctatattgcccacccaaataattgaagatcataattctagaatcgaatcatctaggttaaacagagattcaaaatgggttcctgtgtgtcctgttgcagtatcaaaactctatcagcaaggacgacctatactttccaaggttaagaatctgaatatgcagactcattcactttctagaatacaggttaatgtggatgaatatgccattacaagaagagcgcattttcagaagatgcctttctttgaaggaccatccatcccttctggtggcatggatctatcagagttaatgaaatccacatccttattgagcttaaattatgacaatataaaaaatgcttctttattggatatgtctagagtattcaagtgcaatggcagtgaaaatgaccaaatggcttttgagttcctgtcagatgaaattctagagcaagacgtagttgaagaaatagaatgcaatcctatattttctatcagttatacaaaaagaggagaat-ccaatatgacttataaaaatgctttccacaaagctttaatctcagaatgtgacaaatttgaagaagcattcgactttcttgacatggggttttgctcgaacgagaaccttagtattttagaggaaatacattggattatcagttatttgaagacgaatcagtggtccacagaactagacaattgtattcatatgtgtatgtataggaatgggtatgatgcagagtatcatagatttgatataccttctaaattcctcaaagacccgataaaccgaacagtaaattggacagaggttattgaatttatactattaattgaagatttccaaacaaagattgagccatggtcgagtatgaagtcacatttctgttcaaaagcacacagtgtagcattagagtgcatgaaaagcgagaaaagatcactggcagaatttgta
>PP154157/Brazil/2023-03-06
actacttttctcgagaattttgcagagctgcaaaccttgagtatagaaatgatgttcctgctgaggatatttgtgctgaagtccttgatggttacaaagcaaggaaagtgcgcttttgcacacctgataattacttactacacgacgggaaaatgtatataatagatttcaaagtgtctgtggatgatcggtcttccagaattacaagagagaaatacaatgaaatttttggagaagtgttcaacccagaaggtgtggactttgaaatcgttattatcaggttggatccttcaaatatggctatacatgttgactctcgagatttcatgaatacaatcggaccaatcacgctaaacattagtatgcaatggttttttgatatgaaggacttcttatttggcaaattccgggatgatgataaattccatgctataataagccaaggagaattcacaatgacattgccatggatcgaagaagatactccagaattgcttgcccatcctatatacaatgagttcatgaattcaatgccagagtcagaacaggccctgttcaaagaagcattggaattcaaatcattcggagcagaaaaatggaatattttcttaaagggagtgatgtctaagtatggtgaatattataaagaatttaccaaaggacatgcccaatccatattcttggcaacaggggactaccccaaaccagataaggaccaaatttcagctggctggcgagagatggtaagtagagtgagctctgaacgtgacatgtcaaatgacataaatcaggaaaaaccaagcatacattttatatgggcacaaaatgactcaagtagcaataataacatacaaaaattaatcaaactatccaaatcattgcaagccatgagtggaacaggaagctatataagtgccttcaaatcattaggaagattgatggatatatcatcagacatcaaaaagtatgagtcattctgcggaaaattaaaatctttggcaaggtctagcgtaaagaaactcgacaggaaaatagaaccggtacaaattggaacagcaactgtcttatgggaacaacaatttaaattagatacggatgtcataaaaagagaagacagaatacatttaatgaaagattatttcggaattggtaaacacaagtctttttcaaaaaagctaaacaatgacataaataccgataagcctaaaatattgaattttgacaatgacgatatagttaggaaatgcaaagataaatataatcaagtcacacataacttgtctcaagttaatgaattaggcaagattggaaattacctagagcatttttcagctaaaattagtgcctgcagtgtagaaatgtgggactttatatataatacgactaaaactaagtactggcaatgcatcaacgactactctaccctaatgaaaaacatgctagctgtttcccaatataataggcacaatacctttaggattgtctcatgtgcaaataacaatgtatttggcttagtgatgccaagctcagacataaaaacaaaaaaagcaacattagtctatgcaataatagctctccacaatgaggagacagagatagcagaacttggttcactctattccactttcaagacaacaacaggctatatttcaatatcgaaagcttttaggctagataaagaaaggtgccagcgcatagtgtcctctccaggcttattccttatgacaagctgtctattattcaatggtaataagagtctagagtttgataagttactaggcttttcattttttacatcaatatcgattacaaaagctatgctctctcttactgagccttcacgctatatgatcatgaattcattggcagtttctagccatgtaaaagagtatatatctgaaaaattttctccttatacaaaaacagcattttctgtagtgatgacagatttgattaaaaaaggttgctattcagcatatgaacagaggaaaaaggtccaaataagggatataaagttaacagactacgatataacacagaaaggggtagattccaaaagagatcttaaatccatttggttcccgggaaaggtaaatttaaaagaatacttgaaccagatttatttaccattttattttaattccaaaggattgcatgaaaagcatcatgttttaatagatttggctaaaacagtgctagaaatcgaaaaagagcaaagagaatcattacccgagccatggtcagagatacctgctaagcagactgtcaacttaaacattttgatttactcaattgcaaggaatttgaacttagatacttcaagacataattttgtgaggagccgggtggaaaatgcaaataactttaacagatctataacaacaatatccacctttaccagctcgaaatcatgcattaaaattggtgattttgaggaagagaaaaagaagaaaacaaaaaatgatgcaaagaaactagcaaaagatatttctaaattaactatagccaacccagcattcttagatgaaatcacaaatgaacatgagataagacactcaacttacgaggatttgaaacaatctatcccagattacacagactatatgtctgtaaaagtttttgatagactatatgagaagattactactaacgaaataagtgataaagaaacagtcaagttgattctagagactatgaagaagcataaaatattttactttggattcttcaacaaaggacaaaaaacagctaaagatagagaaatatttttaggtgaattcgaggcaaaaatgtgcctgtaccttgttgaaagaatagccaaagagagatgcaaattaaacccagaagaaatgataagcgaaccaggcgactctaagttacgagtattggaaaagcaatcagaagatgaaattaggtatatcagcaacacaataaagacattgggaaatgccatagaaaacctgcaatccgggtctttaaattgggcagatatatgtgaaagtaaggcacgagggcttaaaatagaaataaatgctgatatgtctaaatggagtgcccaagatgtgcttttcaagtatttctggctgatagtacttgatcctatcttatatcctgctgagaggaagagaataatttattttctatgtaattacatgcaaaaaaggcttataatgcctgatgaattgctcactacgatattggaccagagggttccttattcaaatgatataattggggtgatgacaaacaattatagatccaacacagtagaaataaagcgaaactggcttcaaggcaatttaaattatacaagtagttacttgcacagctgtagtatgtctgtatataaagatataataagggaagcagcaacattattagagggggaagcccttgtgaattcaatggtacattctgatgataaccaaacatccatatgtatggtgcaaaacaagttgccagatgacaatgtaattgaattttgcatcaagatattcgagaaaatatgtttaacttttggaaatcaggcaaacatgaaaaagacatacctaaccaatttcatcaaggaattcgtttctttatttaatatacatggggagccattctctatatacgggaggtttttgcttacagcagtaggggactgtgcctatctggggccttatgaagatttagcaagtaggctatctgcaacacaaaccgctataaagcatggctgcccaccatcactggcatgggtatccattgctttgaatcactggataactcacaccacgtataatatgttacctggccaaaataatgacccattaccattcttccctaccaacaatagaaatgaaataccagtggagatgtgcggaatactagaaagtgacttatcaacaattgcactaaccggtttagaagcgggaaatgtcacgtttctaacaaatatagcaagaaaactatcatctccaatcttgcaaagagaaagtatccaagaccaatacaattctatagaaaaatgggacctaagtaggttatcacagattgacattctgaggcttaaaatgcttaggtacatatctcttgatagttcggtcacatctgatgatggtatgggggagaccagtgaaatgagatcgcgatcgcttttaacacctcgtaaattcacaacaagtgggtcactcaatagacttaaatcgtataaagattttcaaaatataataacagatgaggataagacaaacgagctatttgagaatttcattaggcatccagagttattggtcacaaaaggcgaaacatttgaagaatttgtcaatacaatattatttaggtataattcaaagaaattcaaagaatctctgtcgatacaaaatccagcacaactctttattgagcaaatattattttccaacaaaccaataattgattacactagcatacatgataagatttttggattgcaagatatgccaggaatcgaagaactagatacaatcataggccgcaaaacatttgttgaaagttatgtccagattgtagatgatttaagcaacttaacactggatattaatgatgtcaagactatatttgccttctgtctcatgaatgatccactactaattacatctgctaataacataataatgtctgttaaagggcatagccaagaaagaataggacaatcagcatgcaaaatgccagaggtcaggagtctgaagcttatacattattcgccagcagttgttttgagagcctatgtgagagggccaacaaatgtgccaaatgtagatatagacgagcttgcgagggatctatctcatctggaagatttcatacaaagcacaaaactcagagagaatatgagagagagaatagaaataaatgagaaacggcatttaggaagagatttcaagtttgaaatcaaagaattgactagattttaccaagtgtgttatgattatataaaatctacagaacataaaattaaggtattcatattgccatacaaagttttcacatcaattgaattctgtggcgcactgacagggaacttaataaatgacaaattgtggtatataacacattactt-aaaaaatatagtgtccactacacacaaggcacaaatttcgtcctcacctgaattggaattgcaaatagctgatgaagcactgaggctaatagcacactttgccgatactttcttggcatctgaatcaagaattcaatttctgaaaaaggttatcgaagaattcacatacaaagggatacctgtaaaacatttatattccaaaataaagaattccaagttaagggtcaaattcttagggatccttttgtggttggatgacctaacacaaaatgatttggataagtttgatgcagataaatcagacgaaaagattatatggaataactggcaggtatcaagagatatgaacactggaccaatagatttaatgataagtggctattccaggcaactgcggatcacaggggaagatgataaattgattgctgctgaattgcaggtcactagattgtcagaagatttgatttacagacacggccaggcaatgttaaataaaccgcacggattgaagcttgaaaagatgcagcctgtaactgagatgtctaaacaactacattatatcgttttccagcagaggtcaagaaagcggtacttctattctatattgcccacccaaataattgaagatcataattctagaatcgaatcatctaggttaaacagagattcaaaatgggttcctgtgtgtcctgttgcagtatcaaaactctatcagcaaggacgacctatactttccaaggttaagaatctgaatatgcagactcattcactttctagaatacaggttaatgtggatgaatatgccattacaagaagagcgcattttcagaagatgcctttctttgaaggaccatccatcccttctggtggcatggatctatcagagttaatgaaatccacatccttattgagcttaaattatgacaatataaaaaatgcttctttattggatatgtctagagtattcaagtgcaatggcagtgaaaatgaccaaatggcttttgagttcctgtcagatgaaattctagagcaagacgtagttgaagaaatagaatgcaatcctatattttctatcagttatacaaaaagaggagaat-ccaatatgacttataaaaatgctttccacaaagctttaatctcagaatgtgacaaatttgaagaagcattcgactttcttgacatggggttttgctcgaacgagaaccttagtattttagaggaaatacattggattatcagttatttgaagacgaatcagtggtccacagaactagacaattgtattcatatgtgtatgtataggaatgggtatgatgcagagtatcatagatttgatataccttctaaattcctcaaagacccgataaaccgaacagtaaattggacagaggttattgaatttatactattaattgaagatttccaaacaaagattgagccatggtcgagtatgaagtcacatttctgttcaaaagcacacagtgtagcattagagtgcatgaaaagcgagaaaagatcactggcagaatttgta
>PP153953/Brazil/2023-01-09
actacttttctcgagaattttgcagagctgcaaaccttgagtatagaaatgatgttcctgctgaggatatttgtgctgaagtccttgatggttacaaagcaaggaaagtgcgcttttgcacacctgataattacttactacacgacgggaaaatgtatataatagatttcaaagtgtctgtggatgatcggtcttccagaattacaagagagaaatacaatgaaatttttggagaagtgttcaacccagaaggtgtggactttgaaatcgttattatcaggttggatccttcaaatatggctatacatgttgactctcgagatttcatgaatacaatcggaccaatcacgctaaacattagtatgcaatggttttttgatatgaaagacttcttatttggcaaattccgggatgatgataaattccatgctataataagccaaggagaattcacaatgacattgccatggatcgaagaagatactccagaattgcttgcccatcctatatacaatgagttcatgaattcaatgccagagtcagaacaggccctgttcaaagaagcattggaattcaaatcattcggagcagaaaaatggaatattttcttaaagggagtgatgtctaagtatggtgaatattataaagaatttaccaaaggacatgcccaatccatattcttggcaacaggggactaccccaaaccagataaggaccaaatttcagctggctggcgagagatggtaagtagagtgagctctgaacgtgacatgtcaaatgacataaatcaggaaaaaccaagcatacattttatatgggcacaaaatgactcaagtagcaataataacatacaaaaattaatcaaactatccaaatcattgcaagccatgagtggaacaggaagctatataagtgccttcaaatcattaggaagattgatggatatatcatcagacatcaaaaagtatgagtcattctgcggaaaattaaaatctttggcaaggtctagcgtaaagaaactcgacaggaaaatagaaccggtacaaattggaacagcaactgtcttatgggaacaacaatttaaattagatacggatgtcataaaaagagaagacagaatacatttaatgaaagattatttcggaattggtaaacacaagtctttttcaaaaaagctaaacaatgacataaataccgataagcctaaaatattgaattttgacaatgacgatatagttaggaaatgcaaagataaatataatcaagtcacacataacttgtctcaagttaatgaattaggcaagattggaaattacctagagcatttttcagctaaaattagtgcctgcagtgtagaaatgtgggactttatatataatacgactaaaactaagtactggcaatgcatcaacgactactctaccctaatgaaaaacatgctagctgtttcccaatataataggcacaatacctttaggattgtctcatgtgcaaataacaatgtatttggcttagtgatgccaagctcagacataaaaacaaaaaaagcaacattagtctatgcaataatagctctccacaatgaggagacagagatagcagaacttggttcactctattccactttcaagacaacaacaggctatatttcaatatcgaaagcttttaggctagataaagaaaggtgccagcgcatagtgtcctctccaggcttatttcttatgacaagctgtctattattcaatggtaataagagtctagagtttgataagttactaggcttttcattttttacatcaatatcgattacaaaagctatgctctctcttactgagccttcacgctatatgatcatgaattcattggcagtttctagccatgtaaaagagtatatatctgaaaaattttctccttatacaaaaacagcattttctgtagtgatgacagatttgattaaaaaaggttgctattcagcatatgaacagaggaaaaaggtccaaataagggatataaagttaacagactacgatataacacagaaaggggtagattccaaaagagatcttaaatccatttggttcccgggaaaggtaaatttaaaagaatacttgaaccagatttatttaccattttattttaattccaaaggattgcatgaaaagcatcatgttttaatagatttggctaaaacagtgctagaaatcgaaaaagagcaaagagaatcattacccgagccatggtcagagatacctgctaagcagactgtcaacttaaacattttgatttactcaattgcaaggaatttgaacttagatacttcaagacataattttgtgaggagccgggtggaaaatgcaaataactttaacagatctataacaacaatatccacctttaccagctcgaaatcatgcattaaaattggtgattttgaggaagagaaaaagaagaaaacaaaaaatgatgcaaagaaactagcaaaagatatttctaaattaactatagccaacccagcattcttagatgaaatcacaaatgaacatgagataagacactcaacttacgaggatttgaaacaatctatcccagattacacagactatatgtctgtaaaagtttttgatagactatatgagaagattactactaacgaaataagtgataaagaaacagtcaagttgattctagagactatgaagaagcataaaatattttactttggattcttcaacaaaggacaaaaaacagctaaagatagagaaatatttttaggtgaattcgaggcaaaaatgtgcctgtaccttgttgaaagaatagccaaagagagatgcaaattaaacccagaagaaatgataagcgaaccaggcgactctaagttacgagtattggaaaagcaatcagaagatgaaattaggtatatcagcaacacaataaagacattgggaaatgccatagaaaacctgcaatccgggtctttaaattgggcagatatatgtgaaagtaaggcacgagggcttaaaatagaaataaatgctgatatgtctaaatggagtgcccaagatgtgcttttcaagtatttctggctgatagtacttgatcctatcttatatcctgctgagaggaagagaataatttattttctatgtaattacatgcaaaaaaggcttataatgcctgatgaattgctcactacgatattggaccagagggttccttattcaaatgatataattggggtgatgacaaacaattatagatccaacacagtagaaataaagcgaaactggcttcaaggcaatttaaattatacaagtagttacttgcacagctgtagtatgtctgtatataaagatataataagggaagcagcaacattattagagggggaagcccttgtgaattcaatggtacattctgatgataaccaaacatccatatgtatggtgcaaaacaagttgccagatgacaatgtaattgaattttgcatcaagatattcgagaaaatatgtttaacttttggaaatcaggcaaacatgaaaaagacatacctaaccaatttcatcaaggaattcgtttctttatttaatatacatggggagccattctctatatacgggaggtttttgcttacagcagtaggggactgtgcctatctggggccttatgaagatttagcaagtaggctatctgcaacacaaaccgctataaagcatggctgcccaccatcactggcatgggtatccattgctttgaatcactggataactcacaccacgtataatatgttacctggccaaaataatgacccattaccattcttccctaccaacaatagaaatgaaataccagtggagatgtgcggaatactagaaagtgacttatcaacaattgcactaaccggtttagaagcgggaaatgtcacgtttctaacaaatatagcaagaaaactatcatctccaatcttgcaaagagaaagtatccaagaccaatacaattctatagaaaaatgggacctaagtaggttatcacagattgacattctgaggcttaaaatgcttaggtacatatctcttgatagttcggtcacatctgatgatggtatgggggagaccagtgaaatgagatcgcgatcgcttttaacacctcgtaaattcacaacaagtgggtcactcaatagacttaaatcgtataaagattttcaaaatataataacagatgaggataagacaaacgagctatttgagaatttcattaggcatccagagttattggtcacaaaaggcgaaacatttgaagaatttgtcaatacaatattatttaggtataattcaaagaaattcaaagaatctctgtcgatacaaaatccagcacaactctttattgagcaaatattattttccaacaaaccaataattgattacactagcatacatgataagatttttggattgcaagatatgccaggaatcgaagaactagatacaatcataggccgcaaaacatttgttgaaagttatgtccagattgtagatgatttaagcaacttaacactggatattaatgatgtcaagactatatttgccttctgtctcatgaatgatccactactaattacatctgctaataacataataatgtctgttaaagggcatagccaagaaagaataggacaatcagcatgcaaaatgccagaggtcaggagtctgaagcttatacattattcgccagcagttgttttgagagcctatgtgagagggccaacaaatgtgccaaatgtagatatagacgagcttgcgagggatctatctcatctggaagatttcatacaaagcacaaaactcagagagaatatgagagagagaatagaaataaatgagaaacggcatttaggaagagatttcaagtttgaaatcaaagaattgactagattttaccaagtgtgttatgattatataaaatctacagaacataaaattaaggtattcatattgccatacaaagttttcacatcaattgaattctgtggcgcactgacagggaacttaataaatgacaaattgtggtatataacacattactt-aaaaaatatagtgtccactacacacaaggcacaaatttcgtcctcacctgaattggaattgcaaatagctgatgaagcactgaggctaatagcacactttgccgatactttcttggcatctgaatcaagaattcaatttctgaaaaaggttatcgaagaattcacatacaaagggatacctgtaaaacatttatattccaaaataaagaattccaagttaagggtcaaattcttagggatccttttgtggttggatgacctaacacaaaatgatttggataagtttgatgcagataaatcagacgaaaagattatatggaataactggcaggtatcaagagatatgaacactggaccaatagatttaatgataagtggctattccaggcaactgcggatcacaggggaagatgataaattgattgctgctgaattgcaggtcactagattgtcagaagatttgatttacagacacggccaggcaatgttaaataaaccgcacggattgaagcttgaaaagatgcagcctgtaactgagatgtctaaacaactacattatatcgttttccagcagaggtcaagaaagcggtacttctattctatattgcccacccaaataattgaagatcataattctagaatcgaatcatctaggttaaacagagattcaaaatgggttcctgtgtgtcctgttgcagtatcaaaactctatcagcaaggacgacctatactttccaaggttaagaatctgaatatgcagactcattcactttctagaatacaggttaatgtggatgaatatgccattacaagaagagcgcattttcagaagatgcctttctttgaaggaccatccatcccttctggtggcatggatctatcagagttaatgaaatccacatccttattgagcttaaattatgacaatataaaaaatgcttctttattggatatgtctagagtattcaagtgcaatggcagtgaaaatgaccaaatggcttttgagttcctgtcagatgaaattctagagcaagacgtagttgaagaaatagaatgcaatcctatattttctatcagttatacaaaaagaggagaat-ccaatatgacttataaaaatgctttccacaaagctttaatctcagaatgtgacaaatttgaagaagcattcgactttcttgacatggggttttgctcgaacgagaaccttagtattttagaggaaatacattggattatcagttatttgaagacgaatcagtggtccacagaactagacaattgtattcatatgtgtatgtataggaatgggtatgatgcagagtatcatagatttgatataccttctaaattcctcaaagacccgataaaccgaacagtaaattggacagaggttattgaatttatactattaattgaagatttccaaacaaagattgagccatggtcgagtatgaagtcacatttctgttcaaaagcacacagtgtagcattagagtgcatgaaaagcgagaaaagatcactggcagaatttgta
>PP154037/Brazil/2023-04-05
actacttttctcgagaattttgcagagctgcaaaccttgagtatagaaatgatgttcctgctgaggatatttgtgctgaagtccttgatggttacaaagcaaggaaagtgcgcttttgcacacctgataattacttactacacgacgggaaaatgtatataatagatttcaaagtgtctgtggatgatcggtcttccagaattacaagagagaaatacaatgaaatttttggagaagtgttcaacccagaaggtgtggactttgaaatcgttattatcaggttggatccttcaaatatggctatacatgttgactctcgagatttcatgaatacaatcggaccaatcacgctaaacattagtatgcaatggttttttgatatgaaagacttcttatttggcaaattccgggatgatgataaattccatgctataataagccaaggagaattcacaatgacattgccatggatcgaagaagatactccagaattgcttgcccatcctatatacaatgagttcatgaattcaatgccagagtcagaacaggccctgttcaaagaagcattggaattcaaatcattcggagcagaaaaatggaatattttcttaaagggagtgatgtctaagtatggtgaatattataaagaatttaccaaaggacatgcccaatccatattcttggcaacaggggactaccccaaaccagataaggaccaaatttcagctggctggcgagagatggtaagtagagtgagctctgaacgtgacatgtcaaatgacataaatcaggaaaaaccaagcatacattttatatgggcacaaaatgactcaagtagcaataataacatacaaaaattaatcaaactatccaaatcattgcaagccatgagtggaacaggaagctatataagtgccttcaaatcattaggaagattgatggatatatcatcagacatcaaaaagtatgagtcattctgcggaaaattaaaatctttggcaaggtctagcgtaaagaaactcgacaggaaaatagaaccggtacaaattggaacagcaactgtcttatgggaacaacaatttaaattagatacggatgtcataaaaagagaagacagaatacatttaatgaaagattatttcggaattggtaaacacaagtctttttcaaaaaagctaaacaatgacataaataccgataagcctaaaatattgaattttgacaatgacgatatagttaggaaatgcaaagataaatataatcaagtcacacataacttgtctcaagttaatgaattagacaagattggaaattacctagagcatttttcagctaaaattagtgcctgcagtgtagaaatgtgggactttatatataatacgactaaaactaagtactggcaatgcatcaacgactactctaccctaatgaaaaacatgctagctgtttcccaatataataggcacaatacctttaggattgtctcatgtgcaaataacaatgtatttggcttagtgatgccaagctcagacataaaaacaaaaaaagcaacattagtctatgcaataatagctctccacaatgaggagacagagatagcagaacttggttcactctattccactttcaagacaacaacaggctatatttcaatatcgaaagcttttaggctagataaagaaaggtgccagcgcatagtgtcctctccaggcttatttcttatgacaagctgtctattattcaatggtaataagagtctagagtttgataagttactaggcttttcattttttacatcaatatcgattacaaaagctatgctctctcttactgagccttcacgctatatgatcatgaattcattggcagtttctagccatgtaaaagagtatatatctgaaaaattttctccttatacaaaaacagcattttctgtagtgatgacagatttgattaaaaaaggttgctattcagcatatgaacagaggaaaaaggtccaaataagggatataaagttaacagactacgatataacacagaaaggggtagattccaaaagagatcttaaatccatttggttcccgggaaaggtaaatttaaaagaatacttgaaccagatttatttaccattttattttaattccaaaggattgcatgaaaagcatcatgttttaatagatttggctaaaacagtgctagaaatcgaaaaagagcaaagagaatcattacccgagccatggtcagagatacctgctaagcagactgtcaacttaaacattttgatttactcaattgcaaggaatttgaacttagatacttcaagacataattttgtgaggagccgggtggaaaatgcaaataactttaacagatctataacaacaatatccacctttaccagctcgaaatcatgcattaaaattggtgattttgaggaagagaaaaagaagaaaacaaaaaatgatgcaaagaaactagcaaaagatatttctaaattaactatagccaacccagcattcttagatgaaatcacaaatgaacatgagataagacactcaacttacgaggatttgaaacaatctatcccagattacacagactatatgtctgtaaaagtttttgatagactatatgagaagattactactaacgaaataagtgataaagaaacagtcaagttgattctagagactatgaagaagcataaaatattttactttggattcttcaacaaaggacaaaaaacagctaaagatagagaaatatttttaggtgaattcgaggcaaaaatgtgcctgtaccttgttgaaagaatagccaaagagagatgcaaattaaacccagaagaaatgataagcgaaccaggcgactctaagttacgagtattggaaaagcaatcagaagatgaaattaggtatatcagcaacacaataaagacattgggaaatgccatagaaaacctgcaatccgggtctttaaattgggcagatatatgtgaaagtaaggcacgagggcttaaaatagaaataaatgctgatatgtctaaatggagtgcccaagatgtgcttttcaagtatttctggctgatagtacttgatcctatcttatatcctgctgagaggaagagaataatttattttctatgtaattacatgcaaaaaaggcttataatgcctgatgaattgctcactacgatattggaccagagggttccttattcaaatgatataattggggtgatgacaaacaattatagatccaacacagtagaaataaagcgaaactggcttcaaggcaatttaaattatacaagtagttacttgcacagctgtagtatgtctgtatataaagatataataagggaagcagcaacattattagagggggaagcccttgtgaattcaatggtacattctgatgataaccaaacatccatatgtatggtgcaaaacaagttgccagatgacaatgtaattgaattttgcatcaagatattcgagaaaatatgtttaacttttggaaatcaggcaaacatgaagaagacatacctaaccaatttcatcaaggaattcgtttctttatttaatatacatggggagccattctctatatacgggaggtttttgcttacagcagtaggggactgtgcctatctggggccttatgaagatttagcaagtaggctatctgcaacacaaaccgctataaagcatggctgcccaccatcactggcatgggtatccattgctttgaatcactggataactcacaccacgtataatatgttacctggccaaaataatgacccattaccattcttccctaccaacaatagaaatgaaataccagtggagatgtgcggaatactagaaagtgacttatcaacaattgcactaaccggtttagaagcgggaaatgtcacgtttctaacaaatatagcaagaaaactatcatctccaatcttgcaaagagaaagtatccaagaccaatacaattctatagaaaaatgggacctaagtaggttatcacagattgacattctgaggcttaaaatgcttaggtacatatctcttgatagttcggtcacatctgatgatggtatgggggagaccagtgaaatgagatcgcgatcgcttttaacacctcgtaaattcacaacaagtgggtcactcaatagacttaaatcgtataaagattttcaaaatataataacagatgaggataagacaaacgagctatttgagaatttcattaggcatccagagttattggtcacaaaaggcgaaacatttgaagaatttgtcaatacaatattatttaggtataattcaaagaaattcaaagaatctctgtcgatacaaaatccagcacaactctttattgagcaaatattattttccaacaaaccaataattgattacactagcatacatgataagatttttggattgcaagatatgccaggaatcgaagaactagatacaatcataggccgcaaaacatttgttgaaagttatgtccagattgtagatgatttaagcaacttaacactggatattaatgatgtcaagactatatttgccttctgtctcatgaatgatccactactaattacatctgctaataacataataatgtctgttaaagggcatagccaagaaagaataggacaatcagcatgcaaaatgccagaggtcaggagtctgaagcttatacattattcgccagcagttgttttgagagcctatgtgagagggccaacaaatgtgccaaatgtagatatagacgagcttgcgagggatctatctcatctggaagatttcatacaaagcacaaaactcagagagaatatgagagagagaatagaaataaatgagaaacggcatttaggaagagatttcaagtttgaaatcaaagaattgactagattttaccaagtgtgttatgattatataaaatctacagaacataaaattaaggtattcatattgccatacaaagttttcacatcaattgaattctgtggcgcactgacagggaacttaataaatgacaaattgtggtatataacacattactt-aaaaaatatagtgtccactacacacaaggcacaaatttcgtcctcacctgaattggaattgcaaatagctgatgaagcactgaggctaatagcacactttgccgatactttcttggcatctgaatcaagaattcaatttctgaaaaaggttatcgaagaattcacatacaaagggatacctgtaaaacatttatattccaaaataaagaattccaagttaagggtcaaattcttagggatccttttgtggttggatgacctaacacaaaatgatttggataagtttgatgcagataaatcagacgaaaagattatatggaataactggcaggtatcaagagatatgaacactggaccaatagatttaatgataagtggctattccaggcaactgcggatcacaggggaagatgataaattgattgctgctgaattgcaggtcactagattgtcagaagatttgatttacagacacggccaggcaatgttaaataaaccgcacggattgaagcttgaaaagatgcagcctgtaactgagatgtctaaacaactacattatatcgttttccagcagaggtcaagaaagcggtacttctattctatattgcccacccaaataattgaagatcataattctagaatcgaatcatctaggttaaacagagattcaaaatgggttcctgtgtgtcctgttgcagtatcaaaactctatcagcaaggacgacctatactttccaaggttaagaatctgaatatgcagactcattcactttctagaatacaggttaatgtggatgaatatgccattacaagaagagcgcattttcagaagatgcctttctttgaaggaccatccatcccttctggtggcatggatctatcagagttaatgaaatccacatccttattgagcttaaattatgacaatataaaaaatgcttctttattggatatgtctagagtattcaagtgcaatggcagtgaaaatgaccaaatggcttttgagttcctgtcagatgaaattctagagcaagacgtagttgaagaaatagaatgcaatcctatattttctatcagttatacaaaaagaggagaat-ccaatatgacttataaaaatgctttccacaaagctttaatctcagaatgtgacaaatttgaagaagcattcgactttcttgacatggggttttgctcgaacgagaaccttagtattttagaggaaatacattggattatcagttatttgaagacgaatcagtggtccacagaactagacaattgtattcatatgtgtatgtataggaatgggtatgatgcagagtatcatagatttgatataccttctaaattcctcaaagacccgataaaccgaacagtaaattggacagaggttattgaatttatactattaattgaagatttccaaacaaagattgagccatggtcgagtatgaagtcacatttctgttcaaaagcacacagtgtagcattagagtgcatgaaaagcgagaaaagatcactggcagaatttgta
>PP153956/Brazil/2023-03-23
actacttttctcgagaattttgcagagctgcaaaccttgagtatagaaatgatgttcctgctgaggatatttgtgctgaagtccttgatggttacaaagcaaggaaagtgcgcttttgcacacctgataattacttactacacgacgggaaaatgtatataatagatttcaaagtgtctgtggatgatcggtcttccagaattacaagagagaaatacaatgaaatttttggagaagtgttcaacccagaaggtgtggactttgaaatcgttattatcaggttggatccttcaaatatggctatacatgttgactctcgagatttcatgaatacaatcggaccaatcacgctaaacattagtatgcaatggttttttgatatgaaagacttcttatttggcaaattccgggatgatgataaattccatgctataataagccaaggagaattcacaatgacattgccatggatcgaagaagatactccagaattgcttgcccatcctatatacaatgagttcatgaattcaatgccagagtcagaacaggccctgttcaaagaagcattggaattcaaatcattcggagcagaaaaatggaatattttcttaaagggagtgatgtctaagtatggtgaatattataaagaatttaccaaaggacatgcccaatccatattcttggcaacaggggactaccccaaaccagataaggaccaaatttcagctggctggcgagagatggtaagtagagtgagctctgaacgtgacatgtcaaatgacataaatcaggaaaaaccaagcatacattttatatgggcacaaaatgactcaagtagcaataataacatacaaaaattaatcaaactatccaaatcattgcaagccatgagtggaacaggaagctatataagtgccttcaaatcattaggaagattgatggatatatcatcagacatcaaaaagtatgagtcattctgcggaaaattaaaatctttggcaaggtctagcgtaaagaaactcgacaggaaaatagaaccggtacaaattggaacagcaactgtcttatgggaacaacaatttaaattagatacggatgtcataaaaagagaagacagaatacatttaatgaaagattatttcggaattggtaaacacaagtctttttcaaaaaagctaaacaatgacataaataccgataagcctaaaatattgaattttgacaatgacgatatagttaggaaatgcaaagataaatataatcaagtcacacataacttgtctcaagttaatgaattaggcaagattggaaattacctagagcatttttcagctaaaattagtgcctgcagtgtagaaatgtgggactttatatataatacgactaaaactaagtactggcaatgcatcaacgactactctaccctaatgaaaaacatgctagctgtttcccaatataataggcacaatacctttaggattgtctcatgtgcaaataacaatgtatttggcttagtgatgccaagctcagacataaaaacaaaaaaagcaacattagtctatgcaataatagctctccacaatgaggagacagagatagcagaacttggttcactctattccactttcaagacaacaacaggctatatttcaatatcgaaagcttttaggctagataaagaaaggtgccagcgcatagtgtcctctccaggcttatttcttatgacaagctgtctattattcaatggtaataagagtctagagtttgataagttactaggcttttcattttttacatcaatatcgattacaaaagctatgctctctcttactgagccttcacgctatatgatcatgaattcattggcagtttctagccatgtaaaagagtatatatctgaaaaattttctccttatacaaaaacagcattttctgtagtgatgacagatttgattaaaaaaggttgctattcagcatatgaacagaggaaaaaggtccaaataagggatataaagttaacagactacgatataacacagaaaggggtagattccaaaagagatcttaaatccatttggttcccgggaaaggtaaatttaaaagaatacttgaaccagatttatttaccattttattttaattccaaaggattgcatgaaaagcatcatgttttaatagatttggctaaaacagtgctagaaatcgaaaaagagcaaagagaatcattacccgagccatggtcagagatacctgctaagcagactgtcaacttaaacattttgatttactcaattgcaaggaatttgaacttagatacttcaagacataattttgtgaggagccgggtggaaaatgcaaataactttaacagatctataacaacaatatccacctttaccagctcgaaatcatgcattaaaattggtgattttgaggaagagaaaaagaagaaaacaaaaaatgatgcaaagaaactagcaaaagatatttctaaattaactatagccaacccagcattcttagatgaaatcacaaatgaacatgagataagacactcaacttacgaggatttgaaacaatctatcccagattacacagactatatgtctgtaaaagtttttgatagactatatgagaagattactactaacgaaataagtgataaagaaacagtcaagttgattctagagactatgaagaagcataaaatattttactttggattcttcaacaaaggacaaaaaacagctaaagatagagaaatatttttaggtgaattcgaggcaaaaatgtgcctgtaccttgttgaaagaatagccaaagagagatgcaaattaaacccagaagaaatgataagcgaaccaggcgactctaagttacgagtattggaaaagcaatcagaagatgaaattaggtatatcagcaacacaataaagacattgggaaatgccatagaaaacctgcaatccgggtctttaaattgggcagatatatgtgaaagtaaggcacgagggcttaaaatagaaataaatgctgatatgtctaaatggagtgcccaagatgtgcttttcaagtatttctggctgatagtacttgatcctatcttatatcctgctgagaggaagagaataatttattttctatgtaattacatgcaaaaaaggcttataatgcctgatgaattgctcactacgatattggaccagagggttccttattcaaatgatataattggggtgatgacaaacaattatagatccaacacagtagaaataaagcgaaactggcttcaaggcaatttaaattatacaagtagttacttgcacagctgtagtatgtctgtatataaagatataataagggaagcagcaacattattagagggggaagcccttgtgaattcaatggtacattctgatgataaccaaacatccatatgtatggtgcaaaacaagttgccagatgacaatgtaattgaattttgcatcaagatattcgagaaaatatgtttaacttttggaaatcaggcaaacatgaaaaagacatacctaaccaatttcatcaaggaattcgtttctttatttaatatacatggggagccattctctatatacgggaggtttttgcttacagcagtaggggactgtgcctatctggggccttatgaagatttagcaagtaggctatctgcaacacaaaccgctataaagcatggctgcccaccatcactggcatgggtatccattgctttgaatcactggataactcacaccacgtataatatgttacctggccaaaataatgacccattaccattcttccctaccaacaatagaaatgaaataccagtggagatgtgcggaatactagaaagtgacttatcaacaattgcactaaccggtttagaagcgggaaatgtcacgtttctaacaaatatagcaaggaaactatcatctccaatcttgcaaagagaaagtatccaagaccaatacaattctatagaaaaatgggacctaagtaggttatcacagattgacattctgaggcttaaaatgcttaggtacatatctcttgatagttcggtcacatctgatgatggtatgggggagaccagtgaaatgagatcgcgatcgcttttaacacctcgtaaattcacaacaagtgggtcactcaatagacttaaatcgtataaagattttcaaaatataataacagatgaggataagacaaacgagctatttgagaatttcattaggcatccagagttattggtcacaaaaggcgaaacatttgaagaatttgtcaatacaatattatttaggtataattcaaagaaattcaaagaatctctgtcgatacaaaatccagcacaactctttattgagcaaatattattttccaacaaaccaataattgattacactagcatacatgataagatttttggattgcaagatatgccaggaatcgaagaactagatacaatcataggccgcaaaacatttgttgaaagttatgtccagattgtagatgatttaagcaacttaacactggatattaatgatgtcaagactatatttgccttctgtctcatgaatgatccactactaattacatctgctaataacataataatgtctgttaaagggcatagccaagaaagaataggacaatcagcatgcaaaatgccagaggtcaggagtctgaagcttatacattattcgccagcagttgttttgagagcctatgtgagagggccaacaaatgtgccaaatgtagatatagacgagcttgcgagggatctatctcatctggaagatttcatacaaagcacaaaactcagagagaatatgagagagagaatagaaataaatgagaaacggcatttaggaagagatttcaagtttgaaatcaaagaattgactagattttaccaagtgtgttatgattatataaaatctacagaacataaaattaaggtattcatattgccatacaaagttttcacatcaattgaattctgtggcgcactgacagggaacttaataaatgacaaattgtggtatataacacattactt-aaaaaatatagtgtccactacacacaaggcacaaatttcgtcctcacctgaattggaattgcaaatagctgatgaagcactgaggctaatagcacactttgccgatactttcttggcatctgaatcaagaattcaatttctgaaaaaggttatcgaagaattcacatacaaagggatacctgtaaaacatttatattccaaaataaagaattccaagttaagggtcaaattcttagggatccttttgtggttggatgacctaacacaaaatgatttggataagtttgatgcagataaatcagacgaaaagattatatggaataactggcaggtatcaagagatatgaacactggaccaatagatttaatgataagtggctattccaggcaactgcggatcacaggggaagatgataaattgattgctgctgaattgcaggtcactagattgtcagaagatttgatttacagacacggccaggcaatgttaaataaaccgcacggattgaagcttgaaaagatgcagcctgtaactgagatgtctaaacaactacattatatcgttttccagcagaggtcaagaaagcggtacttctattctatattgcccacccaaataattgaagatcataattctagaatcgaatcatctaggttaaacagagattcaaaatgggttcctgtgtgtcctgttgcagtatcaaaactctatcagcaaggacgacctatactttccaaggttaagaatctgaatatgcagactcattcactttctagaatacaggttaatgtggatgaatatgccattacaagaagagcgcattttcagaagatgcctttctttgaaggaccatccatcccttctggtggcatggatctatcagagttaatgaaatccacatccttattgagcttaaattatgacaatataaaaaatgcttctttattggatatgtctagagtattcaagtgcaatggcagtgaaaatgaccaaatggcttttgagttcctgtcagatgaaattctagagcaagacgtagttgaagaaatagaatgcaatcctatattttctatcagttatacaaaaagaggagaat-ccaatatgacttataaaaatgctttccacaaagctttaatctcagaatgtgacaaatttgaagaagcattcgactttcttgacatggggttttgctcgaacgagaaccttagtattttagaggaaatacattggattatcagttatttgaagacgaatcagtggtccacagaactagacaattgtattcatatgtgtatgtataggaatgggtatgatgcagagtatcatagatttgatataccttctaaattcctcaaagacccgataaaccgaacagtaaattggacagaggttattgaatttatactattaattgaagatttccaaacaaagattgagccatggtcgagtatgaagtcacatttctgttcaaaagcacacagtgtagcattagagtgcatgaaaagcgagaaaagatcactggcagaatttgta
>PP154139/Brazil/2023-02-15
actacttttctcgagaattttgcagagctgcaaaccttgagtatagaaatgatgttcctgctgaggatatttgtgctgaagtccttgatggttacaaagcaaggaaagtgcgcttttgcacacctgataattacttactacacgacgggaaaatgtatataatagatttcaaagtgtctgtggatgatcggtcttccagaattacaagagagaaatacaatgaaatttttggagaagtgttcaacccagaaggtgtggactttgaaatcgttattatcaggttggatccttcaaatatggctatacatgttgactctcgagatttcatgaatacaatcggaccaatcacgctaaacattagtatgcaatggttttttgatatgaaagacttcttatttggcaaattccgggatgatgataaattccatgctataataagccaaggagaattcacaatgacattgccatggatcgaagaagatactccagaattgcttgcccatcctatatacaatgagttcatgaattcaatgccagagtcagaacaggccctgttcaaagaagcattggaattcaaatcattcggagcagaaaaatggaatattttcttaaagggagtgatgtctaagtatggtgaatattataaagaatttaccaaaggacatgcccaatccatattcttggcaacaggggactaccccaaaccagataaggaccaaatttcagctggctggcgagagatggtaagtagagtgagctctgaacgtgacatgtcaaatgacataaatcaggaaaaaccaagcatacattttatatgggcacaaaatgactcaagtagcaataataacatacaaaaattaatcaaactatccaaatcattgcaagccatgagtggaacaggaagctatataagtgccttcaaatcattaggaagattgatggatatatcatcagacatcaaaaagtatgagtcattctgcggaaaattaaaatctttggcaaggtctagcgtaaagaaactcgacaggaaaatagaaccggtacaaattggaacagcaactgtcttatgggaacaacaatttaaattagatacggatgtcataaaaagagaagacagaatacatttaatgaaagattatttcggaattggtaaacacaagtctttttcaaaaaagctaaacaatgacataaataccgataagcctaaaatattgaattttgacaatgacgatatagttaggaaatgcaaagataaatataatcaagtcacacataacttgtctcaagttaatgaattaggcaagattggaaattacctagagcatttttcagctaaaattagtgcctgcagtgtagaaatgtgggactttatatataatacgactaaaactaagtactggcaatgcatcaacgactactctaccctaatgaaaaacatgctagctgtttcccaatataataggcacaatacctttaggattgtctcatgtgcaaataacaatgtatttggcttagtgatgccaagctcagacataaaaacaaaaaaagcaacattagtctatgcaataatagctctccacaatgaggagacagagatagcagaacttggttcactctattccactttcaagacaacaacaggctatatttcaatatcgaaagcttttaggctagataaagaaaggtgccagcgcatagtgtcctctccaggcttatttcttatgacaagctgtctattattcaatggtaataagagtctagagtttgataagttactaggcttttcattttttacatcaatatcgattacaaaagctatgctctctcttactgagccttcacgctatatgatcatgaattcattggcagtttctagccatgtaaaagagtatatatctgaaaaattttctccttatacaaaaacagcattttctgtagtgatgacagatttgattaaaaaaggttgctattcagcatatgaacagaggaaaaaggtccaaataagggatataaagttaacagactacgatataacacagaaaggggtagattccaaaagagatcttaaatccatttggttcccgggaaaggtaaatttaaaagaatacttgaaccagatttatttaccattttattttaattccaaaggattgcatgaaaagcatcatgttttaatagatttggctaaaacagtgctagaaatcgaaaaagagcaaagagaatcattacccgagccatggtcagagatacctgctaagcagactgtcaacttaaacattttgatttactcaattgcaaggaatttgaacttagatacttcaagacataattttgtgaggagccgggtggaaaatgcaaataactttaacagatctataacaacaatatccacctttaccagctcgaaatcatgcattaaaattggtgattttgaggaagagaaaaagaagaaaacaaaaaatgatgcaaagaaactagcaaaagatatttctaaattaactatagccaacccagcattcttagatgaaatcacaaatgaacatgagataagacactcaacttacgaggatttgaaacaatctatcccagattacacagactatatgtctgtaaaagtttttgatagactatatgagaagattactactaacgaaataagtgataaagaaacagtcaagttgattttagagactatgaagaagcataaaatattttactttggattcttcaacaaaggacaaaaaacagctaaagatagagaaatatttttaggtgaattcgaggcaaaaatgtgcctgtaccttgttgaaagaatagccaaagagagatgcaaattaaacccagaagaaatgataagcgaaccaggcgactctaagttacgagtattggaaaagcaatcagaagatgaaattaggtatatcagcaacacaataaagacattgggaaatgccatagaaaacctgcaatccgggtctttaaattgggcagatatatgtgaaagtaaggcacgagggcttaaaatagaaataaatgctgatatgtctaaatggagtgcccaagatgtgcttttcaagtatttctggctgatagtacttgatcctatcttatatcctgctgagaggaagagaataatttattttctatgtaattacatgcaaaaaaggcttataatgcctgatgaattgctcactacgatattggaccagagggttccttattcaaatgatataattggggtgatgacaaacaattatagatccaacacagtagaaataaagcgaaactggcttcaaggcaatttaaattatacaagtagttacttgcacagctgtagtatgtctgtatataaagatataataagggaagcagcaacattattagagggggaagcccttgtgaattcaatggtacattctgatgataaccaaacatccatatgtatggtgcaaaacaagttgccagatgacaatgtaattgaattttgcatcaagatattcgagaaaatatgtttaacttttggaaatcaggcaaacatgaaaaagacatacctaaccaatttcatcaaggaattcgtttctttatttaatatacatggggagccattctctatatacgggaggtttttgcttacagcagtaggggactgtgcctatctggggccttatgaagatttagcaagtaggctatctgcaacacaaaccgctataaagcatggctgcccaccatcactggcatgggtatccattgctttgaatcactggataactcacaccacgtataatatgttacctggccaaaataatgacccattaccattcttccctaccaacaatagaaatgaaataccagtggagatgtgcggaatactagaaagtgacttatcaacaattgcactaaccggtttagaagcgggaaatgtcacgtttctaacaaatatagcaagaaaactatcatctccaatcttgcaaagagaaagtatccaagaccaatacaattctatagaaaaatgggacctaagtaggttatcacagattgacattctgaggcttaaaatgcttaggtacatatctcttgatagttcggtcacatctgatgatggtatgggggagaccagtgaaatgagatcgcgatcgcttttaacacctcgtaaattcacaacaagtgggtcactcaatagacttaaatcgtataaagattttcaaaatataataacagatgaggataagacaaacgagctatttgagaatttcattaggcatccagagttattggtcacaaaaggcgaaacatttgaagaatttgtcaatacaatattatttaggtataattcaaagaaattcaaagaatctctgtcgatacaaaatccagcacaactctttattgagcaaatattattttccaacaaaccaataattgattacactagcatacatgataagatttttggattgcaagatatgccaggaatcgaagaactagatacaatcataggccgcaaaacatttgttgaaagttatgtccagattgtagatgatttaagcaacttaacactggatattaatgatgtcaagactatatttgccttctgtctcatgaatgatccactactaattacatctgctaataacataataatgtctgttaaagggcatagccaagaaagaataggacaatcagcatgcaaaatgccagaggtcaggagtctgaagcttatacattattcgccagcagttgttttgagagcctatgtgagagggccaacaaatgtgccaaatgtagatatagacgagcttgcgagggatctatctcatctggaagatttcatacaaagcacaaaactcagagagaatatgagagagagaatagaaataaatgagaaacggcatttaggaagagatttcaagtttgaaatcaaagaattgactagattttaccaagtgtgttatgattatataaaatctacagaacataaaattaaggtattcatattgccatacaaagttttcacatcaattgaattctgtggcgcactgacagggaacttaataaatgacaaattgtggtatataacacattactt-aaaaaatatagtgtccactacacacaaggcacaaatttcgtcctcacctgaattggaattgcaaatagctgatgaagcactgaggctaatagcacactttgccgatactttcttggcatctgaatcaagaattcaatttctgaaaaaggttatcgaagaattcacatacaaagggatacctgtaaaacatttatattccaaaataaagaattccaagttaagggtcaaattcttagggatccttttgtggttggatgacctaacacaaaatgatttggataagtttgatgcagataaatcagacgaaaagattatatggaataactggcaggtatcaagagatatgaacactggaccaatagatttaatgataagtggctattccaggcaactgcggatcacaggggaagatgataaattgattgctgctgaattgcaggtcactagattgtcagaagatttgatttacagacacggccaggcaatgttaaataaaccgcacggattgaagcttgaaaagatgcagcctgtaactgagatgtctaaacaactacattatatcgttttccagcagaggtcaagaaagcggtacttctattctatattgcccacccaaataattgaagatcataattctagaatcgaatcatctaggttaaacagagattcaaaatgggttcctgtgtgtcctgttgcagtatcaaaactctatcagcaaggacgacctatactttccaaggttaagaatctgaatatgcagactcattcactttctagaatacaggttaatgtggatgaatatgccattacaagaagagcgcattttcagaagatgcctttctttgaaggaccatccatcccttctggtggcatggatctatcagagttaatgaaatccacatccttattgagcttaaattatgacaatataaaaaatgcttctttattggatatgtctagagtattcaagtgcaatggcagtgaaaatgaccaaatggcttttgagttcctgtcagatgaaattctagagcaagacgtagttgaagaaatagaatgcaatcctatattttctatcagttatacaaaaagaggagaat-ccaatatgacttataaaaatgctttccacaaagctttaatctcagaatgtgacaaatttgaagaagcattcgactttcttgacatggggttttgctcgaacgagaaccttagtattttagaggaaatacattggattatcagttatttgaagacgaatcagtggtccacagaactagacaattgtattcatatgtgtatgtataggaatgggtatgatgcagagtatcatagatttgatataccttctaaattcctcaaagacccgataaaccgaacagtaaattggacagaggttattgaatttatactattaattgaagatttccaaacaaagattgagccatggtcgagtatgaagtcacatttctgttcaaaagcacacagtgtagcattagagtgcatgaaaagcgagaaaagatcactggcagaatttgta
>PP154025/Brazil/2023-03-16
actacttttctcgagaattttgcagagctgcaaaccttgagtatagaaatgatgttcctgctgaggatatttgtgctgaagtccttgatggttacaaagcaaggaaagtgcgcttttgcacacctgataattacttactacacgacgggaaaatgtatataatagatttcaaagtgtctgtggatgatcggtcttccagaattacaagagagaaatacaatgaaatttttggagaagtgttcaacccagaaggtgtggactttgaaatcgttattatcaggttggatccttcaaatatggctatacatgttgactctcgagatttcatgaatacaatcggaccaatcacgctaaacattagtatgcaatggttttttgatatgaaagacttcttatttggcaaattccgggatgatgataaattccatgctataataagccaaggagaattcacaatgacattgccatggatcgaagaagatactccagaattgcttgcccatcctatatacaatgagttcatgaattcaatgccagagtcagaacaggccctgttcaaagaagcattggaattcaaatcattcggagcagaaaaatggaatattttcttaaagggagtgatgtctaagtatggtgaatattataaagaatttaccaaaggacatgcccaatccatattcttggcaacaggggactaccccaaaccagataaggaccaaatttcagctggctggcgagagatggtaagtagagtgagctctgaacgtgacatgtcaaatgacataaatcaggaaaaaccaagcatacattttatatgggcacaaaatgactcaagtagcaataataacatacaaaaattaatcaaactatccaaatcattgcaagccatgagtggaacaggaagctatataagtgccttcaaatcattaggaagattgatggatatatcatcagacatcaaaaagtatgagtcattctgcggaaaattaaaatctttggcaaggtctagcgtaaagaaactcgacaggaaaatagaaccggtacaaattggaacagcaactgtcttatgggaacaacaatttaaattagatacggatgtcataaaaagagaagacagaatacatttaatgaaagattatttcggaattggtaaacacaagtctttttcaaaaaagctaaacaatgacataaataccgataagcctaaaatattgaattttgacaatgacgatatagttaggaaatgcaaagataaatataatcaagtcacacataacttgtctcaagttaatgaattagacaagattggaaattacctagagcatttttcagctaaaattagtgcctgcagtgtagaaatgtgggactttatatataatacgactaaaactaagtactggcaatgcatcaacgactactctaccctaatgaaaaacatgctagctgtttcccaatataataggcacaatacctttaggattgtctcatgtgcaaataacaatgtatttggcttagtgatgccaagctcagacataaaaacaaaaaaagcaacattagtctatgcaataatagctctccacaatgaggagacagagatagcagaacttggttcactctattccactttcaagacaacaacaggctatatttcaatatcgaaagcttttaggctagataaagaaaggtgccagcgcatagtgtcctctccaggcttatttcttatgacaagctgtctattattcaatggtaataagagtctagagtttgataagttactaggcttttcattttttacatcaatatcgattacaaaagctatgctctctcttactgagccttcacgctatatgatcatgaattcattggcagtttctagccatgtaaaagagtatatatctgaaaaattttctccttatacaaaaacagcattttctgtagtgatgacagatttgattaaaaaaggttgctattcagcatatgaacagaggaaaaaggtccaaataagggatataaagttaacagactacgatataacacagaaaggggtagattccaaaagagatcttaaatccatttggttcccgggaaaggtaaatttaaaagaatacttgaaccagatttatttaccattttattttaattccaaaggattgcatgaaaagcatcatgttttaatagatttggctaaaacagtgctagaaatcgaaaaagagcaaagagaatcattacccgagccatggtcagagatacctgctaagcagactgtcaacttaaacattttgatttactcaattgcaaggaatttgaacttagatacttcaagacataattttgtgaggagccgggtggaaaatgcaaataactttaacagatctataacaacaatatccacctttaccagctcgaaatcatgcattaaaattggtgattttgaggaagagaaaaagaagaaaacaaaaaatgatgcaaagaaactagcaaaagatatttctaaattaactatagccaacccagcattcttagatgaaatcacaaatgaacatgagataagacactcaacttacgaggatttgaaacaatctatcccagattacacagactatatgtctgtaaaagtttttgatagactatatgagaagattactactaacgaaataagtgataaagaaacagtcaagttgattctagagactatgaagaagcataaaatattttactttggattcttcaacaaaggacaaaaaacagctaaagatagagaaatatttttaggtgaattcgaggcaaaaatgtgcctgtaccttgttgaaagaatagccaaagagagatgcaaattaaacccagaagaaatgataagcgaaccaggcgactctaagttacgagtattggaaaagcaatcagaagatgaaattaggtatatcagcaacacaataaagacattgggaaatgccatagaaaacctgcaatccgggtctttaaattgggcagatatatgtgaaagtaaggcacgagggcttaaaatagaaataaatgctgatatgtctaaatggagtgcccaagatgtgcttttcaagtatttctggctgatagtacttgatcctatcttatatcctgctgagaggaagagaataatttattttctatgtaattacatgcaaaaaaggcttataatgcctgatgaattgctcactacgatattggaccagagggttccttattcaaatgatataattggggtgatgacaaacaattatagatccaacacagtagaaataaagcgaaactggcttcaaggcaatttaaattatacaagtagttacttgcacagctgtagtatgtctgtatataaagatataataagggaagcagcaacattattagagggggaagcccttgtgaattcaatggtacattctgatgataaccaaacatccatatgtatggtgcaaaacaagttgccagatgacaatgtaattgaattttgcatcaagatattcgagaaaatatgtttaacttttggaaatcaggcaaacatgaaaaagacatacctaaccaatttcatcaaggaattcgtttctttatttaatatacatggggagccattctctatatacgggaggtttttgcttacagcagtaggggactgtgcctatctggggccttatgaagatttagcaagtaggctatctgcaacacaaaccgctataaagcatggctgcccaccatcactggcatgggtatccattgctttgaatcactggataactcacaccacgtataatatgttacctggccaaaataatgacccattaccattcttccctaccaacaatagaaatgaaataccagtggagatgtgcggaatactagaaagtgacttatcaacaattgcactaaccggtttagaagcgggaaatgtcacgtttctaacaaatatagcaagaaaactatcatctccaatcttgcaaagagaaagtatccaagaccaatacaattctatagaaaaatgggacctaagtaggttatcacagattgacattctgaggcttaaaatgcttaggtacatatctcttgatagttcggtcacatctgatgatggtatgggggagaccagtgaaatgagatcgcgatcgcttttaacacctcgtaaattcacaacaagtgggtcactcaatagacttaaatcgtataaagattttcaaaatataataacagatgaggataagacaaacgagctatttgagaatttcattaggcatccagagttattggtcacaaaaggcgaaacatttgaagaatttgtcaatacaatattatttaggtataattcaaagaaattcaaagaatctctgtcgatacaaaatccagcacaactctttattgagcaaatattattttccaacaaaccaataattgattacactagcatacatgataagatttttggattgcaagatatgccaggaatcgaagaactagatacaatcataggccgcaaaacatttgttgaaagttatgtccagattgtagatgatttaagcaacttaacactggatattaatgatgtcaagactatatttgccttctgtctcatgaatgatccactactaattacatctgctaataacataataatgtctgttaaagggcatagccaagaaagaataggacaatcagcatgcaaaatgccagaggtcaggagtctgaagcttatacattattcgccagcagttgttttgagagcctatgtgagagggccaacaaatgtgccaaatgtagatatagacgagcttgcgagggatctatctcatctggaagatttcatacaaagcacaaaactcagagagaatatgagagagagaatagaaataaatgagaaacggcatttaggaagagatttcaagtttgaaatcaaagaattgactagattttaccaagtgtgttatgattatataaaatctacagaacataaaattaaggtattcatattgccatacaaagttttcacatcaattgaattctgtggcgcactgacagggaacttaataaatgacaaattgtggtatataacacattactt-aaaaaatatagtgtccactacacacaaggcacaaatttcgtcctcacctgaattggaattgcaaatagctgatgaagcactgaggctaatagcacactttgccgatactttcttggcatctgaatcaagaattcaatttctgaaaaaggttatcgaagaattcacatacaaagggatacctgtaaaacatttatattccaaaataaagaattccaagttaagggtcaaattcttagggatccttttgtggttggatgacctaacacaaaatgatttggataagtttgatgcagataaatcagacgaaaagattatatggaataactggcaggtatcaagagatatgaacactggaccaatagatttaatgataagtggctattccaggcaactgcggatcacaggggaagatgataaattgattgctgctgaattgcaggtcactagattgtcagaagatttgatttacagacacggccaggcaatgttaaataaaccgcacggattgaagcttgaaaagatgcagcctgtaactgagatgtctaaacaactacattatatcgttttccagcagaggtcaagaaagcggtacttctattctatattgcccacccaaataattgaagatcataattctagaatcgaatcatctaggttaaacagagattcaaaatgggttcctgtgtgtcctgttgcagtatcaaaactctatcagcaaggacgacctatactttccaaggttaagaatctgaatatgcagactcattcactttctagaatacaggttaatgtggatgaatatgccattacaagaagagcgcattttcagaagatgcctttctttgaaggaccatccatcccttctggtggcatggatctatcagagttaatgaaatccacatccttattgagcttaaattatgacaatataaaaaatgcttctttattggatatgtctagagtattcaagtgcaatggcagtgaaaatgaccaaatggcttttgagttcctgtcagatgaaattctagagcaagacgtagttgaagaaatagaatgcaatcctatattttctatcagttatacaaaaagaggagaat-ccaatatgacttataaaaatgctttccacaaagctttaatctcagaatgtgacaaatttgaagaagcattcgactttcttgacatggggttttgctcgaacgagaaccttagtattttagaggaaatacattggattatcagttatttgaagacgaatcagtggtccacagaactagacaattgtattcatatgtgtatgtataggaatgggtatgatgcagagtatcatagatttgatataccttctaaattcctcaaagacccgataaaccgaacagtaaattggacagaggttattgaatttatactattaattgaagatttccaaacaaagattgagccatggtcgagtatgaagtcacatttctgttcaaaagcacacagtgtagcattagagtgcatgaaaagcgagaaaagatcactggcagaatttgta
>PP153979/Brazil/2022-10-31
actacttttctcgagaattttgcagagctgcaaaccttgagtatagaaatgatgttcctgctgaggatatttgtgctgaagtccttgatggttacaaagcaaggaaagtgcgcttttgcacacctgataattacttactacacgacgggaaaatgtatataatagatttcaaagtgtctgtggatgatcggtcttccagaattacaagagagaaatacaatgaaatttttggagaagtgttcaacccagaaggtgtggactttgaaatcgttattatcaggttggatccttcaaatatggctatacatgttgactctcgagatttcatgaatacaatcggaccaatcacgctaaacattagtatgcaatggttttttgatatgaaagacttcttatttggcaaattccgggatgatgataaattccatgctataataagccaaggagaattcacaatgacattgccatggatcgaagaagatactccagaattgcttgcccatcctatatacaatgagttcatgaattcaatgccagagtcagaacaggccctgttcaaagaagcattggaattcaaatcattcggagcagaaaaatggaatattttcttaaagggagtgatgtctaagtatggtgaatattataaagaatttaccaaaggacatgcccaatccatattcttggcaacaggggactaccccaaaccagataaggaccaaatttcagctggctggcgagagatggtaagtagagtgagctctgaacgtgacatgtcaaatgacataaatcaggaaaaaccaagcatacattttatatgggcacaaaatgactcaagtagcaataataacatacaaaaattaatcaaactatccaaatcattgcaagccatgagtggaacaggaagctatataagtgccttcaaatcattaggaagattgatggatatatcatcagacatcaaaaagtatgagtcattctgcggaaaattaaaatctttggcaaggtctagcgtaaagaaactcgacaggaaaatagaaccggtacaaattggaacagcaactgtcttatgggaacaacaatttaaattagatacggatgtcataaaaagagaagacagaatacatttaatgaaagattatttcggaattggtaaacacaagtctttttcaaaaaagctaaacaatgacataaataccgataagcctaaaatattgaattttgacaatgacgatatagttaggaaatgcaaagataaatataatcaagtcacacataacttgtctcaagttaatgaattagacaagattggaaattacctagagcatttttcagctaaaattagtgcctgcagtgtagaaatgtgggactttatatataatacgactaaaactaagtactggcaatgcatcaacgactactctaccctaatgaaaaacatgctagctgtttcccaatataataggcacaatacctttaggattgtctcatgtgcaaataacaatgtatttggcttagtgatgccaagctcagacataaaaacaaaaaaagcaacattagtctatgcaataatagctctccacaatgaggagacagagatagcagaacttggttcactctattccactttcaagacaacaacaggctatatttcaatatcgaaagcttttaggctagataaagaaaggtgccagcgcatagtgtcctctccaggcttatttcttatgacaagctgtctattattcaatggtaataagagtctagagtttgataagttactaggcttttcattttttacatcaatatcgattacaaaagctatgctctctcttactgagccttcacgctatatgatcatgaattcattggcagtttctagccatgtaaaagagtatatatctgaaaaattttctccttatacaaaaacagcattttctgtagtgatgacagatttgattaaaaaaggttgctattcagcatatgaacagaggaaaaaggtccaaataagggatataaagttaacagactacgatataacacagaaaggggtagattccaaaagagatcttaaatccatttggttcccgggaaaggtaaatttaaaagaatacttgaaccagatttatttaccattttattttaattccaaaggattgcatgaaaagcatcatgttttaatagatttggctaaaacagtgctagaaatcgaaaaagagcaaagagaatcattacccgagccatggtcagagatacctgctaagcagactgtcaacttaaacattttgatttactcaattgcaaggaatttgaacttagatacttcaagacataattttgtgaggagccgggtggaaaatgcaaataactttaacagatctataacaacaatatccacctttaccagctcgaaatcatgcattaaaattggtgattttgaggaagagaaaaagaagaaaacaaaaaatgatgcaaagaaactagcaaaagatatttctaaattaactatagccaacccagcattcttagatgaaatcacaaatgaacatgagataagacactcaacttacgaggatttgaaacaatctatcccagattacacagactatatgtctgtaaaagtttttgatagactatatgagaagattactactaacgaaataagtgataaagaaacagtcaagttgattctagagactatgaagaagcataaaatattttactttggattcttcaacaaaggacaaaaaacagctaaagatagagaaatatttttaggtgaattcgaggcaaaaatgtgcctgtaccttgttgaaagaatagccaaagagagatgcaaattaaacccagaagaaatgataagcgaaccaggcgactctaagttacgagtattggaaaagcaatcagaagatgaaattaggtatatcagcaacacaataaagacattgggaaatgccatagaaaacctgcaatccgggtctttaaattgggcagatatatgtgaaagtaaggcacgagggcttaaaatagaaataaatgctgatatgtctaaatggagtgcccaagatgtgcttttcaagtatttctggctgatagtacttgatcctatcttatatcctgctgagaggaagagaataatttattttctatgtaattacatgcaaaaaaggcttataatgcctgatgaattgctcactacgatattggaccagagggttccttattcaaatgatataattggggtgatgacaaacaattatagatccaacacagtagaaataaagcgaaactggcttcaaggcaatttaaattatacaagtagttacttgcacagctgtagtatgtctgtatataaagatataataagggaagcagcaacattattagagggggaagcccttgtgaattcaatggtacattctgatgataaccaaacatccatatgtatggtgcaaaacaagttgccagatgacaatgtaattgaattttgcatcaagatattcgagaaaatatgtttaacttttggaaatcaggcaaacatgaaaaagacatacctaaccaatttcatcaaggaattcgtttctttatttaatatacatggggagccattctctatatacgggaggtttttgcttacagcagtaggggactgtgcctatctggggccttatgaagatttagcaagtaggctatctgcaacacaaaccgctataaagcatggctgcccaccatcactggcatgggtatccattgctttgaatcactggataactcacaccacgtataatatgttacctggccaaaataatgacccattaccattcttccctaccaacaatagaaatgaaataccagtggagatgtgcggaatactagaaagtgacttatcaacaattgcactaaccggtttagaagcgggaaatgtcacgtttctaacaaatatagcaagaaaactatcatctccaatcttgcaaagagaaagtatccaagaccaatacaattctatagaaaaatgggacctaagtaggttatcacagattgacattctgaggcttaaaatgcttaggtacatatctcttgatagttcggtcacatctgatgatggtatgggggagaccagtgaaatgagatcgcgatcgcttttaacacctcgtaaattcacaacaagtgggtcactcaatagacttaaatcgtataaagattttcaaaatataataacagatgaggataagacaaacgagctatttgagaatttcattaggcatccagagttattggtcacaaaaggcgaaacatttgaagaatttgtcaatacaatattatttaggtataattcaaagaaattcaaagaatctctgtcgatacaaaatccagcacaactctttattgagcaaatattattttccaacaaaccaataattgattacactagcatacatgataagatttttggattgcaagatatgccaggaatcgaagaactagatacaatcataggccgcaaaacatttgttgaaagttatgtccagattgtagatgatttaagcaacttaacactggatattaatgatgtcaagactatatttgccttctgtctcatgaatgatccactactaattacatctgctaataacataataatgtctgttaaagggcatagccaagaaagaataggacaatcagcatgcaaaatgccagaggtcaggagtctgaagcttatacattattcgccagcagttgttttgagagcctatgtgagagggccaacaaatgtgccaaatgtagatatagacgagcttgcgagggatctatctcatctggaagatttcatacaaagcacaaaactcagagagaatatgagagagagaatagaaataaatgagaaacggcatttaggaagagatttcaagtttgaaatcaaagaattgactagattttaccaagtgtgttatgattatataaaatctacagaacataaaattaaggtattcatattgccatacaaagttttcacatcaattgaattctgtggcgcactgacagggaacttaataaatgacaaattgtggtatataacacattactt-aaaaaatatagtgtccactacacacaaggcacaaatttcgtcctcacctgaattggaattgcaaatagctgatgaagcactgaggctaatagcacactttgccgatactttcttggcatctgaatcaagaattcaatttctgaaaaaggttatcgaagaattcacatacaaagggatacctgtaaaacatttatattccaaaataaagaattccaagttaagggtcaaattcttagggatccttttgtggttggatgacctaacacaaaatgatttggataagtttgatgcagataaatcagacgaaaagattatatggaataactggcaggtatcaagagatatgaacactggaccaatagatttaatgataagtggctattccaggcaactgcggatcacaggggaagatgataaattgattgctgctgaattgcaggtcactagattgtcagaagatttgatttacagacacggccaggcaatgttaaataaaccgcacggattgaagcttgaaaagatgcagcctgtaactgagatgtctaaacaactacattatatcgttttccagcagaggtcaagaaagcggtacttctattctatattgcccacccaaataattgaagatcataattctagaatcgaatcatctaggttaaacagagattcaaaatgggttcctgtgtgtcctgttgcagtatcaaaactctatcagcaaggacgacctatactttccaaggttaagaatctgaatatgcagactcattcactttctagaatacaggttaatgtggatgaatatgccattacaagaagagcgcattttcagaagatgcctttctttgaaggaccatccatcccttctggtggcatggatctatcagagttaatgaaatccacatccttattgagcttaaattatgacaatataaaaaatgcttctttattggatatgtctagagtattcaagtgcaatggcagtgaaaatgaccaaatggcttttgagttcctgtcagatgaaattctagagcaagacgtagttgaagaaatagaatgcaatcctatattttctatcagttatacaaaaagaggagaat-ccaatatgacttataaaaatgctttccacaaagctttaatctcagaatgtgacaaatttgaagaagcattcgactttcttgacatggggttttgctcgaacgagaaccttagtattttagaggaaatacattggattatcagttatttgaagacgaatcagtggtccacagaactagacaattgtattcatatgtgtatgtataggaatgggtatgatgcagagtatcatagatttgatataccttctaaattcctcaaagacccgataaaccgaacagtaaattggacagaggttattgaatttatactattaattgaagatttccaaacaaagattgagccatggtcgagtatgaagtcacatttctgttcaaaagcacacagtgtagcattagagtgcatgaaaagcgagaaaagatcactggcagaatttgta
>PP153959/Brazil/2023-03-14
actacttttctcgagaattttgcagagctgcaaaccttgagtatagaaatgatgttcctgctgaggatatttgtgctgaagtccttgatggttacaaagcaaggaaagtgcgcttttgcacacctgataattacttactacacgacgggaaaatgtatataatagatttcaaagtgtctgtggatgatcggtcttccagaattacaagagagaaatacaatgaaatttttggagaagtgttcaacccagaaggtgtggactttgaaatcgttattatcaggttggatccttcaaatatggctatacatgttgactctcgagatttcatgaatacaatcggaccaatcacgctaaacattagtatgcaatggttttttgatatgaaagacttcttatttggcaaattccgggatgatgataaattccatgctataataagccaaggagaattcacaatgacattgccatggatcgaagaagatactccagaattgcttgcccatcctatatacaatgagttcatgaattcaatgccagagtcagaacaggccctgttcaaagaagcattggaattcaaatcattcggagcagaaaaatggaatattttcttaaagggagtgatgtctaagtatggtgaatattataaagaatttaccaaaggacatgcccaatccatattcttggcaacaggggactaccccaaaccagataaggaccaaatttcagctggctggcgagagatggtaagtagagtgagctctgaacgtgacatgtcaaatgacataaatcaggaaaaaccaagcatacattttatatgggcacaaaatgactcaagtagcaataataacatacaaaaattaatcaaactatccaaatcattgcaagccatgagtggaacaggaagctatataagtgccttcaaatcattaggaagattgatggatatatcatcagacatcaaaaagtatgagtcattctgcggaaaattaaaatctttggcaaggtctagcgtaaagaaactcgacaggaaaatagaaccggtacaaattggaacagcaactgtcttatgggaacaacaatttaaattagatacggatgtcataaaaagagaagacagaatacatttaatgaaagattatttcggaattggtaaacacaagtctttttcaaaaaagctaaacaatgacataaataccgataagcctaaaatattgaattttgacaatgacgatatagttaggaaatgcaaagataaatataatcaagtcacacataacttgtctcaagttaatgaattagacaagattggaaattacctagagcatttttcagctaaaattagtgcctgcagtgtagaaatgtgggactttatatataatacgactaaaactaagtactggcaatgcatcaacgactactctaccctaatgaaaaacatgctagctgtttcccaatataataggcacaatacctttaggattgtctcatgtgcaaataacaatgtatttggcttagtgatgccaagctcagacataaaaacaaaaaaagcaacattagtctatgcaataatagctctccacaatgaggagacagagatagcagaacttggttcactctattccactttcaagacaacaacaggctatatttcaatatcgaaagcttttaggctagataaagaaaggtgccagcgcatagtgtcctctccaggcttatttcttatgacaagctgtctattattcaatggtaataagagtctagagtttgataagttactaggcttttcattttttacatcaatatcgattacaaaagctatgctctctcttactgagccttcacgctatatgatcatgaattcattggcagtttctagccatgtaaaagagtatatatctgaaaaattttctccttatacaaaaacagcattttctgtagtgatgacagatttgattaaaaaaggttgctattcagcatatgaacagaggaaaaaggtccaaataagggatataaagttaacagactacgatataacacagaaaggggtagattccaaaagagatcttaaatccatttggttcccgggaaaggtaaatttaaaagaatacttgaaccagatttatttaccattttattttaattccaaaggattgcatgaaaagcatcatgttttaatagatttggctaaaacagtgctagaaatcgaaaaagagcaaagagaatcattacccgagccatggtcagagatacctgctaagcagactgtcaacttaaacattttgatttactcaattgcaaggaatttgaacttagatacttcaagacataattttgtgaggagccgggtggaaaatgcaaataactttaacagatctataacaacaatatccacctttaccagctcgaaatcatgcattaaaattggtgattttgaggaagagaaaaagaagaaaacaaaaaatgatgcaaagaaactagcaaaagatatttctaaattaactatagccaacccagcattcttagatgaaatcacaaatgaacatgagataagacactcaacttacgaggatttgaaacaatctatcccagattacacagactatatgtctgtaaaagtttttgatagactatatgagaagattactactaacgaaataagtgataaagaaacagtcaagttgattctagagactatgaagaagcataaaatattttactttggattcttcaacaaaggacaaaaaacagctaaagatagagaaatatttttaggtgaattcgaggcaaaaatgtgcctgtaccttgttgaaagaatagccaaagagagatgcaaattaaacccagaagaaatgataagcgaaccaggcgactctaagttacgagtattggaaaagcaatcagaagatgaaattaggtatatcagcaacacaataaagacattgggaaatgccatagaaaacctgcaatccgggtctttaaattgggcagatatatgtgaaagtaaggcacgagggcttaaaatagaaataaatgctgatatgtctaaatggagtgcccaagatgtgcttttcaagtatttctggctgatagtacttgatcctatcttatatcctgctgagaggaagagaataatttattttctatgtaattacatgcaaaaaaggcttataatgcctgatgaattgctcactacgatattggaccagagggttccttattcaaatgatataattggggtgatgacaaacaattatagatccaacacagtagaaataaagcgaaactggcttcaaggcaatttaaattatacaagtagttacttgcacagctgtagtatgtctgtatataaagatataataagggaagcagcaacattattagagggggaagcccttgtgaattcaatggtacattctgatgataaccaaacatccatatgtatggtgcaaaacaagttgccagatgacaatgtaattgaattttgcatcaagatattcgagaaaatatgtttaacttttggaaatcaggcaaacatgaaaaagacatacctaaccaatttcatcaaggaattcgtttctttatttaatatacatggggagccattctctatatacgggaggtttttgcttacagcagtaggggactgtgcctatctggggccttatgaagatttagcaagtaggctatctgcaacacaaaccgctataaagcatggctgcccaccatcactggcatgggtatccattgctttgaatcactggataactcacaccacgtataatatgttacctggccaaaataatgacccattaccattcttccctaccaacaatagaaatgaaataccagtggagatgtgcggaatactagaaagtgacttatcaacaattgcactaaccggtttagaagcgggaaatgtcacgtttctaacaaatatagcaagaaaactatcatctccaatcttgcaaagagaaagtatccaagaccaatacaattctatagaaaaatgggacctaagtaggttatcacagattgacattctgaggcttaaaatgcttaggtacatatctcttgatagttcggtcacatctgatgatggtatgggggagaccagtgaaatgagatcgcgatcgcttttaacacctcgtaaattcacaacaagtgggtcactcaatagacttaaatcgtataaagattttcaaaatataataacagatgaggataagacaaacgagctatttgagaatttcattaggcatccagagttattggtcacaaaaggcgaaacatttgaagaatttgtcaatacaatattatttaggtataattcaaagaaattcaaagaatctctgtcgatacaaaatccagcacaactctttattgagcaaatattattttccaacaaaccaataattgattacactagcatacatgataagatttttggattgcaagatatgccaggaatcgaagaactagatacaatcataggccgcaaaacatttgttgaaagttatgtccagattgtagatgatttaagcaacttaacactggatattaatgatgtcaagactatatttgccttctgtctcatgaatgatccactactaattacatctgctaataacataataatgtctgttaaagggcatagccaagaaagaataggacaatcagcatgcaaaatgccagaggtcaggagtctgaagcttatacattattcgccagcagttgttttgagagcctatgtgagagggccaacaaatgtgccaaatgtagatatagacgagcttgcgagggatctatctcatctggaagatttcatacaaagcacaaaactcagagagaatatgagagagagaatagaaataaatgagaaacggcatttaggaagagatttcaagtttgaaatcaaagaattgactagattttaccaagtgtgttatgattatataaaatctacagaacataaaattaaggtattcatattgccatacaaagttttcacatcaattgaattctgtggcgcactgacagggaacttaataaatgacaaattgtggtatataacacattactt-aaaaaatatagtgtccactacacacaaggcacaaatttcgtcctcacctgaattggaattgcaaatagctgatgaagcactgaggctaatagcacactttgccgatactttcttggcatctgaatcaagaattcaatttctgaaaaaggttatcgaagaattcacatacaaagggatacctgtaaaacatttatattccaaaataaagaattccaagttaagggtcaaattcttagggatccttttgtggttggatgacctaacacaaaatgatttggataagtttgatgcagataaatcagacgaaaagattatatggaataactggcaggtatcaagagatatgaacactggaccaatagatttgatgataagtggctattccaggcaactgcggatcacaggggaagatgataaattgattgctgctgaattgcaggtcactagattgtcagaagatttgatttacagacacggccaggcaatgttaaataaaccgcacggattgaagcttgaaaagatgcagcctgtaactgagatgtctaaacaactacattatatcgttttccagcagaggtcaagaaagcgatacttctattctatattgcccacccaaataattgaagatcataattctagaatcgaatcatctaggttaaacagagattcaaaatgggttcctgtgtgtcctgttgcagtatcaaaactctatcagcaaggacgacctatactttccaaggttaagaatctgaatatgcagactcattcactttctagaatacaggttaatgtggatgaatatgccattacaagaagagcgcattttcagaagatgcctttctttgaaggaccatccatcccttctggtggcatggatctatcagagttaatgaaatccacatccttattgagcttaaattatgacaatataaaaaatgcttctttattggatatgtctagagtattcaagtgcaatggcagtgaaaatgaccaaatggcttttgagttcctgtcagatgaaattctagagcaagacgtagttgaagaaatagaatgcaatcctatattttctatcagttatacaaaaagaggagaat-ccaatatgacttataaaaatgctttccacaaagctttaatctcagaatgtgacaaatttgaagaagcattcgactttcttgacatggggttttgctcgaacgagaaccttagtattttagaggaaatacattggattatcagttatttgaagacgaatcagtggtccacagaactagacaattgtattcatatgtgtatgtataggaatgggtatgatgcagagtatcatagatttgatataccttctaaattcctcaaagacccgataaaccgaacagtaaattggacagaggttattgaatttatactattaattgaagatttccaaacaaagattgagccatggtcgagtatgaagtcacatttctgttcaaaagcacacagtgtagcattagagtgcatgaaaagcgagaaaagatcactggcagaatttgta
>PP154163/Brazil/2023-03-31
actacttttctcgagaattttgcagagctgcaaaccttgagtatagaaatgatgttcctgctgaggatatttgtgctgaagtccttgatggttacaaagcaaggaaagtgcgcttttgcacacctgataattacttactacacgacgggaaaatgtatataatagatttcaaagtgtctgtggatgatcggtcttccagaattacaagagagaaatacaatgaaatttttggagaagtgttcaacccagaaggtgtggactttgaaatcgttattatcaggttggatccttcaaatatggctatacatgttgactctcgagatttcatgaatacaatcggaccaatcacgctaaacattagtatgcaatggttttttgatatgaaagacttcttatttggcaaattccgggatgatgataaattccatgctataataagccaaggagaattcacaatgacattgccatggatcgaagaagatactccagaattgcttgcccatcctatatacaatgagttcatgaattcaatgccagagtcagaacaggccctgttcaaagaagcattggaattcaaatcattcggagcagaaaaatggaatattttcttaaagggagtgatgtctaagtatggtgaatattataaagaatttaccaaaggacatgcccaatccatattcttggcaacaggggactaccccaaaccagataaggaccaaatttcagctggctggcgagagatggtaagtagagtgagctctgaacgtgacatgtcaaatgacataaatcaggaaaaaccaagcatacattttatatgggcacaaaatgactcaagtagcaataataacatacaaaaattaatcaaactatccaaatcattgcaagccatgagtggaacaggaagctatataagtgccttcaaatcattaggaagattgatggatatatcatcagacatcaaaaagtatgagtcattctgcggaaaattaaaatctttggcaaggtctagcgtaaaaaaactcgacaggaaaatagaaccggtacaaattggaacagcaactgtcttatgggaacaacaatttaaattagatacggatgtcataaaaagagaagacagaatacatttaatgaaagattatttcggaattggtaaacacaagtctttttcaaaaaagctaaacaatgacataaataccgataagcctaaaatattgaattttgacaatgacgatatagttaggaaatgcaaagataaatataatcaagtcacacataacttgtctcaagttaatgaattagacaagattggaaattacctagagcatttttcagctaaaattagtgcctgcagtgtagaaatgtgggactttatatataatacgactaaaactaagtactggcaatgcatcaacgactactctaccctaatgaaaaacatgctagctgtttcccaatataataggcacaatacctttaggattgtctcatgtgcaaataacaatgtatttggcttagtgatgccaagctcagacataaaaacaaaaaaagcaacattagtctatgcaataatagctctccacaatgaggagacagagatagcagaacttggttcactctattccactttcaagacaacaacaggctatatttcaatatcgaaagcttttaggctagataaagaaaggtgccagcgcatagtgtcctctccaggcttatttcttatgacaagctgtctattattcaatggtaataagagtctagagtttgataagttactaggcttttcattttttacatcaatatcgattacaaaagctatgctctctcttactgagccttcacgctatatgatcatgaattcattggcagtttctagccatgtaaaagagtatatatctgaaaaattttctccttatacaaaaacagcattttctgtagtgatgacagatttgattaaaaaaggttgctattcagcatatgaacagaggaaaaaggtccaaataagggatataaagttaacagactacgatataacacagaaaggggtagattccaaaagagatcttaaatccatttggttcccgggaaaggtaaatttaaaagaatacttgaaccagatttatttaccattttattttaattccaaaggattgcatgaaaagcatcatgttttaatagatttggctaaaacagtgctagaaatcgaaaaagagcaaagagaatcattacccgagccatggtcagagatacctgctaagcagactgtcaacttaaacattttgatttactcaattgcaaggaatttgaacttagatacttcaagacataattttgtgaggagccgggtggaaaatgcaaataactttaacagatctataacaacaatatccacctttaccagctcgaaatcatgcattaaaattggtgattttgaggaagagaaaaagaagaaaacaaaaaatgatgcaaagaaactagcaaaagatatttctaaattaactatagccaacccagcattcttagatgaaatcacaaatgaacatgagataagacactcaacttacgaggatttgaaacaatctatcccagattacacagactatatgtctgtaaaagtttttgatagactatatgagaagattactactaacgaaataagtgataaagaaacagtcaagttgattctagagactatgaagaagcataaaatattttactttggattcttcaacaaaggacaaaaaacagctaaagatagagaaatatttttaggtgaattcgaggcaaaaatgtgcctgtaccttgttgaaagaatagccaaagagagatgcaaattaaacccagaagaaatgataagcgaaccaggcgactctaagttacgagtattggaaaagcaatcagaagatgaaattaggtatatcagcaacacaataaagacattgggaaatgccatagaaaacctgcaatccgggtctttaaattgggcagatatatgtgaaagtaaggcacgagggcttaaaatagaaataaatgctgatatgtctaaatggagtgcccaagatgtgcttttcaagtatttctggctgatagtacttgatcctatcttatatcctgctgagaggaagagaataatttattttctatgtaattacatgcaaaaaaggcttataatgcctgatgaattgctcactacgatattggaccagagggttccttattcaaatgatataattggggtgatgacaaacaattatagatccaacacagtagaaataaagcgaaactggcttcaaggcaatttaaattatacaagtagttacttgcacagctgtagtatgtctgtatataaagatataataagggaagcagcaacattattagagggggaagcccttgtgaattcaatggtacattctgatgataaccaaacatccatatgtatggtgcaaaacaagttgccagatgacaatgtaattgaattttgcatcaagatattcgagaaaatatgtttaacttttggaaatcaggcaaacatgaaaaagacatacctaaccaatttcatcaaggaattcgtttctttatttaatatacatggggagccattctctatatacgggaggtttttgcttacagcagtaggggactgtgcctatctggggccttatgaagatttagcaagtaggctatctgcaacacaaaccgctataaagcatggctgcccaccatcactggcatgggtatccattgctttgaatcactggataactcacaccacgtataatatgttacctggccaaaataatgacccattaccattcttccctaccaacaatagaaatgaaataccagtggagatgtgcggaatactagaaagtgacttatcaacaattgcactaaccggtttagaagcgggaaatgtcacgtttctaacaaatatagcaagaaaactatcatctccaatcttgcaaagagaaagtatccaagaccaatacaattctatagaaaaatgggacctaagtaggttatcacagattgacattctgaggcttaaaatgcttaggtacatatctcttgatagttcggtcacatctgatgatggtatgggggagaccagtgaaatgagatcgcgatcgcttttaacacctcgtaaattcacaacaagtgggtcactcaatagacttaaatcgtataaagattttcaaaatataataacagacgaggataagacaaacgagctatttgagaatttcattaggcatccagagttattggtcacaaaaggcgaaacatttgaagaatttgtcaatacaatattatttaggtataattcaaagaaattcaaagaatctctgtcgatacaaaatccagcacaactctttattgagcaaatattattttccaacaaaccaataattgattacactagcatacatgataagatttttggattgcaagatatgccaggaatcgaagaactagatacaatcataggccgcaaaacatttgttgaaagttatgtccagattgtagatgatttaagcaacttaacactggatattaatgatgtcaagactatatttgccttctgtctcatgaatgatccactactaattacatctgctaataacataataatgtctgttaaagggcatagccaagaaagaataggacaatcagcatgcaaaatgccagaggtcaggagtctgaagcttatacattattcgccagcagttgttttgagagcctatgtgagagggccaacaaatgtgccaaatgtagatatagacgagcttgcgagggatctatctcatctggaagatttcatacaaagcacaagactcagagagaatatgagagagagaatagaaataaatgagaaacggcatttaggaagagatttcaagtttgaaatcaaagaattgactagattttaccaagtgtgttatgattatataaaatctacagaacataaaattaaggtattcatattgccatacaaagttttcacatcaattgaattctgtggcgcactgacagggaacttaataaatgacaaattgtggtatataacacattactt-aaaaaatatagtgtccactacacacaaggcacaaatttcgtcctcacctgaattggaattgcaaatagctgatgaagcactgaggctaatagcacactttgccgatactttcttggcatctgaatcaagaattcaatttctgaaaaaggttatcgaagaattcacatacaaagggatacctgtaaaacatttatattccaaaataaagaattccaagttaagggtcaaattcttagggatccttttgtggttggatgacctaacacaaaatgatttggataagtttgatgcagataaatcagacgaaaagattatatggaataactggcaggtatcaagagatatgaacactggaccaatagatttaatgataagtggctattccaggcaactgcggatcacaggggaagatgataaattgattgctgctgaattgcaggtcactagattgtcagaagatttgatttacagacacggccaggcaatgttaaataaaccgcacggattgaagcttgaaaagatgcagcctgtaactgagatgtctaaacaactacattatatcgttttccagcagaggtcaagaaagcggtacttctattctatattgcccacccaaataattgaagatcataattctagaatcgaatcatctaggttaaacagagattcaaaatgggttcctgtgtgtcctgttgcagtatcaaaactctatcagcaaggacgacctatactttccaaggttaagaatctgaatatgcagactcattcactttctagaatacaggttaatgtggatgaatatgccattacaagaagagcgcattttcagaagatgcctttctttgaaggaccatccatcccttctggtggcatggatctatcagagttaatgaaatccacatccttattgagcttaaattatgacaatataaaaaatgcttctttattggatatgtctagagtattcaagtgcaatggcagtgaaaatgaccaaatggcttttgagttcctgtcagatgaaattctagagcaagacgtagttgaagaaatagaatgcaatcctatattttctatcagttatacaaaaagaggagaat-ccaatatgacttataaaaatgctttccacaaagctttaatctcagaatgtgacaaatttgaagaagcattcgactttcttgacatggggttttgctcgaacgagaaccttagtattttagaggaaatacattggattatcagttatttgaagacgaatcagtggtccacagaactagacaattgtattcatatgtgtatgtataggaatgggtatgatgcagagtatcatagatttgatataccttctaaattcctcaaagacccgataaaccgaacagtaaattggacagaggttattgaatttatactattaattgaagatttccaaacaaagattgagccatggtcgagtatgaagtcacatttctgttcaaaagcacacagtgtagcattagagtgcatgaaaagcgagaaaagatcactggcagaatttgta
>PP154133/Brazil/2023-02-16
actacttttctcgagaattttgcagagctgcaaaccttgagtatagaaatgatgttcctgctgaggatatttgtgctgaagtccttgatggttacaaagcaaggaaagtgcgcttttgcacacctgataattacttactacacgacgggaaaatgtatataatagatttcaaagtgtctgtggatgatcggtcttccagaattacaagagagaaatacaatgaaatttttggagaagtgttcaacccagaaggtgtggactttgaaatcgttattatcaggttggatccttcaaatatggctatacatgttgactctcgagatttcatgaatacaatcggaccaatcacgctaaacattagtatgcaatggttttttgatatgaaagacttcttatttggcaaattccgggatgatgataaattccatgctataataagccaaggagaattcacaatgacattgccatggatcgaagaagatactccagaattgcttgcccatcctatatacaatgagttcatgaattcaatgccagagtcagaacaggccctgttcaaagaagcattggaattcaaatcattcggagcagaaaaatggaatattttcttaaagggagtgatgtctaagtatggtgaatattataaagaatttaccaaaggacatgcccaatccatattcttggcaacaggggactaccccaaaccagataaggaccaaatttcagctggctggcgagagatggtaagtagagtgagctctgaacgtgacatgtcaaatgacataaatcaggaaaaaccaagcatacattttatatgggcacaaaatgactcaagtagcaataataacatacaaaaattaatcaaactatccaaatcattgcaagccatgagtggaacaggaagctatataagtgccttcaaatcattaggaagattgatggatatatcatcagacatcaaaaagtatgagtcattctgcggaaaattaaaatctttggcaaggtctagcgtaaagaaactcgacaggaaaatagaaccggtacaaattggaacagcaactgtcttatgggaacaacaatttaaattagatacggatgtcataaaaagagaagacagaatacatttaatgaaagattatttcggaattggtaaacacaagtctttttcaaaaaagctaaacaatgacataaataccgataagcctaaaatattgaattttgacaatgacgatatagttaggaaatgcaaagataaatataatcaagtcacacataacttgtctcaagttaatgaattagacaagattggaaattacctagagcatttttcagctaaaattagtgcctgcagtgtagaaatgtgggactttatatataatacgactaaaactaagtactggcaatgcatcaacgactactctaccctaatgaaaaacatgctagctgtttcccaatataataggcacaatacctttaggattgtctcatgtgcaaataacaatgtatttggcttagtgatgccaagctcagacataaaaacaaaaaaagcaacattagtctatgcaataatagctctccacaatgaggagacagagatagcagaacttggttcactctattccactttcaagacaacaacaggctatatttcaatatcgaaagcttttaggctagataaagaaaggtgccagcgcatagtgtcctctccaggcttatttcttatgacaagctgtctattattcaatggtaataagagtctagagtttgataagttactaggcttttcattttttacatcaatatcgattacaaaagctatgctctctcttactgagccttcacgctatatgatcatgaattcattggcagtttctagccatgtaaaagagtatatatctgaaaaattttctccttatacaaaaacagcattttctgtagtgatgacagatttgattaaaaaaggttgctattcagcatatgaacagaggaaaaaggtccaaataagggatataaagttaacagactacgatataacacagaaaggggtagattccaaaagagatcttaaatccatttggttcccgggaaaggtaaatttaaaagaatacttgaaccagatttatttaccattttattttaattccaaaggattgcatgaaaagcatcatgttttaatagatttggctaaaacagtgctagaaatcgaaaaagagcaaagagaatcattacccgagccatggtcagagatacctgctaagcagactgtcaacttaaacattttgatttactcaattgcaaggaatttgaacttagatacttcaagacataattttgtgaggagccgggtggaaaatgcaaataactttaacagatctataacaacaatatccacctttaccagctcgaaatcatgcattaaaattggtgattttgaggaagagaaaaagaagaaaacaaaaaatgatgcaaagaaactagcaaaagatatttctaaattaactatagccaacccagcattcttagatgaaatcacaaatgaacatgagataagacactcaacttacgaggatttgaaacaatctatcccagattacacagactatatgtctgtaaaagtttttgatagactatatgagaagattactactaacgaaataagtgataaagaaacagtcaagttgattctagagactatgaagaagcataaaatattttactttggattcttcaacaaaggacaaaaaacagctaaagatagagaaatatttttaggtgaattcgaggcaaaaatgtgcctgtaccttgttgaaagaatagccaaagagagatgcaaattaaacccagaagaaatgataagcgaaccaggcgactctaagttacgagtattagaaaagcaatcagaagatgaaattaggtatatcagcaacacaataaagacattgggaaatgccatagaaaacctgcaatccgggtctttaaattgggcagatatatgtgaaagtaaggcacgagggcttaaaatagaaataaatgctgatatgtctaaatggagtgcccaagatgtgcttttcaagtatttctggctgatagtacttgatcctatcttatatcctgctgagaggaagagaataatttattttctatgtaattacatgcaaaaaaggcttataatgcctgatgaattgctcactacgatattggaccagagggttccttattcaaatgatataattggggtgatgacaaacaattatagatccaacacagtagaaataaagcgaaactggcttcaaggcaatttaaattatacaagtagttacttgcacagctgtagtatgtctgtatataaggatataataagggaagcagcaacattattagagggggaagcccttgtgaattcaatggtacattctgatgataaccaaacatccatatgtatggtgcaaaacaagttgccagatgacaatgtaattgaattttgcatcaagatattcgagaaaatatgtttaacttttggaaatcaggcaaacatgaaaaagacatacctaaccaatttcatcaaggaattcgtttctttatttaatatacatggggagccattctctatatacgggaggtttttgcttacagcagtaggggactgtgcctatctggggccttatgaagatttagcaagtaggctatctgcaacacaaaccgctataaagcatggctgcccaccatcactggcatgggtatccattgctttgaatcactggataactcacaccacgtataatatgttacctggccaaaataatgacccattaccattcttccctaccaacaatagaaatgaaataccagtggagatgtgcggaatactagaaagtgacttatcaacaattgcactaaccggtttagaagcgggaaatgtcacgtttctaacaaatatagcaagaaaactatcatctccaatcttgcaaagagaaagtatccaagaccaatacaattctatagaaaaatgggacctaagtaggttatcacagattgacattctgaggcttaaaatgcttaggtacatatctcttgatagttcggtcacatctgatgatggtatgggggagaccagtgaaatgagatcgcgatcgcttttaacacctcgtaaattcacaacaagtgggtcactcaatagacttaaatcgtataaagattttcaaaatataataacagatgaggataagacaaacgagctatttgagaatttcattaggcatccagagttattggtcacaaaaggcgaaacatttgaagaatttgtcaatacaatattatttaggtataattcaaagaaattcaaagaatctctgtcgatacaaaatccagcacaactctttattgagcaaatattattttccaacaaaccaataattgattacactagcatacatgataagatttttggattgcaagatatgccaggaatcgaagaactagatacaatcataggccgcaaaacatttgttgaaagttatgtccagattgtagatgatttaagcaacttaacactggatattaatgatgtcaagactatatttgccttctgtctcatgaatgatccactactaattacatctgctaataacataataatgtctgttaaagggcatagccaagaaagaataggacaatcagcatgcaaaatgccagaggtcaggagtctgaagcttatacattattcgccagcagttgttttgagagcctatgtgagagggccaacaaatgtgccaaatgtagatatagacgagcttgcgagggatctatctcatctggaagatttcatacaaagcacaaaactcagagagaatatgagagagagaatagaaataaatgagaaacggcatttaggaagagatttcaagtttgaaatcaaagaattgactagattttaccaagtgtgttatgattatataaaatctacagaacataaaattaaggtattcatattgccatacaaagttttcacatcaattgaattctgtggcgcactgacagggaacttaataaatgacaagttgtggtatataacacattactt-aaaaaatatagtgtccactacacacaaggcacaaatttcgtcctcacctgaattggaattgcaaatagctgatgaagcactgaggctaatagcacactttgccgatactttcttggcatctgaatcaagaattcaatttctgaaaaaggttatcgaagaattcacatacaaagggatacctgtaaaacatttatattccaaaataaagaattccaagttaagggtcaaattcttagggatccttttgtggttggatgacctaacacaaaatgatttggataagtttgatgcagataaatcagacgaaaagattatatggaataactggcaggtatcaagagatatgaacactggaccaatagatttaatgataagtggctattccaggcaactgcggatcacaggggaagatgataaattgattgctgctgaattgcaggtcactagattgtcagaagatttgatttacagacacggccaggcaatgttaaataaaccgcacggattgaagcttgaaaagatgcagcctgtaactgagatgtctaaacaactacattatatcgttttccagcagaggtcaagaaagcggtacttctattctatattgcccacccaaataattgaagatcataattctagaatcgaatcatctaggttaaacagagattcaaaatgggttcctgtgtgtcctgttgcagtatcaaaactctatcagcaaggacgacctatactttccaaggttaagaatctgaatatgcagactcattcactttctagaatacaggttaatgtggatgaatatgccattacaagaagagcgcattttcagaagatgcctttctttgaaggaccatccatcccttctggtggcatggatctatcagagttaatgaaatccacatccttattgagcttaaattatgacaatataaaaaatgcttctttattggatatgtctagagtattcaagtgcaatggcagtgaaaatgaccaaatggcttttgagttcctgtcagatgaaattctagagcaagacgtagttgaagaaatagaatgcaatcctatattttctatcagttatacaaaaagaggagaat-ccaatatgacttataaaaatgctttccacaaagctttaatctcagaatgtgacaaatttgaagaagcattcgactttcttgacatggggttttgctcgaacgagaaccttagtattttagaggaaatacattggattatcagttatttgaagacgaatcagtggtccacagaactagacaattgtattcatatgtgtatgtataggaatgggtatgatgcagagtatcatagatttgatataccttctaaattcctcaaagacccgataaaccgaacagtaaattggacagaggttattgaatttatactattaattgaagatttccaaacaaagattgagccatggtcgagtatgaagtcacatttctgttcaaaagcacacagtgtagcattagagtgcatgaaaagcgagaaaagatcactggcagaatttgta
>PP154148/Brazil/2023-01-17
actacttttctcgagaattttgcagagctgcaaaccttgagtatagaaatgatgttcctgctgaggatatttgtgctgaagtccttgatggttacaaagcaaggaaagtgcgcttttgcacacctgataattacttactacacgacgggaaaatgtatataatagatttcaaagtgtctgtggatgatcggtcttccagaattacaagagagaaatacaatgaaatttttggagaagtgttcaacccagaaggtgtggactttgaaatcgttattatcaggttggatccttcaaatatggctatacatgttgactctcgagatttcatgaatacaatcggaccaatcacgctaaacattagtatgcaatggttttttgatatgaaagacttcttatttggcaaattccgggatgatgataaattccatgctataataagccaaggagaattcacaatgacattgccatggatcgaagaagatactccagaattgcttgcccatcctatatacaatgagttcatgaattcaatgccagagtcagaacaggccctgttcaaagaagcattggaattcaaatcattcggagcagaaaaatggaatattttcttaaagggagtgatgtctaagtatggtgaatattataaagaatttaccaaaggacatgcccaatccatattcttggcaacaggggactaccccaaaccagataaggaccaaatttcagctggctggcgagagatggtaagtagagtgagctctgaacgtgacatgtcaaatgacataaatcaggaaaaaccaagcatacattttatatgggcacaaaatgactcaagtagcaataataacatacaaaaattaatcaaactatccaaatcattgcaagccatgagtggaacaggaagctatataagtgccttcaaatcattaggaagattgatggatatatcatcagacatcaaaaagtatgagtcattctgcggaaaattaaaatctttggcaaggtctagcgtaaagaaactcgacaggaaaatagaaccggtacaaattggaacagcaactgtcttatgggaacaacaatttaaattagatacggatgtcataaaaagagaagacagaatacatttaatgaaagattatttcggaattggtaaacacaagtctttttcaaaaaagctaaacaatgacataaataccgataagcctaaaatattgaattttgacaatgacggtatagttaggaaatgcaaagataaatataatcaagtcacacataacttgtctcaagttaatgaattagacaagattggaaattacctagagcatttttcagctaaaattagtgcctgcagtgtagaaatgtgggactttatatataatacgactaaaactaagtactggcaatgcatcaacgactactctaccctaatgaaaaacatgctagctgtttcccaatataataggcacaatacctttaggattgtctcatgtgcaaataacaatgtatttggcttagtgatgccaagctcagacataaaaacaaaaaaagcaacattagtctatgcaataatagctctccacaatgaggagacagagatagcagaacttggttcactctattccactttcaagacaacaacaggctatatttcaatatcgaaagcttttaggctagataaagaaaggtgccagcgcatagtgtcctctccaggcttatttcttatgacaagctgtctattattcaatggtaataagagtctagagtttgataagttactaggcttttcattttttacatcaatatcgattacaaaagctatgctctctcttactgagccttcacgctatatgatcatgaattcattggcagtttctagccatgtaaaagagtatatatctgaaaaattttctccttatacaaaaacagcattttctgtagtgatgacagatttgattaaaaaaggttgctattcagcatatgaacagaggaaaaaggtccaaataagggatataaagttaacagactacgatataacacagaaaggggtagattccaaaagagaccttaaatccatttggttcccgggaaaggtaaatttaaaagaatacttgaaccagatttatttaccattttattttaattccaaaggattgcatgaaaagcatcatgttttaatagatttggctaaaacagtgctagaaatcgaaaaagagcaaagagaatcattacccgagccatggtcagagatacctgctaagcagactgtcaacttaaacattttgatttactcaattgcaaggaatttgaacttagatacttcaagacataattttgtgaggagccgggtggaaaatgcaaataactttaacagatctataacaacaatatccacctttaccagctcgaaatcatgcattaaaattggtgattttgaggaagagaaaaagaagaaaacaaaaaatgatgcaaagaaactagcaaaagatatttctaaattaactatagccaacccagcattcttagatgaaatcacaaatgaacatgagataagacactcaacttacgaggatttgaaacaatctatcccagattacacagactatatgtctgtaaaagtttttgatagactatatgagaagattactactaacgaaataagtgataaagaaacagtcaagttgattctagagactatgaagaagcataaaatattttactttggattcttcaacaaaggacaaaaaacagctaaagatagagaaatatttttaggtgaattcgaggcaaaaatgtgcctgtaccttgttgaaagaatagccaaagagagatgcaaattaaacccagaagaaatgataagcgaaccaggcgactctaagttacgagtattggaaaagcaatcagaagatgaaattaggtatatcagcaacacaataaagacattgggaaatgccatagaaaacctgcaatccgggtctttaaattgggcagatatatgtgaaagtaaggcacgagggcttaaaatagaaataaatgctgatatgtctaaatggagtgcccaagatgtgcttttcaagtatttctggctgatagtacttgatcctatcttatatcctgctgagaggaagagaataatttattttctatgtaattacatgcaaaaaaggcttataatgcctgatgaattgctcactacgatattggaccagagggttccttattcaaatgatataattggggtgatgacaaacaattatagatccaacacagtagaaataaagcgaaactggcttcaaggcaatttaaattatacaagtagttacttgcacagctgtagtatgtctgtatataaagatataataagggaagcagcaacattattagagggggaagcccttgtgaattcaatggtacattctgatgataaccaaacatccatatgtatggtgcaaaacaagttgccagatgacaatgtaattgaattttgcatcaagatattcgagaaaatatgtttaacttttggaaatcaggcaaacatgaaaaagacatacctaaccaatttcatcaaggaattcgtttctttatttaatatacatggggagccattctctatatacgggaggtttttgcttacagcagtaggggactgtgcctatctggggccttatgaagatttagcaagtaggctatctgcaacacaaaccgctataaagcatggctgcccaccatcactggcatgggtatccattgctttgaatcactggataactcacaccacgtataatatgttacctggccaaaataatgacccattaccattcttccctaccaacaatagaaatgaaataccagtggagatgtgcggaatactagaaagtgacttatcaacaattgcactaaccggtttagaagcgggaaatgtcacgtttctaacaaatatagcaagaaaactatcatctccaatcttgcaaagagaaagtatccaagaccaatacaattctatagaaaaatgggacctaagtaggttatcacagattgacattctgaggcttaaaatgcttaggtacatatctcttgatagttcggtcacatctgatgatggtatgggggagaccagtgaaatgagatcgcgatcgcttttaacacctcgtaaattcacaacaagtgggtcactcaatagacttaaatcgtataaagattttcaaaatataataacagatgaggataagacaaacgagctatttgagaatttcattaggcatccagagttattggtcacaaaaggcgaaacatttgaagaatttgtcaatacaatattatttaggtataattcaaagaaattcaaagaatctctgtcgatacaaaatccagcacaactctttattgagcaaatattattttccaacaaaccaataattgattacactagcatacatgataagatttttggattgcaagatatgccaggaatcgaagaactagatacaatcataggccgcaaaacatttgttgaaagttatgtccagattgtagatgatttaagcaacttaacactggatattaatgatgtcaagactatatttgccttctgtctcatgaatgatccactactaattacatctgctaataacataataatgtctgttaaagggcatagccaagaaagaataggacaatcagcatgcaaaatgccagaggtcaggagtctgaagcttatacattattcgccagcagttgttttgagagcctatgtgagagggccaacaaatgtgccaaatgtagatatagacgagcttgcgagggatctatctcatctggaagatttcatacaaagcacaaaactcagagagaatatgagagagagaatagaaataaatgagaaacggcatttaggaagagatttcaagtttgaaatcaaagaattgactagattttaccaagtgtgttatgattatataaaatctacagaacataaaattaaggtattcatattgccatacaaagttttcacatcaattgaattctgtggcgcactgacagggaacttaataaatgacaaattgtggtatataacacattactt-aaaaaatatagtgtccactacacacaaggcacaaatttcgtcctcacctgaattggaattgcaaatagctgatgaagcactgaggctaatagcacactttgccgatactttcttggcatctgaatcaagaattcaatttctgaaaaaggttatcgaagaattcacatacaaagggatacctgtaaaacatttatattccaaaataaagaattccaagttaagggtcaaattcttagggatccttttgtggttggatgacctaacacaaaatgatttggataagtttgatgcagataaatcagacgaaaagattatatggaataactggcaggtatcaagagatatgaacactggaccaatagatttaatgataagtggctattccaggcaactgcggatcacaggggaagatgataaattgattgctgctgaattgcaggtcactagattgtcagaagatttgatttacagacacggccaggcaatgttaaataaaccgcacggattgaagcttgaaaagatgcagcctgtaactgagatgtctaaacaactacattatatcgttttccagcagaggtcaagaaagcggtacttctattctatattgcccacccaaataattgaagatcataattctagaatcgaatcatctaggttaaacagagattcaaaatgggttcctgtgtgtcctgttgcagtatcaaaactctatcagcaaggacgacctatactttccaaggttaagaatctgaatatgcagactcattcactttctagaatacaggttaatgtggatgaatatgccattacaagaagagcgcattttcagaagatgcctttctttgaaggaccatccatcccttctggtggcatggatctatcagagttaatgaaatccacatccttattgagcttaaattatgacaatataaaaaatgcttctttattggatatgtctagagtattcaagtgcaatggcagtgaaaatgaccaaatggcttttgagttcctgtcagatgaaattctagagcaagacgtagttgaagaaatagaatgcaatcctatattttctatcagttatacaaaaagaggagaat-ccaatatgacttataaaaatgctttccacaaagctttaatctcagaatgtgacaaatttgaagaagcattcgactttcttgacatggggttttgttcgaacgagaaccttagtattttagaggaaatacattggattatcagttatttgaagacgaatcagtggtccacagaactagacaattgtattcatatgtgtatgtataggaatgggtatgatgcagagtatcatagatttgatataccttctaaattcctcaaagacccgataaaccgaacagtaaattggacagaggttattgaatttatactattaattgaagatttccaaacaaagattgagccatggtcgagtatgaagtcacatttctgttcaaaagcacacagtgtagcattagagtgcatgaaaagcgagaaaagatcactggcagaatttgta
>PP154166/Brazil/2023-03-02
actacttttctcgagaattttgcagagctgcaaaccttgagtatagaaatgatgttcctgctgaggatatttgtgctgaagtccttgatggttacaaagcaaggaaagtgcgcttttgcacacctgataattacttactacacgacgggaaaatgtatataatagatttcaaagtgtctgtggatgatcggtcttccagaattacaagagagaaatacaatgaaatttttggagaagtgttcaacccagaaggtgtggactttgaaatcgttattatcaggttggatccttcaaatatggctatacatgttgactctcgagatttcatgaatacaattggaccaatcacgctaaacattagtatgcaatggttttttgatatgaaagacttcttatttggcaaattccgggatgatgataaattccatgctataataagccaaggagaattcacaatgacattgccatggatcgaagaagatactccagaattgcttgcccatcctatatacaatgagttcatgaattcaatgccagagtcagaacaggccctgttcaaagaagcattggaattcaaatcattcggagcagaaaaatggaatattttcttaaagggagtgatgtctaagtatggtgaatattataaagaatttaccaaaggacatgcccaatccatattcttggcaacaggggactaccccaaaccagataaggaccaaatttcagctggctggcgagagatggtaagtagagtgagctctgaacgtgacatgtcaaatgacataaatcaggaaaaaccaagcatacattttatatgggcacaaaatgactcaagtagcaataataacatacaaaaattaatcaaactatccaaatcattgcaagccatgagtggaacaggaagctatataagtgccttcaaatcattaggaagattgatggatatatcatcagacatcaaaaagtatgagtcattctgcggaaaattaaaatctttggcaaggtctagcgtaaaaaaactcgacaggaaaatagaaccggtacaaattggaacagcaactgtcttatgggaacaacaatttaaattagatacggatgtcataaaaagagaagacagaatacatttaatgaaagattatttcggaattggtaaacacaagtctttttcaaaaaagctaaacaatgacataaataccgataagcctaaaatattgaattttgacaatgacgatatagttaggaaatgcaaagataaatataatcaagtcacacataacttgtctcaagttaatgaattagacaagattggaaattacctagagcatttttcagctaaaattagtgcctgcagtgtagaaatgtgggactttatatataatacgactaaaactaagtactggcaatgcatcaacgactactctaccctaatgaaaaacatgctagctgtttcccaatataataggcacaatacctttaggattgtctcatgtgcaaataacaatgtatttggcttagtgatgccaagctcagacataaaaacaaaaaaagcaacattagtctatgcaataatagctctccacaatgaggagacagagatagcagaacttggttcactctattccactttcaagacaacaacaggctatatttcaatatcgaaagcttttaggctagataaagaaaggtgccagcgcatagtgtcctctccaggcttatttcttatgacaagctgtctattattcaatggtaataagagtctagagtttgataagttactaggcttttcattttttacatcaatatcgattacaaaagctatgctctctcttactgagccttcacgctatatgatcatgaattcattggcagtttctagccatgtaaaagagtatatatctgaaaaattttctccttatacaaaaacagcattttctgtagtgatgacagatttgattaaaaaaggttgctattcagcatatgaacagaggaaaaaggtccaaataagggatataaagttaacagactacgatataacacagaaaggggtagattccaaaagagatcttaaatccatttggttcccgggaaaggtaaatttaaaagaatacttgaaccagatttatttaccattttattttaattccaaaggattgcatgaaaagcatcatgttttaatagatttggctaaaacagtgctagaaatcgaaaaagagcaaagagaatcattacccgagccatggtcagagatacctgctaagcagactgtcaacttaaacattttgatttactcaattgcaaggaatttgaacttagatacttcaagacataattttgtgaggagccgggtggaaaatgcaaataactttaacagatctataacaacaatatccacctttaccagctcgaaatcatgcattaaaattggtgattttgaggaagagaaaaagaagaaaacaaaaaatgatgcaaagaaactagcaaaagatatttctaaattaactatagccaacccagcattcttagatgaaatcacaaatgaacatgagataagacactcaacttacgaggatttgaaacaatctatcccagattacacagactatatgtctgtaaaagtttttgatagactatatgagaagattactactaacgaaataagtgataaagaaacagtcaagttgattctagagactatgaagaagcataaaatattttactttggattcttcaacaaaggacaaaaaacagctaaagatagagaaatatttttaggtgaattcgaggcaaaaatgtgcctgtaccttgttgaaagaatagccaaagagagatgcaaattaaacccagaagaaatgataagcgaaccaggcgactctaagttacgagtattggaaaagcaatcagaagatgaaattaggtatatcagcaacacaataaagacattgggaaatgccatagaaaacctgcaatccgggtctttaaattgggcagatatatgtgaaagtaaggcacgagggcttaaaatagaaataaatgctgatatgtctaaatggagtgcccaagatgtgcttttcaagtatttctggctgatagtacttgatcctatcttatatcctgctgagaggaagagaataatttattttctatgtaattacatgcaaaaaaggcttataatgcctgatgaattgctcactacgatattggaccagagggttccttattcaaatgatataattggggtgatgacaaacaattatagatccaacacagtagaaataaagcgaaactggcttcaaggcaatttaaattatacaagtagttacttgcacagctgtagtatgtctgtatataaagatataataagggaagcagcaacattattagagggggaagcccttgtgaattcaatggtacattctgatgataaccaaacatccatatgtatggtgcaaaacaagttgccagatgacaatgtaattgaattttgcatcaagatattcgagaaaatatgtttaacttttggaaatcaggcaaacatgaaaaagacatacctaaccaatttcatcaaggaattcgtttctttatttaatatacatggggagccattctctatatacgggaggtttttgcttacagcagtaggggactgtgcctatctggggccttatgaagatttagcaagtaggctatctgcaacacaaaccgctataaagcatggctgcccaccatcactggcatgggtatccattgctttgaatcactggataactcacaccacgtataatatgttacctggccaaaataatgacccattaccattcttccctaccaacaatagaaatgaaataccagtggagatgtgcggaatactagaaagtgacttatcaacaattgcactaaccggtttagaagcgggaaatgtcacgtttctaacaaatatagcaagaaaactatcatctccaatcttgcaaagagaaagtatccaagaccaatacaattctatagaaaaatgggacctaagtaggttatcacagattgacattctgaggcttaaaatgcttaggtacatatctcttgatagttcggtcacatctgatgatggtatgggggagaccagtgaaatgagatcgcgatcgcttttaacacctcgtaaattcacaacaagtgggtcactcaatagacttaaatcgtataaagattttcaaaatataataacagatgaggataagacaaacgagctatttgagaatttcattaggcatccagagttattggtcacaaaaggtgaaacatttgaagaatttgtcaatacaatattatttaggtataattcaaagaaattcaaagaatctctgtcgatacaaaatccagcacaactctttattgagcaaatattattttccaacaaaccaataattgattacactagcatacatgataagatttttggattgcaagatatgccaggaatcgaagaactagatacaatcataggccgcaaaacatttgttgaaagttatgtccagattgtagatgatttaagcaacttaacactggatattaatgatgtcaagactatatttgccttctgtctcatgaatgatccactactaattacatctgctaataacataataatgtctgttaaagggcatagccaagaaagaataggacaatcagcatgcaaaatgccagaggtcaggagtctgaagcttatacattattcgccagcagttgttttgagagcctatgtgagagggccaacaaatgtgccaaatgtagatatagacgagcttgcgagggatctatctcatctggaagatttcatacaaagcacaaaactcagagagaatatgagagagagaatagaaataaatgagaaacggcatttaggaagagatttcaagtttgaaatcaaagaattgactagattttaccaagtgtgttatgattatataaaatctacagaacataaaattaaggtattcatattgccatacaaagttttcacatcaattgaattctgtggcgcactgacagggaacttaataaatgacaaattgtggtatataacacattactt-aaaaaatatagtgtccactacacacaaggcacaaatttcgtcctcacctgaattggaattgcaaatagctgatgaagcactgaggctaatagcacactttgccgatactttcttggcatctgaatcaagaattcaatttctgaaaaaggttatcgaagaattcacatacaaagggatacctgtaaaacatttatattccaaaataaagaattccaagttaagggtcaaattcttagggatccttttgtggttggatgacctaacacaaaatgatttggataagtttgatgcagataaatcagacgaaaagattatatggaataactggcaggtatcaagagatatgaacactggaccaatagatttaatgataagtggctattccaggcaactgcggatcacaggggaagatgataaattgattgctgctgaattgcaggtcactagattgtcagaagatttgatttacagacacggccaggcaatgttaaataaaccgcacggattgaagcttgaaaagatgcagcctgtaactgagatgtctaaacaactacattatatcgttttccagcagaggtcaagaaagcggtacttctattctatattgcccacccaaataattgaagatcataattctagaatcgaatcatctaggttaaacagagattcaaaatgggttcctgtgtgtcctgttgcagtatcaaaactctatcagcaaggacgacctatactttccaaggttaagaatctgaatatgcagactcattcactttctagaatacaggttaatgtggatgaatatgccattacaagaagagcgcattttcagaagatgcctttctttgaaggaccatccatcccttctggtggcatggatctatcagagttaatgaaatccacatccttattgagcttaaattatgacaatataaaaaatgcttctttattggatatgtctagagtattcaagtgcaatggcagtgaaaatgaccaaatggcttttgagttcctgtcagatgaaattctagagcaagacgtagttgaagaaatagaatgcaatcctatattttctatcagttatacaaaaagaggagaat-ccaatatgacttataaaaatgctttccacaaagctttaatctcagaatgtgacaaatttgaagaagcattcgactttcttgacatggggttttgctcgaacgagaaccttagtattttagaggaaatacattggattatcagttatttgaagacgaatcagtggtccacagaactagacaattgtattcatatgtgtatgtataggaatgggtatgatgcagagtatcatagatttgatataccttctaaattcctcaaagacccgataaaccgaacagtaaattggacagaggttattgaatttatactattaattgaagatttccaaacaaagattgagccatggtcgagtatgaagtcacatttctgttcaaaagcacacagtgtagcattagagtgcatgaaaagcgagagaagatcactggcagaatttgta
>PP154142/Brazil/2023-02-15
actacttttctcgagaattttgcagagctgcaaaccttgagtatagaaatgatgttcctgctgaggatatttgtgctgaagtccttgatggttacaaagcaaggaaagtgcgcttttgcacacctgataattacttactacacgacgggaaaatgtatataatagatttcaaagtgtctgtggatgatcggtcttccagaattacaagagagaaatacaatgaaatttttggagaagtgttcaacccagaaggtgtggactttgaaatcgttattatcaggttggatccttcaaatatggctatacatgttgactctcgagatttcatgaatacaatcggaccaatcacgctaaacattagtatgcaatggttttttgatatgaaagacttcttatttggcaaattccgggatgatgataaattccatgctataataagccaaggagaattcacaatgacattgccatggatcgaagaagatactccagaattgcttgctcatcctatatacaatgagttcatgaattcaatgccagagtcagaacaggccctgttcaaagaagcattggaattcaaatcattcggagcagaaaaatggaatattttcttaaagggagtgatgtctaagtatggtgaatattataaagaatttaccaaaggacatgcccaatccatattcttggcaacaggggactaccccaaaccagataaggaccaaatttcagctggctggcgagagatggtaagtagagtgagctctgaacgtgacatgtcaaatgacataaatcaggaaaaaccaagcatacattttatatgggcacaaaatgactcaagtagcaataataacatacaaaaattaatcaaactatccaaatcattgcaagccatgagtggaacaggaagctatataagtgccttcaaatcattaggaagattgatggatatatcatcagacatcaaaaagtatgagtcattctgcggaaaattaaaatctttggcaaggtctagcgtaaagaaactcgacaggaaaatagaaccggtacaaattggaacagcaactgtcttatgggaacaacaatttaaattagatacggatgtcataaaaagagaagacagaatacatttaatgaaagattatttcggaattggtaaacacaagtctttttcaaaaaagctaaacaatgacataaataccgataagcctaaaatattgaattttgacaatgacgatatagttaggaaatgcaaagataaatataatcaagtcacacataacttgtctcaagttaatgaattagacaagattggaaattacctagagcatttttcagctaaaattagtgcctgcagtgtagaaatgtgggactttatatataatacgactaaaactaagtactggcaatgcatcaacgactactctaccctaatgaaaaacatgctagctgtttcccaatataataggcacaatacctttaggattgtctcatgtgcaaataacaatgtatttggcttagtgatgccaagctcagacataaaaacaaaaaaagcaacattagtctatgcaataatagctctccacaatgaggagacagagatagcagaacttggttcactctattccactttcaagacaacaacaggctatatttcaatatcgaaagcttttaggctagataaagaaaggtgccagcgcatagtgtcctctccaggcttgtttcttatgacaagctgtctattattcaatggtaataagagtctagagtttgataagttactaggcttttcattttttacatcaatatcgattacaaaagctatgctctctcttactgagccttcacgctatatgatcatgaattcattggcagtttctagccatgtaaaagagtatatatctgaaaaattttctccttatacaaaaacagcattttctgtagtgatgacagatttgattaaaaaaggttgctattcagcatatgaacagaggaaaaaggtccaaataagggatataaagttaacagactacgatataacacagaaaggggtagattccaaaagagatcttaaatccatttggttcccgggaaaggtaaatttaaaagaatacttgaaccagatttatttaccattttattttaattccaaaggattgcatgaaaagcatcatgttttaatagatttggctaaaacagtgctagaaatcgaaaaagagcaaagagaatcattacctgagccatggtcagagatacctgctaagcagactgtcaacttaaacattttgatttactcaattgcaaggaatttgaacttagatacttcaagacataattttgtgaggagccgggtggaaaatgcaaataactttaacagatctataacaacaatatccacctttaccagctcgaaatcatgcattaaaattggtgattttgaggaagagaaaaagaagaaaacaaaaaatgatgcaaagaaactagcaaaagatatttctaaattaactatagccaacccagcattcttagatgaaatcacaaatgaacatgagataagacactcaacttacgaggatttgaaacaatctatcccagattacacagactatatgtctgtaaaagtttttgatagactatatgagaagattactactaacgaaataagtgataaagaaacagtcaagttgattctagagactatgaagaagcataaaatattttactttggattcttcaacaaaggacaaaaaacagctaaagatagagaaatatttttaggtgaattcgaggcaaaaatgtgcctgtaccttgttgaaagaatagccaaagagagatgcaaattaaacccagaagaaatgataagcgaaccaggcgactctaagttacgagtattggaaaagcaatcagaagatgaaattaggtatatcagcaacacaataaagacattgggaaatgccatagaaaacctgcaatccgggtctttaaattgggcagatatatgtgaaagtaaggcacgagggcttaaaatagaaataaatgctgatatgtctaaatggagtgcccaagatgtgcttttcaagtatttctggctgatagtacttgatcctatcttatatcctgctgagaggaagagaataatttattttctatgtaattacatgcaaaaaaggcttataatgcctgatgaattgctcactacgatattggaccagagggttccttattcaaatgatataattggggcgatgacaaacaattatagatccaacacagtagaaataaagcgaaactggcttcaaggcaatttaaattatacaagtagttacttgcacagctgtagtatgtctgtatataaagatataataagggaagcagcaacattattagagggggaagcccttgtgaattcaatggtacattctgatgataaccaaacatccatatgtatggtgcaaaacaagttgccagatgacaatgtaattgaattttgcatcaagatattcgagaaaatatgtttaacttttggaaatcaggcaaacatgaaaaagacatacctaaccaatttcatcaaggaattcgtttctttatttaatatacatggggagccattctctatatacgggaggtttttgcttacagcagtaggggactgtgcctatctggggccttatgaagatttagcaagtaggctatctgcaacacaaaccgctataaagcatggctgcccaccatcactggcatgggtatccattgctttgaatcactggataactcacaccacgtataatatgttacctggccaaaataatgacccattaccattcttccctaccaacaatagaaatgaaataccagtggagatgtgcggaatactagaaagtgacttatcaacaattgcactaaccggtttagaagcgggaaatgtcacgtttctaacaaatatagcaagaaaactatcatctccaatcttgcaaagagaaagtatccaagaccaatacaattctatagaaaaatgggacctaagtaggttatcacagattgacattctgaggcttaaaatgcttaggtacatatctcttgatagttcggtcacatctgatgatggtatgggggagaccagtgaaatgagatcgcgatcgcttttaacacctcgtaaattcacaacaagtgggtcactcaatagacttaaatcgtataaagattttcaaaatataataacagatgaggataagacaaacgagctatttgagaatttcattaggcatccagagttattggtcacaaaaggcgaaacatttgaagaatttgtcaatacaatattatttaggtataattcaaagaaattcaaagaatctctgtcgatacaaaatccagcacaactctttattgagcaaatattattttccaacaaaccaataattgattacactagcatacatgataagatttttggattgcaagatatgccaggaatcgaagaactagatacaatcataggccgcaaaacatttgttgaaagttatgtccagattgtagatgatttaagcaacttaacactggatattaatgatgtcaagactatatttgccttctgtctcatgaatgatccactactaattacatctgctaataacataataatgtctgttaaagggcatagccaagaaagaataggacaatcagcatgcaaaatgccagaggtcaggagtctgaagcttatacattattcgccagcagttgttttgagagcctatgtgagagggccaacaaatgtgccaaatgtagatatagacgagcttgcgagggatctatctcatctggaagatttcatacaaagcacaaaactcagagagaatatgagagagagaatagaaataaatgagaaacggcatttaggaagagatttcaagtttgaaatcaaagaattgactagattttaccaagtgtgttatgattatataaaatctacagaacataaaattaaggtattcatattgccatacaaagttttcacatcaattgaattctgtggcgcactgacagggaacttaataaatgataaattgtggtatataacacattactt-aaaaaatatagtgtccactacacacaaggcacaaatttcgtcctcacctgaattggaattgcaaatagctgatgaagcactgagactaatagcacactttgccgatactttcttggcatctgaatcaagaattcaatttctgaaaaaggttatcgaagaattcacatacaaagggatacctgtaaaacatttatattccaaaataaagaattccaagttaagggtcaaattcttagggatccttttgtggttggatgacctaacacaaaatgatttggataagtttgatgcagataaatcagacgaaaagattatatggaataactggcaggtatcaagagatatgaacactggaccaatagatttaatgataagtggctattccaggcaactgcggatcacaggggaagatgataaattgattgctgctgaattgcaggtcactagattgtcagaagatttgatttacagacacggccaggcaatgttaaataaaccgcacggattgaagcttgaaaagatgcagcctgtaactgagatgtctaaacaactacattatatcgttttccagcagaggtcaagaaagcggtacttctattctatattgcccacccaaataattgaagatcataattctagaatcgaatcatctaggttaaacagagattcaaaatgggttcctgtgtgtcctgttgcagtatcaaaactctatcagcaaggacgacctatactttccaaggttaagaatctgaatatgcagactcattcactttctagaatacaggttaatgtggatgaatatgccattacaagaagagcgcattttcagaagatgcctttctttgaaggaccatccatcccttctggtggcatggatctatcagagttaatgaaatccacatccttattgagcttaaattatgacaatataaaaaatgcttctttattggatatgtctagagtattcaagtgcaatggcagtgaaaatgaccaaatggcttttgagttcctgtcagatgaaattctagagcaagacgtagttgaagaaatagaatgcaatcctatattttctatcagttatacaaaaagaggagaat-ccaatatgacttataaaaatgctttccacaaagctttaatctcagaatgtgacaaatttgaagaagcattcgactttcttgacatggggttttgctcgaacgagaaccttagtattttagaggaaatacattggattatcagttatttgaagacgaatcagtggtccacagaactagacaattgtattcatatgtgtatgtataggaatgggtatgatgcagagtatcatagatttgatataccttctaaattcctcaaagacccgataaaccgaacagtaaattggacagaggttattgaatttatactattaattgaagatttccaaacaaagattgagccatggtcgagtatgaagtcacatttctgttcaaaagcacacagtgtagcattagagtgcatgaaaagcgagaaaagatcactggcagaatttgta
>PP154151/Brazil/2023-01-04
actacttttctcgagaattttgcagagctgcaaaccttgagtatagaaatgatgttcctgctgaggatatttgtgctgaagtccttgatggttacaaagcaaggaaagtgcgcttttgcacacctgataattacttactacacgacgggaaaatgtatataatagatttcaaagtgtctgtggatgatcggtcttccagaattacaagagagaaatacaatgaaatttttggagaagtgttcaacccagaaggtgtggactttgaaatcgttattatcaggttggatccttcaaatatggctatacatgttgactctcgagatttcatgaatacaatcggaccaatcacgctaaacattagtatgcaatggttttttgatatgaaagacttcttatttggcaaattccgggatgatgataaattccatgctataataagccaaggagaattcacaatgacattgccatggatcgaagaagatactccagaattgcttgctcatcctatatacaatgagttcatgaattcaatgccagagtcagaacaggccctgttcaaagaagcattggaattcaaatcattcggagcagaaaaatggaatattttcttaaagggagtgatgtctaagtatggtgaatattataaagaatttaccaaaggacatgcccaatccatattcttggcaacaggggactaccccaaaccagataaggaccaaatttcagctggctggcgagagatggtaagtagagtgagctctgaacgtgacatgtcaaatgacataaatcaggaaaaaccaagcatacattttatatgggcacaaaatgactcaagtagcaataataacatacaaaaattaatcaaactatccaaatcattgcaagccatgagtggaacaggaagctatataagtgccttcaaatcattaggaagattgatggatatatcatcagacatcaaaaagtatgagtcattctgcggaaaattaaaatctttggcaaggtctagcgtaaagaaactcgacaggaaaatagaaccggtacaaattggaacagcaactgtcttatgggaacaacaatttaaattagatacggatgtcataaaaagagaagacagaatacatttaatgaaagattatttcggaattggtaaacacaagtctttttcaaaaaagctaaacaatgacataaataccgataagcctaaaatattgaattttgacaatgacgatatagttaggaaatgcaaagataaatataatcaagtcacacataacttgtctcaagttaatgaattagacaagattggaaattacctagagcatttttcagctaaaattagtgcctgcagtgtagaaatgtgggactttatatataatacgactaaaactaagtactggcaatgcatcaacgactactctaccctaatgaaaaacatgctagctgtttcccaatataataggcacaatacctttaggattgtctcatgtgcaaataacaatgtatttggcttagtgatgccaagctcagacataaaaacaaaaaaagcaacattagtctatgcaataatagctctccacaatgaggagacagagatagcagaacttggttcactctattccactttcaagacaacaacaggctatatttcaatatcgaaagcttttaggctagataaagaaaggtgccagcgcatagtgtcctctccaggcttatttcttatgacaagctgtctattattcaatggtaataagagtctagagtttgataagttactaggcttttcattttttacatcaatatcgattacaaaagctatgctctctcttactgagccttcacgctatatgatcatgaattcattggcagtttctagccatgtaaaagagtatatatctgaaaaattttctccttatacaaaaacagcattttctgtagtgatgacagatttgattaaaaaaggttgctattcagcatatgaacagaggaaaaaggtccaaataagggatataaagttaacagactacgatataacacagaaaggggtagattccaaaagagatcttaaatccatttggttcccgggaaaggtaaatttaaaagaatacttgaaccagatttatttaccattttattttaattccaaaggattgcatgaaaagcatcatgttttaatagatttggctaaaacagtgctagaaatcgaaaaagagcaaagagaatcattacctgagccatggtcagagatacctgctaagcagactgtcaacttaaacattttgatttactcaattgcaaggaatttgaacttagatacttcaagacataattttgtgaggagccgggtggaaaatgcaaataactttaacagatctataacaacaatatccacctttaccagctcgaaatcatgcattaaaattggtgattttgaggaagagaaaaagaagaaaacaaaaaatgatgcaaagaaactagcaaaagatatttctaaattaactatagccaacccagcattcttagatgaaatcacaaatgaacatgagataagacactcaacttacgaggatttgaaacaatctatcccagattacacagactatatgtctgtaaaagtttttgatagactatatgagaagattactactaacgaaataagtgataaagaaacagtcaagttgattctagagactatgaagaagcataaaatattttactttggattcttcaacaaaggacaaaaaacagctaaagatagagaaatatttttaggtgaattcgaggcaaaaatgtgcctgtaccttgttgaaagaatagccaaagagagatgcaaattaaacccagaagaaatgataagcgaaccaggcgactctaagttacgagtattggaaaagcaatcagaagatgaaattaggtatatcagcaacacaataaagacattgggaaatgccatagaaaacctgcaatccgggtctttaaattgggcagatatatgtgaaagtaaggcacgagggcttaaaatagaaataaatgctgatatgtctaaatggagtgcccaagatgtgcttttcaagtatttctggctgatagtacttgatcctatcttatatcctgctgagaggaagagaataatttattttctatgtaattacatgcaaaaaaggcttataatgcctgatgaattgctcactacgatattggaccagagggttccttattcaaatgatataattggggcgatgacaaacaattatagatccaacacagtagaaataaagcgaaactggcttcaaggcaatttaaattatacaagtagttacttgcacagctgtagtatgtctgtatataaagatataataagggaagcagcaacattattagagggggaagcccttgtgaattcaatggtacattctgatgataaccaaacatccatatgtatggtgcaaaacaagttgccagatgacaatgtaattgaattttgcatcaagatattcgagaaaatatgtttaacttttggaaatcaggcaaacatgaaaaagacatacctaaccaatttcatcaaggaattcgtttctttatttaatatacatggggagccattctctatatacgggaggtttttgcttacagcagtaggggactgtgcctatctggggccttatgaagatttagcaagtaggctatctgcaacacaaaccgctataaagcatggctgcccaccatcactggcatgggtatccattgctttgaatcactggataactcacaccacgtataatatgttacctggccaaaataatgacccattaccattcttccctaccaacaatagaaatgaaataccagtggagatgtgcggaatactagaaagtgacttatcaacaattgcactaaccggtttagaagcgggaaatgtcacgtttctaacaaatatagcaagaaaactatcatctccaatcttgcaaagagaaagtatccaagaccaatacaattctatagaaaaatgggacctaagtaggttatcacagattgacattctgaggcttaaaatgcttaggtacatatctcttgatagttcggtcacatctgatgatggtatgggggagaccagtgaaatgagatcgcgatcgcttttaacacctcgtaaattcacaacaagtgggtcactcaatagacttaaatcgtataaagattttcaaaatataataacagatgaggataagacaaacgagctatttgagaatttcattaggcatccagagttattggtcacaaaaggcgaaacatttgaagaatttgtcaatacaatattatttaggtataattcaaagaaattcaaagaatctctgtcgatacaaaatccagcacaactctttattgagcaaatattattttccaacaaaccaataattgattacactagcatacatgataagatttttggattgcaagatatgccaggaatcgaagaactagatacaatcataggccgcaaaacatttgttgaaagttatgtccagattgtagatgatttaagcaacttaacactggatattaatgatgtcaagactatatttgccttctgtctcatgaatgatccactactaattacatctgctaataacataataatgtctgttaaagggcatagccaagaaagaataggacaatcagcatgcaaaatgccagaggtcaggagtctgaagcttatacattattcgccagcagttgttttgagagcctatgtgagagggccaacaaatgtgccaaatgtagatatagacgagcttgcgagggatctatctcatctggaagatttcatacaaagcacaaaactcagagagaatatgagagagagaatagaaataaatgagaaacggcatttaggaagagatttcaagtttgaaatcaaagaattgactagattttaccaagtgtgttatgattatataaaatctacagaacataaaattaaggtattcatattgccatacaaagttttcacatcaattgaattctgtggcgcactgacagggaacttaataaatgataaattgtggtatataacacattactt-aaaaaatatagtgtccactacacacaaggcacaaatttcgtcctcacctgaattggaattgcaaatagctgatgaagcactgagactaatagcacactttgccgatactttcttggcatctgaatcaagaattcaatttctgaaaaaggttatcgaagaattcacatacaaagggatacctgtaaaacatttatattccaaaataaagaattccaagttaagggtcaaattcttagggatccttttgtggttggatgacctaacacaaaatgatttggataagtttgatgcagataaatcagacgaaaagattatatggaataactggcaggtatcaagagatatgaacactggaccaatagatttaatgataagtggctattccaggcaactgcggatcacaggggaagatgataaattgattgctgctgaattgcaggtcactagattgtcagaagatttgatttacagacacggccaggcaatgttaaataaaccgcacggattgaagcttgaaaagatgcagcctgtaactgagatgtctaaacaactacattatatcgttttccagcagaggtcaagaaagcggtacttctattctatattgcccacccaaataattgaagatcataattctagaatcgaatcatctaggttaaacagagattcaaaatgggttcctgtgtgtcctgttgcagtatcaaaactctatcagcaaggacgacctatactttccaaggttaagaatctgaatatgcagactcattcactttctagaatacaggttaatgtggatgaatatgccattacaagaagagcgcattttcagaagatgcctttctttgaaggaccatccatcccttctggtggcatggatctatcagagttaatgaaatccacatccttattgagcttaaattatgacaatataaaaaatgcttctttattggatatgtctagagtattcaagtgcaatggcagtgaaaatgaccaaatggcttttgagttcctgtcagatgaaattctagagcaagacgtagttgaagaaatagaatgcaatcctatattttctatcagttatacaaaaagaggagaat-ccaatatgacttataaaaatgctttccacaaagctttaatctcagaatgtgacaaatttgaagaagcattcgactttcttgacatggggttttgctcgaacgagaaccttagtattttagaggaaatacattggattatcagttatttgaagacgaatcagtggtccacagaactagacaattgtattcatatgtgtatgtataggaatgggtatgatgcagagtatcatagatttgatataccttctaaattcctcaaagacccgataaaccgaacagtaaattggacagaggttattgaatttatactattaattgaagatttccaaacaaagattgagccatggtcgagtatgaagtcacatttctgttcaaaagcacacagtgtagcattagagtgcatgaaaagcgagaaaagatcactggcagaatttgta
>PP154145/Brazil/2023-02-13
actacttttctcgagaattttgcagagctgcaaaccttgagtatagaaatgatgttcctgctgaggatatttgtgctgaagtccttgatggttacaaagcaaggaaagtgcgcttttgcacacctgataattacttactacacgacgggaaaatgtatataatagatttcaaagtgtctgtggatgatcggtcttccagaattacaagagagaaatacaatgaaatttttggagaagtgttcaacccagaaggtgtggactttgaaatcgttattatcaggttggatccttcaaatatggctatacatgttgactctcgagatttcatgaatacaatcggaccaatcacgctaaacattagtatgcaatggttttttgatatgaaagacttcttatttggcaaattccgggatgatgataaattccatgctataataagccaaggagaattcacaatgacattgccatggatcgaagaagatactccagaattgcttgctcatcctatatacaatgagttcatgaattcaatgccagagtcagaacaggccctgttcaaagaagcattggaattcaaatcattcggagcagaaaaatggaatattttcttaaagggagtgatgtctaagtatggtgaatattataaagaatttaccaaaggacatgcccaatccatattcttggcaacaggggactaccccaaaccagataaggaccaaatttcagctggctggcgagagatggtaagtagagtgagctctgaacgtgacatgtcaaatgacataaatcaggaaaaaccaagcatacattttatatgggcacaaaatgactcaagtagcaataataacatacaaaaattaatcaaactatccaaatcattgcaagccatgagtggaacaggaagctatataagtgccttcaaatcattaggaagattgatggatatatcatcagacatcaaaaagtatgagtcattctgcggaaaattaaaatctttggcaaggtctagcgtaaagaaactcgacaggaaaatagaaccggtacaaattggaacagcaactgtcttatgggaacaacaatttaaattagatacggatgtcataaaaagagaagacagaatacatttaatgaaagattatttcggaattggtaaacacaagtctttttcaaaaaagctaaacaatgacataaataccgataagcctaaaatattgaattttgacaatgacgatatagttaggaaatgcaaagataaatataatcaagtcacacataacttgtctcaagttaatgaattagacaagattggaaattacctagagcatttttcagctaaaattagtgcctgcagtgtagaaatgtgggactttatatataatacgactaaaactaagtactggcaatgcgtcaacgactactctaccctaatgaaaaacatgctagctgtttcccaatataataggcacaatacctttaggattgtctcatgtgcaaataacaatgtatttggcttagtgatgccaagctcagacataaaaacaaaaaaagcaacattagtctatgcaataatagctctccacaatgaggagacagagatagcagaacttggttcactctattccactttcaagacaacaacaggctatatttcaatatcgaaagcttttaggctagataaagaaaggtgccagcgcatagtgtcctctccaggcttatttcttatgacaagctgtctattattcaatggtaataagagtctagagtttgataagttactaggcttttcattttttacatcaatatcgattacaaaagctatgctctctcttactgagccttcacgctatatgatcatgaattcattggcagtttctagccatgtaaaagagtatatatctgaaaaattttctccttatacaaaaacagcattttctgtagtgatgacagatttgattaaaaaaggttgctattcagcatatgaacagaggaaaaaggtccaaataagggatataaagttaacagactacgatataacacagaaaggggtagattccaaaagagatcttaaatccatttggttcccgggaaaggtaaatttaaaagaatacttgaaccagatttatttaccattttattttaattccaaaggattgcatgaaaagcatcatgttttaatagatttggctaaaacagtgctagaaatcgaaaaagagcaaagagaatcattacctgagccatggtcagagatacctgctaagcagactgtcaacttaaatattttgatttactcaattgcaaggaatttgaacttagatacttcaagacataatttcgtgaggagccgggtggaaaatgcaaataactttaacagatctataacaacaatatccacctttaccagctcgaaatcatgcattaaaattggtgattttgaggaagagaaaaagaagaaaacaaaaaatgatgcaaagaaactagcaaaagatatttctaaattaactatagccaacccagcattcttagatgaaatcacaaatgaacatgagataagacactcaacttacgaggatttgaaacaatctatcccagattacacagactatatgtctgtaaaagtttttgatagactatatgagaagattactactaacgaaataagtgataaagaaacagtcaagttgattctagagactatgaagaagcataaaatattttactttggattcttcaacaaaggacaaaaaacagctaaagatagagaaatatttttaggtgaattcgaggcaaaaatgtgcctgtaccttgttgaaagaatagccaaagagagatgcaaattaaacccagaagaaatgataagcgaaccaggcgactctaagttacgagtattggaaaagcaatcagaagatgaaattaggtatatcagcaacacaataaagacattgggaaatgccatagaaaacctgcaatccgggtctttaaattgggcagatatatgtgaaagtaaggcacgagggcttaaaatagaaataaatgctgatatgtctaaatggagtgcccaagatgtgcttttcaagtatttctggctgatagtacttgatcctatcttatatcctgctgagaggaagagaataatttattttctatgtaattacatgcaaaaaaggcttataatgcctgatgaattgctcactacgatattggaccagagggttccttattcaaatgatataattggggcgatgacaaacaattatagatccaacacagtagaaataaagcgaaactggcttcaaggcaatttaaattatacaagtagttacttgcacagctgtagtatgtctgtatataaagatataataagggaagcagcaacattattagagggggaagcccttgtgaattcaatggtacattctgatgataaccaaacatccatatgtatggtgcaaaacaagttgccagatgacaatgtaattgaattttgcatcaagatattcgagaaaatatgtttaacttttggaaatcaggcaaacatgaaaaagacatacctaaccaatttcatcaaggaattcgtttctttatttaatatacatggggagccattctctatatacgggaggtttttgcttacagcagtaggggactgtgcctatctggggccttatgaagatttagcaagtaggctatctgcaacacaaaccgctataaagcatggctgcccaccatcactggcatgggtatccattgctttgaatcactggataactcacaccacgtataatatgttacctggccaaaataatgacccattaccattcttccctaccaacaatagaaatgaaataccagtggagatgtgcggaatactagaaagtgacttatcaacaattgcactaaccggtttagaagcgggaaatgtcacgtttctaacaaatatagcaagaaaactatcatctccaatcttgcaaagagaaagtatccaagaccaatacaattctatagaaaaatgggacctaagtaggttatcacagattgacattctgaggcttaaaatgcttaggtacatatctcttgatagttcggtcacatctgatgatggtatgggggagaccagtgaaatgagatcgcgatcgcttttaacacctcgtaaattcacaacaagtgggtcactcaatagacttaaatcgtataaagattttcaaaatataataacagatgaggataagacaaacgagctatttgagaatttcattaggcatccagagttattggtcacaaaaggcgaaacatttgaagaatttgtcaatacaatattatttaggtataattcaaagaaattcaaagaatctctgtcgatacaaaatccagcacaactctttattgagcaaatattattttccaacaaaccaataattgattacactagcatacatgataagatttttggattgcaagatatgccaggaatcgaagaactagatacaatcataggccgcaaaacatttgttgaaagttatgtccagattgtagatgatttaagcaacttaacactggatattaatgatgtcaagactatatttgccttctgtctcatgaatgatccactactaattacatctgctaataacataataatgtctgttaaagggcatagccaagaaagaataggacaatcagcatgcaaaatgccagaggtcaggagtctgaagcttatacattattcgccagcagttgttttgagagcctatgtgagagggccaacaaatgtgccaaatgtagatatagacgagcttgcgagggatctatctcatctggaagatttcatacaaagcacaaaactcagagagaatatgagagagagaatagaaataaatgagaaacggcatttaggaagagatttcaagtttgaaatcaaagaattgactagattttaccaagtgtgttatgattatataaaatctacagaacataaaattaaggtattcatattgccatacaaagttttcacatcaattgaattctgtggcgcactgacagggaacttaataaatgataaattgtggtatataacacattactt-aaaaaatatagtgtccactacacacaaggcacaaatttcgtcctcacctgaattggaattgcaaatagctgatgaagcactgagactaatagcacactttgccgatactttcttggcatctgaatcaagaattcaatttctgaaaaaggttatcgaagaattcacatacaaagggatacctgtaaaacatttatattccaaaataaagaattccaagttaagggtcaaattcttagggatccttttgtggttggatgacctaacacaaaatgatttggataagtttgatgcagataaatcagacgaaaagattatatggaataactggcaggtatcaagagatatgaacactggaccaatagatttaatgataagtggctattccaggcaactgcggatcacaggggaagatgataaattgattgctgctgaattgcaggtcactagattgtcagaagatttgatttacagacacggccaggcaatgttaaataaaccgcacggattgaagcttgaaaagatgcagcctgtaactgagatgtctaaacaactacattatatcgttttccagcagaggtcaagaaagcggtacttctattctatattgcccacccaaataattgaagatcataattctagaatcgaatcatctaggttaaacagagattcaaaatgggttcctgtgtgtcctgttgcagtatcaaaactctatcagcaaggacgacctatactttccaaggttaagaatctgaatatgcagactcattcactttctagaatacaggttaatgtggatgaatatgccattacaagaagagcgcattttcagaagatgcctttctttgaaggaccatccatcccttctggtggcatggatctatcagagttaatgaaatccacatccttattgagcttaaattatgacaatataaaaaatgcttctttattggatatgtctagagtattcaagtgcaatggcagtgaaaatgaccaaatggcttttgagttcctgtcagatgaaattctagagcaagacgtagttgaagaaatagaatgcaatcctatattttctatcagttatacaaaaagaggagaat-ccaatatgacttataaaaatgctttccacaaagctttaatctcagaatgtgacaaatttgaagaagcattcgactttcttgacatggggttttgctcgaacgagaaccttagtattttagaggaaatacattggattatcagttatttgaagacgaatcagtggtccacagaactagacaattgtattcatatgtgtatgtataggaatgggtatgatgcagagtatcatagatttgatataccttctaaattcctcaaagacccgataaaccgaacagtaaattggacagaggttattgaatttatactattaattgaagatttccaaacaaagattgagccatggtcgagtatgaagtcacatttctgttcaaaagcacacagtgtagcattagagtgcatgaaaagcgagaaaagatcactggcagaatttgta
>PP154130/Brazil/2022-12-24
actacttttctcgagaattttgcagagctgcaaaccttgagtatagaaatgatgttcctgctgaggatatttgtgctgaagtccttgatggttacaaagcaaggaaagtgcgcttttgcacacctgataattacttactacacgacgggaaaatgtatataatagatttcaaagtgtctgtggatgatcggtcttccagaattacaagagagaaatacaatgaaatttttggagaagtgttcaacccagaaggtgtggactttgaaatcgttattatcaggttggatccttcaaatatggctatacatgttgactctcgagatttcatgaatacaatcggaccaatcacgctaaacattagtatgcaatggttttttgatatgaaagacttcttatttggcaaattccgggatgatgataaattccatgctataataagccaaggagaattcacaatgacattgccatggatcgaagaagatactccagaattgcttgctcatcctatatacaatgagttcatgaattcaatgccagagtcagaacaggccctgttcaaagaagcattggaattcaaatcattcggagcagaaaaatggaatattttcttaaagggagtgatgtctaagtatggtgaatattataaagaatttaccaaaggacatgcccaatccatattcttggcaacaggggactaccccaaaccagataaggaccaaatttcagctggctggcgagagatggtaagtagagtgagctctgaacgtgacatgtcaaatgacataaatcaggaaaaaccaagcatacattttatatgggcacaaaatgactcaagtagcaataataacatacaaaaattaatcaaactatccaaatcattgcaagccatgagtggaacaggaagctatataagtgccttcaaatcattaggaagattgatggatatatcatcagacatcaaaaagtatgagtcattctgcggaaaattaaaatctttggcaaggtctagcgtaaagaaactcgacaggaaaatagaaccggtacaaattggaacagcaactgtcttatgggaacaacaatttaaattagatacggatgtcataaaaagagaagacagaatacatttaatgaaagattatttcggaattggtaaacataagtctttttcaaaaaagctaaacaatgacataaataccgataagcctaaaatattgaattttgacaatgacgatatagttaggaaatgcaaagataaatataatcaagtcacacataacttgtctcaagttaatgaattagacaagattggaaattacctagagcatttttcagctaaaattagtgcctgcagtgtagaaatgtgggactttatatataatacgactaaaactaagtactggcaatgcatcaacgactactctaccctaatgaaaaacatgctagctgtttcccaatataataggcacaatacctttaggattgtctcatgtgcaaataacaatgtatttggcttagtgatgccaagctcagacataaaaacaaaaaaagcaacattagtctatgcaataatagctctccacaatgaggagacagagatagcagaacttggttcactctattccactttcaagacaacaacaggctatatttcaatatcgaaagcttttaggctagataaagaaaggtgccagcgcatagtgtcctctccaggcttatttcttatgacaagctgtctattattcaatggtaataagagtctagagtttgataagttactaggcttttcattttttacatcaatatcgattacaaaagctatgctctctcttactgagccttcacgctatatgatcatgaattcattggcagtttctagccatgtaaaagagtatatatctgaaaaattttctccttatacaaaaacagcattttctgtagtgatgacagatttgattaaaaaaggttgctattcagcatatgaacagaggaaaaaggtccaaataagggatataaagttaacagactacgatataacacagaaaggggtagattccaaaagagatcttaaatccatttggttcccgggaaaggtaaatttaaaagaatacttgaaccagatttatttaccattttattttaattccaaaggattgcatgaaaagcatcatgttttaatagatttggctaaaacagtgctagaaatcgaaaaagaacaaagagaatcattacctgagccatggtcagagatacctgctaagcagactgtcaacttaaacattttgatttactcaattgcaaggaatttgaacttagatacttcaagacataattttgtgaggagccgggtggaaaatgcaaataactttaacagatctataacaacaatatccacctttaccagctcgaaatcatgcattaaaattggtgattttgaggaagagaaaaagaagaaaacaaaaaatgatgcaaagaaactagcaaaagatatttctaaattaactatagccaacccagcattcttagatgaaatcacaaatgaacatgagataagacactcaacttacgaggatttgaaacaatctatcccagattacacagactatatgtctgtaaaagtttttgatagactatatgagaagattactactaacgaaataagtgataaagaaacagtcaagttgattctagagactatgaagaagcataaaatattttactttggattcttcaacaaaggacaaaaaacagctaaagatagagaaatatttttaggtgaattcgaggcaaaaatgtgcctgtaccttgttgaaagaatagccaaagagagatgcaaattaaacccagaagaaatgataagcgaaccaggcgactctaagttacgagtattggaaaagcaatcagaagatgaaattaggtatatcagcaacacaataaagacattgggaaatgccatagaaaacctgcaatccgggtctttaaattgggcagatatatgtgaaagtaaggcacgagggcttaaaatagaaataaatgctgatatgtctaaatggagtgcccaagatgtgcttttcaagtatttctggctgatagtacttgatcctatcttatatcctgctgagaggaagagaataatttattttctatgtaattacatgcaaaaaaggcttataatgcctgatgaattgctcactacgatattggaccagagggttccttattcaaatgatataattggggtgatgacaaacaattatagatccaacacagtagaaataaagcgaaactggcttcaaggcaatttaaattatacaagtagttacttgcacagctgtagtatgtctgtatataaagatataataagggaagcagcaacattattagagggggaagcccttgtgaattcaatggtacattctgatgataaccaaacatccatatgtatggtgcaaaacaagttgccagatgacaatgtaattgaattttgcatcaagatattcgagaaaatatgtttaacttttggaaatcaggcaaacatgaaaaagacatacctaaccaatttcatcaaggaattcgtttctttatttaatatacatggggagccattctctatatacgggaggtttttgcttacagcagtaggggactgtgcctatctggggccttatgaagatttagcaagtaggctatctgcaacacaaaccgctataaagcatggctgcccaccatcactggcatgggtatccattgctttgaatcactggataactcacaccacgtataatatgttacctggccaaaataatgacccattaccattcttccctaccaacaatagaaatgaaataccagtggagatgtgcggaatactagaaagtgacttatcaacaattgcactaaccggtttagaagcgggaaatgtcacgtttctaacaaatatagcaagaaaactatcatctccaatcttgcaaagagaaagtatccaagaccaatacaattctatagaaaaatgggacctaagtaggttatcacagattgacattctgaggcttaaaatgcttaggtacatatctcttgatagttcggtcacatctgatgatggtatgggggagaccagtgaaatgagatcgcgatcgcttttaacacctcgtaaattcacaacaagtgggtcactcaatagacttaaatcgtataaagattttcaaaatataataacagatgaggataagacaaacgagctatttgagaatttcattaggcatccagagttattggtcacaaaaggcgaaacatttgaagaatttgtcaatacaatattatttaggtataattcaaagaaattcaaagaatctctgtcgatacaaaatccagcacaactctttattgagcaaatattattttccaacaaaccaataattgattacactagcatacatgataagatttttggattgcaagatatgccaggaatcgaagaactagatacaatcataggccgcaaaacatttgttgaaagttatgtccagattgtagatgatttaagcaacttaacactggatattaatgatgtcaagactatatttgccttctgtctcatgaatgatccactactaattacatctgctaataacataataatgtctgttaaagggcatagccaagaaagaataggacaatcagcatgcaaaatgccagaggtcaggagtctgaagcttatacattattcgccagcagttgttttgagagcctatgtgagagggccaacaaatgtgccaaatgtagatatagacgagcttgcgagggatctatctcatctggaagatttcatacaaagcacaaaactcagagagaatatgagagagagaatagaaataaatgagaaacggcatttaggaagagatttcaagtttgaaatcaaagaattgactagattttaccaagtgtgttatgattatataaaatctacagaacataaaattaaggtattcatattgccatacaaagttttcacatcaattgaattctgtggcgcactgacagggaacttaataaatgacaaattgtggtatataacacattactt-aaaaaatatagtgtccactacacacaaggcacaaatttcgtcctcacctgaattggaattgcaaatagctgatgaagcactgaggctaatagcacactttgccgatactttcttggcatctgaatcaagaattcaatttctgaaaaaggttatcgaagaattcacatacaaagggatacctgtaaaacatttatattccaaaataaagaattccaagttaagggtcaaattcttagggatccttttgtggttgaatgacctaacacaaaatgatttggataagtttgatgcagataaatcagacgaaaagattatatggaataactggcaggtatcaagagatatgaacactggaccaatagatttaatgataagtggctattccaggcaactgcggatcacaggggaagatgataaattgattgctgctgaattgcaggtcactagattgtcagaagatttgatttacagacacggccaggcaatgttaaataaaccgcacggattgaagcttgaaaagatgcagcctgtaactgagatgtctaaacaactacattatatcgttttccagcagaggtcaagaaagcggtacttctattctatattgcccacccaaataattgaagatcataattctagaatcgaatcatctaggttaaacagagattcaaaatgggttcctgtgtgtcctgttgcagtatcaaaactctatcagcaagggcgacctatactttccaaggttaagaatctgaatatgcagactcattcactttctagaatacaggttaatgtggatgaatatgccattacaagaagagcgcattttcagaagatgcctttctttgaaggaccatccatcccttctggtggcatggatctatcagagttaatgaaatccacatccttattgagcttaaattatgacaatataaaaaatgcttctttattggatatgtctagagtattcaagtgcaatggcagtgaaaatgaccaaatggcttttgagttcctgtcagatgaaattctagagcaagacgtagttgaagaaatagaatgcaatcctatattttctatcagttatacaaaaagaggagaat-ccaatatgacttataaaaatgctttccacaaagctttaatctcagaatgtgacaaatttgaagaagcattcgactttcttgacatggggttttgctcgaacgagaaccttagtattttagaggaaatacattggattatcagttatttgaagacgaatcagtggtccacagaactagacaattgtattcatatgtgtatgtataggaatgggtatgatgcagagtatcatagatttgatataccttctaaattcctcaaagacccgataaaccgaacagtaaattggacagaggttattgaatttatactattaattgaagatttccaaacaaagattgagccatggtcgagtatgaagtcacatttctgttcaaaagcacacagtgtagcattagagtgcatgaaaagcgagaaaagatcactggcagaatttgta
>PP153974/Brazil/2023-02-01
actacttttctcgagaattttgcagagctgcaaaccttgagtatagaaatgatgttcctgctgaggatatttgtgctgaagtccttgatggttacaaagcaaggaaagtgcgcttttgcacacctgataattacttactacacgacgggaaaatgtatataatagatttcaaagtgtctgtggatgatcggtcttccagaattacaagagagaaatacaatgaaatttttggagaagtgttcaacccagaaggtgtggactttgaaatcgttattatcaggttggatccttcaaatatggctatacatgttgactctcgagatttcatgaatacaatcggaccaattacgctaaacattagtatgcaatggttttttgatatgaaagacttcttatttggcaaattccgggatgatgataaattccatgctataataagccaaggagaattcacaatgacattgccatggatcgaagaagatactccagaattgcttgctcatcctatatacaatgagttcatgaattcaatgccagagtcagaacaggccctgttcaaagaagcattggaattcaaatcattcggagcagaaaaatggaatattttcttaaagggagtgatgtctaagtatggtgaatattataaagaatttaccaaaggacatgcccaatccatattcttggcaacaggggactaccccaaaccagataaggaccaaatttcagctggctggcgagagatggtaagtagagtgagctctgaacgtgacatgtcaaatgacataaatcaggaaaaaccaagcatacattttatatgggcacaaaatgactcaagtagcaataataacatacaaaaattaatcaaactatccaaatcattgcaagccatgagtggaacaggaagctatataagtgccttcaaatcattaggaagattgatggatatatcatcagacatcaaaaagtatgagtcattctgcggaaaattaaaatctttggcaaggtctagcgtaaagaaactcgacaggaaaatagaaccggtacaaattggaacagcaactgtcttatgggaacaacaatttaaattagatacggatgtcataaaaagagaagacagaatacatttaatgaaagattatttcggaattggtaaacacaagtctttttcaaaaaagctaaacaatgacataaataccgataagcctaaaatattgaattttgacaatgacgatatagttaggaaatgcaaagataaatataatcaagtcacacataacttgtctcaagttaatgaattagacaagattggaaattacctagagcatttttcagctaaaattagtgcctgcagtgtagaaatgtgggactttatatataatacgactaaaactaagtactggcaatgcatcaacgactactctaccctaatgaaaaacatgctagctgtttcccaatataataggcacaatacctttaggattgtctcatgtgcaaataacaatgtatttggcttagtgatgccaagctcagacataaaaacaaaaaaagcaacattagtctatgcaataatagctctccacaatgaggagacagagatagcagaacttggttcactctattccactttcaagacaacaacaggctatatttcaatatcgaaagcttttaggctagataaagaaaggtgccagcgcatagtgtcctctccaggtttatttcttatgacaagctgtctattattcaatggtaataagagtctagagtttgataagttactaggcttttcattttttacatcaatatcgattacaaaagctatgctctctcttactgagccttcacgctatatgatcatgaattcattggcagtttctagccatgtaaaagagtatatatctgaaaaattttctccttatacaaaaacagcattttctgtagtgatgacagatttgattaaaaaaggttgctattcagcatatgaacagaggaaaaaggtccaaataagggatataaagttaacagactacgatataacacagaaaggggtagattccaaaagagatcttaaatccatttggttcccgggaaaggtaaatttaaaagaatacttgaaccagatttatttaccattttattttaattccaaaggattgcatgaaaagcatcatgttttaatagatttggctaaaacagtgctagaaatcgaaaaagagcaaagagaatcattacctgagccatggtcagagatacctgctaagcagactgtcaacttaaacattttgatttactcaattgcaaggaatttgaacttagatacttcaagacataattttgtgaggagccgggtggaaaatgcaaataactttaacagatctataacaacaatatccacctttaccagctcgaaatcatgcattaaaattggtgattttgaggaagagaaaaagaagaaaacaaaaaatgatgcaaagaaactagcaaaagatatttctaaattaactatagccaacccagcattcttagatgaaatcacaaatgaacatgagataagacactcaacttacgaggatttgaaacaatctatcccagattacacagactatatgtctgtaaaagtttttgatagactatatgagaagattactactaacgaaataagtgataaagaaacagtcaagttgattctagagactatgaagaagcataaaatattttactttggattcttcaacaaaggacaaaaaacagctaaagatagagaaatatttttaggtgaattcgaggcaaaaatgtgcctgtaccttgttgaaagaatagccaaagagagatgcaaattaaacccagaagaaatgataagcgaaccaggcgactctaagttacgagtattggaaaagcaatcagaagatgaaattaggtatatcagcaacacaataaagacattgggaaatgccatagaaaacctgcaatccggatctttaaattgggcagatatatgtgaaagtaaggcacgagggcttaaaatagaaataaatgctgatatgtctaaatggagtgcccaagatgtgcttttcaagtatttctggctgatagtacttgatcctatcttatatcctgctgagaggaagagaataatttattttctatgtaattacatgcaaaaaaggcttataatgcctgatgaattgctcactacgatattggaccagagggttccttattcaaatgatataattggggtgatgacaaacaattatagatccaacacagtagaaataaagcgaaactggcttcaaggcaatttaaattatacaagtagttacttgcacagctgtagtatgtctgtatataaagatataataagggaagcagcaacattattagagggggaagcccttgtgaattcaatggtacattctgatgataaccaaacatccatatgtatggtgcaaaacaagttgccagatgacaatgtaattgaattttgcatcaagatattcgagaaaatatgtttaacttttggaaatcaggcaaacatgaaaaagacatacctaaccaatttcatcaaggaattcgtttctttatttaatatacatggggagccattctctatatacgggaggtttttgcttacagcagtaggggactgtgcctatctggggccttatgaagatttagcaagtaggctatctgcaacacaaaccgctataaagcatggctgcccaccatcactggcatgggtatccattgctttgaatcactggataactcacaccacgtataatatgttacctggccaaaataatgacccattaccattcttccctaccaacaatagaaatgaaataccagtggagatgtgcggaatactagaaagtgacttatcaacaattgcactaaccggtttagaagcgggaaatgtcacgtttctaacaaatatagcaagaaaactatcatctccaatcttgcaaagagaaagtatccaagaccaatacaattctatagaaaaatgggacctaagtaggttatcacagattgacattctgaggcttaaaatgcttaggtacatatctcttgatagttcggtcacatctgatgatggtatgggggagaccagtgaaatgagatcgcgatcgcttttaacacctcgtaaattcacaacaagtgggtcactcaatagacttaaatcgtataaagattttcaaaatataataacagatgaggataagacaaacgagctatttgagaatttcattaggcatccagagttattggtcacaaaaggcgaaacatttgaagaatttgtcaatacaatattatttaggtataattcaaagaaattcaaagaatctctgtcgatacaaaatccagcacaactctttattgagcaaatattattttccaacaaaccaataattgattacactagcatacatgataagatttttggattgcaagatatgccaggaatcgaagaactagatacaatcataggccgcaaaacatttgttgaaagttatgtccagattgtagatgatttaagcaacttaacactggatattaatgatgtcaagactatatttgccttctgtctcatgaatgatccactactaattacatctgctaataacataataatgtctgttaaagggcatagccaagaaagaataggacaatcagcatgcaaaatgccagaggtcaggagtctgaagcttatacattattcgccagcagttgttttgagagcctatgtgagagggccaacaaatgtgccaaatgtagatatagacgagcttgcgagggatctatctcatctggaagatttcatacaaagcacaaaactcagagagaatatgagagagagaatagaaataaatgagaaacggcatttaggaagagatttcaagtttgaaatcaaagaattgactagattttaccaagtgtgttatgattatataaaatctacagaacataaaattaaggtattcatattgccatacaaagttttcacatcaattgaattctgtggcgcactgacagggaacttaataaatgacaaattgtggtatataacacattactt-aaaaaatatagtgtccactacacacaaggcacaaatttcgtcctcacctgaattggaattgcaaatagctgatgaagcactgaggctaatagcacactttgccgatactttcttggcatctgaatcaagaattcaatttctgaaaaaggttatcgaagaattcacatacaaagggatacctgtaaaacatttatattccaaaataaagaattccaagttaagggtcaaattcttagggatccttttgtggttggatgacctaacacaaaatgatttggataagtttgatgcagataaatcagacgaaaagattatatggaataactggcaggtatcaagagatatgaacactggaccaatagatttaatgataagtggctattccaggcaactgcggatcacaggggaagatgataaattgattgctgctgaattgcaggtcactagattgtcagaagatttgatttacagacacggccaggcaatgttaaataaaccgcacggattgaagcttgaaaagatgcagcctgtaactgagatgtctaaacaactacattatatcgttttccagcagaggtcaagaaagcggtacttctattctatattgcccacccaaataattgaagatcataattctagaatcgaatcatctaggttaaacagagattcaaaatgggttcctgtgtgtcctgttgcagtatcaaaactctatcagcaagggcgacctatactttccaaggttaagaatctgaatatgcagactcattcactttctagaatacaggttaatgtggatgaatatgccattacaagaagagcgcattttcagaagatgcctttctttgaaggaccatccatcccttctggtggcatggatctatcagagttaatgaaatccacatccttattgagcttaaattatgacaatataaaaaatgcttctttattggatatgtctagagtattcaagtgcaatggcagtgaaaatgaccaaatggcttttgagttcctgtcagatgaaattctagagcaagacgtagttgaagaaatagaatgcaatcctatattttctatcagttatacaaaaagaggagaat-ccaatatgacttataaaaatgctttccacaaagctttaatctcagaatgtgacaaatttgaagaagcattcgactttcttgacatggggttttgctcgaacgagaaccttagtattttagaggaaatacattggattatcagttatttgaagacgaatcagtggtccacagaactagacaattgtattcatatgtgtatgtataggaatgggtatgatgcagagtatcatagatttgatataccttctaaattcctcaaagacccgataaaccgaacaataaattggacagaggttattgaatttatactattaattgaagatttccaaacaaagattgagccatggtcgagtatgaagtcacatttctgttcaaaagcacacagtgtagcattagagtgcatgaaaagcgagaaaagatcactggcagaatttgta
>PP154094/Brazil/2023-12-10
actacttttctcgagaattttgcagagctgcaaaccttgagtatagaaatgatgttcctgctgaggatatttgtgctgaagtccttgatggttacaaagcaaggaaagtgcgcttttgcacacctgataattacttactacacgacgggaaaatgtacataatagatttcaaagtgtctgtggatgatcggtcttccagaattacaagagagaaatataatgaaatttttggagaagtgttcaacccagaaggtgtggactttgaaatcgttattatcaggttggatccttcaaatatggctatacatgttgactctcgagatttcatgaatacaatcggaccaatcacgctaaacattagtatgcagtggttttttgatatgaaagacttcttatttggcaaattccgggatgatgataaattccatgctataataagccaaggagaattcacaatgacattgccatggatcgaagaagatactccagaattgcttgcccatcctatatacaatgagttcatgaattcaatgccagagtcagaacaggccctgttcaaagaagcattggaattcaaatcattcggagcagaaaaatggaatattttcttaaagggagtgatgtctaagtatggtgaatattataaagaatttaccaaaggacatgcccaatccatattcttggcaacaggggactaccccaaaccagataaggaccaaatttcagctggctggcgagagatggtaagtagagtgagctctgaacgtgacatgtcaaatgacataaatcaggaaaaaccaagcatacattttatatgggcacaaaatgactcaagtagcaataataacatacaaaaattaatcaaactatccaaatcattgcaagccatgagtggaacaggaagctatataagtgcgttcaaatcattaggaagattgatggatatatcatcagacatcaaaaagtatgagtcattctgcggaaaattaaaatctttggcaaggtctagcgtaaagaaactcgacaggaaaatagaaccggtacaaattggaacagcaactgtcttatgggaacaacaatttaaattagatacggatgtcataaaaagagaagacagaatacatttaatgaaagattatttcggaattggtaaacacaagtctttttcaaaaaagctaaacaatgacataaataccgataagcctaaaatattgaattttgacaatgacgatatagttaggaaatgcaaagataaatataatcaagtcacacataacttgtctcaagttaatgaattagacaagattggaaattacctagagcatttttcagctaaaattagtgcctgcagtgtagaaatgtgggactttatatataatacgactaaaactaagtactggcaatgcatcaacgactactctaccctaatgaaaaacatgctagctgtttcccaatataataggcacaatacctttaggattgtctcatgtgcaaataacaatgtatttggcttagtgatgccaagctcagacataaaaacaaaaaaagcaacattagtctatgcaataatagctctccacaatgaggagacagagatagcagaacttggttcactctattccactttcaagacaacaacaggctatatttcaatatcgaaagcttttaggctagataaagaaaggtgccagcgcatagtgtcctctccaggcttatttcttatgacaagctgtctattattcaatggtaataagagtctagagtttgataagctactaggcttttcattttttacatcaatatcgattacaaaagctatgctctctcttactgagccttcacgctatatgatcatgaattcattggcagtttctagccatgtaaaagagtatatatctgaaaaattttctccttatacaaaaacagcattttctgtagtgatgacagatttgattaaaaaaggttgctattcagcatatgaacagaggaaaaaggtccaaataagggatataaagttaacagactacgatataacacagaaaggggtagattccaaaagagatcttaaatccatttggttcccgggaaaggtaaatttaaaagaatacttgaaccagatttatttaccattttattttaattccaaaggattgcatgaaaagcatcatgttttaatagatttggctaaaacagtgctagaaatcgaaaaagagcaaagagaatcattacccgagccatggtcagagatacctgttaagcagactgtcaacttaaacattttgatttactcaattgcaaggaatttgaacttagatacttcaagacataattttgtgaggagccgggtggaaaatgcaaataactttaacagatctataacaacaatatccacctttaccagctcgaaatcatgcattaaaattggtgattttgaggaagagaaaaagaagagaacaaaaaatgatgcaaagaaactagcaaaagatatttctaaattaactatagccaacccagcattcttagatgaaatcacaaatgaacatgagataagacactcaacttacgaggatttgaaacaatctatcccagattacacagactatatgtctgtaaaagtttttgatagactatatgagaagattactactaacgaaataagtgataaagaaacagtcaagttgattctagagactatgaagaagcataaaatattttactttggattcttcaacaaaggacaaaaaacagctaaagatagagaaatatttttaggtgaattcgaggcaaaaatgtgcctgtaccttgttgaaagaatagccaaagagagatgcaaattaaacccagaagaaatgataagcgaaccaggcgactctaagttacgagtattggaaaagcaatcagaagatgaaattaggtatatcagcaacacaataaagacattgggaaatgccatagaaaacctgcaatccgggtctttaaattgggcagatatatgtgaaagtaaggcacgagggcttaaaatagaaataaatgctgatatgtctaaatggagtgcccaagatgtgcttttcaagtatttctggctgatagtacttgatcctatcttatatcctgctgagaggaagagaataatttattttctatgtaattacatgcaaaaaaggcttataatgcctgatgaattgctcactacgatattggaccagagggttccttattcaaatgatataattggggtgatgacaaacaattatagatccaacacagtagaaataaagcgaaactggcttcaaggcaatttaaattatacaagtagttacttgcacagctgtagtatgtctgtatataaagatataataagggaagcagcaacattattagagggggaagcccttgtgaattcaatggtacattctgatgataaccaaacatccatatgtatggtgcaaaacaagttgccagatgacaatgtaattgaattttgcatcaagatattcgagaaaatatgtttaacttttggaaatcaggcaaacatgaaaaagacatacctaaccaatttcatcaaggaattcgtttctttatttaatatacatggggagccattctctatatacgggaggtttttgcttacagcagtaggggactgtgcctatctggggccttatgaagatttagcaagtaggctatctgcaacacaaaccgctataaagcatggctgcccaccatcactggcatgggtatccattgctttgaatcactggataactcacaccacgtataatatgttacctggccaaaataatgacccattaccattcttccctaccaacaatagaaatgaaataccagtggagatgtgcggaatactagaaagtgacttatcaacaattgcactaaccggtttagaagcgggaaatgtcacgtttctaacaaatatagcaagaaaactatcatctccaatcttgcaaagagaaagtatccaagaccaatacaattctatagaaaaatgggacctaagtaggttatcacagattgacattctgaggcttaaaatgcttaggtacatatctcttgatagttcggtcacatctgatgatggtatgggggagaccagtgaaatgagatcgcgatcgcttttaacacctcgtaaattcacaacaagtgggtcactcaatagacttaaatcgtataaagattttcaaaatataataacagatgaggataagacaaacgagctatttgagaatttcattaggcatccagagttattggtcacaaaaggcgaaacatttgaagaatttgtcaatacaatattatttaggtataattcaaagaaattcaaagaatctctgtcgatacaaaatccagcacaactctttattgagcaaatattattttccaacaaaccaataattgattacactagcatacatgataagatttttggattgcaagatatgccaggaatcgaagaactagatacaatcataggccgcaaaacatttgttgaaagttatgtccagattgtagatgatttaagcaacttaacactggatattaatgatgtcaagactatatttgccttctgtctcatgaatgatccactactaattacatctgctaataacataataatgtctgttaaagggcatagccaagaaagaataggacaatcagcatgcaaaatgccagaggtcaggagtctgaagcttatacattattcgccagcagttgttttgagagcctatgtgagagggccaacaaatgtgccaaatgtagatatagacgagcttgcgagggatctatctcatctggaagatttcatacaaagcacaaaactcagagagaatatgagagagagaatagaaataaatgagaaacggcatttaggaagagatttcaagtttgaaatcaaagaattgactagattttaccaagtgtgttatgattatataaaatctacagaacataaaattaaggtattcatattgccatacaaagttttcacatcaattgaattctgtggcgcactgacagggaacttaataaatgacaaattgtggtatataacacattactt-aaaaaatatagtgtccactacacacaaggcacaaatttcgtcctcacctgaattggaattgcaaatagctgatgaagcactgaggctaatagcacactttgccgatactttcttggcatctgaatcaagaattcaatttctgaaaaaggttatcgaagaattcacatacaaagggatacctgtaaaacatttatattccaaaataaagaattccaagttaagggtcaaattcttagggatccttttgtggttggatgacctaacacaaaatgatttggataagtttgatgcagataaatcagacgaaaagattatatggaataactggcaggtatcaagagatatgaacactggaccaatagatttaatgataagtggctattccaggcaactgcggatcacaggggaagatgataaattgattgctgctgaattgcaggtcactagattgtcagaagatttgatttacagacacggccaggcaatgttaaataaaccgcacggattgaagcttgaaaagatgcagcctgtaactgagatgtctaaacaactacattatatcgttttccagcagaggtcaagaaagcggtacttctattctatattgcccacccaaataattgaagatcataattctagaatcgaatcatctaggttaaacagagattcaaaatgggttcctgtgtgtcctgttgcagtatcaaaactctatcagcaaggacgacctatactttccaaggttaagaatctgaatatgcagactcattcactttctagaatacaggttaatgtggatgaatatgccattacaagaagagcgcattttcagaagatgcctttctttgaaggaccatccatcccttctggtggcatggatctatcagagttaatgaaatccacatccttattgagcttaaattatgacaatataaaaaatgcttctttattggatatgtctagagtattcaagtgcaatggcagtgaaaatgaccaaatggcttttgagttcctgtcagatgaaattctagagcaagacgtagttgaagaaatagaatgcaatcctatattttctatcagttatacaaaaagaggagaat-ccaatatgacttataaaaatgctttccacaaagctttaatatcagaatgtgacaaatttgaagaagcattcgactttcttgacatggggttttgctcgaacgagaaccttagtattttagaggaaatacattggattatcagttatttgaagacgaatcagtggtccacagaactagacaattgtattcatatgtgtatgtataggaatgggtatgatgcagagtatcatagatttgatataccttctaaattcctcaaagacccgataaaccgaacagtaaattggacagaggttattgaatttatactattaattgaagatttccaaacaaagattgagccatggtcgagtatgaagtcacatttctgttcaaaagcacacagtgtagcattagagtgcatgaaaagcgagaaaagatcactggcagaatttgta
>LET-2174/Colombia/2024-02-28
actacttttctcgagaattttgcagagctgcaaaccttgagtatagaaatgatgttcctgctgaggatattngtgctgangtncttgatggttacaaagcaaggaaagtgcgcttttgcacacctgataattacttactacacgacgggaaaatgtatataatagatttcaaagtgtctgtggatgatcggtcttccagaattacaagagagaaatacaatgaaatttttggagaagtgttcaacccagaaggtgtggactttgaaatcgttattatcaggttggatccttcaaatatggctatacatgttgactctcgagatttcatgaatacaatcggaccaatcacgctaaacattagtatgcaatggttttttgatatgaaagacttcttatttggcaaattccgggatgatgataaattccatgctataataagccaaggagaattcacaatgacattgccatggatcgaagaagatactccagaattgcttgcccatcctatatacaatgagttcatgaattcaatgccagagtcagaacaggccctgttcaaagaagcattggaattcaaatcattcggagcagaaaaatggaacattttcttaaagggagtgatgtctaagtatggtgaatattataaagaatttaccaaaggacatgcccaatccatattcttggcaacaggggactaccccaaaccagataaggaccaaatttcagctggctggcgagagatggtaagtagagtgagctctgaacgtgacatgtcaaatgacataantnaggaaaaaccaagnanacantttnnangggnacaaaatgactcaagtagcaataataacatacaaaaattaatcaaactatccaaatcattgcaagccatgagtggaacaggaagctatataagtgccttcaaatcattaggaagattgatggatatatcatcagacatcaaaaagtatgagtcattctgcggaaaattaaaatctttggcaaggtcnagcgtaaagaaactcgacaggaaaatagaaccggtacaaattggaacagcaactgtcttatgggaacaacaatttaaattagatacagatgtcataaaaagagaagacagaatacatttaatgaaagattatttcggaattggtaaacacaagtctttttcaaaaaagctaaacaatgacataaataccgataagcctaaaatattgaattttgacaatgacgatatagttaggaaatgcaaagataaatannnnnnnnnnnnnnnnnnnnnntctnaanttaataanttagacaanattggaannnnnnnnnnnnnntnnncannnnnnnnnnnnnnntgnagtgtagaaatgtgggactttatatataatacgactaaaactaagtactggcaatgcatcaacgactactctaccctaatgaaaaacatgctagctgtttcccaatataataggcacaatacctttaggattgtctcatgtgcaaataacaatgtatttggcttagtgatgccaagctcagacataaaaacaaaaaaagcaacattagtctatgcaataatagctctccacaatgaagagacagagatagcagaacttggttcactctattccactttcaagacaacaacaggctatatttcaatatcgaaagcttttaggctagataaagaaaggtgccagcgcatagtgtcctctccaggcttatttcttatgacaagctgtctattattcaatggtaataagagtctagagtttgataagttactaggcttttcattttttacatcaatatcgattacaaaagcnnnnnnctctcttactgagccttcacgctatatgatcatgaattcattggcagtttctagccatgtaaaagagtatatatctgaaaaattttctccttatacnnnnnnnnnattttctgtagtgatgacagatttgattannnnnnnnnnctattcagcatatgaacagaggaaaaaggtccaaataagggnnnnnnnnnnnnnnnnnnnnnnnnnnnnnnnnnnnnnnnnagattccaaaagagatcttaaatccatttggttcccgggaaaggtaaatttaaaagnnnnnnnnnnnnnnnnnnnnnnnnnnnnnnnntntaattncaaaggattnnatgaaaagnatnatgntttaataganttggctaaaacagtgctagaaatcgaaaaagagcaaagagaatcattacccgagccatggtcagagatacctgctaagcagactgtcaacttaaacattttgatttactcaattgcaaggaatttnnnnnnnnnnnnnnnnnnnnnnnnnnnnnnnnnnnnnnnnnnnnnnnnnnnnnnnaactttaacagatatataacaanaanatccacntttaccagntcgaaatcangcattaaaattggtgattttgangangagaaaaagaagaaaacaaaaaatgatgcaaagaaactagcaaaagatatttctaaattaactatagccaacccagcattcttanatgcaatcacnantgaacatnanatnanacactcaacttnngannnnnnnnnnnnnnnnnnncnnnnnnnnnnnnnnnnnnnnnnnnnnnnnnnnnnnnnnnnnnnnnnnnnnnngattantantaaagaaataagtgataaagaaacantcaagttgatnttagagaatatgaagaagcataaaatantttacttngnntnnttnaacaaaggannnnnnnnnnnnnnagatagngnaanantttnangtgaattcgaggcaaaaatgtgcctgtaccttgttgaaagaatagccaaagagagatgnaaattaaacccagaagaaatgataagcgaaccaggcgactccaagttacgagtattggaaaagcaatcagaagangaaatnnnnnnnatcagcaacacaataaagacattgggaaatgccatagaaaacctgcaatccgggtctttaaantgggcagatatatgtgaaagtaaggcacgagggcttaaaatagaaataaatgctgatatgtctaaatggagtgcccaagatgtgcttttcaagtatttctggctgatagtacttgatcctatcttatatcctgctgagaggaagagaataatttattttctatgtaattacatgcaaaaaaggcttataatgcctgatgaattgctcactacgatattggaccagagggttccttattcaaatgatataattggggtgatgacaaacaattatagatccaacacagtagaaataaagcgaaactggcttcaaggcaatttaaattatacaagtagttacttgnnnnnnnnnnnnnnnnnnnnnnnnnnnnnnnnnntaagggaagcagcaacattattagagggggaagcccttgtgaattcaatggtacattctgatgataaccaaacatccatatgtatggtgcaaaacaagttgccagatgacaatgtaattgaattttgcatcaagatattcgagaaaatatgtttaacttttggaaatcaggcaaacatgaaaaagacatacctaaccaatttcatcaaggaattcgtttctttatttaatatacatggngagccattctctatatacgggaggtttttgcttacagcagtaggggactgtgcctatctggggccttatgaagatttagcaagtaggctatctgcaacacaaaccgctataaagcatggctgcccaccatcactggcatgggtatccattgctttgaatcactggataactcacaccacgtataatatgttacctggccaaaataatgacccattaccattcttccctaccaacaatagaaatgaaataccagtggagatgtgcggaatactagaaagtgacttatcaacaattgcactaaccggtttagaagcgggaaatgtcacgtttctaacaaatatagcaagaaaactatcatctccaatcttgcaaagagaaagtatccaagaccaatacaattctatagaaaaangnganctaannnnnnnnnnnnnnnnnnnnantnnnnggcttaaaatgcttaggtacatatctcttgatagttcggtcacatctgatgatggtatgggggagaccagtgaaatgagatcgcgatcgcttttaacacctcgtaaattcacaacaagtgggtcactcaatannnnnnnnnnnnnnnnnnnnnnnnnnnnnnnnnnnnnnnnnnnnnnnnnnnnnnnnnnnnnnnnnnnnnnnnnnnnnnnnnnnnnnnnnttattggtcacaaaaggcgaaacatttgaagaatttgtcaatacaatattatttaggtataattcaaagaaattcaaagaatctctgtcgatacaaaatccagcacaactctttattgagcaaatattannttncnnnnnnncaataattgactacantagcatanatgataagatttttggattgcaagatatgccggnaatnnaanaannnnanacaatnatangnngnaaaacanttgntgaaagttannnnnnnnnnnnnnannntttaagcaacttaacactggatattaatgatgtcaagactatatttgccttctgtctcatgaatgatccactactaattacatctnnnnnnnnnnnaataatgtctgttaaagggcatagccaagaaagaataggacaatcagcatgcaaaatgccagaggtcaggagtctgaagcttatacattattcnccagnnnttnttttgagngcctatgtgagagggccaacaaatgtgccaaatgtagatatagacgagcttgcgagggatctatctcatctggaagatttcatacaaagcacaaaactcagagagaatatgagagagagaatagaaataaatgagaaacggcatttaggaagagatntnnngtttgaaatcaaagaattgactagattttaccaantgtgttannnnnnnnnaaaatctacagaanataaaattaaggnantcatattgcnanacaaagtttncacatcaattgaattctgnggcgcactgacagggaacttaataaatgacaaattgtggtatataacacattactt-aaaaaatatagtgtccactacacacaaggcacaaatttcgtcctcacctgaattggaattgcaaatagctgatgaagcactgaggctaatagnnnnnnnnnnnnnnnnnnnnnnnnnnnnnnnnnnnnnnnnnnnnnnnnnnnnnnaggttatcgaagaattcacatnnnnnnnnntacctgtaaaacatttatattccaaaataaagaattccaagttaagggtcaaattcttagggatccttttgtggttggatgacctaacacaaaatgatttggataagtttgatgcagataaatcagacgaaaagattatatggaataactggcaggtatcaagagatatgaacactggaccaatagatttaatgataagtggctattccaggcaactgcggatcacaggggaagatgataaattgattgctgctgaattgcaggtcactagattgtcagaagatttgatttacagacacggccaggcaatgttaaataaaccgcacggattgaagcttgaaaagatgcagcctgtaactgagatgtctaaacaactacattatatcgttttccagcagaggtcaagaaagcggtacttctattctatattgcccacccaaataattgaagatcataattctagaatcgaatcatctaggttaaacagagattcaaaatgggttcctgtgtgtcctgttgcagtatcaaaactctatcagcaaggacgacctatactttccaangttaagaatctgaatatgcagactcattcactttctagaatacaggttaatgttgatgaatatgccattacaagnagagcgcatttnnnnaagatgcctttctttgaaggaccatccatcccttctngttgcatggatctatcagagttaatgaaatccacatccttattgnnnnnnnnnnnnnacnnnnnnnnnnnnnnnnnnnnnnnnnnnatgtctagagtattcaagtgcaatggcagtgaaaatgaccaaatggcttttgagttcctgtcagatgaaattctagagcaagacgtagttgaagaaatagaatgcaatcctatattttctatcagttatacaaaaanaggagaat-cnaatatganttataaaaatnctttccanaaagctttaatctcagaatgtgacaaatttgaagaagcattcgactttcttgacatggggttttgctcgaacgagaaccttagtattttagaggaaatacattggattatcagttatttgaagacgaatcagtggtccacagaactagacaattgtattcatatgtgtatgtataggaatgggtatgatgcagagtatcatagatttgatataccttctnnnnnnnnnnnnnnnnnnnnnnnnnnnnnngnaannngnacanangttattgaatttatactattaattgaagatttccaaacaaaaattgagccatggtcgagtatgaagtcacatttctgttcaaaagcacacagtgtagcattagagtgcatgaaaagcgagaaaagatcactggcagaatttgta
>OL689334/French_Guiana/2020-09-17
actacttttctcgagaattttgcagagctgcaaaccttgagtatagaaatgatgttcctgctgaggatatttgtgctgaagtccttgatggttacaaagcaaggaaagtgcgcttttgcacacctgataattacttactacacgacgggaaaatgtatataatagatttcaaagtgtctgtggatgatcggtcttccagaattacaagagagaaatacaatgaaatttttggagaagtgttcaacccagaaggtgtggactttgaaatcgttattatcaggttggatccttcaaatatggctatacatgttgactctcgagatttcatgaatacaatcggaccaatcacgctaaacattagtatgcaatggttttttgatatgaaagacttcttatttggcaaattccgggatgatgataaattccatgctataataagtcaaggagaattcacaatgacattgccatggatcgaagaagatactccagaattgcttactcatcctatatacaatgagttcatgaattcaatgccagagtcagaacaggctctgttcaaagaagcattggaattcaaatcattcggagcagaaaaatggaatattttcttaaagggagtgatgtctaagtatggtgaatattataaagaatttaccaaaggacatgcccaatccatattcttggcaacaggggactaccccaaaccagataaggaccaaatttcagctggctggcgagagatggtaagtagagtgagctctgaacgtgacatgtcaaatgacataaatcaggaaaaaccaagcatacattttatatgggcacaaaatgactcaagtagcaataataacatacagaaattaatcaaactatccaaatcattgcaagccatgagtggaacaggaagctatataagtgctttcaaatcattaggaagattgatggatatatcatcagacatcaaaaagtatgagtcgttctgcggaaaattaaaatctttggcaaggtctagcgtaaagaaactcgacaggaaaatagaaccggtacaaattggaacagcaactgtcttatgggaacaacaatttaaattagatacggatgtcataaaaagagaagacagaatacatttaatgaaagattatttcggaattggtaaacacaagtctttttcaaaaaagctaaacaatgacataaataccgataagcctaaaatattgaattttgacaatgacgatatagttaggaaatgcaaagataaatataaccaagtcacacataacttgtctcaagttaatgaattagacaagattggaaattacctagagcatttttcagctaaaattagtgcctgcagtgtagaaatgtgggactttatatataatacgactaaaaccaagtactggcaatgcatcaacgactactctaccctaatgaaaaacatgctagctgtttcccaatataataggcacaatacctttaggattgtctcatgtgcaaataacaatgtatttggcttagtgatgccaagctcagacataaaaacaaaaaaagcaacattagtctatgcaataatagctctccacaatgaggagacagagatagcagaacttggttcactctattccactttcaagacaacaacaggctatatttcaatatcgaaagcttttaggctagataaagaaaggtgccagcgcatagtgtcctctccaggcttatttcttatgacaagctgtctattattcaatggtaataagagtctagagtttgataagttactaggcttttcattttttacatcaatatcgattacaaaagctatgctctctcttactgagccttcacgctatatgatcatgaattcattggcagtttctagccatgtaaaagagtatatatctgaaaaattttctccttatacaaaaacagcattttctgtagtgatgacagatttgattaaaaaaggttgctattcagcatatgaacagaggaaaaaggtccagataagggatataaagttaacagactacgatataacacagaaaggggtagattccaaaagagatcttaaatccatttggttcccgggaaaggtaaatttaaaagaatacttgaaccagatttatttaccattttattttaattccaaaggattgcatgaaaagcatcatgttttaatagatttggctaaaacagtgctagaaatcgagaaagagcaaagagaatcattacctgagccatggtcagagatacctgctaagcagactgtcaacttaaatattttgatttactcaattgcaaggaatttgaacttagatacttcaagacataattttgtgaggagccgggtggaaaatgcaaataactttaacagatctataacaacaatatccacctttaccagctcgaaatcatgcattaaaattggtgattttgaggaggagaaaaagaagaaaactaaaaatgatgcaaagaaactagcaaaagatatttctaaattaactatagccaacccagcattcttagatgaaatcacaaatgaacatgagataagacactcaacttatgaggatttgaaacaatctatcccagattacacagactatatgtctgtaaaagtttttgacagactatatgagaagattactactaacgaaataagtgataaagaaacagtcaagttgattctagagactatgaagaagcataaaatattttacttcggattcttcaacaaaggacaaaaaacagctaaagatagagaaatatttttaggtgaattcgaggcaaaaatgtgcctgtaccttgttgaaagaatagccaaagagagatgcaaattaaacccagaagaaatgataagcgaaccaggcgactctaagttacgagtattggaaaagcaatcagaagatgaaattaggtatatcagcaacacaataaagacattgggaaatgccatagaaaacctgcaatccgggtctttaaattgggcagatatatgtgaaagtagggcacgagggcttaaaatagaaataaatgctgatatgtctaaatggagtgcccaagatgtgcttttcaagtatttctggctgatagtacttgatcctatcttatatcctgctgagaggaagagaataatttattttctatgtaattacatgcaaaaaaggcttataatgcctgatgaattgctcactacgatattggaccagagggttccttattcaaatgatataattgggttgatgacaaacaattatagatccaacacagtagaaataaagcgaaactggcttcaaggcaatttaaattatacaagtagttacttgcacagctgtagtatgtctgtatataaagatataataagggaagcagcaacattattagagggggaagcccttgtgaattcaatggtacattctgatgataatcaaacatccatatgtatggtgcaaaacaagttgccagatgacaatgtaattgaattttgcatcaagatattcgagaaaatatgtttaacttttggaaatcaggcaaacatgaaaaagacatacctaaccaacttcatcaaggaattcgtttctttatttaatatacatggggagccattctctatatacgggaggtttttgcttacagcagtaggggactgtgcctatctggggccttatgaagatttagcaagtaggctatctgcaacacaaaccgctataaagcatggctgcccaccatcactggcatgggtatccattgctttgaatcactggataactcacaccacgtataatatgttacctggccaaaataatgacccattaccattcttccctaccaacaatagaaatgaaataccagtggagatgtgcggaatactagaaagtgacttatcaacaattgcactaaccggtttagaagcgggaaatgtcacgtttctaacaaatatagcaagaaaactatcatctccaatcttgcaaagagaaagtatccaagaccaatacaattctatagaaaaatgggacctaagtaggttatcgcagattgacattctgaggcttaaaatgcttaggtacatatctcttgatagttcggtcacatctgatgatggtatgggggagaccagtgaaatgagatcgcgatcgcttttaacacctcgtaaattcacaacaagtgggtcactcaatagacttaaatcgtataaagattttcaaaatataataacagatgaggataagacaaacgagctatttgagaatttcattaggcatccagagttattggtcacaaaaggcgaaacatttgaagaatttgtcaatacaatattatttaggtataattcaaagaaattcaaagaatctctgtcgatacaaaatccagcacaactctttattgagcaaatattattttccaacaaaccaataattgactacactagcatacatgataagatttttggattgcaagatatgccaggaatcgaagaactagatacaatcataggccgcaaaacatttgttgaaagttatgtccagattgtagatgatttaagcaacttaacactggatattaatgatgtcaagactatattcgccttctgtctcatgaatgatccactactaattacatctgctaataacataataatgtctgttaaagggcatagccaagagagaataggacaatcagcatgcaaaatgccagaggtcaggagtctgaagcttatacattattcaccagcagttgttttgagagcctatgtgagagggccaacaaatgtgccaaatgtagatatagacgagcttgcgagggatctatctcatctggaagatttcatacaaagcacaaaactcagagagaatatgagagagagaatagaaataaatgagaaacggcatttaggaagagatttcaagtttgaaatcaaagaattgactagattttaccaagtgtgttatgattatataaaatctacagaacataaaattaaggtattcatattgccatacaaagttttcacatcaattgaattctgtggcgcactgacagggaacttaataaatgacaaattgtggtatataacacattactt-aaaaaatatagtgtccactacacacaaggcacaaatttcgtcctcacctgaattggaattgcaaatagctgatgaagcactgaggctaatagcacattttgccgatactttcttggcatctgaatcaagaattcaatttctgaaaaaggttatcgaagaattcacatacaaagggatacctgtaaaacatttatattccaaaataaagaattccaagttaagggtcaaattcttaggggtccttttgtggttggatgacctaacacaaaatgatttggataagtttgatgcagataaatcagacgaaaagattatatggaataactggcaggtatcaagagatatgaacaccggaccaatagatttaatgataagtggctattccaggcaactgcggatcacaggggaagatgataaattgattgctgctgaattgcaggtcactagattgtcagaagatttgatttacagacacggccaggcaatgttaaataaaccgcacggattgaagcttgaaaagatgcagcctgtaactgagatgtctaaacaactacattatatcgttttccaacagaggtcaagaaagcggtacttttattctatattgcccacccaaataattgaagatcataactctagaatcgaatcatctaggttaagcagagattcaaaatgggttcctgtgtgtcctgttgcagtatcaaaactctatcagcaaggacgacctatactttccaaggttaagaatctgaatatgcagactcattcactttctagaatacaggttaatgtagatgaatatgccattacaagaagagcgcattttcagaagatgcctttctttgaaggaccatccatcccttctggtggcatggatctatcagagttaatgaaatccacatccttattgagcttaaattatgacaatataaaaaatgcttctttattggatatgtctagagtattcaagtgcaatggcagtgaaaatgaccaaatggcttttgagttcctgtcagatgaaattctagagcaagacgtagttgaagaaatagaatgcaatcctatattttctatcagttatacaaaaagaggagaat-ccaatatgacttataaaaatgctttccacaaagctttaatctcagaatgtgacaaatttgaagaagcattcgactttcttgacatggggttttgctcgaacgagaaccttagtattttagaggaaatacattggattatcagttatttgaagacgaatcagtggtccacagaactagacaattgtattcatatgtgtatgtataggaatgggtatgatgcagaatatcatagatttgatataccttctaaattcctcaaagacccgataaaccgaacagtaaattggacagaggttattgagtttatactattaattgaagatttccaaacaaagattgagccatggtcgagtatgaagtcacatttctgttcaaaagcacacagtgtagcattagagtgcatgaaaagcgagaaaagatcactggcagaatttgta
>PP154172/Brazil/2015-04-13
actacttttctcgagaattttgcagagctgcaaaccttgagtatagaaatgatgttcctgctgaggatatttgtgctgaagtcctcgatggttacaaagcaaggaaagtgcgcttttgcacacctgataattacttactacacgacgggaaaatgtatataatagatttcaaagtgtctgtggacgatcggtcttccagaattacaagagagaaatacaatgaaatttttggagaagtgttcaacccagaaggtgtggactttgaaatcgttattatcaggttggatccttcaaatatggctatacatgttgactctcgagatttcatgaatacaatcggaccaatcacgctaaacattagtatgcaatggttttttgatatgaaagacttcttatttggcaaattccgggatgatgataaattccatgctataataagtcaaggagaattcacaatgacattgccatggaccgaagaagatactccagaattgcttactcatcctatatacaatgagttcatgaattcaatgccagagtcagaacaggccctgttcaaagaagcattggaattcaaatcattcggagcagaaaaatggaatattttcttaaagggagtgatgtctaagtatggtgaatattataaagaatttaccaaaggacatgcccaatccatattcttggcaacaggggactaccccaaaccagataaggaccaaatttcagctggctggcgagagatggtaagtagagtgagctctgaacgtgacatgtcaaatgacataaatcaggaaaaaccaagcatacattttatatgggcacaaaatgactcaagtagcaataataacatacagaaattaatcaaactatccaaatcattgcaagccatgagtggaacaggaagctatgtaagtgcttttaaatcattaggaagattgatggatatatcatcagacatcaaaaagtatgagtcgttctgcggaaaattaaaatctttggcaaggtctagcgtaaagaaactcgacaggaaaatagaaccggtacaaattggaacagcaactgtcttatgggagcaacaatttaaattagatacggatgtcataaaaagagaggacagaatacatttaatgaaagattatttcggaattggtaaacacaagtctttttcaaaaaagctaaacaatgacataaataccgataagcctaaaatattgaattttgacaatgacgatatagttaggaaatgcaaagataaatataaccaagtcacacataacttgtctcaagttaatgaattagacaagattggaaattatctagagcatttttcagctaaaattagtgcctgcagtgtagaaatgtgggactttatatataatacgactaaaaccaagtactggcaatgcatcaacgactactctaccctaatgaaaaacatgctagctgtttcccaatataataggcacaatacctttaggattgtctcgtgtgcgaataacaatgtatttggcctagtgatgccaagctcagacataaaaacaaaaaaagcaacattagtctatgcaataatagctctccacaatgaggagacagagatagcagaacttggttcactctattccactttcaagacaacaacaggctatatttcaatatcaaaagcttttaggctagataaagaaaggtgccagcgcatagtgtcctctccaggcttatttcttatgacaagctgtctattattcaatggtaataagagtctagagtttgataagttactaggcttttcattttttacatcaatatcgattacaaaagctatgctctctcttactgagccttcacgctatatgatcatgaattcattggcagtttctagccatgtaaaagagtatatatctgaaaaattttctccttatacaaaaacagcattttctgtagtgatgacagatttgattaaaaaaggttgctattcagcatatgaacagaggaaaaaggtccaaataagggatataaagttaacagactacgatataacacagaaaggggtagattccaaaagagatcttaaatccatttggttcccgggaaaggtaaatttaaaagaatacttgaaccagatttatttaccattttattttaattccaaaggattgcatgaaaagcatcatgttttaatagatttggctaaaacagtgctagaaatcgaaaaagagcaaagagaatcattacctgagccatggtcagagatacctgctaagcagactgtcaacttaaatattttgatttactcaattgcaaggaatttgaacttagatacttcaagacataattttgtgaggagccgggtggaaaatgcaaataactttaacagatctataacaacaatatccacctttaccagctcgaaatcatgcattaaaattggtgattttgaggaggagaaaaagaagaaaactaaaaatgatgcaaagaaactagcaaaagatatttctaaattaactatagccaacccagcattcttagatgaaatcacaaatgaacatgagataagacactcaacttatgaggatttgaaacaatctatcccagattacacagactatatgtctgtaaaagtttttgacagactatatgagaagattactactaacgaaataagtgataaagaaacagtcaagttgattctagagactatgaagaagcataaaatattttacttcggattcttcaacaaaggacaaaaaacagctaaagatagagaaatatttttaggtgaattcgaggcaaaaatgtgcctgtaccttgttgaaagaatagccaaagagagatgcaaattaaacccagaagaaatgataagcgaaccaggcgactctaagttaagagtattagaaaagcaatcagaagatgaaattaggtatatcagcaacacaataaagacattgggaaatgccatagaaaacctgcaatccgggtctttaaattgggcagatatatgtgaaagtaaggcacgagggcttaaaatagaaataaatgctgatatgtctaaatggagtgcccaagatgtacttttcaagtatttctggctgatagtacttgatcctatcttatatcctgctgagaggaagagaataatttattttctatgtaattatatgcaaaaaaggcttataatgcctgatgaattgctcactacaatattggaccagagggttccttattcaaatgatataattgggttgatgacaaacaattacagatccaacacagtagaaataaagcgcaactggcttcaaggcaatttaaattatacaagtagttacttgcacagctgtagtatgtctgtatataaagacataataagggaagcagcaacattattagaaggggaagcccttgtgaattcaatggtacattctgatgataatcaaacatccatatgtatggtgcaaaacaagttgccagatgacaatgtaattgaattttgcatcaagatattcgagaagatatgtttaacttttggaaatcaggcaaacatgaaaaagacatacctaaccaacttcatcaaggaatttgtttctttatttaatatacacggggagccattctctatatacgggaggtttttgcttacagcagtaggggactgtgcctatctggggccttatgaagatttagcaagtaggctatctgcaacacaaactgctataaagcatggctgcccaccatcactggcatgggtatccattgctttgaatcactggataactcacaccacgtataatatgttacctggccaaaataatgacccattaccattcttccctaccaacaatagaaatgaaataccagtggagatgtgtggaatactagaaagtgacttatcaacaattgcactaaccggtttagaagcgggaaatgtcacgtttctaacaaatatagcaagaaaactatcatctccaatcttgcaaagagaaagtatccaagaccaatacaattctatagaaaaatgggacctaagtaggttatcgcagattgacattctgaggcttaaaatgcttaggtacatatctcttgatagttcggtcacatctgatgacggtatgggggagaccagtgaaatgaggtcgcgatcgcttttaacacctcgtaaattcacaacgagtgggtcactcaatagacttaaatcgtataaagattttcaaaatataataacagatgaggataagacaaacgagctatttgagaatttcattaggcatccagagttattggtcacaaaaggcgaaacatttgaagaatttgtcaatacaatattatttaggtataattcaaagaaattcaaagaatctctgtcaatacaaaatccagcacaactctttattgagcaaatattattttccaacaaaccaataattgactacactagcatacatgataagatttttggattgcaagatatgccaggaatcgaagaactagatacaatcataggccgcaaaacatttgttgaaagttatgtccagattgtagatgatttaagcaacttaacactggatattaatgatgtcaagactatattcgccttctgtctcatgaatgatccactactaattacatccgctaataacataataatgtctgttaaagggcatagccaagaaagaataggacaatcagcatgcaaaatgccagaggtcaggagtctgaagcttatacattattcaccagcagttgttttgagagcctatgtgagagggccaacaaatgtgccaaatgcagatatagacgagcttgcgagggatctatctcatctggaagatttcatacaaagcacaaaactcagagagaatatgagagagagaatagaaataaatgagaaacggcatttaggaagagatttcaagtttgaaatcaaagaattgactagattttaccaagtgtgttatgattatataaaatctacagaacataaaattaaggtattcatattgccatacaaagttttcacatcaattgaattctgtggcgcactgacagggaacttaataaatgacaaattgtggtatataacacattactt-aaaaaatatagtgtctactacacacaaggcacaaatttcgtcctcacctgaattggaattgcaaatagctgatgaagcactgaggctaatagcacattttgccgatactttcttggcacctgaatcaagaattcaatttctgaaaaaggttatcgaagaattcacatacaaagggatacctgtaaaacatttatattccaaaataaagaattccaagttgagggtcaaattcttagggatccttttgtggttggatgacctaacacaaaatgatttggataagtttgatgcagataaatcagacgaaaagattatatggaataactggcaagtatcaagagatatgaacaccggaccaatagatttaatgataagtggctattccaggcaactgcggatcacaggggaagatgataaattgattgctgctgaattgcaagtcactagattgtcagaagatttgatttacagacacggccaggcaatgttaaataaaccgcacggattgaagcttgaaaagatgcagcctgtaactgagatgtctaaacaactacattatatcgttttccagcagaggtcaagaaagcggtatttctattctatattgcccacccaaataattgaagatcataattctagaatcgaatcatctaggttaaacagagattcaaaatgggttcctgtgtgtcctgttgcagtatcaaaactctatcagcaaggacgacctatactttccaaggttaagaatctgaatatgcagactcattcactttctagaatacaggttaatgtagatgaatatgccattacaagaagagcgcatttccagaagatgcctttctttgaaggaccatccatcccttctggtggcatggatctatcagagttaatgaaatccacatccttattgagcttaaattatgacaatataaaaaatgcttctttattggatatgtctagagtattcaagtgcaatggcagtgaaaatgaccaaatggcttttgagttcctgtcagatgaaattctagagcaagacgtagttgaagaaatagaatgcaaccctatattttctatcagttatacaaaaagaggagaat-ccaatatgacttataaaaatgctttccacaaagctttaatctcagaatgtgacaaatttgaagaagcattcgactttcttgacatggggttttgctcgaacgagaaccttagtattttagaggaaatacattggattatcagttatttgaagacgaatcagtggtccacagaactagacaattgtattcatatgtgtatgtataggaatgggtatgatgcagagtatcatagatttgatataccttctaaattcctcaaagacccgataaaccgaacagtaaattggacagaggttattgagtttatactattaattgaagatttccaaacaaagattgagccatggtcgagtatgaagtcacatttctgttcaaaagcacacagtgtagcgttagagtgcatgaaaagcgagaaaagatcactggcagaatttgta
>PP154007/Brazil/2023-02-02
actacttttctcgagaattttgcagagctgcaaaccttgagtatagaaatgatgttcctgctgaggatatttgtgctgaagtccttgatggttacaaagcaaggaaagtgcgcttttgcacacctgataattacttactacacgacgggaaaatgtatataatagatttcaaagtgtctgtggacgatcggtcttccagaattacaaaagagaaatacaatgaaatttttggagaagtgttcaacccagaaggtgtagactttgaaatcgttattatcaggttggatccttcaaatatggctatacatgttgactctcgagatttcatgaatacaatcggaccaatcacgctaaacattagtatgcaatggttttttgatatgaaagatttcttatttggcaaattccgggatgatgataaattccatgctataataagtcaaggagaattcacaatgacattgccatggattgaagaagatactccagaattgcttactcatcctatatacaatgagttcatgaattcaatgccagagtcagaacaggctctgttcaaagaagcattggaattcaaatcattcggagcagaaaaatggaatattttcttaaagggagtgatgtctaagtatggtgaatattataaagaatttatcaaaggacatgcccaatccatattcttggcaacaggggactaccccaaaccagataaggaccagatttcagctggctggcgagagatggtaagtagagtgagctctgaacgtgacatgtcaaatgacataaatcaggaaaaaccaagcatacattttatatgggcacaaaatgactcaagtagcaataataacatacagaaattaatcaaactatccaaatcattgcaagccatgagtggagcaggaagctatataagtgctttcaaatcattaggaagattaatggatatatcatcagacatcaaaaagtatgagtcgttctgcggaaaattaaaatctttggcaaggtctagcgtaaagaaacttgacaagaaaatagaaccggtacaaattggaacagcaactgtcttatgggagcaacaatttaaattagatacggatgtcataaaaagagaagacagaatacatttaatgaaagattatttcggaattggtaaacacaagtctttttcaaaaaagctaaacaatgacataaataccgataagcctaaaatattgaattttgacaatgacgatatagttaggaaatgcaaagataaatataaccaagtcacacataacttgtctcaagttaatgaattagacaagattggaaattacctagagcatttttcagctaaaattagtgcctgcagtgtagaaatgtgggactttatatataatacgactaaaaccaagtactggcaatgcatcaacgactactctaccctaatgaaaaacatgctagctgtttctcaatataataggcacaatacatttaggattgtctcatgtgcaaataacaatgtatttggcttagtgatgccaagctcagacataaaaacaaaaaaagcaacattggtctatgcaataatagctctccacaatgaggagacagagatagcagaacttggttcactctattccactttcaagacaacaacaggctatatttcaatatcgaaagcttttaggctagataaagaaaggtgccagcgcatagtgtcctctccaggattatttcttatgacaagctgtctattattcaatggtaataagagtctagagtttgataagttactaggcttctcattttttacatcaatatcgattacaaaagctatgctctctcttactgagccttcacgatatatgatcatgaattcattggcagtctctagccatgtaaaagagtatatatctgaaaaattttctccttatacaaaaacagcattttctgtagtgatgacagatttgattaaaaaaggttgctattcagcatatgaacagaggaaaaaggtccaaataagggatataaagttaacagactacgatataacacagaaaggggtagattccaaaagagatcttaaatccatttggttcccgggaaaggttaatttaaaagaatacttgaaccagatttatttaccattttattttaattccaaaggactgcatgaaaagcatcatgttttaatagatttggctaaaacagtgctagaaatcgaaaaagagcaaagagaatcattacctgagccatggtcagagatacctactaagcagactgtcaacttaaatattttgatttactcaattgcaaggaatttgaacttagatacttcaagacataattttgtgaggagccgggtggaaaatgcaaataactttaacagatctataacaacaatatccacctttaccagctcgaaatcatgcattaaaattggtgattttgaggaggagaaaaagaaaaaaactaaaaatgatgcaaagaaactagcaaaagatatttctaaattaactatagccaacccagcattcttagatgaaatcacaaatgaacatgagataagacactcaacttatgaggatttgaaacaatctatcccagattacacagactatatgtctgtaaaagtttttgacagactatatgagaagattactactaacgagataagtgataaagaaacagtcaagttgattctagagactatgaagaagcataaaatattttacttcggattcttcaacaaaggacaaaaaacagctaaagatagagaaatatttttaggtgaattcgaggcaaaaatgtgcctgtaccttgttgaaagaatagccaaagagagatgcaaattaaacccagaagaaatgataagcgaaccaggcgactctaagttacgagtattggaaaagcaatcagaagatgaaattaggtatatcagtaacacaataaagacattggggaatgccatagaaaacctgcaatccgggtctttaaattgggcagatatatgcgaaagtaaggcgcgagggcttaaaatagaaataaatgctgatatgtctaaatggagtgcccaagatgtgcttttcaagtatttctggctgatagtacttgatcctatcttatatcctgctgagaggaagagaataatttattttctatgtaattacatgcaaaaaaggcttataatgcctgatgaattgctcactacgatattggaccagagggttccatattcaaatgatataattgggttgatgacaaataattatagatccaacacagtgggaataaagcgaaactggcttcaaggcaatttaaattatacaagtagttacttgcacagctgtagtatgtctgtatataaagatataataagggaagcagcaacattattagagggggaagcccttgtgaattcaatggtacattctgatgataatcaaacatccatatgtatggtgcaaaacaagttgccagatgacaatgtaattgaattttgcatcaagatattcgagaaaatatgtttaacttttggaaatcaggcaaacatgaaaaagacatatctaaccaacttcatcaaggaattcgtttctttatttaatatacacggggagccattctctatatacgggaggtttttgcttacagcagtaggggactgtgcctatctggggccttatgaagatttagcaagtaggctatctgcaacacaaaccgctataaagcatggctgcccaccatcactggcatgggtatccattgctttgaatcactggataactcacaccacgtataatatgttacctggccaaaataatgacccattaccattcttccctaccaacaatagaaatgaaataccagtggagatgtgcggaatactagaaagtgatttatcaacaattgcactaaccggtttagaagcgggaaatgtcacgtttctaacaaatatagcaagaaaactatcatctccaatcttgcaaagagaaagtatccaagaccaatacaattctatagaaaaatgggacctaagtaggttatcgcagattgacattctgaggcttaaaatgcttaggtacatatctcttgatagttcggtcacatctgatgatggtatgggggagaccagtgaaatgagatcgcgatcgcttttaacacctcgtaaattcacaacgagtgggtcactcaatagacttaaatcgtataaagattttcaaaatataataacagatgaggataagacaaacgagctatttgagaatttcattaggcatccagagttattggtcacaaaaggcgaaacatttgaagaatttgtcaatacaatattatttaggtataattcaaagaaattcaaagaatctttgtcgatacaaaatccagcacaactctttattgaacaaatattattttccaacaaaccaataattgactacactagcatacatgataagatttttggattgcaagatatgccaggaatcgaagaactagatacaatcataggccgcaaaacatttgttgaaagttatgtccagattgtagatgatttaagcaacttaacactggatattaatgatgtcaagactatattcgccttctgtctcatgaatgatccactactaattacatctgctaataacataataatgtctgttaaagggcatagccaagaaagaataggacaatcagcatgcaaaatgccagaggtcaggagtctgaagcttatacattattcaccagcagttgttttgagagcctatgtgagagggccaacaaatgtgccaaatgtagatatagacgagcttgcgagggatctatctcatctggaagatttcatacaaagcacaaaactcagagagaatatgagagagagaatagaaataaatgagaaacggcatttaggaagagatttcaagtttgaaatcaaagaattaactagattttatcaagtgtgttatgattatataaaatccacagaacataaaattaaggtatttatattgccatacaaagttttcacatcaattgaattctgtggcgcactgacagggaacttaataaatgacaaattgtggtatataacacattactt-aaaaaatatagtgtctactacacacaaggcacaaatttcgtcctcacctgaattggaattgcaaatagctgatgaagcactgaggctaatagcacatttcgccgatactttcttggcatctgaatcaagaattcaatttctgaaaaaggttattgaagaattcacatacaaagggatacctgtaaaacatttgtattccaaaataaagaattccaagttaagggtcaaattcttagggatccttttgtggttggatgacctaacacaaaatgatttggataagtttgatgcagataaatcagacgaaaagattatatggaataactggcaggtatcaagagatatgaacaccggaccaatagatttaatgataagtggctattccaggcaactgcggatcacaggggaagatgataaattgattgctgctgaattgcaggtcactagattgtcagaagatttgatttacagacacggccaggcaatgttaaataaaccgcacggattgaagcttgaaaagatgcagcctgtaactgagatgtctaaacaactacattatatcgttttccagcagaggtcaagaaagcggtacttctattctatattgcctacccaaataattgaagatcataattctagaatcgaatcatctaggttaagcagagattcaaaatgggttcctgtgtgtcctgttgcagtatcaaaactctatcagcaaggacgacctatactttccaaggttaagaatctgaatatgcagactcactcactttctagaatacaggttaatgtagatgaatatgccattacaagaagagcgcattttcagaagatgcctttctttgaaggaccatccatcccttctggtggcatggatctatcagagttaatgaaatccacatccttattgagcttaaattatgacaatataaaaaatgcttctttattggatatgtctagagtattcaagtgcaatggcagtgaaaatgaccaaatggcttttgagttcctgtcagatgaaattctagagcaagacgtagttgaagaaatagaatgcaaccctatattttctatcagttatacaaaaagaggagaat-ccaatatgacttataaaaatgctttccacaaagctttaatctcagaatgtgacaaatttgaagaagcattcgactttcttgacatggggttttgctcgaacgagaaccttagtattttagaggaaatacattggattatcagttatttgaagacgaatcagtggtccacagaactagacaattgtattcatatgtgtatgtataggaatgggtatgatgcagagtatcatagatttgatataccttctaaattcctcaaagacccgataaaccgaacagtaaattggacagaggttattgagtttatactattaattgaagatttccaaacaaagattgagccatggtcaagtatgaagtcacatttctgttcgaaagcacacagtgtagcattagagtgcatgaaaagcgagaaaagatcactggcagaatttgta
>PP153995/Brazil/2023-02-13
[truncated: 431,743 more chars]
