# Supplementary material for: Phylogeographic dynamics of oropouche virus in the Colombian Amazon: Evolutionary insights in a climatic context
Source: PLoS Negl Trop Dis. 2026 Jul 14;20(7):e0013810. doi: 10.1371/journal.pntd.0013810 (PMC13387556; doi:10.1371/journal.pntd.0013810)
Supplement: S1 File — Compressed (.zip) file containing nucleotide alignments for OROV genomic segments (S, M, and L) and used in maximum likelihood and Bayesian phylogenetic inference. Alignments are provided in FASTA format and include both newly generated sequences from this study and reference sequences retrieved from GenBank. (ZIP) [file pntd.0013810.s004.zip › Supplementary files Alingments/M_segment.fasta]

>LET-2288/Colombia/2024-04-18
cttcaaggagatgaacttgagtgtaggacttggcgaaatatgtgttaaagatgacatatctattgttaaaagtactactgtttttagtaagaatagaccagctcttgaggcaaccacaaaattttatagatcttttattgtgaaagactggtctgaatgcaatccagtgttagataaatttggaaattttatggttttaagtgttgatgataatggccatataatacctaaaatgtacacatgtagagcagcatgtgatattagattaaacaaagataatgctgaaataatattatcgtcaacaaagctcaaccacttcgaaattgtcggaacaacttcgacatcaggctggttcaaaaacacaataacaaacaatttggaacacacatgcgaacatgtgaccgtaaattgtggtcagaaatcagtaaaattccatgcatgttttagacaacataggggttgtataagattctttaaagggacatatatgccatactcaatgattgaagcaatgtgtgttaacatagagctaataattctgacattgtatatctttgctgcaattatatttgcattaatcataacaaagagttatgtggcatacctgctcctgccgttattttatccagtgacatggtcttacggaaaggtttataaaaagattaattcctgcccaaattgtctacttgcatctcatcctttcaccagctgccctaaaatctgtatatgcggttctagatttagttgcacagaagctcttaaggtgcatagaatgggtaaggactgtttaggttataaatctctaagcaaagctagacagatgtgtaaatcgaaaagctggtcctttacagcagctatattaactggattaatattgatggaatttatctcaccaattgcaggagagagaatgtataagcttgaggagttagctgatgagtttataaagctaacagagcaagtaaatattttagaaagagaaatggaagtcttgaagcagtcaataattgttatgtttgcaatc-attttggtattgttgctttttgaaaatatgatattcaaccgacttttcagcactttttatcgttcttgctccatgtgtggtttgatacattatagaccaggactcaagattgatttaaccaaaactaatagatgcggtagttgcatctgtggattcaatgagcagcaatcatctggttttgaatatgaaatatttctgaaggatatgcatatccagaaagagtcatgcaaatttagtccaagagtaaaccactttaggaatattaaagctttattatttgcacttgtaatctgtgctactatatatacagtttatgcagatgaagattgcttgtctaaagacattaaaataacatatcaagagttgcataattgcataggcccaaagataatgggcgacacttgtgtatcaaagaatgaattgtattctgatttatccttaaaaaatctagtcacagaatatgataaaaaatattttgaacctgatactgtaaatgatcaattcaacaaaatagagtttgcccaagatgcacatagaatgatactattagaaagaatactttacaagacagaatgtgaaatgctaagcttaaaaaagaacagtggaccttataatgttgcctggcgcacatatttaaaaaatcataatatagacctatgcagtaggcacaactataaaatgatatgtcagtgtattaatacacactctatgtgtaaaaatacagatatagattacaacaaagagattgaaacatattataaaagcaatgctgcagcctatagagctgacctgaataccataatagacacattaaaaacg-gcattcagagggcttacaaaggtcctaattgaaaattatatagaaaaagatgactctgatgctcttaaggctttattcagtaatattactgattctgtccaggacaattatcagatgattggaatattgaaatttgccagtaagctattagatattaaccttggtagatccacccgctcagctcatcattctataatgacaaacgaaattcccaaatctaatccttttactgattacagttattccaatgtgaacataaaggagtgcatgtcaccagagagcttgaaatgttttaagaagagagacagtacaccgcacacaaatcacctgctttgcaagatagacagcaaatataaagcatttgactggccagagatagaaacaattcaaaaaggtcaaaaattgtgtcttggtgacagtcattgcaacttggaatttacagccataactgcagataagattatgtcattaactaactgttataaggaatctttcactgcgcaaccagcagatatgcagactggaattagaaaatgctcagctgatgaaattggagaatgtacaacacttgaagacaagacatggccgatcgtattctgtggtggcaaatattactactctgatagcaaagagcatgccaaggacggttctatcaacaactattgtttaaccaacaaatgctctgaacaacgttttccaatacatgaaaattggtttaaaaaatgtaattgggataagacccacaaagaatttagcactatgagacaaataaactataatgatataacttcttatagaaaagcaatagaatctgagataggaacagatttgatgacacaccattataagcccacaaagaaccttccgcatgttgtgccaaggtatcatagtatagatgtacaaggtacagaatcaacagagggtgttatcaatggtttcatacaaaatacaatacctgctattagtggtctaggtgtcggttatcatctgaatttcaaaggcaatcagttatttgacatagttatttttgtgaaaaaggctgtatataaagcacagtaccagaaagcatacaccacaggtcccagtatatccataaatattgaacacaatgaaagatgcacaggccactgccccgaaaagattcctgcaaaagaaggttggctaacattttctaaagaacatactagttcttggggatgtgaagaatacggctgtcttgctatagatacaggctgtctatatggttcttgtcaagatgtcatacgcccagaattagatgtttataagaagattggcagtgaagcatcactgatagaaatatgcataactttgcctcatgaaacttattgcaatgatatggatatattagaaccgattataggtgataaattaagtgcatcctttcagaatacgcagactaaccaacttccgactcttatagcttataaaaaagggaaaatatacacaggtcaaatcaatgatattggaaatacagcattgcagtgcggctcaatccaagtaattaatgggtcaactatcggaactggcagccccaaattcgattatatatgccatgctatgagaaggaaagatgttattgtaaggaagtgtttcaatgacaattatcagtcatgcactaggttagaaaaacggaatgacttgaccccttatagaaaaggcgatgtcattgaagtatcaaaaacaggatcaaacatgggccaaatgacatttaaaatagaactaggtgatatcaactataaaatattcactaaatcaatagatcttcaaatgtctggcatttgtgctgggtgtattgactgtgctgaaggtatttcatgctctataaatgctgaagtgtcggccgaaacagtctgccattgtaaaacaaactgtgaagattttataaataatatagtgttttcaccacaaatcaagaattacaatattaaagttcactgtaaatctaaagttgaaaagataatagcgcatatctgtgggagagacatcgatttacaattaactgttaaaccatacaatcagaagatagatttgtcgcagttagatgaatcaaattacataaaggaagaggatctccagtgcgggacatggttatgtaaagtgcaaaaagagggggttgatattatattcaaaggattattttcaggtttagggagatactggaccatattgatttattcaattataggtgtggtaataatcgtgatattagtttatatcctgttgcccataggtcggcttttaaaagcattcctaatcagacatgaaatagaatatgccatggagcaaaaaatcaagtagatttagctaaa--aagggtaggcaggcctaagatcaggtataaataaaatccatataaataa
>LET-2304/Colombia/2024-04-26
cttcaaggagatgaacttgagtgtaggacttggcgaaatatgtgttaaagatgacatatctattgttaaaagtactactgtttttagtaagaatagaccagctcttgaggcaaccacaaaattttatagatcttttattgtgaaagactggtctgaatgcaatccagtgttagataaatttggaaattttatggttttaagtgttgatgataatggccatataatacctaaaatgtacacatgtagagcagcatgtgatattagattaaacaaagataatgctgaaataatattatcgtcaacaaagctcaaccacttcgaaattgtcggaacaacttcgacatcaggctggttcaaaaacacaataacaaacaatttggaacacacatgcgaacatgtgaccgtaaattgtggtcagaaatcagtaaaattccatgcatgttttagacaacataggggttgtataagattctttaaagggacatatatgccatactcaatgattgaagcaatgtgtgttaacatagagctaataattctgacattgtatatctttgctgcaattatatttgcattaatcataacaaagagttatgtggcatacctgctcctgccgttattttatccagtgacatggtcttacggaaaggtttataaaaagattaattcctgcccaaattgtctacttgcatctcatcctttcaccagctgccctaaaatctgtatatgcggttctagatttagttgcacagaagctcttaaggtgcatagaatgggtaaggactgtttaggttataaatctctaagcaaagctagacagatgtgtaaatcgaaaagctggtcctttacagcagctatattaactggattaatattgatggaatttatctcaccaattgcaggagagagaatgtataagcttgaggagttagctgatgagtttataaagctaacagagcaagtaaatattttagaaagagaaatggaagtcttgaagcagtcaataattgttatgtttgcaatc-attttggtattgttgctttttgaaaatatgatattcaaccgacttttcagcactttttatcgttcttgctccatgtgtggtttgatacattatagaccaggactcaagattgatttaaccaaaactaatagatgcggtagttgcatctgtggattcaatgagcagcaatcatctggttttgaatatgaaatatttctgaaggatatgcatatccagaaagagtcatgcaaatttagtccaagagtaaaccactttaggaatattaaagctttattatttgcacttgtaatctgtgctactatatatacagtttatgcagatgaagattgcttgtctaaagacattaaaataacatatcaagagttgcataattgcataggcccaaagataatgggcgacacttgtgtatcaaagaatgaattgtattctgatttatcctcaaaaaatctagtcacagaatatgataaaaaatattttgaacctgatactgtaaatgatcaattcaacaaaatagagtttgcccaagatgcacatagaatgatactattagaaagaatactttacaagacagaatgtgaaatgctaagcttaaaaaagaacagtggaccttataatgttgcctggcgcacatatttaaaaaatcataatatagacctatgcagtaggcacaactataaaatgatatgtcagtgtattaatacacactctatgtgtaaaaatacagatatagattacaacaaagagattgaaacatattataaaagcaatgctgcagcctatagagctgacctgaataccataatagacacattaaaaacg-gcattcagagggcttacaaaggtcctaattgaaaattatatagaaaaagatgactctgatgctcttaaggctttattcagtaatattactgattctgtccaggacaattatcagatgattggaatattgaaatttgccagtaagctattagatattaaccttggtagatccacccgctcagctcatcattctataatgacaaacgaaattcccaaatctaatccttttactgattacagttattccaatgtgaacataaaggagtgcatgtcaccagagagcttgaaatgttttaagaagagagacagtacaccgcacacaaatcacctgctttgcaagatagacagcaaatataaagcatttgactggccagagatagaaacaattcaaaaaggtcaaaaattgtgtcttggtgacagtcattgcaacttggaatttacagccataactgcagataagattatgtcattaactaactgttataaggaatctttcactgcgcaaccagcagatatgcagactggaattaaaaaatgctcagctgatgaaattggagaatgtacaacacttgaagacaagacatggccgatcgtattctgtggtggcaaatattactactctgatagcaaagagcatgccaaggacggttctatcaacaactattgtttaaccaacaaatgctctgaacaacgttttccaatacatgaaaattggtttaaaaaatgtaattgggataagacccacaaagaatttagcactatgagacaaataaactataatgatataacttcttatagaaaagcaatagaatctgagataggaacagatttgatgacacaccattataagcccacaaagaaccttccgcatgttgtgccaaggtatcatagtatagatgtacaaggtacagaatcaacagagggtgttatcaatggtttcatacaaaatacaatacctgctattagtggtctaggtgtcggttatcatctgaatttcaaaggcaatcagttatttgacatagttatttttgtgaaaaaggctgtatataaagcacagtaccagaaagcatacaccacaggtcccagtatatccataaatattgaacacaatgaaagatgcacaggccactgccccgaaaagattcctgcaaaagaaggttggctaacattttctaaagaacatactagttcttggggatgtgaagaatacggctgtcttgctatagatacaggctgtctatatggttcttgtcaagatgtcatacgcccagaattagatgtttataagaagattggcagtgaagcatcactgatagaaatatgcataactttgcctcatgaaacttattgcaatgatatggatatattagaaccgattataggtgataaattaagtgcatcctttcagaatacgcagactaaccaacttccgactcttatagcttataaaaaagggaaaatatacacaggtcaaatcaatgatattggaaatacagcattgcagtgcggctcaatccaagtaattaatgggtcaactatcggaactggcagccccaaattcgattatatatgccatgctatgagaaggaaagatgttattgtaaggaagtgtttcaatgacaattatcagtcatgcactaggttagaaaaacggaatgacttgaccccttatagaaaaggcgatgtcattgaagtatcaaaaacaggatcaaacatgggccaaatgacatttaaaatagaactaggtgatatcaactataaaatattcactaaatcaatagatcttcaaatgtctggcatttgtgctgggtgtattgactgtgctgaaggtatttcatgctctataaatgctgaagtgtcggccgaaacagtctgccattgtaaaacaaactgtgaagattttataaataatatagtgttttcaccacaaatcaagaattacaatattaaagttcactgtaaatctaaagttgaaaagataatagcgcatatctgtgggagagacatcgatttacaattaactgttaaaccatacaatcagaagatagatttgtcgcagttagatgaatcaaattacataaaggaagaggatctccagtgcgggacatggttatgtaaagtgcaaaaagagggggttgatattatattcaaaggattattttcaggtttagggagatactggaccatattgatttattcaattataggtgtggtaataattgtgatattagtttatatcctgttgcccataggtcggcttttaaaagcattcctaatcagacatgaaatagaatatgccatggagcaaaaaatcaagtagatttagctaaa--aagggtaggcaggcctaagatcaggtataaataaaatccatataaataa
>LET-2424/Colombia/2024-06-18
cttcaaggagatgaacttgagtgtaggacttggcgaaatatgtgttaaagatgacatatctattgttaaaagtactactgtttttagtaagaatagaccagctcttgaggcaaccacaaaattttatagatcttttattgtgaaagactggtctgaatgcaatccagtgttagataaatttggaaattttatggttttaagtgttgatgataatggccatataatacctaaaatgtacacatgtagagcagcatgtgatattagattaaacaaagataatgctgaaataatattatcgtcaacaaagctcaaccacttcgaaattgtcggaacaacttcgacatcaggctggttcaaaaacacaataacaaacaatttggaacacacatgcgaacatgtgaccgtaaattgtggtcagaaatcagtaaaattccatgcatgttttagacaacataggggttgtataagattctttaaagggacatatatgccatactcaatgattgaagcaatgtgtgttaacatagagctaataattctgacattgtatatctttgctgcaattatatttgcattaatcataacaaagagttatgtggcatacctgctcctgccgttattttatccagtgacatggtcttacggaaaggtttataaaaagattaattcctgcccaaattgtctacttgcatctcatcctttcaccagctgccctaaaatctgtatatgcggttctagatttagttgcacagaagctcttaaggtgcatagaatgggtaaggactgtttaggttataaatctctaagcaaagctagacagatgtgtaaatcgaaaagctggtcctttacagcagctatattaactggattaatattgatggaatttatctcaccaattgcaggagagagaatgtataagcttgaggagttagctgatgagtttataaagctaacagagcaagtaaatattttagaaagagaaatggaagtcttgaagcagtcaataattgttatgtttgcaatc-attttggtattgttgctttttgaaaatatgatattcaaccgacttttcagcactttttatcgttcttgctccatgtgtggtttgatacattatagaccaggactcaagattgatttaaccaaaactaatagatgcggtagttgcatctgtggattcaatgagcagcaatcatctggttttgaatatgaaatatttctgaaggatatgcatatccagaaagagtcatgcaaatttagtccaagagtaaaccactttaggaatattaaagctttattatttgcacttgtaatctgtgctactatatatacagtttatgcagatgaagattgcttgtctaaagacattaaaataacatatcaagagttgcataattgcataggcccaaagataatgggcgacacttgtgtatcaaagaatgaattgtattctgatttatcctcaaaaaatctagtcacagaatatgataaaaaatattttgaacctgatactgtaaatgatcaattcaacaaaatagagtttgcccaagatgcacatagaatgatactattagaaagaatactttacaagacagaatgtgaaatgctaagcttaaaaaagaacagtggaccttataatgttgcctggcgcacatatttaaaaaatcataatatagacctatgcagtaggcacaactataaaatgatatgtcagtgtattaatacacactctatgtgtaaaaatacagatatagattacaacaaagagattgaaacatattataaaagcaatgctgcagcctatagaactgacctgaataccataatagacacattaaaaacg-gcattcagagggcttacaaaggtcctaattgaaaattatatagaaaaagatgactctgatgctcttaaggctttattcagtaatattactgattctgtccaggacaattatcagatgattggaatattgaaatttgccagtaagctattagatattaaccttggtagatccacccgctcagctcatcattctataatgacaaacgaaattcccaaatctaatccttttactgattacagttattccaatgtgaacataaaggagtgcatgtcaccagagagcttgaaatgttttaagaagagagacagtacaccgcacacaaatcacctgctttgcaagatagacagcaaatataaagcatttgactggccagagatagaaacaattcaaaaaggtcaaaaattgtgtcttggtgacagtcattgcaacttggaatttacagccataactgcagataagattatgtcattaactaactgttataaggaatctttcactgcgcaaccagcagatatgcagactggaattaaaaaatgctcagctgatgaaattggagaatgtacaacacttgaagacaagacatggccgatcgtattctgtggtggcaaatattactactctgatagcaaagagcatgccaaggacggttctatcaacaactattgtttaaccaacaaatgctctgaacaacgttttccaatacatgaaaattggtttaaaaaatgtaattgggataagacccacaaagaatttagcactatgagacaaataaactataatgatataacttcttatagaaaagcaatagaatctgagataggaacagatttgatgacacaccattataagcccacaaagaaccttccgcatgttgtgccaaggtatcatagtatagatgtacaaggtacagaatcaacagagggtgttatcaatggtttcatacaaaatacaatacctgctattagtggtctaggtgtcggttatcatctgaatttcaaaggcaatcagttatttgacatagttatttttgtgaaaaaggctgtatataaagcacagtaccagaaagcatacaccacaggtcccagtatatccataaatattgaacacaatgaaagatgcacaggccactgccccgaaaagattcctgcaaaagaaggttggctaacattttctaaagaacatactagttcttggggatgtgaagaatacggctgtcttgctatagatacaggctgtctatatggttcttgtcaagatgtcatacgcccagaattagatgtttataagaagattggcagtgaagcatcactgatagaaatatgcataactttgcctcatgaaacttattgcaatgatatggatatattagaaccgattataggtgataaattaagtgcatcctttcagaatacgcagactaaccaacttccgactcttatagcttataaaaaagggaaaatatacacaggtcaaatcaatgatattggaaatacagcattgcagtgcggctcaatccaagtaattaatgggtcaactatcggaactggcagccccaaattcgattatatatgccatgctatgagaaggaaagatgttattgtaaggaagtgtttcaatgacaattatcagtcatgcactaggttagaaaaacggaatgacttgaccccttatagaaaaggcgatgtcattgaagtatcaaaaacaggatcaaacatgggccaaatgacatttaaaatagaactaggtgatatcaactataaaatattcactaaatcaatagatcttcaaatgtctggcatttgtgctgggtgtattgactgtgctgaaggtatttcatgctctataaatgctgaagtgtcggccgaaacagtctgccattgtaaaacaaactgtgaagattttataaataatatagtgttttcaccacaaatcaagaattacaatattaaagttcactgtaaatctaaagttgaaaagataatagcgcatatctgtgggagagacatcgatttacaattaactgttaaaccatacaatcagaagatagatttgtcgcagttagatgaatcaaattacataaaggaagaggatctccagtgcgggacatggttatgtaaagtgcaaaaagagggggttgatattatattcaaaggattattttcaggtttagggagatactggaccatattgatttattcaattataggtgtggtaataattgtgatattagtttatatcctgttgcccataggtcggcttttaaaagcattcctaatcagacatgaaatagaatatgccatggagcaaaaaatcaagtagatttagctaaa--aagggtaggcaggcctaagatcaggtataaataaaatccatataaataa
>LET-2385/Colombia/2024-05-28
cttcaaggagatgaacttgagtgtaggacttggcgaaatatgtgttaaagatgacatatctattgttaaaagtactactgtttttagtaagaatagaccagctcttgaggcaaccacaaaattttatagatcttttattgtgaaagactggtctgaatgcaatccagtgttagataaatttggaaattttatggttttaagtgttgatgataatggccatataatacctaaaatgtacacatgtagagcagcatgtgatattagattaaacaaagataatgctgaaataatattatcgtcaacaaagctcaaccacttcgaaattgtcggaacaacttcgacatcaggctggttcaaaaacacaataacaaacaatttggaacacacatgcgaacatgtgaccgtaaattgtggtcagaaatcagtaaaattccatgcatgttttagacaacataggggttgtataagattctttaaagggacatatatgccatactcaatgattgaagcaatgtgtgttaacatagagctaataattctgacattgtatatctttgctgcaattatatttgcattaatcataacaaagagttatgtggcatacctgctcctgccgttattttatccagtgacatggtcttacggaaaggtttataaaaagattaattcctgcccaaattgtctacttgcatctcatcctttcaccagctgccctaaaatctgtatatgcggttctagatttagttgcacagaagctcttaaggtgcatagaatgggtaaggactgtttaggttataaatctctaagcaaagctagacagatgtgtaaatcgaaaagctggtcctttacagcagctatattaactggattaatattgatggaatttatctcaccaattgcaggagagagaatgtataagcttgaggagttagctgatgagtttataaagctaacagagcaagtaaatattttagaaagagaaatggaagtcttgaagcagtcaataattgttatgtttgcaatc-attttggtattgttgctttttgaaaatatgatattcaaccgacttttcagcactttttatcgttcttgctccatgtgtggtttgatacattatagaccaggactcaagattgatttaaccaaaactaatagatgcggtagttgcatctgtggattcaatgagcagcaatcatctggttttgaatatgaaatatttctgaaggatatgcatatccagaaagagtcatgcaaatttagtccaagagtaaaccactttaggaatattaaagctttattatttgcacttgtaatctgtgctactatatatacagtttatgcagatgaagattgcttgtctaaagacattaaaataacatatcaagagttgcataattgcataggcccaaagataatgggcgacacttgtgtatcaaagaatgaattgtattctgatttatcctcaaaaaatctagtcacagaatatgataaaaaatattttgaacctgatactgtaaatgatcaattcaacaaaatagagtttgcccaagatgcacatagaatgatactattagaaagaatactttacaagacagaatgtgaaatgctaagcttaaaaaagaacagtggaccttataatgttgcctggcgcacatatttaaaaaatcataatatagacctatgcagtaggcacaactataaaatgatatgtcagtgtattaatacacactctatgtgtaaaaatacagatatagattacaacaaagagattgaaacatattataaaagcaatgctgcagcctatagaactgacctgaataccataatagacacattaaaaacg-gcattcagagggcttacaaaggtcctaattgaaaattatatagaaaaagatgactctgatgctcttaaggctttattcagtaatattactgattctgtccaggacaattatcagatgattggaatattgaaatttgccagtaagctattagatattaaccttggtagatccacccgctcagctcatcattctataatgacaaacgaaattcccaaatctaatccttttactgattacagttattccaatgtgaacataaaggagtgcatgtcaccagagagcttgaaatgttttaagaagagagacagtacaccgcacacaaatcacctgctttgcaagatagacagcaaatataaagcatttgactggccagagatagaaacaattcaaaaaggtcaaaaattgtgtcttggtgacagtcattgcaacttggaatttacagccataactgcagataagattatgtcattaactaactgttataaggaatctttcactgcgcaaccagcagatatgcagactggaattaaaaaatgctcagctgatgaaattggagaatgtacaacacttgaagacaagacatggccgatcgtattctgtggtggcaaatattactactctgatagcaaagagcatgccaaggacggttctatcaacaactattgtttaaccaacaaatgctctgaacaacgttttccaatacatgaaaattggtttaaaaaatgtaattgggataagacccacaaagaatttagcactatgagacaaataaactataatgatataacttcttatagaaaagcaatagaatctgagataggaacagatttgatgacacaccattataagcccacaaagaaccttccgcatgttgtgccaaggtatcatagtatagatgtacaaggtacagaatcaacagagggtgttatcaatggtttcatacaaaatacaatacctgctattagtggtctaggtgtcggttatcatctgaatttcaaaggcaatcagttatttgacatagttatttttgtgaaaaaggctgtatataaagcacagtaccagaaagcatacaccacaggtcccagtatatccataaatattgaacacaatgaaagatgcacaggccactgccccgaaaagattcctgcaaaagaaggttggctaacattttctaaagaacatactagttcttggggatgtgaagaatacggctgtcttgctatagatacaggctgtctatatggttcttgtcaagatgtcatacgcccagaattagatgtttataagaagattggcagtgaagcatcactgatagaaatatgcataactttgcctcatgaaacttattgcaatgatatggatatattagaaccgattataggtgataaattaagtgcatcctttcagaatacgcagactaaccaacttccgactcttatagcttataaaaaagggaaaatatacacaggtcaaatcaatgatattggaaatacagcattgcagtgcggctcaatccaagtaattaatgggtcaactatcggaactggcagccccaaattcgattatatatgccatgctatgagaaggaaagatgttattgtaaggaagtgtttcaatgacaattatcagtcatgcactaggttagaaaaacggaatgacttgaccccttatagaaaaggcgatgtcattgaagtatcaaaaacaggatcaaacatgggccaaatgacatttaaaatagaactaggtgatatcaactataaaatattcactaaatcaatagatcttcaaatgtctggcatttgtgctgggtgtattgactgtgctgaaggtatttcatgctctataaatgctgaagtgtcggccgaaacagtctgccattgtaaaacaaactgtgaagattttataaataatatagtgttttcaccacaaatcaagaattacaatattaaagttcactgtaaatctaaagttgaaaagataatagcgcatatctgtgggagagacatcgatttacaattaactgttaaaccatacaatcagaagatagatttgtcgcagttagatgaatcaaattacataaaggaagaggatctccagtgcgggacatggttatgtaaagtgcaaaaagagggggttgatattatattcaaaggattattttcaggtttagggagatactggaccatattgatttattcaattataggtgtggtaataattgtgatattagtttatatcctgttgcccataggtcggcttttaaaagcattcctaatcagacatgaaatagaatatgccatggagcaaaaaatcaagtagatttagctaaa--aagggtaggcaggcctaagatcaggtataaataaaatccatataaataa
>LET-2267/Colombia/2024-04-10
cttcaaggagatgaacttgagtgtaggacttggcgaaatatgtgttaaagatgacatatctattgttaaaagtactactgtttttagtaagaatagaccagctcttgaggcaaccacaaaattttatagatcttttattgtgaaagactggtctgaatgcaatccagtgttagataaatttggaaattttatggttttaagtgttgatgataatggccatataatacctaaaatgtacacatgtagagcagcatgtgatattagattaaacaaagataatgctgaaataatattatcgtcaacaaagctcaaccacttcgaaattgtcggaacaacttcgacatcaggctggttcaaaaacacaataacaaacaatttggaacacacatgcgaacatgtgaccgtaaattgtggtcagaaatcagtaaaattccatgcatgttttagacaacataggggttgtataagattctttaaagggacatatatgccatactcaatgattgaagcaatgtgtgttaacatagagctaataattctgacattgtatatctttgctgcaattatatttgcattaatcataacaaagagttatgtggcatacctgctcctgccgttattttatccagtgacatggtcttacggaaaggtttataaaaagattaattcctgcccaaattgtctacttgcatctcatcctttcaccagctgccctaaaatctgtatatgcggttctagatttagttgcacagaagctcttaaggtgcatagaatgggtaaggactgtttaggttataaatctctaagcaaagctagacagatgtgtaaatcgaaaagctggtcctttacagcagctatattaactggattaatattgatggaatttatctcaccaattgcaggagagagaatgtataagcttgaggagttagctgatgagtttataaagctaacagagcaagtaaatattttagaaagagaaatggaagtcttgaagcagtcaataattgttatgtttgcaatc-attttggtattgttgctttttgaaaatatgatattcaaccgacttttcagcactttttatcgttcttgctccatgtgtggtttgatacattatagaccaggactcaagattgatttaaccaaaactaatagatgcggtagttgcatctgtggattcaatgagcagcaatcatctggttttgaatatgaaatatttctgaaggatatgcatatccagaaagagtcatgcaaatttagtccaagagtaaaccactttaggaatattaaagctttattatttgcacttgtaatctgtgctactatatatacagtttatgcagatgaagattgcttgtctaaagacattaaaataacatatcaagagttgcataattgcataggcccaaagataatgggcgacacttgtgtatcaaagaatgaattgtattctgatttatcctcaaaaaatctagtcacagaatatgataaaaaatattttgaacctgatactgtaaatgatcaattcaacaaaatagagtttgcccaagatgcacatagaatgatactattagaaagaatactttacaagacagaatgtgaaatgctaagcttaaaaaagaacagtggaccttataatgttgcctggcgcacatatttaaaaaatcataatatagacctatgcagtaggcacaactataaaatgatatgtcagtgtattaatacacactctatgtgtaaaaatacagatatagattacaacaaagagattgaaacatattataaaagcaatgctgcagcctatagagctgacctgaataccataatagacacattaaaaacg-gcattcagagggcttacaaaggtcctaattgaaaattatatagaaaaagatgactctgatgctcttaaggctttattcagtaatattactgattctgtccaggacaattatcagatgattggaatattgaaatttgccagtaagctattagatattaaccttggtagatccacccgctcagctcatcattctataatgacaaacgaaattcccaaatctaatccttttactgattacagttattccaatgtgaacataaaggagtgcatgtcaccagagagcttgaaatgttttaagaagagagacagtacaccgcacacaaatcacctgctttgcaagatagacagcaaatataaagcatttgactggccagagatagaaacaattcaaaaaggtcaaaaattgtgtcttggtgacagtcattgcaacttggaatttacagccataactgcagataagattatgtcattaactaactgttataaggaatctttcactgcgcaaccagcagatatgcagactggaattaaaaaatgctcagctgatgaaattggagaatgtacaacacttgaagacaagacatggccgatcgtattctgtggtggcaaatattactactctgatagcaaagagcatgccaaggacggttctatcaacaactattgtttaaccaacaaatgctctgaacaacgttttccaatacatgaaaattggtttaaaaaatgtaattgggataagacccacaaagaatttagcactatgagacaaataaactataatgatataacttcttatagaaaagcaatagaatctgagataggaacagatttgatgacacaccattataagcccacaaagaaccttccgcatgttgtgccaaggtatcatagtatagatgtacaaggtacagaatcaacagagggtgttatcaatggtttcatacaaaatacaatacctgctattagtggtctaggtgtcggttatcatctgaatttcaaaggcaatcagttatttgacatagttatttttgtgaaaaaggctgtatataaagcacagtaccagaaagcatacaccacaggtcccagtatatccataaatattgaacacaatgaaagatgcacaggccactgccccgaaaagattcctgcaaaagaaggttggctaacattttctaaagaacatactagttcttggggatgtgaagaatacggctgtcttgctatagatacaggctgtctatatggttcttgtcaagatgtcatacgcccagaattagatgtttataagaagattggcagtgaagcatcactgatagaaatatgcataactttgcctcatgaaacttattgcaatgatatggatatattagaaccgattataggtgataaattaagtgcatcctttcagaatacgcagactaaccaacttccgactcttatagcttataaaaaagggaaaatatacacaggtcaaatcaatgatattggaaatacagcattgcagtgcggctcaatccaagtaattaatgggtcaactatcggaactggcagccccaaattcgattatatatgccatgctatgagaaggaaagatgttattgtaaggaagtgtttcaatgacaattatcagtcatgcactaggttagaaaaacggaatgacttgaccccttatagaaaaggcgatgtcattgaagtatcaaaaacaggatcaaacatgggccaaatgacatttaaaatagaactaggtgatatcaactataaaatattcactaaatcaatagatcttcaaatgtctggcatttgtgctgggtgtattgactgtgctgaaggtatttcatgctctataaatgctgaagtgtcggccgaaacagtctgccattgtaaaacaaactgtgaagattttataaataatatagtgttttcaccacaaatcaagaattacaatattaaagttcactgtaaatctaaagttgaaaagataatagcgcatatctgtgggagagacatcgatttacaattaactgttaaaccatacaatcagaagatagatttgtcgcagttagatgaatcaaattacataaaggaagaggatctccagtgcgggacatggttatgtaaagtgcaaaaagagggggttgatattatattcaaaggattattttcaggtttagggagatactggaccatattgatttattcaattataggtgtggtaataattgtgatattagtttatatcctgttgcccataggtcggcttttaaaagcattcctaatcagacatgaaatagaatatgccatggagcaaaaaatcaagtagatttagctaaa--aagggtaggcaggcctaagatcaggtataaataaaatccatataaataa
>LET-2342/Colombia/2024-05-07
cttcaaggagatgaacttgagtgtaggacttggcgaaatatgtgttaaagatgacatatctattgttaaaagtactactgtttttagtaagaatagaccagctcttgaggcaaccacaaaattttatagatcttttattgtgaaagactggtctgaatgcaatccagtgttagataaatttggaaattttatggttttaagtgttgatgataatggccatataatacctaaaatgtacacatgtagagcagcatgtgatattagattaaacaaagataatgctgaaataatattatcgtcaacaaagctcaaccacttcgaaattgtcggaacaacttcgacatcaggctggttcaaaaacacaataacaaacaatttggaacacacatgcgaacatgtgaccgtaaattgtggtcagaaatcagtaaaattccatgcatgttttagacaacataggggttgtataagattctttaaagggacatatatgccatactcaatgattgaagcaatgtgtgttaacatagagctaataattctgacattgtatatctttgctgcaattatatttgcattaatcataacaaagagttatgtggcatacctgctcctgccgttattttatccagtgacatggtcttacggaaaggtttataaaaagattaattcctgcccaaattgtctacttgcatctcatcctttcaccagctgccctaaaatctgtatatgcggttctagatttagttgcacagaagctcttaaggtgcatagaatgggtaaggactgtttaggttataaatctctaagcaaagctagacagatgtgtaaatcgaaaagctggtcctttacagcagctatattaactggattaatattgatggaatttatctcaccaattgcaggagagagaatgtataagcttgaggagttagctgatgagtttataaagctaacagagcaagtaaatattttagaaagagaaatggaagtcttgaagcagtcaataattgttatgtttgcaatc-attttggtattgttgctttttgaaaatatgatattcaaccgacttttcagcactttttatcgttcttgctccatgtgtggtttgatacattatagaccaggactcaagattgatttaaccaaaactaatagatgcggtagttgcatctgtggattcaatgagcagcaatcatctggttttgaatatgaaatatttctgaaggatatgcatatccagaaagagtcatgcaaatttagtccaagagtaaaccactttaggaatattaaagctttattatttgcacttgtaatctgtgctactatatatacagtttatgcagatgaagattgcttgtctaaagacattaaaataacatatcaagagttgcataattgcataggcccaaagataatgggcgacacttgtgtatcaaagaatgaattgtattctgatttatcctcaaaaaatctagtcacagaatatgataaaaaatattttgaacctgatactgtaaatgatcaattcaacaaaatagagtttgcccaagatgcacatagaatgatactattagaaagaatactttacaagacagaatgtgaaatgctaagcttaaaaaagaacagtggaccttataatgttgcctggcgcacatatttaaaaaatcataatatagacctatgcagtaggcacaactataaaatgatatgtcagtgtattaatacacactctatgtgtaaaaatacagatatagattacaacaaagagattgaaacatattataaaagcaatgctgcagcctatagaactgacctgaataccataatagacacattaaaaacg-gcattcagagggcttacaaaggtcctaattgaaaattatatagaaaaagatgactctgatgctcttaaggctttattcagtaatattactgattctgtccaggacaattatcagatgattggaatattgaaatttgccagtaagctattagatattaaccttggtagatccacccgctcagctcatcattctataatgacaaacgaaattcccaaatctaatccttttactgattacagttattccaatgtgaacataaaggagtgcatgtcaccagagagcttgaaatgttttaagaagagagacagtacaccgcacacaaatcacctgctttgcaagatagacagcaaatataaagcatttgactggccagagatagaaacaattcaaaaaggtcaaaaattgtgtcttggtgacagtcattgcaacttggaatttacagccataactgcagataagattatgtcattaactaactgttataaggaatctttcactgcgcaaccagcagatatgcagactggaattaaaaaatgctcagctgatgaaattggagaatgtacaacacttgaagacaagacatggccgatcgtattctgtggtggcaaatattactactctgatagcaaagagcatgccaaggacggttctatcaacaactattgtttaaccaacaaatgctctgaacaacgttttccaatacatgaaaattggtttaaaaaatgtaattgggataagacccacaaagaatttagcactatgagacaaataaactataatgatataacttcttatagaaaagcaatagaatctgagataggaacagatttgatgacacaccattataagcccacaaagaaccttccgcatgttgtgccaaggtatcatagtatagatgtacaaggtacagaatcaacagagggtgttatcaatggtttcatacaaaatacaatacctgctattagtggtctaggtgtcggttatcatctgaatttcaaaggcaatcagttatttgacatagttatttttgtgaaaaaggctgtatataaagcacagtaccagaaagcatacaccacaggtcccagtatatccataaatattgaacacaatgaaagatgcacaggccactgccccgaaaagattcctgcaaaagaaggttggctaacattttctaaagaacatactagttcttggggatgtgaagaatacggctgtcttgctatagatacaggctgtctatatggttcttgtcaagatgtcatacgcccagaattagatgtttataagaagattggcagtgaagcatcactgatagaaatatgcataactttgcctcatgaaacttattgcaatgatatggatatattagaaccgattataggtgataaattaagtgcatcctttcagaatacgcagactaaccaacttccgactcttatagcttataaaaaagggaaaatatacacaggtcaaatcaatgatattggaaatacagcattgcagtgcggctcaatccaagtaattaatgggtcaactatcggaactggcagccccaaattcgattatatatgccatgctatgagaaggaaagatgttattgtaaggaagtgtttcaatgacaattatcagtcatgcactaggttagaaaaacggaatgacttgaccccttatagaaaaggcgatgtcattgaagtatcaaaaacaggatcaaacatgggccaaatgacatttaaaatagaactaggtgatatcaactataaaatattcactaaatcaatagatcttcaaatgtctggcatttgtgctgggtgtattgactgtgctgaaggtatttcatgctctataaatgctgaagtgtcggccgaaacagtctgccattgtaaaacaaactgtgaagattttataaataatatagtgttttcaccacaaatcaagaattacaatattaaagttcactgtaaatctaaagttgaaaagataatagcgcatatctgtgggagagacatcgatttacaattaactgttaaaccatacaatcagaagatagatttgtcgcagttagatgaatcaaattacataaaggaagaggatctccagtgcgggacatggttatgtaaagtgcaaaaagagggggttgatattatattcaaaggattattttcaggtttagggagatactggaccatattgatttattcaattataggtgtggtaataattgtgatattagtttatatcctgttgcccataggtcggcttttaaaagcattcctaatcagacatgaaatagaatatgccatggagcaaaaaatcaagtagatttagctaaa--aagggtaggcaggcctaagatcaggtataaataaaatccatataaataa
>LET-2444/Colombia/2024-06-24
cttcaaggagatgaacttgagtgtaggacttggcgaaatatgtgttaaagatgacatatctattgttaaaagtactactgtttttagtaagaatagaccagctcttgaggcaaccacaaaattttatagatcttttattgtgaaagactggtctgaatgcaatccagtgttagataaatttggaaattttatggttttaagtgttgatgataatggccatataatacctaaaatgtacacatgtagagcagcatgtgatattagattaaacaaagataatgctgaaataatattatcgtcaacaaagctcaaccacttcgaaattgtcggaacaacttcgacatcaggctggttcaaaaacacaataacaaacaatttggaacacacatgcgaacatgtgaccgtaaattgtggtcagaaatcagtaaaattccatgcatgttttagacaacataggggttgtataagattctttaaagggacatatatgccatactcaatgattgaagcaatgtgtgttaacatagagctaataattctgacattgtatatctttgctgcaattatatttgcattaatcataacaaagagttatgtggcatacctgctcctgccgttattttatccagtgacatggtcttacggaaaggtttataaaaagattaattcctgcccaaattgtctacttgcatctcatcctttcaccagctgccctaaaatctgtatatgcggttctagatttagttgcacagaagctcttaaggtgcatagaatgggtaaggactgtttaggttataaatctctaagcaaagctagacagatgtgtaaatcgaaaagctggtcctttacagcagctatattaactggattaatattgatggaatttatctcaccaattgcaggagagagaatgtataagcttgaggagttagctgatgagtttataaagctaacagagcaagtaaatattttagaaagagaaatggaagtcttgaagcagtcaataattgttatgtttgcaatc-attttggtattgttgctttttgaaaatatgatattcaaccgacttttcagcactttttatcgttcttgctccatgtgtggtttgatacattatagaccaggactcaagattgatttaaccaaaactaatagatgcggtagttgcatctgtggattcaatgagcagcaatcatctggttttgaatatgaaatatttctgaaggatatgcatatccagaaagagtcatgcaaatttagtccaagagtaaaccactttaggaatattaaagctttattatttgcacttgtaatctgtgctactatatatacagtttatgcagatgaagattgcttgtctaaagacattaaaataacatatcaagagttgcataattgcataggcccaaagataatgggcgacacttgtgtatcaaagaatgaattgtattctgatttatcctcaaaaaatctagtcacagaatatgataaaaaatattttgaacctgatactgtaaatgatcaattcaacaaaatagagtttgcccaagatgcacatagaatgatactattagaaagaatactttacaagacagaatgtgaaatgctaagcttaaaaaagaacagtggaccttataatgttgcctggcgcacatatttaaaaaatcataatatagacctatgcagtaggcacaactataaaatgatatgtcagtgtattaatacacactctatgtgtaaaaatacagatatagattacaacaaagagattgaaacatattataaaagcaatgctgcagcctatagaactgacctgaataccataatagacacattaaaaacg-gcattcagagggcttacaaaggtcctaattgaaaattatatagaaaaagatgactctgatgctcttaaggctttattcagtaatattactgattctgtccaggacaattatcagatgattggaatattgaaatttgccagtaagctattagatattaaccttggtagatccacccgctcagctcatcattctataatgacaaacgaaattcccaaatctaatccttttactgattacagttattccaatgtgaacataaaggagtgcatgtcaccagagagcttgaaatgttttaagaagagagacagtacaccgcacacaaatcacctgctttgcaagatagacagcaaatataaagcatttgactggccagagatagaaacaattcaaaaaggtcaaaaattgtgtcttggtgacagtcattgcaacttggaatttacagccataactgcagataagattatgtcattaactaactgttataaggaatctttcactgcgcaaccagcagatatgcagactggaattaaaaaatgctcagctgatgaaattggagaatgtacaacacttgaagacaagacatggccgatcgtattctgtggtggcaaatattactactctgatagcaaagagcatgccaaggacggttctatcaacaactattgtttaaccaacaaatgctctgaacaacgttttccaatacatgaaaattggtttaaaaaatgtaattgggataagacccacaaagaatttagcactatgagacaaataaactataatgatataacttcttatagaaaagcaatagaatctgagataggaacagatttgatgacacaccattataagcccacaaagaaccttccgcatgttgtgccaaggtatcatagtatagatgtacaaggtacagaatcaacagagggtgttatcaatggtttcatacaaaatacaatacctgctattagtggtctaggtgtcggttatcatctgaatttcaaaggcaatcagttatttgacatagttatttttgtgaaaaaggctgtatataaagcacagtaccagaaagcatacaccacaggtcccagtatatccataaatattgaacacaatgaaagatgcacaggccactgccccgaaaagattcctgcaaaagaaggttggctaacattttctaaagaacatactagttcttggggatgtgaagaatacggctgtcttgctatagatacaggctgtctatatggttcttgtcaagatgtcatacgcccagaattagatgtttataagaagattggcagtgaagcatcactgatagaaatatgcataactttgcctcatgaaacttattgcaatgatatggatatattagaaccgattataggtgataaattaagtgcatcctttcagaatacgcagactaaccaacttccgactcttatagcttataaaaaagggaaaatatacacaggtcaaatcaatgatattggaaatacagcattgcagtgcggctcaatccaagtaattaatgggtcaactatcggaactggcagccccaaattcgattatatatgccatgctatgagaaggaaagatgttattgtaaggaagtgtttcaatgacaattatcagtcatgcactaggttagaaaaacggaatgacttgaccccttatagaaaaggcgatgtcattgaagtatcaaaaacaggatcaaacatgggccaaatgacatttaaaatagaactaggtgatatcaactataaaatattcactaaatcaatagatcttcaaatgtctggcatttgtgctgggtgtattgactgtgctgaaggtatttcatgctctataaatgctgaagtgtcggccgaaacagtctgccattgtaaaacaaactgtgaagattttataaataatatagtgttttcaccacaaatcaagaattacaatattaaagttcactgtaaatctaaagttgaaaagataatagcgcatatctgtgggagagacatcgatttacaattaactgttaaaccatacaatcagaagatagatttgtcgcagttagatgaatcaaattacataaaggaagaggatctccagtgcgggacatggttatgtaaagtgcaaaaagagggggttgatattatattcaaaggattattttcaggtttagggagatactggaccatattgatttattcaattacaggtgtggtaataattgtgatattagtttatatcctgttgcccataggtcggcttttaaaagcattcctaatcagacatgaaatagaatatgccatggagcaaaaaatcaagtagatttagctaaa--aagggtaggcaggcctaagatcaggtataaataaaatccatataaataa
>LET-2326/Colombia/2024-04-30
cttcaaggagatgaacttgagtgtaggacttggcgaaatatgtgttaaagatgacatatctattgttaaaagtactactgtttttagtaagaatagaccagctcttgaggcaaccacaaaattttatagatcttttattgtgaaagactggtctgaatgcaatccagtgttagataaatttggaaattttatggttttaagtgttgatgataatggccatataatacctaaaatgtacacatgtagagcagcatgtgatattagattaaacaaagataatgctgaaataatattatcgtcaacaaagctcaaccacttcgaaattgtcggaacaacttcgacatcaggctggttcaaaaacacaataacaaacaatttggaacacacatgcgaacatgtgaccgtaaattgtggtcagaaatcagtaaaattccatgcatgttttagacaacataggggttgtataagattctttaaagggacatatatgccatactcaatgattgaagcaatgtgtgttaacatagagctaataattctgacattgtatatctttgctgcaattatatttgcattaatcataacaaagagttatgtggcatacctgctcctgccgttattttatccagtgacatggtcttacggaaaggtttataaaaagattaattcctgcccaaattgtctacttgcatctcatcctttcaccagctgccctaaaatctgtatatgcggttctagatttagttgcacagaagctcttaaggtgcatagaatgggtaaggactgtttaggttataaatctctaagcaaagctagacagatgtgtaaatcgaaaagctggtcctttacagcagctatattaactggattaatattgatggaatttatctcaccaattgcaggagagagaatgtataagcttgaggagttagctgatgagtttataaagctaacagagcaagtaaatattttagaaagagaaatggaagtcttgaagcagtcaataattgttatgtttgcaatc-attttggtattgttgctttttgaaaatatgatattcaaccgacttttcagcactttttatcgttcttgctccatgtgtggtttgatacattatagaccaggactcaagattgatttaaccaaaactaatagatgcggtagttgcatctgtggattcaatgagcagcaatcatctggttttgaatatgaaatatttctgaaggatatgcatatccagaaagagtcatgcaaatttagtccaagagtaaaccactttaggaatattaaagctttattatttgcacttgtaatctgtgctactatatatacagtttatgcagatgaagattgcttgtctaaagacattaaaataacatatcaagagttgcataattgcataggcccaaagataatgggcgacacttgtgtatcaaagaatgaattgtattctgatttatcctcaaaaaatctagtcacagaatatgataaaaaatattttgaacctgatactgtaaatgatcaattcaacaaaatagagtttgcccaagatgcacatagaatgatactattagaaagaatactttacaagacagaatgtgaaatgctaagcttaaaaaagaacagtggaccttataatgttgcctggcgcacatatttaaaaaatcataatatagacctatgcagtaggcacaactataaaatgatatgtcagtgtattaatacacactctatgtgtaaaaatacagatatagattacaacaaagagattgaaacatattataaaagcaatgctgcagcctatagagctgacctgaataccataatagacacattaaaaacg-gcattcagagggcttacaaaggtcctaattgaaaattatatagaaaaagatgactctgatgctcttaaggctttattcagtaatatcactgattctgtccaggacaattatcagatgattggaatattgaaatttgccagtaagctattagatattaaccttggtagatccacccgctcagctcatcattctataatgacaaacgaaattcccaaatctaatccttttactgattacagttattccaatgtgaacataaaggagtgcatgtcaccagagagcttgaaatgttttaagaagagagacagtacaccgcacacaaatcacctgctttgcaagatagacagcaaatataaagcatttgactggccagagatagaaacaattcaaaaaggtcaaaaattgtgtcttggtgacagtcattgcaacttggaatttacagccataactgcagataagattatgtcattaactaactgttataaggaatctttcactgcgcaaccagcagatatgcagactggaattaaaaaatgctcagctgatgaaattggagaatgtacaacacttgaagacaagacatggccgatcgtattctgtggtggcaaatattactactctgatagcaaagagcatgccaaggacggttctatcaacaactattgtttaaccaacaaatgctctgaacaacgttttccaatacatgaaaattggtttaaaaaatgtaattgggataagacccacaaagaatttagcactatgagacaaataaactataatgatataacttcttatagaaaagcaatagaatctgagataggaacagatttgatgacacaccattataagcccacaaagaaccttccgcatgttgtgccaaggtatcatagtatagatgtacaaggtacagaatcaacagagggtgttatcaatggtttcatacaaaatacaatacctgctattagtggtctaggtgtcggttatcatctgaatttcaaaggcaatcagttatttgacatagttatttttgtgaaaaaggctgtatataaagcacagtaccagaaagcatacaccacaggtcccagtatatccataaatattgaacacaatgaaagatgcacaggccactgccccgaaaagattcctgcaaaagaaggttggctaacattttctaaagaacatactagttcttggggatgtgaagaatacggctgtcttgctatagatacaggctgtctatatggttcttgtcaagatgtcatacgcccagaattagatgtttataagaagattggcagtgaagcatcactgatagaaatatgcataactttgcctcatgaaacttattgcaatgatatggatatattagaaccgattataggtgataaattaagtgcatcctttcagaatacgcagactaaccaacttccgactcttatagcttataaaaaagggaaaatatacacaggtcaaatcaatgatattggaaatacagcattgcagtgcggctcaatccaagtaattaatgggtcaactatcggaactggcagccccaaattcgattatatatgccatgctatgagaaggaaagatgttattgtaaggaagtgtttcaatgacaattatcagtcatgcactaggttagaaaaacggaatgacttgaccccttatagaaaaggcgatgtcattgaagtatcaaaaacaggatcaaacatgggccaaatgacatttaaaatagaactaggtgatatcaactataaaatattcactaaatcaatagatcttcaaatgtctggcatttgtgctgggtgtattgactgtgctgaaggtatttcatgctctataaatgctgaagtgtcggccgaaacagtctgccattgtaaaacaaactgtgaagattttataaataatatagtgttttcaccacaaatcaagaattacaatattaaagttcactgtaaatctaaagttgaaaagataatagcgcatatctgtgggagagacatcgatttacaattaactgttaaaccatacaatcagaagatagatttgtcgcagttagatgaatcaaattacataaaggaagaggatctccagtgcgggacatggttatgtaaagtgcaaaaagagggggttgatattatattcaaaggattattttcaggtttagggagatactggaccatattgatttattcaattataggtgtggtaataattgtgatattagtttatatcctgttgcccataggtcggcttttaaaagcattcctaatcagacatgaaatagaatatgccatggagcaaaaaatcaagtagatttagctaaa--aagggtaggcaggcctaagatcaggtataaataaaatccatataaataa
>LET-2268/Colombia/2024-04-10
cttcaaggagatgaacttgagtgtaggacttggcgagatatgtgttaaagatgacatatctattgttaaaagtactactgtttttagtaagaatagaccagctcttgaggcaaccacaaaattttatagatcttttattgtgaaagactggtctgaatgcaatccagtgttagataaatttggaaattttatggttttaagtgttgatgataatggccatataatacctaaaatgtacacatgtagagcagcatgtgatattagattaaacaaagataatgctgaaataatattatcgtcaacaaagctcaaccacttcgaaattgtcggaacaacttcgacatcaggctggttcaaaaacacaataacaaacaatttggaacacacatgcgaacatgtgaccgtaaattgtggtcagaaatcagtaaaattccatgcatgttttagacaacataggggttgtataagattctttaaagggacatatatgccatactcaatgattgaagcaatgtgtgttaacatagagctaataattctgacattgtatatctttgctgcaattatatttgcattaatcataacaaagagttatgtggcatacctgctcctgccgttattttatccagtgacatggtcttacggaaaggtttataaaaagattaattcctgcccaaattgtctacttgcatctcatcctttcaccagctgccctaaaatctgtatatgcggttctagatttagttgcacagaagctcttaaggtgcatagaatgggtaaggactgtttaggttataaatctctaagcaaagctagacagatgtgtaaatcgaaaagctggtcctttacagcagctatattaactggattaatattgatggaatttatctcaccaattgcaggagagagaatgtataagcttgaggagttagctgatgagtttataaagctaacagagcaagtaaatattttagaaagagaaatggaagtcttgaagcagtcaataattgttatgtttgcaatc-attttggtattgttgctttttgaaaatatgatattcaaccgacttttcagcactttttatcgttcttgctccatgtgtggtttgatacattatagaccaggactcaagattgatttaaccaaaactaatagatgcggtagttgcatctgtggattcaatgagcagcaatcatctggttttgaatatgaaatatttctgaaggatatgcatatccagaaagagtcatgcaaatttagtccaagagtaaaccactttaggaatactaaagctttattatttgcacttgtaatctgtgctactatatatacagtttatgcagatgaagattgcttgtctaaagacattaaaataacatatcaagagttgcataattgcataggcccaaagataatgggcgacacttgtgtatcaaagaatgaattgtattctgatttatcctcaaaaaatctagtcacagaatatgataaaaaatattttgaacctgatactgtaaatgatcaattcaacaaaatagagtttgcccaagatgcacatagaatgatactattagaaagaatactttacaagacagaatgtgaaatgctaagcttaaaaaagaacagtggaccttataatgttgcctggcgcacatatttaaaaaatcataatatagacctatgcagtaggcacaactataaaatgatatgtcagtgtattaatacacactctatgtgtaaaaatacagatatagattacaacaaagagattgaaacatattataaaagcaatgctgcagcctatagagctgacctgaataccataatagacacattaaaaacg-gcattcagagggcttacaaaggtcctaattgaaaattatatagaaaaagatgactctgatgctcttaaggctttattcagtaatattactgattctgtccaggacaattatcagatgattggaatattgaaatttgccagtaagctattagatattaaccttggtagatccacccgctcagctcatcattctataatgacaaacgaaattcccaaatctaatccttttactgattacagttattccaatgtgaacataaaggagtgcatgtcaccagagagcttgaaatgttttaagaagagagacagtacaccgcacacaaatcacctgctttgcaagatagacagcaaatataaagcatttgactggccagagatagaaacaattcaaaaaggtcaaaaattgtgtcttggtgacagtcattgcaacttggaatttacagccataactgcagataagattatgtcattaactaactgttataaggaatctttcactgcgcaaccagcagatatgcagactggaattaaaaaatgctcagctgatgaaattggagaatgtacaacacttgaagacaagacatggccgatcgtattctgtggtggcaaatattactactctgatagcaaagagcatgccaaggacggttctatcaacaactattgtttaaccaacaaatgctctgaacaacgttttccaatacatgaaaattggtttaaaaaatgtaattgggataagacccacaaagaatttagcactatgagacaaataaactataatgatataacttcttatagaaaagcaatagaatctgagataggaacagatctgatgacacaccattataagcccacaaagaaccttccgcatgttgtgccaaggtatcatagtatagatgtacaaggtacagaatcaacagagggtgttatcaatggtttcatacaaaatacaatacctgctattagtggtctaggtgtcggttatcatctgaatttcaaaggcaatcagttatttgacatagttatttttgtgaaaaaggctgtatataaagcacagtaccagaaagcatacaccacaggtcccagtatatccataaatattgaacacaatgaaagatgcacaggccactgccccgaaaagattcctgcaaaagaaggttggctaacattttctaaagaacatactagttcttggggatgtgaagaatacggctgtcttgctatagatacaggctgtctatatggttcttgtcaagatgtcatacgcccagaattagatgtttataagaagattggcagtgaagcatcactgatagaaatatgcataactttgcctcatgaaacttattgcaatgatatggatatattagaaccgattataggtgataaattaagtgcatcctttcagaatacgcagactaaccaacttccgactcttatagcttataaaaaagggaaaatatacacaggtcaaatcaatgatattggaaatacagcattgcagtgcggctcaatccaagtaattaatgggtcaactatcggaactggcagccccaaattcgattatatatgccatgctatgagaaggaaagatgttattgtaaggaagtgtttcaatgacaattatcagtcatgcactaggttagaaaaacggaatgacttgaccccttatagaaaaggcgatgtcattgaagtatcaaaaacaggatcaaacatgggccaaatgacatttaaaatagaactaggtgatatcaactataaaatattcactaaatcaatagatcttcaaatgtctggcatttgtgctgggtgtattgactgtgctgaaggtatttcatgctctataaatgctgaagtgtcggccgaaacagtctgccattgtaaaacaaactgtgaagattttataaataatatagtgttttcaccacaaatcaagaattacaatattaaagttcactgtaaatctaaagttgaaaagataatagcgcatatctgtgggagagacatcgatttacaattaactgttaaaccatacaatcagaagatagatttgtcgcagttagatgaatcaaattacataaaggaagaggatctccagtgcgggacatggttatgtaaagtgcaaaaagagggggttgatattatattcaaaggattattttcaggtttagggagatactggaccatattgatttattcaattataggtgtggtaataattgtgatattagtttatatcctgttgcccataggtcggcttttaaaagcattcctaatcagacatgaaatagaatatgccatggagcaaaaaatcaagtagatttagctaaa--aagggtaggcaggcctaagatcaggtataaataaaatccatataaataa
>LET-2315/Colombia/2024-04-28
cttcaaggagatgaacttgagtgtaggacttggcgagatatgtgttaaagatgacatatctattgttaaaagtactactgtttttagtaagaatagaccagctcttgaggcaaccacaaaattttatagatcttttattgtgaaagactggtctgaatgcaatccagtgttagataaatttggaaattttatggttttaagtgttgatgataatggccatataatacctaaaatgtacacatgtagagcagcatgtgatattagattaaacaaagataatgctgaaataatattatcgtcaacaaagctcaaccacttcgaaattgtcggaacaacttcgacatcaggctggttcaaaaacacaataacaaacaatttggaacacacatgcgaacatgtgaccgtaaattgtggtcagaaatcagtaaaattccatgcatgttttagacaacataggggttgtataagattctttaaagggacatatatgccatactcaatgattgaagcaatgtgtgttaacatagagctaataattctgacattgtatatctttgctgcaattatatttgcattaatcataacaaagagttatgtggcatacctgctcctgccgttattttatccagtgacatggtcttacggaaaggtttataaaaagattaattcctgcccaaattgtctacttgcatctcatcctttcaccagctgccctaaaatctgtatatgcggttctagatttagttgcacagaagctcttaaggtgcatagaatgggtaaggactgtttaggttataaatctctaagcaaagctagacagatgtgtaaatcgaaaagctggtcctttacagcagctatattaactggattaatattgatggaatttatctcaccaattgcaggagagagaatgtataagcttgaggagttagctgatgagtttataaagctaacagagcaagtaaatattttagaaagagaaatggaagtcttgaagcagtcaataattgttatgtttgcaatc-attttggtattgttgctttttgaaaatatgatattcaaccgacttttcagcactttttatcgttcttgctccatgtgtggtttgatacattatagaccaggactcaagattgatttaaccaaaactaatagatgcggtagttgcatctgtggattcaatgagcagcaatcatctggttttgaatatgaaatatttctgaaggatatgcatatccagaaagagtcatgcaaatttagtccaagagtaaaccactttaggaatactaaagctttattatttgcacttgtaatctgtgctactatatatacagtttatgcagatgaagattgcttgtctaaagacattaaaataacatatcaagagttgcataattgcataggcccaaagataatgggcgacacttgtgtatcaaagaatgaattgtattctgatttatcctcaaaaaatctagtcacagaatatgataaaaaatattttgaacctgatactgtaaatgatcaattcaacaaaatagagtttgcccaagatgcacatagaatgatactattagaaagaatactttacaagacagaatgtgaaatgctaagcttaaaaaagaacagtggaccttataatgttgcctggcgcacatatttaaaaaatcataatatagacctatgcagtaggcacaactataaaatgatatgtcagtgtattaatacacactctatgtgtaaaaatacagatatagattacaacaaagagattgaaacatattataaaagcaatgctgcagcctatagagctgacctgaataccataatagacacattaaaaacg-gcattcagagggcttacaaaggtcctaattgaaaattatatagaaaaagatgactctgatgctcttaaggctttattcagtaatattactgattctgtccaggacaattatcagatgattggaatattgaaatttgccagtaagctattagatattaaccttggtagatccacccgctcagctcatcattctataatgacaaacgaaattcccaaatctaatccttttactgattacagttattccaatgtgaacataaaggagtgcatgtcaccagagagcttgaaatgttttaagaagagagacagtacaccgcacacaaatcacctgctttgcaagatagacagcaaatataaagcatttgactggccagagatagaaacaattcaaaaaggtcaaaaattgtgtcttggtgacagtcattgcaacttggaatttacagccataactgcagataagattatgtcattaactaactgttataaggaatctttcactgcgcaaccagcagatatgcagactggaattaaaaaatgctcagctgatgaaattggagaatgtacaacacttgaagacaagacatggccgatcgtattctgtggtggcaaatattactactctgatagcaaagagcatgccaaggacggttctatcaacaactattgtttaaccaacaaatgctctgaacaacgttttccaatacatgaaaattggtttaaaaaatgtaattgggataagacccacaaagaatttagcactatgagacaaataaactataatgatataacttcttatagaaaagcaatagaatctgagataggaacagatctgatgacacaccattataagcccacaaagaaccttccgcatgttgtgccaaggtatcatagtatagatgtacaaggtacagaatcaacagagggtgttatcaatggtttcatacaaaatacaatacctgctattagtggtctaggtgtcggttatcatctgaatttcaaaggcaatcagttatttgacatagttatttttgtgaaaaaggctgtatataaagcacagtaccagaaagcatacaccacaggtcccagtatatccataaatattgaacacaatgaaagatgcacaggccactgccccgaaaagattcctgcaaaagaaggttggctaacattttctaaagaacatactagttcttggggatgtgaagaatacggctgtcttgctatagatacaggctgtctatatggttcttgtcaagatgtcatacgcccagaattagatgtttataagaagattggcagtgaagcatcactgatagaaatatgcataactttgcctcatgaaacttattgcaatgatatggatatattagaaccgattataggtgataaattaagtgcatcctttcagaatacgcagactaaccaacttccgactcttatagcttataaaaaagggaaaatatacacaggtcaaatcaatgatattggaaatacagcattgcagtgcggctcaatccaagtaattaatgggtcaactatcggaactggcagccccaaattcgattatatatgccatgctatgagaaggaaagatgttattgtaaggaagtgtttcaatgacaattatcagtcatgcactaggttagaaaaacggaatgacttgaccccttatagaaaaggcgatgtcattgaagtatcaaaaacaggatcaaacatgggccaaatgacatttaaaatagaactaggtgatatcaactataaaatattcactaaatcaatagatcttcaaatgtctggcatttgtgctgggtgtattgactgtgctgaaggtatttcatgctctataaatgctgaagtgtcggccgaaacagtctgccattgtaaaacaaactgtgaagattttataaataatatagtgttttcaccacaaatcaagaattacaatattaaagttcactgtaaatctaaagttgaaaagataatagcgcatatctgtgggagagacatcgatttacaattaactgttaaaccatacaatcagaagatagatttgtcgcagttagatgaatcaaattacataaaggaagaggatctccagtgcgggacatggttatgtaaagtgcaaaaagagggggttgatattatattcaaaggattattttcaggtttagggagatactggaccatattgatttattcaattataggtgtggtaataattgtgatattagtttatatcctgttgcccataggtcggcttttaaaagcattcctaatcagacatgaaatagaatatgccatggagcaaaaaatcaagtagatttagctaaa--aagggtaggcaggcctaagatcaggtataaataaaatccatataaataa
>PP154045/Brazil/2023-12-12
cttcaaggagatgaacttgagtgtaggacttggcgaaatatgtgttaaagatgacatatctattgttaaaagtactactgtttttagtaagaatagaccagctcttgaggcaaccacaaaattttatagatcttttattgtgaaagactggtctgaatgcaatccagtgttagataaatttggaaattttatggttttaagtgttgatgataatggccatataatacctaaaatnnnnnnnnnnnnnnnnnnnnnnnnnnnnnnnnnnnnnnnnnnnnnnnnnnnnnnnnnnnnnnnnnnnnnnnnnnnnnnnnnnnnnnnnnnnnnnnnnnnnnnnnnnnnnnnnnnnnnnnnnnnnnnnnnnnnnnnnnnnnnnnnnnnnnnnnnnnnnnnnnnnnnnnnnnnnnnnnnnnnnnnnnnnnnnnnnnnnnnnnnnnnatgttttagacaacataggggttgtataagattctttaaagggacatatatgccatactcaatgattgaagcaatgtgtgttaacatagagctaataattctgacattgtatatctttgctgcaattatatttgcattaatcataacaaagagttatgtggcatacctgctcctgccgttattttatccagtgacatggtcttacggaaaggtttataaaaagattaattcctgcccaaattgtctacttgcatctcatcctttcaccagctgccctaaaatctgtatatgcggttctagatttagttgcacagaagctcttaaggtgcatagaatgggtaaggactgtttaggttataaatctctaagcaaagctagacagatgtgtaaatcgaaaagctggtcctttacagcagctatattaactggattaatattgatggaatttatctcaccaattgcaggagagagaatgtataagcttgaggagttagctgatgagtttataaagctaacagagcaagtaaatattttagaaagagaaatggaagtcttgaagcagtcaataattgttatgtttgcaatc-attttggtattgttgctttttgaaaatatgatattcaaccgacttttcagcactttttatcgttcttgctccatgtgtggtttgatacattatagaccaggactcaagattgatttaaccaaaactaatagatgcggtagttgcatctgtggattcaatgagcagcaatcatctggttttgaatatgaaatatttctgaaggatatgcatatccagaaagagtcatgcaaatttagtccaagagtaaaccactttaggaatattaaagctttattatttgcacttgtaatctgtgctactatatatacagtttatgcagatgaagattgcttgtctaaagacattaaaataacatatcaagagttgcataattgcataggcccaaagataatgggcgacacttgtgtatcaaagaatgaattgtattctgatttatcctcaaaaaatctagtcacagaatatgataaaaaatattttgaacctgatactgtaaatgatcaattcaacaaaatagagtttgcccaagatgcacatagaatgatactattagaaagaatactttacaagacagaatgtgaaatgctaagcttaaaaaagaacagtggaccttataatgttgcctggcgcacatatttaaaaaatcataatatagacctatgcagtaggcacaactataaaatgatatgtcagtgtattaatacacactctatgtgtaaaaatacagatatagattacaacaaagagattgaaacatattataaaagcaatgctgcagcctatagagctgacctgaataccataatagacacattaaaaacg-gcattcagagggcttacaaaggtcctaattgaaaattatatagaaaaagatgactctgatgctcttaaggctttattcagtaatattactgattctgtccaggacaattatcagatgattggaatattgaaatttgccagtaagctattagatattaaccttggtagatccacccgctcagctcatcattctataatgacaaacgaaattcccaaatctaatccttttactgattacagttattccaatgtgaacataaaggagtgcatgtcaccagagagcttgaaatgttttaagaagagagacagtacaccgcacacaaatcacctgctttgcaagatagacagcaaatataaagcatttgactggccagagatagaaacaattcaaaaaggtcaaaaattgtgtcttggtgacagtcattgcaacttggaatttacagccataactgcagataagattatgtcattaactaactgttataaggaatctttcactgcacaaccagcagatatgcagactggaattaaaaaatgctcagctgatgaaattggagaatgtacaacacttgaagacaagacatggccgatcgtattctgtggtggcaaatattactactctgatagcaaagagcatgccaaggacggttctatcaacaactattgtttaaccaacaaatgctctgaacaacgtttcccaatacatgaaaattggtttaaaaaatgtaattgggataagacccacaaagaatttagcactatgagacaaataaactataatgatataacttcttatagaaaagcaatagaatctgagataggaacagatttgatgacacaccattataagcccacaaagaaccttccgcatgttgtgccaaggtatcatagtatagatgtacaaggtacagaatcaacagagggtgttatcaatggtttcatacaaaatacaatacctgctattagtggtctaggtgtcggttatcatctgaatttcaaaggcaatcagttatttgacatagttatttttgtgaaaaaggctgtatataaagcacagtaccagaaagcatacaccacaggtcccagtatatccataaatattgaacacaatgaaagatgcacaggccactgccccgaaaagattcctgcaaaagaaggttggctaacattttctaaagaacatactagttcttggggatgtgaagaatacggctgtcttgctatagatacaggctgtctatatggttcttgtcaagatgtcatacgcccagaattagatgtttataagaagattggcagtgaagcatcactgatagaaatatgcataactttgcctcatgaaacttattgcaatgatatggatatattagaaccgattataggtgataaattaagtgcatcctttcagaatacgcagactaaccaacttccgactcttatagcttataaaaaagggaaaatatacacaggtcaaatcaatgatattggaaatacagcattgcagtgcggctcaatccaagtaattaatgggtcaactatcggaactggcagccccaaattcgattatatatgccatgctatgagaaggaaagatgttattgtaaggaagtgtttcaatgacaattatcagtcatgcactaggttagaaaaacggaatgacttgaccccttatagaaaaggcgatgtcattgaagtatcaaaaacaggatcaaacatgggccaaatgacatttaaaatagaactaggtgatatcaactataaaatattcactaaatcaatagatcttcaaatgtctggcatttgtgctgggtgtattgactgtgctgaaggtatttcatgctctataaatgctgaagtgtcggccgaaacagtctgccattgtaaaacaaactgtgaagattttataaataatatagtgttttcaccacaaatcaagaattacaatattaaagttcactgtaaatctaaagttgaaaagataatagcgcatatctgtgggagagacatcgatttacaattaactgttaaaccatacaatcagaagatagatttgtcgcagttagatgaatcaaattacataaaggaagaggatctccagtgcgggacatggttatgtaaagtgcaaaaagagggggttgatattatattcaaaggattattttcaggtttagggagatactggaccatattgatttattcaattataggtgtggtaataattgtgatattagtttatatcctgttgcccataggtcggcttttaaaagcattcctaatcagacatgaaatagaatatgccatggagcaaaaaatcaagtagatttagctaaa--aagggtaggcaggcctaagatcaggtataaataaaatccatataaataa
>PP154120/Brazil/2023-11-30
cttcaaggagatgaacttgagtgtaggacttggcgaaatatgtgttaaagatgacatatctattgttaaaagtactactgtttttagtaagaatagaccagctcttgaggcaaccacaaaattttatagatcttttattgtgaaagactggtctgaatgcaatccagtgttagataaatttggaaattttatggttttaagtgttgatgataatggccatataatacctaaaatnnnnnnnnnnnnnnnnnnnnnnnnnnnnnnnnnnnnnnnnnnnnnnnnnnnnnnnnnnnnnnnnnnnnnnnnnnnnnnnnnnnnnnnnnnnnnnnnnnnnnnnnnnnnnnnnnnnnnnnnnnnnnnnnnnnnnnnnnnnnnnnnnnnnnnnnnnnnnnnnnnnnnnnnnnnnnnnnnnnnnnnnnnnnnnnnnnnnnnnnnnnnatgttttagacaacataggggttgtataagattctttaaagggacatatatgccatactcaatgattgaagcaatgtgtgttaacatagagctaataattctgacattgtatatctttgctgcaattatatttgcattaatcataacaaagagttatgtggcatacctgctcctgccgttattttatccagtgacatggtcttacggaaaggtttataaaaagattaattcctgcccaaattgtctacttgcatctcatcctttcactagctgccctaaaatctgtatatgcggttctagatttagttgcacagaagctcttaaggtgcatagaatgggtaaggactgtttaggttataaatctctaagcaaagctagacagatgtgtaaatcgaaaagctggtcctttacagcagctatattaactggattaatattgatggaatttatctcaccaattgcaggagagagaatgtataagcttgaggagttagctgatgagtttataaagctaacagagcaagtaaatattttagaaagagaaatggaagtcttgaagcagtcaataattgttatgtttgcaatc-attttggtattgttgctttttgaaaatatgatattcaaccgacttttcagcactttttatcgttcttgctccatgtgtggtttgatacattatagaccaggactcaagattgatttaaccaaaactaatagatgcggtagttgcatctgtggattcaatgagcagcaatcatctggttttgaatatgaaatatttctgaaggatatgcatatccagaaagagtcatgcaaatttagtccaagagtaaaccactttaggaatattaaagctttattatttgcacttgtaatctgtgctactatatatacagtttatgcagatgaagattgcttgtctaaagacattaaaataacatatcaagagttgcataattgcataggcccaaagataatgggcgacacttgtgtatcaaagaatgaattgtattctgatttatcctcaaaaaatctagtcacagaatatgataaaaaatattttgaacctgatactgtaaatgatcaattcaacaaaatagagtttgcccaagatgcacatagaatgatactattagaaagaatactttacaagacagaatgtgaaatgctaagcttaaaaaagaacagtggaccttataatgttgcctggcgcacatatttaaaaaatcataatatagacctatgcagtaggcacaactataaaatgatatgtcagtgtattaatacacactctatgtgtaaaaatacagatatagattacaacaaagagattgaaacatattataaaagcaatgctgcagcctatagagctgacctgaataccataatagacacattaaaaacg-gcattcagagggcttacaaaggtcctaattgaaaattatatagaaaaagatgactctgatgctcttaaggctttattcagtaatattactgattctgtccaggacaattatcagatgattggaatattgaaatttgccagtaagctattagatattaaccttggtagatccacccgctcagctcatcattctataatgacaaacgaaattcccaaatctaatccttttactgattacagttattccaatgtgaacataaaggagtgcatgtcaccagagagcttgaaatgttttaagaagagagacagtacaccgcacacaaatcacctgctttgcaagatagacagcaaatataaagcatttgactggccagagatagaaacaattcaaaaaggtcaaaaattgtgtcttggtgacagtcattgcaacttggaatttacagccataactgcagataagattatgtcattaactaactgttataaggaatctttcactgcacaaccagcagatatgcagactggaattaaaaaatgctcagctgatgaaattggagaatgtacaacacttgaagacaagacatggccgatcgtattctgtggtggcaaatattactactctgatagcaaagagcatgccaaggacggttctatcaacaactattgtttaaccaacaaatgctctgaacaacgtttcccaatacatgaaaattggtttaaaaaatgtaattgggataagacccacaaagaatttagcactatgagacaaataaactataatgatataacttcttatagaaaagcaatagaatctgagataggaacagatttgatgacacaccattataagcccacaaagaaccttccgcatgttgtgccaaggtatcatagtatagatgtacaaggtacagaatcaacagagggtgttatcaatggtttcatacaaaatacaatacctgctattagtggtctaggtgtcggttatcatctgaatttcaaaggcaatcagttatttgacatagttatttttgtgaaaaaggctgtatataaagcacagtaccagaaagcatacaccacaggtcccagtatatccataaatattgaacacaatgaaagatgcacaggccactgccccgaaaagattcctgcaaaagaaggttggctaacattttctaaagaacatactagttcttggggatgtgaagaatacggctgtcttgctatagatacaggctgtctatatggttcttgtcaagatgtcatacgcccagaattagatgtttataagaagattggcagtgaagcatcactgatagaaatatgcataactttgcctcatgaaacttattgcaatgatatggatatattagaaccgattataggtgataaattaagtgcatcctttcagaatacgcagactaaccaacttccgactcttatagcttataaaaaagggaaaatatacacaggtcaaatcaatgatattggaaatacagcattgcagtgcggctcaatccaagtaattaatgggtcaactatcggaactggcagccccaaattcgattatatatgccatgctatgagaaggaaagatgttattgtaaggaagtgtttcaatgacaattatcagtcatgcactaggttagaaaaacggaatgacttgaccccttatagaaaaggcgatgtcattgaagtatcaaaaacaggatcaaacatgggccaaatgacatttaaaatagaactaggtgatatcaactataaaatattcactaaatcaatagatcttcaaatgtctggcatttgtgctgggtgtattgactgtgctgaaggtatttcatgctctataaatgctgaagtgtcggccgaaacagtctgccattgtaaaacaaactgtgaagattttataaataatatagtgttttcaccacaaatcaagaattacaatattaaagttcactgtaaatctaaagttgaaaagataatagcgcatatctgtgggagagacatcgatttacaattaactgttaaaccatacaatcagaagatagatttgtcgcagttagatgaatcaaattacataaaggaagaggatctccagtgcgggacatggttatgtaaagtgcaaaaagagggggttgatattatattcaaaggattattttcaggtttagggagatactggaccatattgatttattcaattataggtgtggtaataattgtgatattagtttatatcctgttgcccataggtcggcttttaaaagcattcctaatcagacatgaaatagaatatgccatggagcaaaaaatcaagtagatttagctaaa--aagggtaggcaggcctaagatcaggtataaataaaatccatataaataa
>PP154066/Brazil/2023-12-10
cttcaaggagatgaacttgagtgtaggacttggcgaaatatgtgttaaagatgacatatctattgttaaaagtactactgtttttagtaagaatagaccagctcttgaggcaaccacaaaattttatagatcttttattgtgaaagactggtctgaatgcaatccagtgttagataaatttggaaattttatggttttaagtgttgatgataatggccatataatacctaaaannnnnnnnnnnnnnnnnnnnnnnnnnnnnnnnnnnnnnnnnnnnnnnnnnnnnnnnnnnnnnnnnnnnnnnnnnnnnnnnnnnnnnnnnnnnnnnnnnnnnnnnnnnnnnnnnnnnnnnnnnnnnnnnnnnnnnnnnnnnnnnnnnnnnnnnnnnnnnnnnnnnnnnnnnnnnnnnnnnnnnnnnnnnnnnnnnnnnnnnnnnnnatgttttagacaacataggggttgtataagattctttaaagggacatatatgccatactcaatgattgaagcaatgtgtgttaacatagagctaataattctgacattgtatatctttgctgcaattatatttgcattaatcataacaaagagttatgtggcatacctgctcctgccgttattttatccagtgacatggtcttacggaaaggtttataaaaagattaattcctgcccaaattgtctacttgcatctcatcctttcaccagctgccctaaaatctgtatatgcggttctagatttagttgcacagaagctcttaaggtgcatagaatgggtaaggactgtttaggttataaatctctaagcaaagctagacagatgtgtaaatcgaaaagctggtcctttacagcagctatattaactggattaatattgatggaatttatctcaccaattgcaggagagagaatgtataagcttgaggagttagctgatgagtttataaagctaacagagcaagtaaatattttagaaagagaaatggaagtcttgaagcagtcaataattgttatgtttgcaatc-attttggtattgttgctttttgaaaatatgatattcaaccgacttttcagcactttttatcgttcttgctccatgtgtggtttgatacattatagaccaggactcaagattgatttaaccaaaactaatagatgcggtagttgcatctgtggattcaatgagcagcaatcatctggttttgaatatgaaatatttctgaaggatatgcatatccagaaagagtcatgcaaatttagtccaagagtaaaccactttaggaatattaaagctttattatttgcacttgtaatctgtgctactatatatacagtttatgcagatgaagattgcttgtctaaagacattaaaataacatatcaagagttgcataattgcataggcccaaagataatgggcgacacttgtgtatcaaagaatgaattgtattctgatttatcctcaaaaaatctagtcacagaatatgataaaaaatattttgaacctgatactgtaaatgatcaattcaacaaaatagagtttgcccaagatgcacatagaatgatactattagaaagaatactttacaagacagaatgtgaaatgctaagcttaaaaaagaacagtggaccttataatgttgcctggcgcacatatttaaaaaatcataatatagacctatgcagtaggcacaactataaaatgatatgtcagtgtattaatacacactctatgtgtaaaaatacagatatagattacaacaaagagattgaaacatattataaaagcaatgctgcagcctatagagctgacctgaataccataatagacacattaaaaacg-gcattcagagggcttacaaaggtcctaattgaaaattatatagaaaaagatgactctgatgctcttaaggctttattcagtaatattactgattctgtccaggacaattatcagatgattggaatattgaaatttgccagtaagctattagatattaaccttggtagatccacccgctcagctcatcattctataatgacaaacgaaattcccaaatctaatccttttactgattacagttattccaatgtgaacataaaggagtgcatgtcaccagagagcttgaaatgttttaagaagagagacagtacaccgcacacaaatcacctgctttgcaagatagacagcaaatataaagcatttgactggccagagatagaaacaattcaaaaaggtcaaaaattgtgtcttggtgacagtcattgcaacttggaatttacagccataactgcagataagattatgtcattaactaactgttataaggaatctttcactgcacaaccagcagatatgcagactggaattaaaaaatgctcagctgatgaaattggagaatgtacaacacttgaagacaagacatggccgatcgtattctgtggtggcaaatattactactctgatagcaaagagcatgccaaggacggttctatcaacaactattgtttaaccaacaaatgctctgaacaacgtttcccaatacatgaaaattggtttaaaaaatgtaattgggataagacccacaaagaatttagcactatgagacaaataaactataatgatataacttcttatagaaaagcaatagaatctgagataggaacagatttgatgacacaccattataagcccacaaagaaccttccgcatgttgtgccaaggtatcatagtatagatgtacaaggtacagaatcaacagagggtgttatcaatggtttcatacaaaatacaatacctgctattagtggtctaggtgtcggttatcatctgaatttcaaaggcaatcagttatttgacatagttatttttgtgaaaaaggctgtatataaagcacagtaccagaaagcatacaccacaggtcccagtatatccataaatattgaacacaatgaaagatgcacaggccactgccccgaaaagattcctgcaaaagaaggttggctaacattttctaaagaacatactagttcttggggatgtgaagaatacggctgtcttgctatagatacaggctgtctatatggttcttgtcaagatgtcatacgcccagaattagatgtttataagaagattggcagtgaagcatcactgatagaaatatgcataactttgcctcatgaaacttattgcaatgatatggatatattagaaccgattataggtgataaattaagtgcatcctttcagaatacgcagactaaccaacttccgactcttatagcttataaaaaagggaaaatatacacaggtcaaatcaatgatattggaaatacagcattgcagtgcggctcaatccaagtaattaatgggtcaactatcggaactggcagccccaaattcgattatatatgccatgctatgagaaggaaagatgttattgtaaggaagtgtttcaatgacaattatcagtcatgcactaggttagaaaaacggaatgacttgaccccttatagaaaaggcgatgtcattgaagtatcaaaaacaggatcaaacatgggccaaatgacatttaaaatagaactaggtgatatcaactataaaatattcactaaatcaatagatcttcaaatgtctggcatttgtgctgggtgtattgactgtgctgaaggtatttcatgctctataaatgctgaagtgtcggccgaaacagtctgccattgtaaaacaaactgtgaagattttataaataatatagtgttttcaccacaaatcaagaattacaatattaaagttcactgtaaatctaaagttgaaaagataatagcgcatatctgtgggagagacatcgatttacaattaactgttaaaccatacaatcagaagatagatttgtcgcagttagatgaatcaaattacataaaggaagaggatctccagtgcgggacatggttatgtaaagtgcaaaaagagggggttgatattatattcaaaggattattttcaggtttagggagatactggaccatattgatttattcaattataggtgtggtaataattgtgatattagtttatatcctgttgcccataggtcggcttttaaaagcattcctaatcagacatgaaatagaatatgccatggagcaaaaaatcaagtagatttagctaaa--aagggtaggcaggcctaagatcaggtataaataaaatccatataaataa
>PP154072/Brazil/2023-12-08
cttcaaggagatgaacttgagtgtaggacttggcgaaatatgtgttaaagatgacatatctattgttaaaagtactactgtttttagtaagaatagaccagctcttgaggcaaccacaaaattttatagatcttttattgtgaaagactggtctgaatgcaatccagtgttagataaatttggaaattttatggttttaagtgttgatgataatggccatataatacctaaaatnnnnnnnnnnnnnnnnnnnnnnnnnnnnnnnnnnnnnnnnnnnnnnnnnnnnnnnnnnnnnnnnnnnnnnnnnnnnnnnnnnnnnnnnnnnnnnnnnnnnnnnnnnnnnnnnnnnnnnnnnnnnnnnnnnnnnnnnnnnnnnnnnnnnnnnnnnnnnnnnnnnnnnnnnnnnnnnnnnnnnnnnnnnnnnnnnnnnnnnnatgcatgttttagacaacataggggttgtataagattctttaaagggacatatatgccatactcaatgattgaagcaatgtgtgttaacatagagctaataattctgacattgtatatctttgctgcaattatatttgcattaatcataacaaagagttatgtggcatacctgctcctgccgttattttatccagtgacatggtcttacggaaaggtttataaaaagattaattcctgcccaaattgtctacttgcatctcatcctttcaccagctgccctaaaatctgtatatgcggttctagatttagttgcacagaagctcttaaggtgcatagaatgggtaaggactgtttaggttataaatctctaagcaaagctagacagatgtgtaaatcgaaaagctggtcctttacagcagctatattaactggattaatattgatggaatttatctcaccaattgcaggagagagaatgtataagcttgaggagttagctgatgagtttataaagctaacagagcaagtaaatattttagaaagagaaatggaagtcttgaagcagtcaataattgttatgtttgcaatc-attttggtattgttgctttttgaaaatatgatattcaaccgacttttcagcactttttatcgttcttgctccatgtgtggtttgatacattatagaccaggactcaagattgatttaaccaaaactaatagatgcggtagttgcatctgtggattcaatgagcagcaatcatctggttttgaatatgaaatatttctgaaggatatgcatatccagaaagagtcatgcaaatttagtccaagagtaaaccactttaggaatattaaagctttattatttgcacttgtaatctgtgctactatatatacagtttatgcagatgaagattgcttgtctaaagacattaaaataacatatcaagagttgcataattgcataggcccaaagataatgggcgacacttgtgtatcaaagaatgaattgtattctgatttatcctcaaaaaatctagtcacagaatatgataaaaaatattttgaacctgatactgtaaatgatcaattcaacaaaatagagtttgcccaagatgcacatagaatgatactattagaaagaatactttacaagacagaatgtgaaatgctaagcttaaaaaagaacagtggaccttataatgttgcctggcgcacatatttaaaaaatcataatatagacctatgcagtaggcacaactataaaatgatatgtcagtgtattaatacacactctatgtgtaaaaatacagatatagattacaacaaagagattgaaacatattataaaagcaatgctgcagcctatagagctgacctgaataccataatagacacattaaaaacg-gcattcagagggcttacaaaggtcctaattgaaaattatatagaaaaagatgactctgatgctcttaaggctttattcagtaatattactgattctgtccaggacaattatcagatgattggaatattgaaatttgccagtaagctattagatattaaccttggtagatccacccgctcagctcatcattctataatgacaaacgaaattcccaaatctaatccttttactgattacagttattccaatgtgaacataaaggagtgcatgtcaccagagagcttgaaatgttttaagaagagagacagtacaccgcacacaaatcacctgctttgcaagatagacagcaaatataaagcatttgactggccagagatagaaacaattcaaaaaggtcaaaaattgtgtcttggtgacagtcattgcaacttggaatttacagccataactgcagataagattatgtcattaactaactgttataaggaatctttcactgcacaaccagcagatatgcagactggaattaaaaaatgctcagctgatgaaattggagaatgtacaacacttgaagacaagacatggccgatcgtattctgtggtggcaaatattactactctgatagcaaagagcatgccaaggacggttctatcaacaactattgtttaaccaacaaatgctctgaacaacgtttcccaatacatgaaaattggtttaaaaaatgtaattgggataagacccacaaagaatttagcactatgagacaaataaactataatgatataacttcttatagaaaagcaatagaatctgagataggaacagatttgatgacacaccattataagcccacaaagaaccttccgcatgttgtgccaaggtatcatagtatagatgtacaaggtacagaatcaacagagggtgttatcaatggtttcatacaaaatacaatacctgctattagtggtctaggtgtcggttatcatctgaatttcaaaggcaatcagttatttgacatagttatttttgtgaaaaaggctgtatataaagcacagtaccagaaagcatacaccacaggtcccagtatatccataaatattgaacacaatgaaagatgcacaggccactgccccgaaaagattcctgcaaaagaaggttggctaacattttctaaagaacatactagttcttggggatgtgaagaatacggctgtcttgctatagatacaggctgtctatatggttcttgtcaagatgtcatacgcccagaattagatgtttataagaagattggcagtgaagcatcactgatagaaatatgcataactttgcctcatgaaacttattgcaatgatatggatatattagaaccgattataggtgataaattaagtgcatcctttcagaatacgcagactaaccaacttccgactcttatagcttataaaaaagggaaaatatacacaggtcaaatcaatgatattggaaatacagcattgcagtgcggctcaatccaagtaattaatgggtcaactatcggaactggcagccccaaattcgattatatatgccatgctatgagaaggaaagatgttattgtaaggaagtgtttcaatgacaattatcagtcatgcactaggttagaaaaacggaatgacttgaccccttatagaaaaggcgatgtcattgaagtatcaaaaacaggatcaaacatgggccaaatgacatttaaaatagaactaggtgatatcaactataaaatattcactaaatcaatagatcttcaaatgtctggcatttgtgctgggtgtattgactgtgctgaaggtatttcatgctctataaatgctgaagtgtcggccgaaacagtctgccattgtaaaacaaactgtgaagattttataaataatatagtgttttcaccacaaatcaagaattacaatattaaagttcactgtaaatctaaagttgaaaagataatagcgcatatctgtgggagagacatcgatttacaattaactgttaaaccatacaatcagaagatagatttgtcgcagttagatgaatcaaattacataaaggaagaggatctccagtgcgggacatggttatgtaaagtgcaaaaagagggggttgatattatattcaaaggattattttcaggtttagggagatactggaccatattgatttattcaattataggtgtggtaataattgtgatattagtttatatcctgttgcccataggtcggcttttaaaagcattcctaatcagacatgaaatagaatatgccatggagcaaaaaatcaagtagatttagctaaa--aagggtaggcaggcctaagatcaggtataaataaaatccatataaataa
>PP154069/Brazil/2023-12-09
cttcaaggagatgaacttgagtgtaggacttggcgaaatatgtgttaaagatgacatatctattgttaaaagtactactgtttttagtaagaatagaccagctcttgaggcaaccacaaaattttatagatcttttattgtgaaagactggtctgaatgcaatccagtgttagataaatttggaaattttatggttttaagtgttgatgataatggccatataatacctnnnnnnnnnnnnnnnnnnnnnnnnnnnnnnnnnnnnnnnnnnnnnnnnnnnnnnnnnnnnnnnnnnnnnnnnnnnnnnnnnnnnnnnnnnnnnnnnnnnnnnnnnnnnnnnnnnnnnnnnnnnnnnnnnnnnnnnnnnnnnnnnnnnnnnnnnnnnnnnnnnnnnnnnnnnnnnnnnnnnnnnnnnnnnnnnnnnnnnnnnnnnnnnnnatgttttagacaacataggggttgtataagattctttaaagggacatatatgccatactcaatgattgaagcaatgtgtgttaacatagagctaataattctgacattgtatatctttgctgcaattatatttgcattaatcataacaaagagttatgtggcatacctgctcctgccgttattttatccagtgacatggtcttacggaaaggtttataaaaagattaattcctgcccaaattgtctacttgcatctcatcctttcaccagctgccctaaaatctgtatatgcggttctagatttagttgcacagaagctcttaaggtgcatagaatgggtaaggactgtttaggttataaatctctaagcaaagctagacagatgtgtaaatcgaaaagctggtcctttacagcagctatattaactggattaatattgatggaatttatctcaccaattgcaggagagagaatgtataagcttgaggagttagctgatgagtttataaagctaacagagcaagtaaatattttagaaagagaaatggaagtcttgaagcagtcaataattgttatgtttgcaatc-attttggtattgttgctttttgaaaatatgatattcaaccgacttttcagcactttttatcgttcttgctccatgtgtggtttgatacattatagaccaggactcaagattgatttaaccaaaactaatagatgcggtagttgcatctgtggattcaatgagcagcaatcatctggttttgaatatgaaatatttctgaaggatatgcatatccagaaagagtcatgcaaatttagtccaagagtaaaccactttaggaatattaaagctttattatttgcacttgtaatctgtgctactatatatacagtttatgcagatgaagattgcttgtctaaagacattaaaataacatatcaagagttgcataattgcataggcccaaagataatgggcgacacttgtgtatcaaagaatgaattgtattctgatttatcctcaaaaaatctagtcacagaatatgataaaaaatattttgaacctgatactgtaaatgatcaattcaacaaaatagagtttgcccaagatgcacatagaatgatactattagaaagaatactttacaagacagaatgtgaaatgctaagcttaaaaaagaacagtggaccttataatgttgcctggcgcacatatttaaaaaatcataatatagacctatgcagtaggcacaactataaaatgatatgtcagtgtattaatacacactctatgtgtaaaaatacagatatagattacaacaaagagattgaaacatattataaaagcaatgctgcagcctatagagctgacctgaataccataatagacacattaaaaacg-gcattcagagggcttacaaaggtcctaattgaaaattatatagaaaaagatgactctgatgctcttaaggctttattcagtaatattactgattctgtccaggacaattatcagatgattggaatattgaaatttgccagtaagctattagatattaaccttggtagatccacccgctcagctcatcattctataatgacaaacgaaattcccaaatctaatccttttactgattacagttattccaatgtgaacataaaggagtgcatgtcaccagagagcttgaaatgttttaagaagagagacagtacaccgcacacaaatcacctgctttgcaagatagacagcaaatataaagcatttgactggccagagatagaaacaattcaaaaaggtcaaaaattgtgtcttggtgacagtcattgcaacttggaatttacagccataactgcagataagattatgtcattaactaactgttataaggaatctttcactgcacaaccagcagatatgcagactggaattaaaaaatgctcagctgatgaaattggagaatgtacaacacttgaagacaagacatggccgatcgtattctgtggtggcaaatattactactctgatagcaaagagcatgccaaggacggttctatcaacaactattgtttaaccaacaaatgctctgaacaacgtttcccaatacatgaaaattggtttaaaaaatgtaattgggataagacccacaaagaatttagcactatgagacaaataaactataatgatataacttcttatagaaaagcaatagaatctgagataggaacagatttgatgacacaccattataagcccacaaagaaccttccgcatgttgtgccaaggtatcatagtatagatgtacaaggtacagaatcaacagagggtgttatcaatggtttcatacaaaatacaatacctgctattagtggtctaggtgtcggttatcatctgaatttcaaaggcaatcagttatttgacatagttatttttgtgaaaaaggctgtatataaagcacagtaccagaaagcatacaccacaggtcccagtatatccataaatattgaacacaatgaaagatgcacaggccactgccccgaaaagattcctgcaaaagaaggttggctaacattttctaaagaacatactagttcttggggatgtgaagaatacggctgtcttgctatagatacaggctgtctatatggttcttgtcaagatgtcatacgcccagaattagatgtttataagaagattggcagtgaagcatcactgatagaaatatgcataactttgcctcatgaaacttattgcaatgatatggatatattagaaccgattataggtgataaattaagtgcatcctttcagaatacgcagactaaccaacttccgactcttatagcttataaaaaagggaaaatatacacaggtcaaatcaatgatattggaaatacagcattgcagtgcggctcaatccaagtaattaatgggtcaactatcggaactggcagccccaaattcgattatatatgccatgctatgagaaggaaagatgttattgtaaggaagtgtttcaatgacaattatcagtcatgcactaggttagaaaaacggaatgacttgaccccttatagaaaaggcgatgtcattgaagtatcaaaaacaggatcaaacatgggccaaatgacatttaaaatagaactaggtgatatcaactataaaatattcactaaatcaatagatcttcaaatgtctggcatttgtgctgggtgtattgactgtgctgaaggtatttcatgctctataaatgctgaagtgtcggccgaaacagtctgccattgtaaaacaaactgtgaagattttataaataatatagtgttttcaccacaaatcaagaattacaatattaaagttcactgtaaatctaaagttgaaaagataatagcgcatatctgtgggagagacatcgatttacaattaactgttaaaccatacaatcagaagatagatttgtcgcagttagatgaatcaaattacataaaggaagaggatctccagtgcgggacatggttatgtaaagtgcaaaaagagggggttgatattatattcaaaggattattttcaggtttagggagatactggaccatattgatttattcaattataggtgtggtaataattgtgatattagtttatatcctgttgcccataggtcggcttttaaaagcattcctaatcagacatgaaatagaatatgccatggagcaaaaaatcaagtagatttagctaaa--aagggtaggcaggcctaagatcaggtataaataaaatccatataaataa
>PP154084/Brazil/2023-12-09
cttcaaggagatgaacttgagtgtaggacttggcgaaatatgtgttaaagatgacatatctattgttaaaagtactactgtttttagtaagaatagaccagctcttgaggcaaccacaaaattttatagatcttttattgtgaaagactggtctgaatgcaatccagtgttagataaatttggaaattttatggttttaagtgttgatgataatggccatataatacctnnnnnnnnnnnnnnnnnnnnnnnnnnnnnnnnnnnnnnnnnnnnnnnnnnnnnnnnnnnnnnnnnnnnnnnnnnnnnnnnnnnnnnnnnnnnnnnnnnnnnnnnnnnnnnnnnnnnnnnnnnnnnnnnnnnnnnnnnnnnnnnnnnnnnnnnnnnnnnnnnnnnnnnnnnnnnnnnnnnnnnnnnnnnnnnnnnnnnnnnnnnnnnngcatgttttagacaacataggggttgtataagattctttaaagggacatatatgccatactcaatgattgaagcaatgtgtgttaacatagagctaataattctgacattgtatatctttgctgcaattatatttgcattaatcataacaaagagttatgtggcatacctgctcctgccgttattttatccagtgacatggtcttacggaaaggtttataaaaagattaattcctgcccaaattgtctacttgcatctcatcctttcaccagctgccctaaaatctgtatatgcggttctagatttagttgcacagaagctcttaaggtgcatagaatgggtaaggactgtttaggttataaatctctaagcaaagctagacagatgtgtaaatcgaaaagctggtcctttacagcagctatattaactggattaatattgatggaatttatctcaccaattgcaggagagagaatgtataagcttgaggagttagctgatgagtttataaagctaacagagcaagtaaatattttagaaagagaaatggaagtcttgaagcagtcaataattgttatgtttgcaatc-attttggtattgttgctttttgaaaatatgatattcaaccgacttttcagcactttttatcgttcttgctccatgtgtggtttgatacattatagaccaggactcaagattgatttaaccaaaactaatagatgcggtagttgcatctgtggattcaatgagcagcaatcatctggttttgaatatgaaatatttctgaaggatatgcatatccagaaagagtcatgcaaatttagtccaagagtaaaccactttaggaatattaaagctttattatttgcacttgtaatctgtgctactatatatacagtttatgcagatgaagattgcttgtctaaagacattaaaataacatatcaagagttgcataattgcataggcccaaagataatgggcgacacttgtgtatcaaagaatgaattgtattctgatttatcctcaaaaaatctagtcacagaatatgataaaaaatattttgaacctgatactgtaaatgatcaattcaacaaaatagagtttgcccaagatgcacatagaatgatactattagaaagaatactttacaagacagaatgtgaaatgctaagcttaaaaaagaacagtggaccttataatgttgcctggcgcacatatttaaaaaatcataatatagacctatgcagtaggcacaactataaaatgatatgtcagtgtattaatacacactctatgtgtaaaaatacagatatagattacaacaaagagattgaaacatattataaaagcaatgctgcagcctatagagctgacctgaataccataatagacacattaaaaacg-gcattcagagggcttacaaaggtcctaattgaaaattatatagaaaaagatgactctgatgctcttaaggctttattcagtaatattactgattctgtccaggacaattatcagatgattggaatattgaaatttgccagtaagctattagatattaaccttggtagatccacccgctcagctcatcattctataatgacaaacgaaattcccaaatctaatccttttactgattacagttattccaatgtgaacataaaggagtgcatgtcaccagagagcttgaaatgttttaagaagagagacagtacaccgcacacaaatcacctgctttgcaagatagacagcaaatataaagcatttgactggccagagatagaaacaattcaaaaaggtcaaaaattgtgtcttggtgacagtcattgcaacttggaatttacagccataactgcagataagattatgtcattaactaactgttataaggaatctttcactgcacaaccagcagatatgcagactggaattaaaaaatgctcagctgatgaaattggagaatgtacaacacttgaagacaagacatggccgatcgtattctgtggtggcaaatattactactctgatagcaaagagcatgccaaggacggttctatcaacaactattgtttaaccaacaaatgctctgaacaacgtttcccaatacatgaaaattggtttaaaaaatgtaattgggataagacccacaaagaatttagcactatgagacaaataaactataatgatataacttcttatagaaaagcaatagaatctgagataggaacagatttgatgacacaccattataagcccacaaagaaccttccgcatgttgtgccaaggtatcatagtatagatgtacaaggtacagaatcaacagagggtgttatcaatggtttcatacaaaatacaatacctgctattagtggtctaggtgtcggttatcatctgaatttcaaaggcaatcagttatttgacatagttatttttgtgaaaaaggctgtatataaagcacagtaccagaaagcatacaccacaggtcccagtatatccataaatattgaacacaatgaaagatgcacaggccactgccccgaaaagattcctgcaaaagaaggttggctaacattttctaaagaacatactagttcttggggatgtgaagaatacggctgtcttgctatagatacaggctgtctatatggttcttgtcaagatgtcatacgcccagaattagatgtttataagaagattggcagtgaagcatcactgatagaaatatgcataactttgcctcatgaaacttattgcaatgatatggatatattagaaccgattataggtgataaattaagtgcatcctttcagaatacgcagactaaccaacttccgactcttatagcttataaaaaagggaaaatatacacaggtcaaatcaatgatattggaaatacagcattgcagtgcggctcaatccaagtaattaatgggtcaactatcggaactggcagccccaaattcgattatatatgccatgctatgagaaggaaagatgttattgtaaggaagtgtttcaatgacaattatcagtcatgcactaggttagaaaaacggaatgacttgaccccttatagaaaaggcgatgtcattgaagtatcaaaaacaggatcaaacatgggccaaatgacatttaaaatagaactaggtgatatcaactataaaatattcactaaatcaatagatcttcaaatgtctggcatttgtgctgggtgtattgactgtgctgaaggtatttcatgctctataaatgctgaagtgtcggccgaaacagtctgccattgtaaaacaaactgtgaagattttataaataatatagtgttttcaccacaaatcaagaattacaatattaaagttcactgtaaatctaaagttgaaaagataatagcgcatatctgtgggagagacatcgatttacaattaactgttaaaccatacaatcagaagatagatttgtcgcagttagatgaatcaaattacataaaggaagaggatctccagtgcgggacatggttatgtaaagtgcaaaaagagggggttgatattatattcaaaggattattttcaggtttagggagatactggaccatattgatttattcaattataggtgtggtaataattgtgatattagtttatatcctgttgcccataggtcggcttttaaaagcattcctaatcagacatgaaatagaatatgccatggagcaaaaaatcaagtagatttagctaaa--aagggtaggcaggcctaagatcaggtataaataaaatccatataaataa
>PP154060/Brazil/2023-12-11
cttcaaggagatgaacttgagtgtaggacttggcgaaatatgtgttaaagatgacatatctattgttaaaagtactactgtttttagtaagaatagaccagctcttgaggcaaccacaaaattttatagatcttttattgtgaaagactggtctgaatgcaatccagtgttagataaatttggaaattttatggttttaagtgttgatgataatggccatataataccnnnnnnnnnnnnnnnnnnnnnnnnnnnnnnnnnnnnnnnnnnnnnnnnnnnnnnnnnnnnnnnnnnnnnnnnnnnnnnnnnnnnnnnnnnnnnnnnnnnnnnnnnnnnnnnnnnnnnnnnnnnnnnnnnnnnnnnnnnnnnnnnnnnnnnnnnnnnnnnnnnnnnnnnnnnnnnnnnnnnnnnnnnnnnnnnnnnnnnnnnnnnnnnnnnatgttttagacaacataggggttgtataagattctttaaagggacatatatgccatactcaatgattgaagcaatgtgtgttaacatagagctaataattctgacattgtatatctttgctgcaattatatttgcattaatcataacaaagagttatgtggcatacctgctcctgccgttattttatccagtgacatggtcttacggaaaggtttataaaaagattaattcctgcccaaattgtctacttgcatctcatcctttcaccagctgccctaaaatctgtatatgcggttctagatttagttgcacagaagctcttaaggtgcatagaatgggtaaggactgtttaggttataaatctctaagcaaagctagacagatgtgtaaatcgaaaagctggtcctttacagcagctatattaactggattaatattgatggaatttatctcaccaattgcaggagagagaatgtataagcttgaggagttagctgatgagtttataaagctaacagagcaagtaaatattttagaaagagaaatggaagtcttgaagcagtcaataattgttatgtttgcaatc-attttggtattgttgctttttgaaaatatgatattcaaccgacttttcagcactttttatcgttcttgctccatgtgtggtttgatacattatagaccaggactcaagattgatttaaccaaaactaatagatgcggtagttgcatctgtggattcaatgagcagcaatcatctggttttgaatatgaaatatttctgaaggatatgcatatccagaaagagtcatgcaaatttagtccaagagtaaaccactttaggaatattaaagctttattatttgcacttgtaatctgtgctactatatatacagtttatgcagatgaagattgcttgtctaaagacattaaaataacatatcaagagttgcataattgcataggcccaaagataatgggcgacacttgtgtatcaaagaatgaattgtattctgatttatcctcaaaaaatctagtcacagaatatgataaaaaatattttgaacctgatactgtaaatgatcaattcaacaaaatagagtttgcccaagatgcacatagaatgatactattagaaagaatactttacaagacagaatgtgaaatgctaagcttaaaaaagaacagtggaccttataatgttgcctggcgcacatatttaaaaaatcataatatagacctatgcagtaggcacaactataaaatgatatgtcagtgtattaatacacactctatgtgtaaaaatacagatatagattacaacaaagagattgaaacatattataaaagcaatgctgcagcctatagagctgacctgaataccataatagacacattaaaaacg-gcattcagagggcttacaaaggtcctaattgaaaattatatagaaaaagatgactctgatgctcttaaggctttattcagtaatattactgattctgtccaggacaattatcagatgattggaatattgaaatttgccagtaagctattagatattaaccttggtagatccacccgctcagctcatcattctataatgacaaacgaaattcccaaatctaatccttttactgattacagttattccaatgtgaacataaaggagtgcatgtcaccagagagcttgaaatgttttaagaagagagacagtacaccgcacacaaatcacctgctttgcaagatagacagcaaatataaagcatttgactggccagagatagaaacaattcaaaaaggtcaaaaattgtgtcttggtgacagtcattgcaacttggaatttacagccataactgcagataagattatgtcattaactaactgttataaggaatctttcactgcacaaccagcagatatgcagactggaattaaaaaatgctcagctgatgaaattggagaatgtacaacacttgaagacaagacatggccgatcgtattctgtggtggcaaatattactactctgatagcaaagagcatgccaaggacggttctatcaacaactattgtttaaccaacaaatgctctgaacaacgtttcccaatacatgaaaattggtttaaaaaatgtaattgggataagacccacaaagaatttagcactatgagacaaataaactataatgatataacttcttatagaaaagcaatagaatctgagataggaacagatttgatgacacaccattataagcccacaaggaaccttccgcatgttgtgccaaggtatcatagtatagatgtacaaggtacagaatcaacagagggtgttatcaatggtttcatacaaaatacaatacctgctattagtggtctaggtgtcggttatcatctgaatttcaaaggcaatcagttatttgacatagttatttttgtgaaaaaggctgtatataaagcacagtaccagaaagcatacaccacaggtcccagtatatccataaatattgaacacaatgaaagatgcacaggccactgccccgaaaagattcctgcaaaagaaggttggctaacattttctaaagaacatactagttcttggggatgtgaagaatacggctgtcttgctatagatacaggctgtctatatggttcttgtcaagatgtcatacgcccagaattagatgtttataagaagattggcagtgaagcatcactgatagaaatatgcataactttgcctcatgaaacttattgcaatgatatggatatattagaaccgattataggtgataaattaagtgcatcctttcagaatacgcagactaaccaacttccgactcttatagcttataaaaaagggaaaatatacacaggtcaaatcaatgatattggaaatacagcattgcagtgcggctcaatccaagtaattaatgggtcaactatcggaactggcagccccaaattcgattatatatgccatgctatgagaaggaaagatgttattgtaaggaagtgtttcaatgacaattatcagtcatgcactaggttagaaaaacggaatgacttgaccccttatagaaaaggcgatgtcattgaagtatcaaaaacaggatcaaacatgggccaaatgacatttaaaatagaactaggtgatatcaactataaaatattcactaaatcaatagatcttcaaatgtctggcatttgtgctgggtgtattgactgtgctgaaggtatttcatgctctataaatgctgaagtgtcggccgaaacagtctgccattgtaaaacaaactgtgaagattttataaataatatagtgttttcaccacaaatcaagaattacaatattaaagttcactgtaaatctaaagttgaaaagataatagcgcatatctgtgggagagatatcgatttacaattaactgttaaaccatacaatcagaagatagatttgtcgcagttagatgaatcaaattacataaaggaagaggatctccagtgcgggacatggttatgtaaagtgcaaaaagagggggttgatattatattcaaaggattattttcaggtttagggagatactggaccatattgatttattcaattataggtgtggtaataattgtgatattagtttatatcctgttgcccataggtcggcttttaaaagcattcctaatcagacatgaaatagaatatgccatggagcaaaaaatcaagtagatttagctaaa--aagggtaggcaggcctaagatcaggtataaataaaatccatataaataa
>PP154114/Brazil/2023-12-02
cttcaaggagatgaacttgagtgtaggacttggcgaaatatgtgttaaagatgacatatctattgttaaaagtactactgtttttagtaagaatagaccagctcttgaggcaaccacaaaattttatagatcttttattgtgaaagactggtctgaatgcaatccagtgttagataaatttggaaattttatggttttaagtgttgatgataatggccatataatacctaaaannnnnnnnnnnnnnnnnnnnnnnnnnnnnnnnnnnnnnnnnnnnnnnnnnnnnnnnnnnnnnnnnnnnnnnnnnnnnnnnnnnnnnnnnnnnnnnnnnnnnnnnnnnnnnnnnnnnnnnnnnnnnnnnnnnnnnnnnnnnnnnnnnnnnnnnnnnnnnnnnnnnnnnnnnnnnnnnnnnnnnnnnnnnnnnnnnnnnnnnnnnnnatgttttagacaacataggggttgtataagattctttaaagggacatatatgccatactcaatgattgaagcaatgtgtgttaacatagagctaataattctgacattgtatatctttgctgcaattatatttgcattaatcataacaaagagttatgtggcatacctgctcctgccgttattttatccagtgacatggtcttacggaaaggtttataaaaagattaattcctgcccaaattgtctacttgcatctcatcctttcaccagctgccctaaaatctgtatatgcggttctagatttagttgcacagaagctcttaaggtgcatagaatgggtaaggactgtttaggttataaatctctaagcaaagctagacagatgtgtaaatcgaaaagctggtcctttacagcagctatattaactggattaatattgatggaatttatctcaccaattgcaggagagagaatgtataagcttgaggagttagctgatgagtttataaagctaacagagcaagtaaatattttagaaagagaaatggaagtcttgaagcagtcaataattgttatgtttgcaatc-attttggtattgttgctttttgaaaatatgatattcaaccgacttttcagcactttttatcgttcttgctccatgtgtggtttgatacattatagaccaggactcaagattgatttaaccaaaactaatagatgcggtagttgcatctgtggattcaatgagcagcaatcatctggttttgaatatgaaatatttctgaaggatatgcatatccagaaagagtcatgcaaatttagtccaagagtaaaccactttaggaatattaaagctttattatttgcacttgtaatctgtgctactatatatacagtttatgcagatgaagattgcttgtctaaggacattaaaataacatatcaagagttgcataattgcataggcccaaagataatgggcgacacttgtgtatcaaagaatgaattgtattctgatttatcctcaaaaaatctagtcacagaatatgataaaaaatattttgaacctgatactgtaaatgatcaattcaacaaaatagagtttgcccaagatgcacatagaatgatactattagaaagaatactttacaagacagaatgtgaaatgctaagcttaaaaaagaacagtggaccttataatgttgcctggcgcacatatttaaaaaatcataatatagacctatgcagtaggcacaactataaaatgatatgtcagtgtattaatacacactctatgtgtaaaaatacagatatagattacaacaaagagattgaaacatattataaaagcaatgctgcagcctatagagctgacctgaataccataatagacacattaaaaacg-gcattcagagggcttacaaaggtcctaattgaaaattatatagaaaaagatgactctgatgctcttaaggctttattcagtaatattactgattctgtccaggacaattatcagatgattggaatattgaaatttgccagtaagctattagatattaaccttggtagatccacccgctcagctcatcattctataatgacaaacgaaattcccaaatctaatccttttactgattacagttattccaatgtgaacataaaggagtgcatgtcaccagagagcttgaaatgttttaagaagagagacagtacaccgcacacaaatcacctgctttgcaagatagacagcaaatataaagcatttgactggccagagatagaaacaattcaaaaaggtcaaaaattgtgtcttggtgacagtcattgcaacttggaatttacagccataactgcagataagattatgtcattaactaactgttataaggaatctttcactgcgcaaccagcagatatgcagactggaattaaaaaatgctcagctgatgaaattggagaatgtacaacacttgaagacaagacatggccgatcgtattctgtggtggcaaatattactactctgatagcaaagagcatgccaaggacggttctatcaacaactattgtttaaccaacaaatgctctgaacaacgtttcccaatacatgaaaattggtttaaaaaatgtaattgggataagacccacaaagaatttagcactatgagacaaataaactataatgatataacttcttatagaaaagcaatagaatctgagataggaacagatttgatgacacaccattataagcccacaaagaaccttccgcatgttgtgccaaggtatcatagtatagatgtacaaggtacagaatcaacagagggtgttatcaatggtttcatacaaaatacaatacctgctattagtggtctaggtgtcggttatcatctgaatttcaaaggcaatcagttatttgacatagttatttttgtgaaaaaggctgtatataaagcacagtaccagaaagcatacaccacaggtcccagtatatccataaatattgaacacaatgaaagatgcacaggccactgccccgaaaagattcctgcaaaagaaggttggctaacattttctaaagaacatactagttcttggggatgtgaagaatacggctgtcttgctatagatacaggctgtctatatggttcttgtcaagatgtcatacgcccagaattagatgtttataagaagattggcagtgaagcatcactgatagaaatatgcataactttgcctcatgaaacttattgcaatgatatggatatattagaaccgattataggtgataaattaagtgcatcctttcagaatacgcagactaaccaacttccgactcttatagcttataaaaaagggaaaatatacacaggtcaaatcaatgatattggaaatacagcattgcagtgcggctcaatccaagtaattaatgggtcaactatcggaactggcagccccaaattcgattatatatgccatgctatgagaaggaaagatgttattgtaaggaagtgtttcaatgacaattatcagtcatgcactaggttagaaaaacggaatgacttgaccccttatagaaaaggcgatgtcattgaagtatcaaaaacaggatcaaacatgggccaaatgacatttaaaatagaactaggtgatatcaactataaaatattcactaaatcaatagatcttcaaatgtctggcatttgtgctgggtgtattgactgtgctgaaggtatttcatgctctataaatgctgaagtgtcggccgaaacagtctgccattgtaaaacaaactgtgaagattttataaataatatagtgttttcaccacaaatcaagaattacaatattaaagttcactgtaaatctaaagttgaaaagataatagcgcatatctgtgggagagacatcgatttacaattaactgttaaaccatacaatcagaagatagatttgtcgcagttagatgaatcaaattacataaaggaagaggatctccagtgcgggacatggttatgtaaagtgcaaaaagagggggttgatattatattcaaaggattattttcaggtttagggagatactggaccatattgatttattcaattataggtgtggtaataattgtgatattagtttatatcctgttgcccataggtcggcttttaaaagcattcctaatcagacatgaaatagaatatgccatggagcaaaaaatcaagtagatttagctaaa--aagggtaggcaggcctaagatcaggtataaataaaatccatataaataa
>PP154042/Brazil/2023-12-11
cttcaaggagatgaacttgagtgtaggacttggcgaaatatgtgttaaagatgacatatctattgttaaaagtactactgtttttagtaagaatagaccagctcttgaggcaaccacaaaattttatagatcttttattgtgaaagactggtctgaatgcaatccagtgttagataaatttggaaattttatggttttaagtgttgatgataatggccatataatacctaaaannnnnnnnnnnnnnnnnnnnnnnnnnnnnnnnnnnnnnnnnnnnnnnnnnnnnnnnnnnnnnnnnnnnnnnnnnnnnnnnnnnnnnnnnnnnnnnnnnnnnnnnnnnnnnnnnnnnnnnnnnnnnnnnnnnnnnnnnnnnnnnnnnnnnnnnnnnnnnnnnnnnnnnnnnnnnnnnnnnnnnnnnnnnnnnnnnnnnnnnnnnnnatgttttagacaacataggggttgtataagattctttaaagggacatatatgccatactcaatgattgaagcaatgtgtgttaacatagagctaataattctgacattgtatatctttgctgcaattatatttgcattaatcataacaaagagttatgtggcatacctgctcctgccgttattttatccagtgacatggtcttacggaaaggtttataaaaagattaattcctgcccaaattgtctacttgcatctcatcctttcaccagctgccctaaaatctgtatatgcggttctagatttagttgcacagaagctcttaaggtgcatagaatgggtaaggactgtttaggttataaatctctaagcaaagctagacagatgtgtaaatcgaaaagctggtcctttacagcagctatattaactggattaatattgatggaatttatctcaccaattgcaggagagagaatgtataagcttgaggagttagctgatgagtttataaagctaacagagcaagtaaatattttagaaagagaaatggaagtcttgaagcagtcaataattgttatgtttgcaatc-attttggtattgttgctttttgaaaatatgatattcaaccgacttttcagcactttttatcgttcttgctccatgtgtggtttgatacattatagaccaggactcaagattgatttaaccaaaactaatagatgcggtagttgcatctgtggattcaatgagcagcaatcatctggttttgaatatgaaatatttctgaaggatatgcatatccagaaagagtcatgcaaatttagtccaagagtaaaccactttaggaatattaaagctttattatttgcacttgtaatctgtgctactatatatacagtttatgcagatgaagactgcttgtctaaagacattaaaataacatatcaagagttgcataattgcataggcccaaagataatgggcgacacttgtgtatcaaagaatgaattgtattctgatttatcctcaaaaaatctagtcacagaatatgataaaaaatattttgaacctgatactgtaaatgatcaattcaacaaaatagagtttgcccaagatgcacatagaatgatactattagaaagaatactttacaagacagaatgtgaaatgctaagcttaaaaaagaacagtggaccttataatgttgcctggcgcacatatttaaaaaatcataatatagacctatgcagtaggcacaactataaaatgatatgtcagtgtattaatacacactctatgtgtaaaaatacagatatagattacaacaaagagattgaaacatattataaaagcaatgctgcagcctatagagctgacctgaataccataatagacacattaaaaacg-gcattcagagggcttacaaaggtcctaattgaaaattatatagaaaaagatgactctgatgctcttaaggctttattcagtaatattactgattctgtccaggacaattatcagatgattggaatattgaaatttgccagtaagctattagatattaaccttggtagatccacccgctcagctcatcattctataatgacaaacgaaattcccaaatctaatccttttactgattacagttattccaatgtgaacataaaggagtgcatgtcaccagagagcttgaaatgttttaagaagagagacagtacaccgcacacaaatcacctgctttgcaagatagacagcaaatataaagcatttgactggccagagatagaaacaattcaaaaaggtcaaaaattgtgtcttggtgacagtcattgcaacttggaatttacagccataactgcagataagattatgtcattaactaactgttataaggaatctttcactgcgcaaccagcagatatgcagactggaattaaaaaatgctcagctgatgaaattggagaatgtacaacacttgaagacaagacatggccgatcgtattctgtggtggcaaatattactactctgatagcaaagagcatgccaaggacggttctatcaacaactattgtttaaccaacaaatgctctgaacaacgttttccaatacatgaaaattggtttaaaaaatgtaattgggataagacccacaaagaatttagcactatgagacaaataaactataatgatataacttcttatagaaaagcaatagaatctgagataggaacagatttgatgacacaccattataagcccacaaagaaccttccgcatgttgtgccaaggtatcatagtatagatgtacaaggtacagaatcaacagagggtgttatcaatggtttcatacaaaatacaatacctgctattagtggtctaggtgtcggttatcatctgaatttcaaaggcaatcagttatttgacatagttatttttgtgaaaaaggctgtatataaagcacagtaccagaaagcatacaccacaggtcccagtatatccataaatattgaacacaatgaaagatgcacaggccactgccccgaaaagattcctgcaaaagaaggttggctaacattttctaaagaacatactagttcttggggatgtgaagaatacggctgtcttgctatagatacaggctgtctatatggttcttgtcaagatgtcatacgcccagaattagatgtttataagaagattggcagtgaagcatcactgatagaaatatgcataactttgcctcatgaaacttattgcaatgatatggatatattagaaccgattataggtgataaattaagtgcatcctttcagaatacgcagactaaccaacttccgactcttatagcttataaaaaagggaaaatatacacaggtcaaatcaatgatattggaaatacagcattgcagtgcggctcaatccaagtaattaatgggtcaactatcggaactggcagccccaaattcgattatatatgccatgctatgagaaggaaagatgttattgtaaggaagtgtttcaatgacaattatcagtcatgcactaggttagaaaaacggaatgacttgaccccttatagaaaaggcgatgtcattgaagtatcaaaaacaggatcaaacatgggccaaatgacatttaaaatagaactaggtgatatcaactataaaatattcactaaatcaatagatcttcaaatgtctggcatttgtgctgggtgtattgactgtgctgaaggtatttcatgctctataaatgctgaagtgtcggccgaaacagtctgccattgtaaaacaaactgtgaagattttataaataatatagtgttttcaccacaaatcaagaattacaatattaaagttcactgtaaatctaaagttgaaaagataatagcgcatatctgtgggagagacatcgatttacaattaactgttaaaccatacaatcagaagatagatttgtcgcagttagatgaatcaaattacataaaggaagaggatctccagtgcgggacatggttatgtaaagtgcaaaaagagggggttgatattatattcaaaggattattttcaggtttagggagatactggaccatattgatttattcaattataggtgtggtaataattgtgatattagtttatatcctgttgcccataggtcggcttttaaaagcattcctaatcagacatgaaatagaatatgccatggagcaaaaaatcaagtagatttagctaaa--aagggtaggcaggcctaagatcaggtataaataaaatccatataaataa
>LET-2261/Colombia/2024-04-05
cttcaaggagatgaacttgagtgtaggacttggcgaaatatgtgttaaagatgacatatctattgttaaaagtactactgtttttagtaagaatagaccagctcttgaggcaaccacaaaattttatagatcttttattgtgaaagactggtctgaatgcaatccagtgttagataaatttggaaattttatggttttaagtgttgatgataatggccatataatacctaaaatgtacacatgtagagcagcatgtgatattagattaaacaaagataatgctgaaataatattatcgtcaacaaagctcaaccacttcgaaattgtcggaacaacttcgacatcaggctggttcaaaaacacaataacaaacaatttggaacacacatgcgaacatgtgaccgtaaattgtggtcagaaatcagtaaaattccatgcatgttttagacaacataggggttgtataagattctttaaagggacatatatgccatactcaatgattgaagcaatgtgtgttaacatagagctaataattctgacattgtatatctttgctgcaattatatttgcattaatcataacaaagagttatgtggcatacctgctcctgccgttattttatccagtgacatggtcttacggaaaggtttataaaaagattaattcctgcccaaattgtctacttgcatctcatcctttcaccagctgccctaaaatctgtatatgcggttctagatttagttgcacagaagctcttaaggtgcatagaatgggtaaggactgtttaggttataaatctctaagcaaagctagacagatgtgtaaatcgaaaagctggtcctttacagcagctatattaactggattaatattgatggaatttatctcaccaattgcaggagagagaatgtataagcttgaggagttagctgatgagtttataaagctaacagagcaagtaaatattttagaaagagaaatggaagtcttgaagcagtcaataattgttatgtttgcaatc-attttggtattgttgctttttgaaaatatgatattcaaccgacttttcagcactttttatcgttcttgctccatgtgtggtttgatacattatagaccaggactcaagattgatttaaccaaaactaatagatgcggtagttgcatctgtggattcaatgagcagcaatcatctggttttgaatatgaaatatttctgaaggatatgcatatccagaaagagtcatgcaaatttagtccaagagtaaaccactttaggaatattaaagctttattatttgcacttgtaatctgtgctactatatatacagtttatgcagatgaagattgcttgtctaaagacattaaaataacatatcaagagttgcataattgcataggcccaaagataatgggcgacacttgtgtatcaaagaatgaattgtattctgatttatcctcaaaaaatctagtcacagaatatgataaaaaatattttgaacctgatactgtaaatgatcaattcaacaaaatagagtttgcccaagatgcacatagaatgatactattagaaagaatactttacaagacagaatgtgaaatgctaagcttaaaaaagaacagtggaccttataatgttgcctggcgcacatatttaaaaaatcataatatagacctatgcagtaggcacaactataaaatgatatgtcagtgtattaatacacactctatgtgtaaaaatacagatatagattacaacaaagagattgaaacatattataaaagcaatgctgcagcctatagagctgacctgaataccataatagacacattaaaaacg-gcattcagagggcttacaaaggtcctaattgaaaattatatagaaaaagatgactctgatgctcttaaggctttattcagtaatattactgattctgtccaggacaattatcagatgattggaatattgaaatttgccagtaagctattagatattaaccttggtagatccacccgctcagctcatcattctataatgacaaacgaaattcccaaatctaatccttttactgattacagttattccaatgtgaacataaaggagtgcatgtcaccagagagcttgaaatgttttaagaagagagacagtacaccgcacacaaatcacctgctttgcaagatagacagcaaatataaagcatttgactggccagagatagaaacaattcaaaaaggtcaaaaattgtgtcttggtgacagtcattgcaacttggaatttacagccataactgcagataagattatgtcattaactaactgttataaggaatctttcactgcgcaaccagcagatatgcagactggaattaaaaaatgctcagctgatgaaattggagaatgtacaacacttgaagacaagacatggccgatcgtattctgtggtggcaaatattactactctgatagcaaagagcatgccaaggacggttctatcaacaactattgtttaaccaacaaatgctctgaacaacgttttccaatacatgaaaattggtttaaaaaatgtaattgggataagacccacaaagaatttagcactatgagacaaataaactataatgatataacttcttatagaaaagcaatagaatctgagataggaacagatttgatgacacaccattataagcccacaaagaaccttccgcatgttgtgccaaggtatcatagtatagatgtacaaggtacagaatcaacagagggtgttatcaatggtttcatacaaaatacaatacctgctattagtggtctaggtgtcggttatcatctgaatttcaaaggcaatcagttatttgacatagttatttttgtgaaaaaggctgtatataaagcacagtaccagaaagcatacaccacaggtcccagtatatccataaatattgaacacaatgaaagatgcacaggccactgccccgaaaagattcctgcaaaagaaggttggctaacattttctaaagaacatactagttcttggggatgtgaagaatacggctgtcttgctatagatacaggctgtctatatggttcttgtcaagatgtcatacgcccagaattagatgtttataagaagattggcagtgaagcatcactgatagaaatatgcataactttgcctcatgaaacttattgcaatgatatggatatattagaaccgattataggtgataaattaagtgcatcctttcagaatacgcagactaaccaacttccgactcttatagcttataaaaaagggaaaatatacacaggtcaaatcaatgatattggaaatacagcattgcagtgcggctcaatccaagtaattaatgggtcaactatcggaactggcagccccaaattcgattatatatgccatgctatgagaaggaaagatgttattgtaaggaagtgtttcaatgacaattatcagtcatgcactaggttagaaaaacggaatgacttgaccccttatagaaaaggcgatgtcattgaagtatcaaaaacaggatcaaacatgggccaaatgacatttaaaatagaactaggtgatatcaactataaaatattcactaaatcaatagatcttcaaatgtctggcatttgtgctgggtgtattgactgtgctgaaggtatttcatgctctataaatgctgaagtgtcggccgaaacagtctgccattgtaaaacaaactgtgaagattttataaataatatagtgttttcaccacaaatcaagaattacaatattaaagttcactgtaaatctaaagttgaaaagataatagcgcatatctgtgggagagacatcgatttacaattaactgttaaaccatacaatcagaagatagatttgtcgcagttagatgaatcaaattacataaaggaagaggatctccagtgcgggacatggttatgtaaagtgcaaaaagagggggttgatattatattcaaaggattattttcaggtttagggagatactggaccatattgatttattcaattataggtgtggtaataattgtgatattagtttatatcctgttgcccataggtcggcttttaaaagcattcctaatcagacatgaaatagaatatgccatggagcaaaaaatcaagtagatttagctaaa--aagggtaggcaggcctaagatcaggtataaataaaatccatataaataa
>LET-2099/Colombia/2024-02-12
cttcaaggagatgaacttgagtgtaggacttggcgaaatatgtgttaaagatgacatatctattgttaaaagtactactgtttttagtaagaatagaccagctcttgaggcaaccacaaaattttatagatcttttattgtgaaagactggtctgaatgcaatccagtgttagataaatttggaaattttatggttttaagtgttgatgataatggccatataatacctaaaatgtacacatgtagagcagcatgtgatattagattaaacaaagataatgctgaaataatattatcgtcaacaaagctcaaccacttcgaaattgtcggaacaacttcgacatcaggctggttcaaaaacacaataacaaacaatttggaacacacatgcgaacatgtgaccgtaaattgtggtcagaaatcagtaaaattccatgcatgttttagacaacataggggttgtataagattctttaaagggacatatatgccatactcaatgattgaagcaatgtgtgttaacatagagctaataattctgacattgtatatctttgctgcaattatatttgcattaatcataacaaagagttatgtggcatacctgctcctgccgttattttatccagtgacatggtcttacggaaaggtttataaaaagattaattcctgcccaaattgtctacttgcatctcatcctttcaccagctgccctaaaatctgtatatgcggttctagatttagttgcacagaagctcttaaggtgcatagaatgggtaaggactgtttaggttataaatctctaagcaaagctagacagatgtgtaaatcgaaaagctggtcctttacagcagctatattaactggattaatattgatggaatttatctcaccaattgcaggagagagaatgtataagcttgaggagttagctgatgagtttataaagctaacagagcaagtaaatattttagaaagagaaatggaagtcttgaagcagtcaataattgttatgtttgcaatc-attttggtattgttgctttttgaaaatatgatattcaaccgacttttcagcactttttatcgttcttgctccatgtgtggtttgatacattatagaccaggactcaagattgatttaaccaaaactaatagatgcggtagttgcatctgtggattcaatgagcagcaatcatctggttttgaatatgaaatatttctgaaggatatgcatatccagaaagagtcatgcaaatttagtccaagagtaaaccactttaggaatattaaagctttattatttgcacttgtaatctgtgctactatatatacagtttatgcagatgaagattgcttgtctaaagacattaaaataacatatcaagagttgcataattgcataggcccaaagataatgggcgacacttgtgtatcaaagaatgaattgtattctgatttatcctcaaaaaatctagtcacagaatatgataaaaaatattttgaacctgatactgtaaatgatcaattcaacaaaatagagtttgcccaagatgcacatagaatgatactattagaaagaatactttacaagacagaatgtgaaatgctaagcttaaaaaagaacagtggaccttataatgttgcctggcgcacatatttaaaaaatcataatatagacctatgcagtaggcacaactataaaatgatatgtcagtgtattaatacacactctatgtgtaaaaatacagatatagattacaacaaagagattgaaacatattataaaagcaatgctgcagcctatagagctgacctgaataccataatagacacattaaaaacg-gcattcagagggcttacaaaggtcctaattgaaaattatatagaaaaagatgactctgatgctcttaaggctttattcagtaatattactgattctgtccaggacaattatcagatgattggaatattgaaatttgccagtaagctattagatattaaccttggtagatccacccgctcagctcatcattctataatgacaaacgaaattcccaaatctaatccttttactgattacagttattccaatgtgaacataaaggagtgcatgtcaccagagagcttgaaatgttttaagaagagagacagtacaccgcacacaaatcacctgctttgcaagatagacagcaaatataaagcatttgactggccagagatagaaacaattcaaaaaggtcaaaaattgtgtcttggtgacagtcattgcaacttggaatttacagccataactgcagataagattatgtcattaactaactgttataaggaatctttcactgcgcaaccagcagatatgcagactggaattaaaaaatgctcagctgatgaaattggagaatgtacaacacttgaagacaagacatggccgatcgtattctgtggtggcaaatattactactctgatagcaaagagcatgccaaggacggttctatcaacaactattgtttaaccaacaaatgctctgaacaacgttttccaatacatgaaaattggtttaaaaaatgtaattgggataagacccacaaagaatttagcactatgagacaaataaactataatgatataacttcttatagaaaagcaatagaatctgagataggaacagatttgatgacacaccattataagcccacaaagaaccttccgcatgttgtgccaaggtatcatagtatagatgtacaaggtacagaatcaacagagggtgttatcaatggtttcatacaaaatacaatacctgctattagtggtctaggtgtcggttatcatctgaatttcaaaggcaatcagttatttgacatagttatttttgtgaaaaaggctgtatataaagcacagtaccagaaagcatacaccacaggtcccagtatatccataaatattgaacacaatgaaagatgcacaggccactgccccgaaaagattcctgcaaaagaaggttggctaacattttctaaagaacatactagttcttggggatgtgaagaatacggctgtcttgctatagatacaggctgtctatatggttcttgtcaagatgtcatacgcccagaattagatgtttataagaagattggcagtgaagcatcactgatagaaatatgcataactttgcctcatgaaacttattgcaatgatatggatatattagaaccgattataggtgataaattaagtgcatcctttcagaatacgcagactaaccaacttccgactcttatagcttataaaaaagggaaaatatacacaggtcaaatcaatgatattggaaatacagcattgcagtgcggctcaatccaagtaattaatgggtcaactatcggaactggcagccccaaattcgattatatatgccatgctatgagaaggaaagatgttattgtaaggaagtgtttcaatgacaattatcagtcatgcactaggttagaaaaacggaatgacttgaccccttatagaaaaggcgatgtcattgaagtatcaaaaacaggatcaaacatgggccaaatgacatttaaaatagaactaggtgatatcaactataaaatattcactaaatcaatagatcttcaaatgtctggcatttgtgctgggtgtattgactgtgctgaaggtatttcatgctctataaatgctgaagtgtcggccgaaacagtctgccattgtaaaacaaactgtgaagattttataaataatatagtgttttcaccacaaatcaagaattacaatattaaagttcactgtaaatctaaagttgaaaagataatagcgcatatctgtgggagagacatcgatttacaattaactgttaaaccatacaatcagaagatagatttgtcgcagttagatgaatcaaattacataaaggaagaggatctccagtgcgggacatggttatgtaaagtgcaaaaagagggggttgatattatattcaaaggattattttcaggtttagggagatactggaccatattgatttattcaattataggtgtggtaataattgtgatattagtttatatcctgttgcccataggtcggcttttaaaagcattcctaatcagacatgaaatagaatatgccatggagcaaaaaatcaagtagatttagctaaa--aagggtaggcaggcctaagatcaggtataaataaaatccatataaataa
>LET-2102/Colombia/2024-02-13
cttcaaggagatgaacttgagtgtaggacttggcgaaatatgtgttaaagatgacatatctattgttaaaagtactactgtttttagtaagaatagaccagctcttgaggcaaccacaaaattttatagatcttttattgtgaaagactggtctgaatgcaatccagtgttagataaatttggaaattttatggttttaagtgttgatgataatggccatataatacctaaaatgtacacatgtagagcagcatgtgatattagattaaacaaagataatgctgaaataatattatcgtcaacaaagctcaaccacttcgaaattgtcggaacaacttcgacatcaggctggttcaaaaacacaataacaaacaatttggaacacacatgcgaacatgtgaccgtaaattgtggtcagaaatcagtaaaattccatgcatgttttagacaacataggggttgtataagattctttaaagggacatatatgccatactcaatgattgaagcaatgtgtgttaacatagagctaataattctgacattgtatatctttgctgcaattatatttgcattaatcataacaaagagttatgtggcatacctgctcctgccgttattttatccagtgacatggtcttacggaaaggtttataaaaagattaattcctgcccaaattgtctacttgcatctcatcctttcaccagctgccctaaaatctgtatatgcggttctagatttagttgcacagaagctcttaaggtgcatagaatgggtaaggactgtttaggttataaatctctaagcaaagctagacagatgtgtaaatcgaaaagctggtcctttacagcagctatattaactggattaatattgatggaatttatctcaccaattgcaggagagagaatgtataagcttgaggagttagctgatgagtttataaagctaacagagcaagtaaatattttagaaagagaaatggaagtcttgaagcagtcaataattgttatgtttgcaatc-attttggtattgttgctttttgaaaatatgatattcaaccgacttttcagcactttttatcgttcttgctccatgtgtggtttgatacattatagaccaggactcaagattgatttaaccaaaactaatagatgcggtagttgcatctgtggattcaatgagcagcaatcatctggttttgaatatgaaatatttctgaaggatatgcatatccagaaagagtcatgcaaatttagtccaagagtaaaccactttaggaatattaaagctttattatttgcacttgtaatctgtgctactatatatacagtttatgcagatgaagattgcttgtctaaagacattaaaataacatatcaagagttgcataattgcataggcccaaagataatgggcgacacttgtgtatcaaagaatgaattgtattctgatttatcctcaaaaaatctagtcacagaatatgataaaaaatattttgaacctgatactgtaaatgatcaattcaacaaaatagagtttgcccaagatgcacatagaatgatactattagaaagaatactttacaagacagaatgtgaaatgctaagcttaaaaaagaacagtggaccttataatgttgcctggcgcacatatttaaaaaatcataatatagacctatgcagtaggcacaactataaaatgatatgtcagtgtattaatacacactctatgtgtaaaaatacagatatagattacaacaaagagattgaaacatattataaaagcaatgctgcagcctatagagctgacctgaataccataatagacacattaaaaacg-gcattcagagggcttacaaaggtcctaattgaaaattatatagaaaaagatgactctgatgctcttaaggctttattcagtaatattactgattctgtccaggacaattatcagatgattggaatattgaaatttgccagtaagctattagatattaaccttggtagatccacccgctcagctcatcattctataatgacaaacgaaattcccaaatctaatccttttactgattacagttattccaatgtgaacataaaggagtgcatgtcaccagagagcttgaaatgttttaagaagagagacagtacaccgcacacaaatcacctgctttgcaagatagacagcaaatataaagcatttgactggccagagatagaaacaattcaaaaaggtcaaaaattgtgtcttggtgacagtcattgcaacttggaatttacagccataactgcagataagattatgtcattaactaactgttataaggaatctttcactgcgcaaccagcagatatgcagactggaattaaaaaatgctcagctgatgaaattggagaatgtacaacacttgaagacaagacatggccgatcgtattctgtggtggcaaatattactactctgatagcaaagagcatgccaaggacggttctatcaacaactattgtttaaccaacaaatgctctgaacaacgttttccaatacatgaaaattggtttaaaaaatgtaattgggataagacccacaaagaatttagcactatgagacaaataaactataatgatataacttcttatagaaaagcaatagaatctgagataggaacagatttgatgacacaccattataagcccacaaagaaccttccgcatgttgtgccaaggtatcatagtatagatgtacaaggtacagaatcaacagagggtgttatcaatggtttcatacaaaatacaatacctgctattagtggtctaggtgtcggttatcatctgaatttcaaaggcaatcagttatttgacatagttatttttgtgaaaaaggctgtatataaagcacagtaccagaaagcatacaccacaggtcccagtatatccataaatattgaacacaatgaaagatgcacaggccactgccccgaaaagattcctgcaaaagaaggttggctaacattttctaaagaacatactagttcttggggatgtgaagaatacggctgtcttgctatagatacaggctgtctatatggttcttgtcaagatgtcatacgcccagaattagatgtttataagaagattggcagtgaagcatcactgatagaaatatgcataactttgcctcatgaaacttattgcaatgatatggatatattagaaccgattataggtgataaattaagtgcatcctttcagaatacgcagactaaccaacttccgactcttatagcttataaaaaagggaaaatatacacaggtcaaatcaatgatattggaaatacagcattgcagtgcggctcaatccaagtaattaatgggtcaactatcggaactggcagccccaaattcgattatatatgccatgctatgagaaggaaagatgttattgtaaggaagtgtttcaatgacaattatcagtcatgcactaggttagaaaaacggaatgacttgaccccttatagaaaaggcgatgtcattgaagtatcaaaaacaggatcaaacatgggccaaatgacatttaaaatagaactaggtgatatcaactataaaatattcactaaatcaatagatcttcaaatgtctggcatttgtgctgggtgtattgactgtgctgaaggtatttcatgctctataaatgctgaagtgtcggccgaaacagtctgccattgtaaaacaaactgtgaagattttataaataatatagtgttttcaccacaaatcaagaattacaatattaaagttcactgtaaatctaaagttgaaaagataatagcgcatatctgtgggagagacatcgatttacaattaactgttaaaccatacaatcagaagatagatttgtcgcagttagatgaatcaaattacataaaggaagaggatctccagtgcgggacatggttatgtaaagtgcaaaaagagggggttgatattatattcaaaggattattttcaggtttagggagatactggaccatattgatttattcaattataggtgtggtaataattgtgatattagtttatatcctgttgcccataggtcggcttttaaaagcattcctaatcagacatgaaatagaatatgccatggagcaaaaaatcaagtagatttagctaaa--aagggtaggcaggcctaagatcaggtataaataaaatccatataaataa
>LET-2177/Colombia/2024-02-28
cttcaaggagatgaacttgagtgtaggacttggcgaaatatgtgttaaagatgacatatctattgttaaaagtactactgtttttagtaagaatagaccagctcttgaggcaaccacaaaattttatagatcttttattgtgaaagactggtctgaatgcaatccagtgttagataaatttggaaattttatggttttaagtgttgatgataatggccatataatacctaaaatgtacacatgtagagcagcatgtgatattagattaaacaaagataatgctgaaataatattatcgtcaacaaagctcaaccacttcgaaattgtcggaacaacttcgacatcaggctggttcaaaaacacaataacaaacaatttggaacacacatgcgaacatgtgaccgtaaattgtggtcagaaatcagtaaaattccatgcatgttttagacaacataggggttgtataagattctttaaagggacatatatgccatactcaatgattgaagcaatgtgtgttaacatagagctaataattctgacattgtatatctttgctgcaattatatttgcattaatcataacaaagagttatgtggcatacctgctcctgccgttattttatccagtgacatggtcttacggaaaggtttataaaaagattaattcctgcccaaattgtctacttgcatctcatcctttcaccagctgccctaaaatctgtatatgcggttctagatttagttgcacagaagctcttaaggtgcatagaatgggtaaggactgtttaggttataaatctctaagcaaagctagacagatgtgtaaatcgaaaagctggtcctttacagcagctatattaactggattaatattgatggaatttatctcaccaattgcaggagagagaatgtataagcttgaggagttagctgatgagtttataaagctaacagagcaagtaaatattttagaaagagaaatggaagtcttgaagcagtcaataattgttatgtttgcaatc-attttggtattgttgctttttgaaaatatgatattcaaccgacttttcagcactttttatcgttcttgctccatgtgtggtttgatacattatagaccaggactcaagattgatttaaccaaaactaatagatgcggtagttgcatctgtggattcaatgagcagcaatcatctggttttgaatatgaaatatttctgaaggatatgcatatccagaaagagtcatgcaaatttagtccaagagtaaaccactttaggaatattaaagctttattatttgcacttgtaatctgtgctactatatatacagtttatgcagatgaagattgcttgtctaaagacattaaaataacatatcaagagttgcataattgcataggcccaaagataatgggcgacacttgtgtatcaaagaatgaattgtattctgatttatcctcaaaaaatctagtcacagaatatgataaaaaatattttgaacctgatactgtaaatgatcaattcaacaaaatagagtttgcccaagatgcacatagaatgatactattagaaagaatactttacaagacagaatgtgaaatgctaagcttaaaaaagaacagtggaccttataatgttgcctggcgcacatatttaaaaaatcataatatagacctatgcagtaggcacaactataaaatgatatgtcagtgtattaatacacactctatgtgtaaaaatacagatatagattacaacaaagagattgaaacatattataaaagcaatgctgcagcctatagagctgacctgaataccataatagacacattaaaaacg-gcattcagagggcttacaaaggtcctaattgaaaattatatagaaaaagatgactctgatgctcttaaggctttattcagtaatattactgattctgtccaggacaattatcagatgattggaatattgaaatttgccagtaagctattagatattaaccttggtagatccacccgctcagctcatcattctataatgacaaacgaaattcccaaatctaatccttttactgattacagttattccaatgtgaacataaaggagtgcatgtcaccagagagcttgaaatgttttaagaagagagacagtacaccgcacacaaatcacctgctttgcaagatagacagcaaatataaagcatttgactggccagagatagaaacaattcaaaaaggtcaaaaattgtgtcttggtgacagtcattgcaacttggaatttacagccataactgcagataagattatgtcattaactaactgttataaggaatctttcactgcgcaaccagcagatatgcagactggaattaaaaaatgctcagctgatgaaattggagaatgtacaacacttgaagacaagacatggccgatcgtattctgtggtggcaaatattactactctgatagcaaagagcatgccaaggacggttctatcaacaactattgtttaaccaacaaatgctctgaacaacgttttccaatacatgaaaattggtttaaaaaatgtaattgggataagacccacaaagaatttagcactatgagacaaataaactataatgatataacttcttatagaaaagcaatagaatctgagataggaacagatttgatgacacaccattataagcccacaaagaaccttccgcatgttgtgccaaggtatcatagtatagatgtacaaggtacagaatcaacagagggtgttatcaatggtttcatacaaaatacaatacctgctattagtggtctaggtgtcggttatcatctgaatttcaaaggcaatcagttatttgacatagttatttttgtgaaaaaggctgtatataaagcacagtaccagaaagcatacaccacaggtcccagtatatccataaatattgaacacaatgaaagatgcacaggccactgccccgaaaagattcctgcaaaagaaggttggctaacattttctaaagaacatactagttcttggggatgtgaagaatacggctgtcttgctatagatacaggctgtctatatggttcttgtcaagatgtcatacgcccagaattagatgtttataagaagattggcagtgaagcatcactgatagaaatatgcataactttgcctcatgaaacttattgcaatgatatggatatattagaaccgattataggtgataaattaagtgcatcctttcagaatacgcagactaaccaacttccgactcttatagcttataaaaaagggaaaatatacacaggtcaaatcaatgatattggaaatacagcattgcagtgcggctcaatccaagtaattaatgggtcaactatcggaactggcagccccaaattcgattatatatgccatgctatgagaaggaaagatgttattgtaaggaagtgtttcaatgacaattatcagtcatgcactaggttagaaaaacggaatgacttgaccccttatagaaaaggcgatgtcattgaagtatcaaaaacaggatcaaacatgggccaaatgacatttaaaatagaactaggtgatatcaactataaaatattcactaaatcaatagatcttcaaatgtctggcatttgtgctgggtgtattgactgtgctgaaggtatttcatgctctataaatgctgaagtgtcggccgaaacagtctgccattgtaaaacaaactgtgaagattttataaataatatagtgttttcaccacaaatcaagaattacaatattaaagttcactgtaaatctaaagttgaaaagataatagcgcatatctgtgggagagacatcgatttacaattaactgttaaaccatacaatcagaagatagatttgtcgcagttagatgaatcaaattacataaaggaagaggatctccagtgcgggacatggttatgtaaagtgcaaaaagagggggttgatattatattcaaaggattattttcaggtttagggagatactggaccatattgatttattcaattataggtgtggtaataattgtgatattagtttatatcctgttgcccataggtcggcttttaaaagcattcctaatcagacatgaaatagaatatgccatggagcaaaaaatcaagtagatttagctaaa--aagggtaggcaggcctaagatcaggtataaataaaatccatataaataa
>LET-2187/Colombia/2024-03-04
cttcaaggagatgaacttgagtgtaggacttggcgaaatatgtgttaaagatgacatatctattgttaaaagtactactgtttttagtaagaatagaccagctcttgaggcaaccacaaaattttatagatcttttattgtgaaagactggtctgaatgcaatccagtgttagataaatttggaaattttatggttttaagtgttgatgataatggccatataatacctaaaatgtacacatgtagagcagcatgtgatattagattaaacaaagataatgctgaaataatattatcgtcaacaaagctcaaccacttcgaaattgtcggaacaacttcgacatcaggctggttcaaaaacacaataacaaacaatttggaacacacatgcgaacatgtgaccgtaaattgtggtcagaaatcagtaaaattccatgcatgttttagacaacataggggttgtataagattctttaaagggacatatatgccatactcaatgattgaagcaatgtgtgttaacatagagctaataattctgacattgtatatctttgctgcaattatatttgcattaatcataacaaagagttatgtggcatacctgctcctgccgttattttatccagtgacatggtcttacggaaaggtttataaaaagattaattcctgcccaaattgtctacttgcatctcatcctttcaccagctgccctaaaatctgtatatgcggttctagatttagttgcacagaagctcttaaggtgcatagaatgggtaaggactgtttaggttataaatctctaagcaaagctagacagatgtgtaaatcgaaaagctggtcctttacagcagctatattaactggattaatattgatggaatttatctcaccaattgcaggagagagaatgtataagcttgaggagttagctgatgagtttataaagctaacagagcaagtaaatattttagaaagagaaatggaagtcttgaagcagtcaataattgttatgtttgcaatc-attttggtattgttgctttttgaaaatatgatattcaaccgacttttcagcactttttatcgttcttgctccatgtgtggtttgatacattatagaccaggactcaagattgatttaaccaaaactaatagatgcggtagttgcatctgtggattcaatgagcagcaatcatctggttttgaatatgaaatatttctgaaggatatgcatatccagaaagagtcatgcaaatttagtccaagagtaaaccactttaggaatattaaagctttattatttgcacttgtaatctgtgctactatatatacagtttatgcagatgaagattgcttgtctaaagacattaaaataacatatcaagagttgcataattgcataggcccaaagataatgggcgacacttgtgtatcaaagaatgaattgtattctgatttatcctcaaaaaatctagtcacagaatatgataaaaaatattttgaacctgatactgtaaatgatcaattcaacaaaatagagtttgcccaagatgcacatagaatgatactattagaaagaatactttacaagacagaatgtgaaatgctaagcttaaaaaagaacagtggaccttataatgttgcctggcgcacatatttaaaaaatcataatatagacctatgcagtaggcacaactataaaatgatatgtcagtgtattaatacacactctatgtgtaaaaatacagatatagattacaacaaagagattgaaacatattataaaagcaatgctgcagcctatagagctgacctgaataccataatagacacattaaaaacg-gcattcagagggcttacaaaggtcctaattgaaaattatatagaaaaagatgactctgatgctcttaaggctttattcagtaatattactgattctgtccaggacaattatcagatgattggaatattgaaatttgccagtaagctattagatattaaccttggtagatccacccgctcagctcatcattctataatgacaaacgaaattcccaaatctaatccttttactgattacagttattccaatgtgaacataaaggagtgcatgtcaccagagagcttgaaatgttttaagaagagagacagtacaccgcacacaaatcacctgctttgcaagatagacagcaaatataaagcatttgactggccagagatagaaacaattcaaaaaggtcaaaaattgtgtcttggtgacagtcattgcaacttggaatttacagccataactgcagataagattatgtcattaactaactgttataaggaatctttcactgcgcaaccagcagatatgcagactggaattaaaaaatgctcagctgatgaaattggagaatgtacaacacttgaagacaagacatggccgatcgtattctgtggtggcaaatattactactctgatagcaaagagcatgccaaggacggttctatcaacaactattgtttaaccaacaaatgctctgaacaacgttttccaatacatgaaaattggtttaaaaaatgtaattgggataagacccacaaagaatttagcactatgagacaaataaactataatgatataacttcttatagaaaagcaatagaatctgagataggaacagatttgatgacacaccattataagcccacaaagaaccttccgcatgttgtgccaaggtatcatagtatagatgtacaaggtacagaatcaacagagggtgttatcaatggtttcatacaaaatacaatacctgctattagtggtctaggtgtcggttatcatctgaatttcaaaggcaatcagttatttgacatagttatttttgtgaaaaaggctgtatataaagcacagtaccagaaagcatacaccacaggtcccagtatatccataaatattgaacacaatgaaagatgcacaggccactgccccgaaaagattcctgcaaaagaaggttggctaacattttctaaagaacatactagttcttggggatgtgaagaatacggctgtcttgctatagatacaggctgtctatatggttcttgtcaagatgtcatacgcccagaattagatgtttataagaagattggcagtgaagcatcactgatagaaatatgcataactttgcctcatgaaacttattgcaatgatatggatatattagaaccgattataggtgataaattaagtgcatcctttcagaatacgcagactaaccaacttccgactcttatagcttataaaaaagggaaaatatacacaggtcaaatcaatgatattggaaatacagcattgcagtgcggctcaatccaagtaattaatgggtcaactatcggaactggcagccccaaattcgattatatatgccatgctatgagaaggaaagatgttattgtaaggaagtgtttcaatgacaattatcagtcatgcactaggttagaaaaacggaatgacttgaccccttatagaaaaggcgatgtcattgaagtatcaaaaacaggatcaaacatgggccaaatgacatttaaaatagaactaggtgatatcaactataaaatattcactaaatcaatagatcttcaaatgtctggcatttgtgctgggtgtattgactgtgctgaaggtatttcatgctctataaatgctgaagtgtcggccgaaacagtctgccattgtaaaacaaactgtgaagattttataaataatatagtgttttcaccacaaatcaagaattacaatattaaagttcactgtaaatctaaagttgaaaagataatagcgcatatctgtgggagagacatcgatttacaattaactgttaaaccatacaatcagaagatagatttgtcgcagttagatgaatcaaattacataaaggaagaggatctccagtgcgggacatggttatgtaaagtgcaaaaagagggggttgatattatattcaaaggattattttcaggtttagggagatactggaccatattgatttattcaattataggtgtggtaataattgtgatattagtttatatcctgttgcccataggtcggcttttaaaagcattcctaatcagacatgaaatagaatatgccatggagcaaaaaatcaagtagatttagctaaa--aagggtaggcaggcctaagatcaggtataaataaaatccatataaataa
>PP154057/Brazil/2023-12-11
cttcaaggagatgaacttgagtgtaggacttggcgaaatatgtgttaaagatgacatatctattgttaaaagtactactgtttttagtaagaatagaccagctcttgaggcaaccacaaaattttatagatcttttattgtgaaagactggtctgaatgcaatccagtgttagataaatttggaaattttatggttttaagtgttgatgataatggccatataatacctaaaannnnnnnnnnnnnnnnnnnnnnnnnnnnnnnnnnnnnnnnnnnnnnnnnnnnnnnnnnnnnnnnnnnnnnnnnnnnnnnnnnnnnnnnnnnnnnnnnnnnnnnnnnnnnnnnnnnnnnnnnnnnnnnnnnnnnnnnnnnnnnnnnnnnnnnnnnnnnnnnnnnnnnnnnnnnnnnnnnnnnnnnnnnnnnnnnnnnnnnnnnngcatgttttagacaacataggggttgtataagattctttaaagggacatatatgccatactcaatgattgaagcaatgtgtgttaacatagagctaataattctgacattgtatatctttgctgcaattatatttgcattaatcataacaaagagttatgtggcatacctgctcctgccgttattttatccagtgacatggtcttacggaaaggtttataaaaagattaattcctgcccaaattgtctacttgcatctcatcctttcaccagctgccctaaaatctgtatatgcggttctagatttagttgcacagaagctcttaaggtgcatagaatgggtaaggactgtttaggttataaatctctaagcaaagctagacagatgtgtaaatcgaaaagctggtcctttacagcagctatattaactggattaatattgatggaatttatctcaccaattgcaggagagagaatgtataagcttgaggagttagctgatgagtttataaagctaacagagcaagtaaatattttagaaagagaaatggaagtcttgaagcagtcaataattgttatgtttgcaatc-attttggtattgttgctttttgaaaatatgatattcaaccgacttttcagcactttttatcgttcttgctccatgtgtggtttgatacattatagaccaggactcaagattgatttaaccaaaactaatagatgcggtagttgcatctgtggattcaatgagcagcaatcatctggttttgaatatgaaatatttctgaaggatatgcatatccagaaagagtcatgcaaatttagtccaagagtaaaccactttaggaatattaaagctttattatttgcacttgtaatctgtgctactatatatacagtttatgcagatgaagattgcttgtctaaagacattaaaataacatatcaagagttgcataattgcataggcccaaagataatgggcgacacttgtgtatcaaagaatgaattgtattctgatttatcctcaaaaaatctagtcacagaatatgataaaaaatattttgaacctgatactgtaaatgatcaattcaacaaaatagagtttgcccaagatgcacatagaatgatactattagaaagaatactttacaagacagaatgtgaaatgctaagcttaaaaaagaacagtggaccttataatgttgcctggcgcacatatttaaaaaatcataatatagacctatgcagtaggcacaactataaaatgatatgtcagtgtattaatacacactctatgtgtaaaaatacagatatagattacaacaaagagattgaaacatattataaaagcaatgctgcagcctatagagctgacctgaataccataatagacacattaaaaacg-gcattcagagggcttacaaaggtcctaattgaaaattatatagaaaaagatgactctgatgctcttaaggctttattcagtaatattactgattctgtccaggacaattatcagatgattggaatattgaaatttgccagtaagctattagatattaaccttggtagatccacccgctcagctcatcattctataatgacaaacgaaattcccaaatctaatccttttactgattacagttattccaatgtgaacataaaggagtgcatgtcaccagagagcttgaaatgttttaagaagagagacagtacaccgcacacaaatcacctgctttgcaagatagacagcaaatataaagcatttgactggccagagatagaaacaattcaaaaaggtcaaaaattgtgtcttggtgacagtcattgcaacttggaatttacagccataactgcagataagattatgtcattaactaactgttataaggaatctttcactgcgcaaccagcagatatgcagactggaattaaaaaatgctcagctgatgaaattggagaatgtacaacacttgaagacaagacatggccgatcgtattctgtggtggcaaatattactactctgatagcaaagagcatgccaaggacggttctatcaacaactattgtttaaccaacaaatgctctgaacaacgttttccaatacatgaaaattggtttaaaaaatgtaattgggataagacccacaaagaatttagcactatgagacaaataaactataatgatataacttcttatagaaaagcaatagaatctgagataggaacagatttgatgacacaccattataagcccacaaagaaccttccgcatgttgtgccaaggtatcatagtatagatgtacaaggtacagaatcaacagagggtgttatcaatggtttcatacaaaatacaatacctgctattagtggtctaggtgtcggttatcatctgaatttcaaaggcaatcagttatttgacatagttatttttgtgaaaaaggctgtatataaagcacagtaccagaaagcatacaccacaggtcccagtatatccataaatattgaacacaatgaaagatgcacaggccactgccccgaaaagattcctgcaaaagaaggttggctaacattttctaaagaacatactagttcttggggatgtgaagaatacggctgtcttgctatagatacaggctgtctatatggttcttgtcaagatgtcatacgcccagaattagatgtttataagaagattggcagtgaagcatcactgatagaaatatgcataactttgcctcatgaaacttattgcaatgatatggatatattagaaccgattataggtgataaattaagtgcatcctttcagaatacgcagactaaccaacttccgactcttatagcttataaaaaagggaaaatatacacaggtcaaatcaatgatattggaaatacagcattgcagtgcggctcaatccaagtaattaatgggtcaactatcggaactggcagccccaaattcgattatatatgccatgctatgagaaggaaagatgttattgtaaggaagtgtttcaatgacaattatcagtcatgcactaggttagaaaaacggaatgacttgaccccttatagaaaaggcgatgtcattgaagtatcaaaaacaggatcaaacatgggccaaatgacatttaaaatagaactaggtgatatcaactataaaatattcactaaatcaatagatcttcaaatgtctggcatttgtgctgggtgtattgactgtgctgaaggtatttcatgctctataaatgctgaagtgtcggccgaaacagtctgccattgtaaaacaaactgtgaagattttataaataatatagtgttttcaccacaaatcaagaattacaatattaaagttcactgtaaatctaaagttgaaaagataatagcgcatatctgtgggagagacatcgatttacaattaactgttaaaccatacaatcagaagatagatttgtcgcagttagatgaatcaaattacataaaggaagaggatctccagtgcgggacatggttatgtaaagtgcaaaaagagggggttgatattatattcaaaggattattttcaggtttagggagatactggaccatattgatttattcaattataggtgtggtaataattgtgatattagtttatatcctgttgcccataggtcggcttttaaaagcattcctaatcagacatgaaatagaatatgccatggagcaaaaaatcaagtagatttagctaaa--aagggtaggcaggcctaagatcaggtataaataaaatccatataaataa
>LET-2131/Colombia/2024-02-20
cttcaaggagatgaacttgagtgtaggacttggcgaaatatgtgttaaagatgacatatctattgttaaaagtactactgtttttagtaagaatagaccagctcttgaggcaaccacaaaattttatagatcttttattgtgaaagactggtctgaatgcaatccagtgttagataaatttggaaattttatggttttaagtgttgatgataatggccatataatacctaaaatgtacacatgtagagcagcatgtgatattagattaaacaaagataatgctgaaataatattatcgtcaacaaagctcaaccacttcgaaattgtcggaacaacttcgacatcaggctggttcaaaaacacaataacaaacaatttggaacacacatgcgaacatgtgaccgtaaattgtggtcagaaatcagtaaaattccatgcatgttttagacaacataggggttgtataagattctttaaagggacatatatgccatactcaatgattgaagcaatgtgtgttaacatagagctaataattctgacattgtatatctttgctgcaattatatttgcattaatcataacaaagagttatgtggcatacctgctcctgccgttattttatccagtgacatggtcttacggaaaggtttataaaaagattaattcctgcccaaattgtctacttgcatctcatcctttcaccagctgccctaaaatctgtatatgcggttctagatttagttgcacagaagctcttaaggtgcatagaatgggtaaggactgtttaggttataaatctctaagcaaagctagacagatgtgtaaatcgaaaagctggtcctttacagcagctatattaactggattaatattgatggaatttatctcaccaattgcaggagagagaatgtataagcttgaggagttagctgatgagtttataaagctaacagagcaagtaaatattttagaaagagaaatggaagtcttgaagcagtcaataattgttatgtttgcaatc-attttggtattgttgctttttgaaaatatgatattcaaccgacttttcagcactttttatcgttcttgctccatgtgtggtttgatacattatagaccaggactcaagattgatttaaccaaaactaatagatgcggtagttgcatctgtggattcaatgagcagcaatcatctggttttgaatatgaaatatttctgaaggatatgcatatccagaaagagtcatgcaaatttagtccaagagtaaaccactttaggaatattaaagctttattatttgcacttgtaatctgtgctactatatatacagtttatgcagatgaagattgcttgtctaaagacattaaaataacatatcaagagttgcataattgcataggcccaaagataatgggcgacacttgtgtatcaaagaatgaattgtattctgatttatccttaaaaaatctagtcacagaatatgataaaaaatattttgaacctgatactgtaaatgatcaattcaacaaaatagagtttgcccaagatgcacatagaatgatactattagaaagaatactttacaagacagaatgtgaaatgctaagcttaaaaaagaacagtggaccttataatgttgcctggcgcacatatttaaaaaatcataatatagacctatgcagtaggcacaactataaaatgatatgtcagtgtattaatacacactctatgtgtaaaaatacagatatagattacaacaaagagattgaaacatattataaaagcaatgctgcagcctatagagctgacctgaataccataatagacacattaaaaacg-gcattcagagggcttacaaaggtcctaattgaaaattatatagaaaaagatgactctgatgctcttaaggctttattcagtaatattactgattctgtccaggacaattatcagatgattggaatattgaaatttgccagtaagctattagatattaaccttggtagatccacccgctcagctcatcattctataatgacaaacgaaattcccaaatctaatccttttactgattacagttattccaatgtgaacataaaggagtgcatgtcaccagagagcttgaaatgttttaagaagagagacagtacaccgcacacaaatcacctgctttgcaagatagacagcaaatataaagcatttgactggccagagatagaaacaattcaaaaaggtcaaaaattgtgtcttggtgacagtcattgcaacttggaatttacagccataactgcagataagattatgtcattaactaactgttataaggaatctttcactgcgcaaccagcagatatgcagactggaattaaaaaatgctcagctgatgaaattggagaatgtacaacacttgaagacaagacatggccgatcgtattctgtggtggcaaatattactactctgatagcaaagagcatgccaaggacggttctatcaacaactattgtttaaccaacaaatgctctgaacaacgttttccaatacatgaaaattggtttaaaaaatgtaattgggataagacccacaaagaatttagcactatgagacaaataaactataatgatataacttcttatagaaaagcaatagaatctgagataggaacagatttgatgacacaccattataagcccacaaagaaccttccgcatgttgtgccaaggtatcatagtatagatgtacaaggtacagaatcaacagagggtgttatcaatggtttcatacaaaatacaatacctgctattagtggtctaggtgtcggttatcatctgaatttcaaaggcaatcagttatttgacatagttatttttgtgaaaaaggctgtatataaagcacagtaccagaaagcatacaccacaggtcccagtatatccataaatattgaacacaatgaaagatgcacaggccactgccccgaaaagattcctgcaaaagaaggttggctaacattttctaaagaacatactagttcttggggatgtgaagaatacggctgtcttgctatagatacaggctgtctatatggttcttgtcaagatgtcatacgcccagaattagatgtttataagaagattggcagtgaagcatcactgatagaaatatgcataactttgcctcatgaaacttattgcaatgatatggatatattagaaccgattataggtgataaattaagtgcatcctttcagaatacgcagactaaccaacttccgactcttatagcttataaaaaagggaaaatatacacaggtcaaatcaatgatattggaaatacagcattgcagtgcggctcaatccaagtaattaatgggtcaactatcggaactggcagccccaaattcgattatatatgccatgctatgagaaggaaagatgttattgtaaggaagtgtttcaatgacaattatcagtcatgcactaggttagaaaaacggaatgacttgaccccttatagaaaaggcgatgtcattgaagtatcaaaaacaggatcaaacatgggccaaatgacatttaaaatagaactaggtgatatcaactataaaatattcactaaatcaatagatcttcaaatgtctggcatttgtgctgggtgtattgactgtgctgaaggtatttcatgctctataaatgctgaagtgtcggccgaaacagtctgccattgtaaaacaaactgtgaagattttataaataatatagtgttttcaccacaaatcaagaattacaatattaaagttcactgtaaatctaaagttgaaaagataatagcgcatatctgtgggagagacatcgatttacaattaactgttaaaccatacaatcagaagatagatttgtcgcagttagatgaatcaaattacataaaggaagaggatctccagtgcgggacatggttatgtaaagtgcaaaaagagggggttgatattatattcaaaggattattttcaggtttagggagatactggaccatattgatttattcaattataggtgtggtaataattgtgatattagtttatatcctgttgcccataggtcggcttttaaaagcattcctaatcagacatgaaatagaatatgccatggagcaaaaaatcaagtagatttagctaaa--aagggtaggcaggcctaagatcaggtataaataaaatccatataaataa
>LET-2147/Colombia/2024-02-23
cttcaaggagatgaacttgagtgtaggacttggcgaaatatgtgttaaagatgacatatctattgttaaaagtactactgtttttagtaagaatagaccagctcttgaggcaaccacaaaattttatagatcttttattgtgaaagactggtctgaatgcaatccagtgttagataaatttggaaattttatggttttaagtgttgatgataatggccatataatacctaaaatgtacacatgtagagcagcatgtgatattagattaaacaaagataatgctgaaataatattatcgtcaacaaagctcaaccacttcgaaattgtcggaacaacttcgacatcaggctggttcaaaaacacaataacaaacaatttggaacacacatgcgaacatgtgaccgtaaattgtggtcagaaatcagtaaaattccatgcatgttttagacaacataggggttgtataagattctttaaagggacatatatgccatactcaatgattgaagcaatgtgtgttaacatagagctaataattctgacattgtatatctttgctgcaattatatttgcattaatcataacaaagagttatgtggcatacctgctcctgccgttattttatccagtgacatggtcttacggaaaggtttataaaaagattaattcctgcccaaattgtctacttgcatctcatcctttcaccagctgccctaaaatctgtatatgcggttctagatttagttgcacagaagctcttaaggtgcatagaatgggtaaggactgtttaggttataaatctctaagcaaagctagacagatgtgtaaatcgaaaagctggtcctttacagcagctatattaactggattaatattgatggaatttatctcaccaattgcaggagagagaatgtataagcttgaggagttagctgatgagtttataaagctaacagagcaagtaaatattttagaaagagaaatggaagtcttgaagcagtcaataattgttatgtttgcaatc-attttggtattgttgctttttgaaaatatgatattcaaccgacttttcagcactttttatcgttcttgctccatgtgtggtttgatacattatagaccaggactcaagattgatttaaccaaaactaatagatgcggtagttgcatctgtggattcaatgagcagcaatcatctggttttgaatatgaaatatttctgaaggatatgcatatccagaaagagtcatgcaaatttagtccaagagtaaaccactttaggaatattaaagctttattatttgcacttgtaatctgtgctactatatatacagtttatgcagatgaagattgcttgtctaaagacattaaaataacatatcaagagttgcataattgcataggcccaaagataatgggcgacacttgtgtatcaaagaatgaattgtattctgatttatccttaaaaaatctagtcacagaatatgataaaaaatattttgaacctgatactgtaaatgatcaattcaacaaaatagagtttgcccaagatgcacatagaatgatactattagaaagaatactttacaagacagaatgtgaaatgctaagcttaaaaaagaacagtggaccttataatgttgcctggcgcacatatttaaaaaatcataatatagacctatgcagtaggcacaactataaaatgatatgtcagtgtattaatacacactctatgtgtaaaaatacagatatagattacaacaaagagattgaaacatattataaaagcaatgctgcagcctatagagctgacctgaataccataatagacacattaaaaacg-gcattcagagggcttacaaaggtcctaattgaaaattatatagaaaaagatgactctgatgctcttaaggctttattcagtaatattactgattctgtccaggacaattatcagatgattggaatattgaaatttgccagtaagctattagatattaaccttggtagatccacccgctcagctcatcattctataatgacaaacgaaattcccaaatctaatccttttactgattacagttattccaatgtgaacataaaggagtgcatgtcaccagagagcttgaaatgttttaagaagagagacagtacaccgcacacaaatcacctgctttgcaagatagacagcaaatataaagcatttgactggccagagatagaaacaattcaaaaaggtcaaaaattgtgtcttggtgacagtcattgcaacttggaatttacagccataactgcagataagattatgtcattaactaactgttataaggaatctttcactgcgcaaccagcagatatgcagactggaattaaaaaatgctcagctgatgaaattggagaatgtacaacacttgaagacaagacatggccgatcgtattctgtggtggcaaatattactactctgatagcaaagagcatgccaaggacggttctatcaacaactattgtttaaccaacaaatgctctgaacaacgttttccaatacatgaaaattggtttaaaaaatgtaattgggataagacccacaaagaatttagcactatgagacaaataaactataatgatataacttcttatagaaaagcaatagaatctgagataggaacagatttgatgacacaccattataagcccacaaagaaccttccgcatgttgtgccaaggtatcatagtatagatgtacaaggtacagaatcaacagagggtgttatcaatggtttcatacaaaatacaatacctgctattagtggtctaggtgtcggttatcatctgaatttcaaaggcaatcagttatttgacatagttatttttgtgaaaaaggctgtatataaagcacagtaccagaaagcatacaccacaggtcccagtatatccataaatattgaacacaatgaaagatgcacaggccactgccccgaaaagattcctgcaaaagaaggttggctaacattttctaaagaacatactagttcttggggatgtgaagaatacggctgtcttgctatagatacaggctgtctatatggttcttgtcaagatgtcatacgcccagaattagatgtttataagaagattggcagtgaagcatcactgatagaaatatgcataactttgcctcatgaaacttattgcaatgatatggatatattagaaccgattataggtgataaattaagtgcatcctttcagaatacgcagactaaccaacttccgactcttatagcttataaaaaagggaaaatatacacaggtcaaatcaatgatattggaaatacagcattgcagtgcggctcaatccaagtaattaatgggtcaactatcggaactggcagccccaaattcgattatatatgccatgctatgagaaggaaagatgttattgtaaggaagtgtttcaatgacaattatcagtcatgcactaggttagaaaaacggaatgacttgaccccttatagaaaaggcgatgtcattgaagtatcaaaaacaggatcaaacatgggccaaatgacatttaaaatagaactaggtgatatcaactataaaatattcactaaatcaatagatcttcaaatgtctggcatttgtgctgggtgtattgactgtgctgaaggtatttcatgctctataaatgctgaagtgtcggccgaaacagtctgccattgtaaaacaaactgtgaagattttataaataatatagtgttttcaccacaaatcaagaattacaatattaaagttcactgtaaatctaaagttgaaaagataatagcgcatatctgtgggagagacatcgatttacaattaactgttaaaccatacaatcagaagatagatttgtcgcagttagatgaatcaaattacataaaggaagaggatctccagtgcgggacatggttatgtaaagtgcaaaaagagggggttgatattatattcaaaggattattttcaggtttagggagatactggaccatattgatttattcaattataggtgtggtaataattgtgatattagtttatatcctgttgcccataggtcggcttttaaaagcattcctaatcagacatgaaatagaatatgccatggagcaaaaaatcaagtagatttagctaaa--aagggtaggcaggcctaagatcaggtataaataaaatccatataaataa
>LET-2149/Colombia/2024-02-23
cttcaaggagatgaacttgagtgtaggacttggcgaaatatgtgttaaagatgacatatctattgttaaaagtactactgtttttagtaagaatagaccagctcttgaggcaaccacaaaattttatagatcttttattgtgaaagactggtctgaatgcaatccagtgttagataaatttggaaattttatggttttaagtgttgatgataatggccatataatacctaaaatgtacacatgtagagcagcatgtgatattagattaaacaaagataatgctgaaataatattatcgtcaacaaagctcaaccacttcgaaattgtcggaacaacttcgacatcaggctggttcaaaaacacaataacaaacaatttggaacacacatgcgaacatgtgaccgtaaattgtggtcagaaatcagtaaaattccatgcatgttttagacaacataggggttgtataagattctttaaagggacatatatgccatactcaatgattgaagcaatgtgtgttaacatagagctaataattctgacattgtatatctttgctgcaattatatttgcattaatcataacaaagagttatgtggcatacctgctcctgccgttattttatccagtgacatggtcttacggaaaggtttataaaaagattaattcctgcccaaattgtctacttgcatctcatcctttcaccagctgccctaaaatctgtatatgcggttctagatttagttgcacagaagctcttaaggtgcatagaatgggtaaggactgtttaggttataaatctctaagcaaagctagacagatgtgtaaatcgaaaagctggtcctttacagcagctatattaactggattaatattgatggaatttatctcaccaattgcaggagagagaatgtataagcttgaggagttagctgatgagtttataaagctaacagagcaagtaaatattttagaaagagaaatggaagtcttgaagcagtcaataattgttatgtttgcaatc-attttggtattgttgctttttgaaaatatgatattcaaccgacttttcagcactttttatcgttcttgctccatgtgtggtttgatacattatagaccaggactcaagattgatttaaccaaaactaatagatgcggtagttgcatctgtggattcaatgagcagcaatcatctggttttgaatatgaaatatttctgaaggatatgcatatccagaaagagtcatgcaaatttagtccaagagtaaaccactttaggaatattaaagctttattatttgcacttgtaatctgtgctactatatatacagtttatgcagatgaagattgcttgtctaaagacattaaaataacatatcaagagttgcataattgcataggcccaaagataatgggcgacacttgtgtatcaaagaatgaattgtattctgatttatcctcaaaaaatctagtcacagaatatgataaaaaatattttgaacctgatactgtaaatgatcaattcaacaaaatagagtttgcccaagatgcacatagaatgatactattagaaagaatactttacaagacagaatgtgaaatgctaagcttaaaaaagaacagtggaccttataatgttgcctggcgcacatatttaaaaaatcataatatagacctatgcagtaggcacaactataaaatgatatgtcagtgtattaatacacactctatgtgtaaaaatacagatatagattacaacaaagagattgaaacatattataaaagcaatgctgcagcctatagagctgacctgaataccataatagacacattaaaaatg-gcattcagagggcttacaaaggtcctaattgaaaattatatagaaaaagatgactctgatgctcttaaggctttattcagtaatattactgattctgtccaggacaattatcagatgattggaatattgaaatttgccagtaagctattagatattaaccttggtagatccacccgctcagctcatcattctataatgacaaacgaaattcccaaatctaatccttttactgattacagttattccaatgtgaacataaaggagtgcatgtcaccagagagcttgaaatgttttaagaagagagacagtacaccgcacacaaatcacctgctttgcaagatagacagcaaatataaagcatttgactggccagagatagaaacaattcaaaaaggtcaaaaattgtgtcttggtgacagtcattgcaacttggaatttacagccataactgcagataagattatgtcattaactaactgttataaggaatctttcactgcgcaaccagcagatatgcagactggaattaaaaaatgctcagctgatgaaattggagaatgtacaacacttgaagacaagacatggccgatcgtattctgtggtggcaaatattactactctgatagcaaagagcatgccaaggacggttctatcaacaactattgtttaaccaacaaatgctctgaacaacgttttccaatacatgaaaattggtttaaaaaatgtaattgggataagacccacaaagaatttagcactatgagacaaataaactataatgatataacttcttatagaaaagcaatagaatctgagataggaacagatttgatgacacaccattataagcccacaaagaaccttccgcatgttgtgccaaggtatcatagtatagatgtacaaggtacagaatcaacagagggtgttatcaatggtttcatacaaaatacaatacctgctattagtggtctaggtgtcggttatcatctgaatttcaaaggcaatcagttatttgacatagttatttttgtgaaaaaggctgtatataaagcacagtaccagaaagcatacaccacaggtcccagtatatccataaatattgaacacaatgaaagatgcacaggccactgccccgaaaagattcctgcaaaagaaggttggctaacattttctaaagaacatactagttcttggggatgtgaagaatacggctgtcttgctatagatacaggctgtctatatggttcttgtcaagatgtcatacgcccagaattagatgtttataagaagattggcagtgaagcatcactgatagaaatatgcataactttgcctcatgaaacttattgcaatgatatggatatattagaaccgattataggtgataaattaagtgcatcctttcagaatacgcagactaaccaacttccgactcttatagcttataaaaaagggaaaatatacacaggtcaaatcaatgatattggaaatacagcattgcagtgcggctcaatccaagtaattaatgggtcaactatcggaactggcagccccaaattcgattatatatgccatgctatgagaaggaaagatgttattgtaaggaagtgtttcaatgacaattatcagtcatgcactaggttagaaaaacggaatgacttgaccccttatagaaaaggcgatgtcattgaagtatcaaaaacaggatcaaacatgggccaaatgacatttaaaatagaactaggtgatatcaactataaaatattcactaaatcaatagatcttcaaatgtctggcatttgtgctgggtgtattgactgtgctgaaggtatttcatgctctataaatgctgaagtgtcggccgaaacagtctgccattgtaaaacaaactgtgaagattttataaataatatagtgttttcaccacaaatcaagaattacaatattaaagttcactgtaaatctaaagttgaaaagataatagcgcatatctgtgggagagacatcgatttacaattaactgttaaaccatacaatcagaagatagatttgtcgcagttagatgaatcaaattacataaaggaagaggatctccagtgcgggacatggttatgtaaagtgcaaaaagagggggttgatattatattcaaaggattattttcaggtttagggagatactggaccatattgatttattcaattataggtgtggtaataattgtgatattagtttatatcctgttgcccataggtcggcttttaaaagcattcctaatcagacatgaaatagaatatgccatggagcaaaaaatcaagtagatttagctaaa--aagggtaggcaggcctaagatcaggtataaataaaatccatataaataa
>LET-2185/Colombia/2024-03-01
cttcaaggagatgaacttgagtgtaggacttggcgaaatatgtgttaaagatgacatatctattgttaaaagtactactgtttttagtaagaatagaccagctcttgaggcaaccacaaaattttatagatcttttattgtgaaagactggtctgaatgcaatccagtgttagataaatttggaaattttatggttttaagtgttgatgataatggccatataatacctaaaatgtacacatgtagagcagcatgtgatattagattaaacaaagataatgctgaaataatattatcgtcaacaaagctcaaccacttcgaaattgtcggaacaacttcgacatcaggctggttcaaaaacacaataacaaacaatttggaacacacatgcgaacatgtgaccgtaaattgtggtcagaaatcagtaaaattccatgcatgttttagacaacataggggttgtataagattctttaaagggacatatatgccatactcaatgattgaagcaatgtgtgttaacatagagctaataattctgacattgtatatctttgctgcaattatatttgcattaatcataacaaagagttatgtggcatacctgctcctgccgttattttatccagtgacatggtcttacggaaaggtttataaaaagattaattcctgcccaaattgtctacttgcatctcatcctttcaccagctgccctaaaatctgtatatgcggttctagatttagttgcacagaagctcttaaggtgcatagaatgggtaaggactgtttaggttataaatctctaagcaaagctagacagatgtgtaaatcgaaaagctggtcctttacagcagctatattaactggattaatattgatggaatttatctcaccaattgcaggagagagaatgtataagcttgaggagttagctgatgagtttataaagctaacagagcaagtaaatattttagaaagagaaatggaagtcttgaagcagtcaataattgttatgtttgcaatc-attttggtattgttgctttttgaaaatatgatattcaaccgacttttcagcactttttatcgttcttgctccatgtgtggtttgatacattatagaccaggactcaagattgatttaaccaaaactaatagatgcggtagttgcatctgtggattcaatgagcagcaatcatctggttttgaatatgaaatatttctgaaggatatgcatatccagaaagagtcatgcaaatttagtccaagagtaaaccactttaggaatattaaagctttattatttgcacttgtaatctgtgctactatatatacagtttatgcagatgaagattgcttgtctaaagacattaaaataacatatcaagagttgcataattgcataggcccaaagataatgggcgacacttgtgtatcaaagaatgaattgtattctgatttatcctcaaaaaatctagtcacagaatatgataaaaaatattttgaacctgatactgtaaatgatcaattcaacaaaatagagtttgcccaagatgcacatagaatgatactattagaaagaatactttacaagacagaatgtgaaatgctaagcttaaaaaaaaacagtggaccttataatgttgcctggcgcacatatttaaaaaatcataatatagacctatgcagtaggcacaactataaaatgatatgtcagtgtattaatacacactctatgtgtaaaaatacagatatagattacaacaaagagattgaaacatattataaaagcaatgctgcagcctatagagctgacctgaataccataatagacacattaaaaacg-gcattcagagggcttacaaaggtcctaattgaaaattatatagaaaaagatgactctgatgctcttaaggctttattcagtaatattactgattctgtccaggacaattatcagatgattggaatattgaaatttgccagtaagctattagatattaaccttggtagatccacccgctcagctcatcattctataatgacaaacgaaattcccaaatctaatccttttactgattacagttattccaatgtgaacataaaggagtgcatgtcaccagagagcttgaaatgttttaagaagagagacagtacaccgcacacaaatcacctgctttgcaagatagacagcaaatataaagcatttgactggccagagatagaaacaattcaaaaaggtcaaaaattgtgtcttggtgacagtcattgcaacttggaatttacagccataactgcagataagattatgtcattaactaactgttataaggaatctttcactgcgcaaccagcagatatgcagactggaattaaaaaatgctcagctgatgaaattggagaatgtacaacacttgaagacaagacatggccgatcgtattctgtggtggcaaatattactactctgatagcaaagagcatgccaaggacggttctatcaacaactattgtttaaccaacaaatgctctgaacaacgttttccaatacatgaaaattggtttaaaaaatgtaattgggataagacccacaaagaatttagcactatgagacaaataaactataatgatataacttcttatagaaaagcaatagaatctgagataggaacagatttgatgacacaccattataagcccacaaagaaccttccgcatgttgtgccaaggtatcatagtatagatgtacaaggtacagaatcaacagagggtgttatcaatggtttcatacaaaatacaatacctgctattagtggtctaggtgtcggttatcatctgaatttcaaaggcaatcagttatttgacatagttatttttgtgaaaaaggcggtatataaagcacagtaccagaaagcatacaccacaggtcccagtatatccataaatattgaacacaatgaaagatgcacaggccactgccccgaaaagattcctgcaaaagaaggttggctaacattttctaaagaacatactagttcttggggatgtgaagaatacggctgtcttgctatagatacaggctgtctatatggttcttgtcaagatgtcatacgcccagaattagatgtttataagaagattggcagtgaagcatcactgatagaaatatgcataactttgcctcatgaaacttattgcaatgatatggatatattagaaccgattataggtgataaattaagtgcatcctttcagaatacgcagactaaccaacttccgactcttatagcttataaaaaagggaaaatatacacaggtcaaatcaatgatattggaaatacagcattgcagtgcggctcaatccaagtaattaatgggtcaactatcggaactggcagccccaaattcgattatatatgccatgctatgagaaggaaagatgttattgtaaggaagtgtttcaatgacaattatcagtcatgcactaggttagaaaaacggaatgacttgaccccttatagaaaaggcgatgtcattgaagtatcaaaaacaggatcaaacatgggccaaatgacatttaaaatagaactaggtgatatcaactataaaatattcactaaatcaatagatcttcaaatgtctggcatttgtgctgggtgtattgactgtgctgaaggtatttcatgctctataaatgctgaagtgtcggccgaaacagtctgccattgtaaaacaaactgtgaagattttataaataatatagtgttttcaccacaaatcaagaattacaatattaaagttcactgtaaatctaaagttgaaaagataatagcgcatatctgtgggagagacatcgatttacaattaactgttaaaccatacaatcagaagatagatttgtcgcagttagatgaatcaaattacataaaggaagaggatctccagtgcgggacatggttatgtaaagtgcaaaaagagggggttgatattatattcaaaggattattttcaggtttagggagatactggaccatattgatttattcaattataggtgtggtaataattgtgatattagtttatatcctgttgcccataggtcggcttttaaaagcattcctaatcagacatgaaatagaatatgccatggagcaaaaaatcaagtagatttagctaaa--aagggtaggcaggcctaagatcaggtataaataaaatccatataaataa
>LET-2158/Colombia/2024-02-26
cttcaaggagatgaacttgagtgtaggacttggcgaaatatgtgttaaagatgacatatctattgttaaaagtactactgtttttagtaagaatagaccagctcttgaggcaaccacaaaattttatagatcttttattgtgaaagactggtctgaatgcaatccagtgttagataaatttggaaattttatggttttaagtgttgatgataatggccatataatacctaaaatgtacacatgtagagcagcatgtgatattagattaaacaaagataatgctgaaataatattatcgtcaacaaagctcaaccacttcgaaattgtcggaacaacttcgacatcaggctggttcaaaaacacaataacaaacaatttggaacacacatgngaacatgtgaccgtaaattgtggtcagaaatcagtaaaattccatgcatgttttagacaacataggggttgtataagattctttaaagggacatatatgccatactcaatgattgaagcaatgtgtgttaacatagagctaataattctgacattgtatatctttgctgcaattatatttgcattaatcataacaaagagttatgtggcatacctgctcctgccgttattttatccagtgacatggtcttacggaaaggtttataaaaagattaattcctgcccaaattgtctacttgcatctcatcctttcaccagctgccctaaaatctgtatatgcggttctagatttagttgcacagaagctcttaaggtgcatagaatgggtaaggactgtttaggttataaatctctaagcaaagctagacagatgtgtaaatcgaaaagctggtcctttacagcagctatattaactggattaatattgatggaatttatctcaccaattgcaggagagagaatgtataagcttgaggagttagctgatgagtttataaagctaacagagcaagtaaatattttagaaagagaaatggaagtcttgaagcagtcaataattgttatgtttgcaatc-attttggtattgttgctttttgaaaatatgatattcaaccgacttttcagcactttttatcgttcttgctccatgtgtggtttgatacattatagaccaggactcaagattgatttaaccaaaactaatagatgcggtagttgcatctgtggattcaatgagcagcaatcatctggttttgaatatgaaatatttctgaaggatatgcatatccagaaagagtcatgcaaatttagtccaagagtaaaccactttaggaatattaaagctttattatttgcacttgtaatctgtgctactatatatacagtttatgcagatgaagattgcttgtctaaagacattaaaataacatatcaagagttgcataattgcataggcccaaagataatgggcgacacttgtgtatcaaagaatgaattgtattctgatttatcctcaaaaaatctagtcacagaatatgataaaaaatattttgaacctgatactgtaaatgatcaattcaacaaaatagagtttgcccaagatgcacatagaatgatactattagaaagaatactttacaagacagaatgtgaaatgctaagcttaaaaaanaacagtggaccttataatgttgcctggcgcacatatttaaaaaatcataatatagacctatgcagtaggcacaactataaaatgatatgtcagtgtattaatacacactctatgtgtaaaaatacagatatagattacaacaaagagattgaaacatattataaaagcaatgctgcagcctatagagctgacctgaataccataatagacacattaaaaacg-gcattcagagggcttacaaaggtcctaattgaaaattatatagaaaaagatgactctgatgctcttaaggctttattcagtaatattactgattctgtccaggacaattatcagatgattggaatattgaaatttgccagtaagctattagatattaaccttggtagatccacccgctcagctcatcattctataatgacaaacgaaattcccaaatctaatccttttactgattacagttattccaatgtgaacataaaggagtgcatgtcaccagagagcttgaaatgttttaagaagagagacagtacaccgcacacaaatcacctgctttgcaagatagacagcaaatataaagcatttgactggccagagatagaaacaattcaaaaaggtcaaaaattgtgtcttggtgacagtcattgcaacttggaatttacagccataactgcagataagattatgtcattaactaactgttataaggaatctttcactgcgcaaccagcagatatgcagactggaattaaaaaatgctcagctgatgaaattggagaatgtacaacacttgaagacaagacatggccgatcgtattctgtggtggcaaatattactactctgatagcaaagagcatgccaaggacggttctatcaacaactattgtttaaccaacaaatgctctgaacaacgttttccaatacatgaaaattggtttaaaaaatgtaattgggataagacccacaaagaatttagcactatgagacaaataaactataatgatataacttcttatagaaaagcaatagaatctgagataggaacagatttgatgacacaccattataagcccacaaagaaccttccgcatgttgtgccaaggtatcatagtatagatgtacaaggtacagaatcaacagagggtgttancaatggtttcatacaaaatacaatacctgctattagtggtctaggtgtcggttatcatctgaatttcaaaggcaatcagttatttgacatagttatttttgtgaaaaaggcggtatataaagcacagtaccagaaagcatacaccacaggtcccagtatatccataaatattgaacacaatgaaagatgcacaggccactgccccgaaaagattcctgcaaaagaaggttggctaacattttctaaagaacatactagttcttggggatgtgaagaatacggctgtcttgctatagatacaggctgtctatatggttcttgtcaagatgtcatacgcccagaattagatgtttataagaagattggcagtgaagcatcactgatagaaatatgcataactttgcctcatgaaacttattgcaatgatatggatatattagaaccgattataggtgataaattaagtgcatcctttcagaatacgcagactaaccaacttccgactcttatagcttataaaaaagggaaaatatacacaggtcaaatcaatgatattggaaatacagcattgcagtgcggctcaatccaagtaattaatgggtcaactatcggaactggcagccccaaattcgattatatatgccatgctatgagaaggaaagatgttattgtaaggaagtgtttcaatgacaattatcagtcatgcactaggttagaaaaacggaatgacttgaccccttatagaaaaggcgatgtcattgaagtatcaaaaacaggatcaaacatgggccaaatgacatttaaaatagaactaggtgatatcaactataaaatattcactaaatcaatagatcttcaaatgtctggcatttgtgctgggtgtattgactgtgctgaaggtatttcatgctctataaatgctgaagtgtcggccgaaacagtctgccattgtaaaacaaactgtgaagattttataaataatatagtgttttcaccacaaatcaagaattacaatattaaagttcactgtaaatctaaagttgaaaagataatagcgcatatctgtgggagagacatcgatttacaattaactgttaaaccatacaatcagaagatagatttgtcgcagttagatgaatcaaattacataaaggaagaggatctccagtgcgggacatggttatgtaaagtgcaaaaagagggggttgatattatattcaaaggattattttcaggtttagggagatactggaccatattgatttattcaattataggtgtggtaataattgtgatattagtttatatcctgttgcccataggtcggcttttaaaagcattcctaatcagacatgaaatagaatatgccatggagcaaaaaatcaagtagatttagctaaa--aagggtaggcaggcctaagatcaggtataaataaaatccatataaataa
>LET-2225/Colombia/2024-03-19
cttcaaggagatgaacttgagtgtaggacttggcgaaatatgtgttaaagatgacatatctattgttaaaagtactactgtttttagtaagaatagaccagctcttgaggcaaccacaaaattttatagatcttttattgtgaaagactggtctgaatgcaatccagtgttagataaatttggaaattttatggttttaagtgttgatgataatggccatataatacctaaaatgtacacatgtagagcagcatgtgatattagattaaacaaagataatgctgaaataatattatcgtcaacaaagctcaaccacttcgaaattgtcggaacaacttcgacatcaggctggttcaaaaacacaataacaaacaatttggaacacacatgcgaacatgtgaccgtaaattgtggtcagaaatcagtaaaattccatgcatgttttagacaacataggggttgtataagattctttaaagggacatatatgccatactcaatgattgaagcaatgtgtgttaacatagagctaataattctgacattgtatatctttgctgcaattatatttgcattaatcataacaaagagttatgtggcatacctgctcctgccgttattttatccagtgacatggtcttacggaaaggtttataaaaagattaattcctgcccaaattgtctacttgcatctcatcctttcaccagctgccctaaaatctgtatatgcggttctagatttagttgcacagaagctcttaaggtgcatagaatgggtaaggactgtttaggttataaatctctaagcaaagctagacagatgtgtaaatcgaaaagctggtcctttacagcagctatattaactggattaatattgatggaatttatctcaccaattgcaggagagagaatgtataagcttgaggagttagctgatgagtttataaagctaacagagcaagtaaatattttagaaagagaaatggaagtcttgaagcagtcaataattgttatgtttgcaatc-attttggtattgttgctttttgaaaatatgatattcaaccgacttttcagcactttttatcgttcttgctccatgtgtggtttgatacattatagaccaggactcaagattgatttaaccaaaactaatagatgcggtagttgcatctgtggattcaatgagcagcaatcatctggttttgaatatgaaatatttctgaaggatatgcatatccagaaagagtcatgcaaatttagtccaagagtaaaccactttaggaatattaaagctttattatttgcacttgtaatctgtgctactatatatacagtttatgcagatgaagattgcttgtctaaagacattaaaataacatatcaagagttgcataattgcataggcccaaagataatgggcgacacttgtgtatcaaagaatgaattgtattctgatttatcctcaaaaaatctagtcacagaatatgataaaaaatattttgaacctgatactgtaaatgatcaattcaacaaaatagagtttgcccaagatgcacatagaatgatactattagaaagaatactttacaagacagaatgtgaaatgctaagcttaaaaaagaacagtggaccttataatgttgcctggcgcacatatttaaaaaatcataatatagacctatgcagtaggcacaactataaaatgatatgtcagtgtattaatacacactctatgtgtaaaaatacagatatagattacaacaaagagattgaaacatattataaaagcaatgctgcagcctatagagctgacctgaataccataatagacacattaaaaacg-gcattcagagggcttacaaaggtcctaattgaaaattatatagaaaaagatgactctgatgctcttaaggctttattcagtaatattactgattctgtccaggacaattatcagatgattggaatattgaaatttgccagtaagctattagatattaaccttggtagatccacccgctcagctcatcattctataatgacaaacgaaattcccaaatctaatccttttactgattacagttattccaatgtgaacataaaggagtgcatgtcaccagagagcttgaaatgttttaagaagagagacagtacaccgcacacaaatcacctgctttgcaagatagacagcaaatataaagcatttgactggccagagatagaaacaattcaaaaaggtcaaaaattgtgtcttggtgacagtcattgcaacttggaatttacagccataactgcagataagattatgtcattaactaactgttataaggaatctttcactgcgcaaccagcagatatgcagactggaattaaaaaatgctcagctgatgaaattggagaatgtacaacacttgaagacaagacatggccgatcgtattctgtggtggcaaatattactactctgatagcaaagagcatgccaaggacggttctatcaacaactattgtttaaccaacaaatgctctgaacaacgttttccaatacatgaaaattggtttaaaaaatgtaattgggataagacccacaaagaatttagcactatgagacaaataaactataatgatataacttcttatagaaaagcaatagaatctgagataggaacagatttgatgacacaccattataagcccacaaagaaccttccgcatgttgtgccaaggtatcatagtatagatgtacaaggtacagaatcaacagagggtgttatcaatggtttcatacaaaatacaatacctgctattagtggtctaggtgtcggttatcatctgaatttcaaaggcaatcagttatttgacatagttatttttgtgaaaaaggcggtatataaagcacagtaccagaaagcatacaccacaggtcccagtatatccataaatattgaacacaatgaaagatgcacaggccactgccccgaaaagattcctgcaaaagaaggttggctaacattttctaaagaacatactagttcttggggatgtgaagaatacggctgtcttgctatagatacaggctgtctatatggttcttgtcaagatgtcatacgcccagaattagatgtttataagaagattggcagtgaagcatcactgatagaaatatgcataactttgcctcatgaaacttattgcaatgatatggatatattagaaccgattataggtgataaattaagtgcatcctttcagaatacgcagactaaccaacttccgactcttatagcttataaaaaagggaaaatatacacaggtcaaatcaatgatattggaaatacagcattgcagtgcggctcaatccaagtaattaatgggtcaactatcggaactggcagccccaaattcgattatatatgccatgctatgagaaggaaagatgttattgtaaggaagtgtttcaatgacaattatcagtcatgcactaggttagaaaaacggaatgacttgaccccttatagaaaaggcgatgtcattgaagtatcaaaaacaggatcaaacatgggccaaatgacatttaaaatagaactaggtgatatcaactataaaatattcactaaatcaatagatcttcaaatgtctggcatttgtgctgggtgtattgactgtgctgaaggtatttcatgctctataaatgctgaagtgtcggccgaaacagtctgccattgtaaaacaaactgtgaagattttataaataatatagtgttttcaccacaaatcaagaattacaatattaaagttcactgtaaatctaaagttgaaaagataatagcgcatatctgtgggagagacatcgatttacaattaactgttaaaccatacaatcagaagatagatttgtcgcagttagatgaatcaaattacataaaggaagaggatctccagtgcgggacatggttatgtaaagtgcaaaaagagggggttgatattatattcaaaggattattttcaggtttagggagatactggaccatattgatttattcaattataggtgtggtaataattgtgatattagtttatatcctgttgcccataggtcggcttttaaaagcattcctaatcagacatgaaatagaatatgccatggagcaaaaaatcaagtagatttagctaaa--aagggtaggcaggcctaagatcagatataaataaaatccatataaataa
>LET-2239/Colombia/2024-03-26
cttcaaggagatgaacttgagtgtaggacttggcgaaatatgtgttaaagatgacatatctattgttaaaagtactactgtttttagtaagaatagaccagctcttgaggcaaccacaaaattttatagatcttttattgtgaaagactggtctgaatgcaatccagtgttagataaatttggaaattttatggttttaagtgttgatgataatggccatataatacctaaaatgtacacatgtagaacagcatgtgatattagattaaacaaagataatgctgaaataatattatcgtcaacaaagctcaaccacttcgaaattgtcggaacaacttcgacatcaggctggttcaaaaacacaataacaaacaatttggaacacacatgcgaacatgtgaccgtaaattgtggtcagaaatcagtaaaattccatgcatgttttagacaacataggggttgtataagattctttaaagggacatatatgccatactcaatgattgaagcaatgtgtgttaacatagagctaataattctgacattgtatatctttgctgcaattatatttgcattaatcataacaaagagttatgtggcatacctgctcctgccgttattttatccagtgacatggtcttacggaaaggtttataaaaagattaattcctgcccaaattgtctacttgcatctcatcctttcaccagctgccctaaaatctgtatatgcggttctagatttagttgcacagaagctcttaaggtgcatagaatgggtaaggactgtttaggttataaatctctaagcaaagctagacagatgtgtaaatcgaaaagctggtcctttacagcagctatattaactggattaatattgatggaatttatctcaccaattgcaggagagagaatgtataagcttgaggagttagctgatgagtttataaagctaacagagcaagtaaatattttagaaagagaaatggaagtcttgaagcagtcaataattgttatgtttgcaatc-attttggtattgttgctttttgaaaatatgatattcaaccgacttttcagcactttttatcgttcttgctccatgtgtggtttgatacattatagaccaggactcaagattgatttaaccaaaactaatagatgcggtagttgcatctgtggattcaatgagcagcaatcatctggttttgaatatgaaatatttctgaaggatatgcatatccagaaagagtcatgcaaatttagtccaagagtaaaccactttaggaatattaaagctttattatttgcacttgtaatctgtgctactatatatacagtttatgcagatgaagattgcttgtctaaagacattaaaataacatatcaagagttgcataattgcataggcccaaagataatgggcgacacttgtgtatcaaagaatgaattgtattctgatttatcctcaaaaaatctagtcacagaatatgataaaaaatattttgaacctgatactgtaaatgatcaattcaacaaaatagagtttgcccaagatgcacatagaatgatactattagaaagaatactttacaagacagaatgtgaaatgctaagcttaaaaaagaacagtggaccttataatgttgcctggcgcacatatttaaaaaatcataatatagacctatgcagtaggcacaactataaaatgatatgtcagtgtattaatacacactctatgtgtaaaaatacagatatagattacaacaaagagattgaaacatattataaaagcaatgctgcagcctatagagctgacctgaataccataatagacacattaaaaacg-gcattcagagggcttacaaaggtcctaattgaaaattatatagaaaaagatgactctgatgctcttaaggctttattcagtaatattactgattctgtccaggacaattatcagatgattggaatattgaaatttgccagtaagctattagatattaaccttggtagatccacccgctcagctcatcattctataatgacaaacgaaattcccaaatctaatccttttactgattacagttattccaatgtgaacataaaggagtgcatgtcaccagagagcttgaaatgttttaagaagagagacagtacaccgcacacaaatcacctgctttgcaagatagacagcaaatataaagcatttgactggccagagatagaaacaattcaaaaaggtcaaaaattgtgtcttggtgacagtcattgcaacttggaatttacagccataactgcagataagattatgtcattaactaactgttataaggaatctttcactgcgcaaccagcagatatgcagactggaattaaaaaatgctcagctgatgaaattggagaatgtacaacacttgaagacaagacatggccgatcgtattctgtggtggcaaatattactactctgatagcaaagagcatgccaaggacggttctatcaacaactattgtttaaccaacaaatgctctgaacaacgttttccaatacatgaaaattggtttaaaaaatgtaattgggataagacccacaaagaatttagcactatgagacaaataaactataatgatataacttcttatagaaaagcaatagaatctgagataggaacagatttgatgacacaccattataagcccacaaagaaccttccgcatgttgtgccaaggtatcatagtatagatgtacaaggtacagaatcaacagagggtgttatcaatggtttcatacaaaatacaatacctgctattagtggtctaggtgtcggttatcatctgaatttcaaaggcaatcagttatttgacatagttatttttgtgaaaaaggcggtatataaagcacagtaccagaaagcatacaccacaggtcccagtatatccataaatattgaacacaatgaaagatgcacaggccactgccccgaaaagattcctgcaaaagaaggttggctaacattttctaaagaacatactagttcttggggatgtgaagaatacggctgtcttgctatagatacaggctgtctatatggttcttgtcaagatgtcatacgcccagaattagatgtttataagaagattggcagtgaagcatcactgatagaaatatgcataactttgcctcatgaaacttattgcaatgatatggatatattagaaccgattataggtgataaattaagtgcatcctttcagaatacgcagactaaccaacttccgactcttatagcttataaaaaagggaaaatatacacaggtcaaatcaatgatattggaaatacagcattgcagtgcggctcaatccaagtaattaatgggtcaactatcggaactggcagccccaaattcgattatatatgccatgctatgagaaggaaagatgttattgtaaggaagtgtttcaatgacaattatcagtcatgcactaggttagaaaaacggaatgacttgaccccttatagaaaaggcgatgtcattgaagtatcaaaaacaggatcaaacatgggccaaatgacatttaaaatagaactaggtgatatcaactataaaatattcactaaatcaatagatcttcaaatgtctggcatttgtgctgggtgtattgactgtgctgaaggtatttcatgctctataaatgctgaagtgtcggccgaaacagtctgccattgtaaaacaaactgtgaagattttataaataatatagtgttttcaccacaaatcaagaattacaatattaaagttcactgtaaatctaaagttgaaaagataatagcgcatatctgtgggagagacatcgatttacaattaactgttaaaccatacaatcagaagatagatttgtcgcagttagatgaatcaaattacataaaggaagaggatctccagtgcgggacatggttatgtaaagtgcaaaaagagggggttgatattatattcaaaggattattttcaggtttagggagatactggaccatattgatttattcaattataggtgtggtaataattgtgatattagtttatatcctgttgcccataggtcggcttttaaaagcattcctaatcagacatgaaatagaatatgccatggagcaaaaaatcaagtagatttagctaaa--aagggtaggcaggcctaagatcaggtataaataaaatccatataaataa
>LET-2250/Colombia/2024-04-03
cttcaaggagatgaacttgagtgtaggacttggcgaaatatgtgttaaagatgacatatctattgttaaaagtactactgtttttagtaagaatagaccagctcttgaggcaaccacaaaattttatagatcttttattgtgaaagactggtctgaatgcaatccagtgttagataaatttggaaattttatggttttaagtgttgatgataatggccatataatacctaaaatgtacacatgtagagcagcatgtgatattagattaaacaaagataatgctgaaataatattatcgtcaacaaagctcaaccacttcgaaattgtcggaacaacttcgacatcaggctggttcaaaaacacaataacaaacaatttggaacacacatgcgaacatgtgaccgtaaattgtggtcagaaatcagtaaaattccatgcatgttttagacaacataggggttgtataagattctttaaagggacatatatgccatactcaatgattgaagcaatgtgtgttaacatagagctaataattctgacattgtatatctttgctgcaattatatttgcattaatcataacaaagagttatgtggcatacctgctcctgccgttattttatccagtgacatggtcttacggaaaggtttataaaaagattaattcctgcccaaattgtctacttgcatctcatcctttcaccagctgccctaaaatctgtatatgcggttctagatttagttgcacagaagctcttaaggtgcatagaatgggtaaggactgtttaggttataaatctctaagcaaagctagacagatgtgtaaatcgaaaagctggtcctttacagcagctatattaactggattaatattgatggaatttatctcaccaattgcaggagagagaatgtataagcttgaggagttagctgatgagtttataaagctaacagagcaagtaaatattttagaaagagaaatggaagtcttgaagcagtcaataattgttatgtttgcaatc-attttggtattgttgctttttgaaaatatgatattcaaccgacttttcagcactttttatcgttcttgctccatgtgtggtttgatacattatagaccaggactcaagattgatttaaccaaaactaatagatgcggtagttgcatctgtggattcaatgagcagcaatcatctggttttgaatatgaaatatttctgaaggatatgcatatccagaaagagtcatgcaaatttagtccaagagtaaaccactttaggaatattaaagctttattatttgcacttgtaatctgtgctactatatatacagtttatgcagatgaagattgcttgtctaaagacattaaaataacatatcaagagttgcataattgcataggcccaaagataatgggcgacacttgtgtatcaaagaatgaattgtattctgatttatcctcaaaaaatctagtcacagaatatgataaaaaatattttgaacctgatactgtaaatgatcaattcaacaaaatagagtttgcccaagatgcacatagaatgatactattagaaagaatactttacaagacagaatgtgaaatgctaagcttaaaaaagaacagtggaccttataatgttgcctggcgcacatatttaaaaaatcataatatagacctatgcagtaggcacaactataaaatgatatgtcagtgtattaatacacactctatgtgtaaaaatacagatatagattacaacaaagagattgaaacatattataaaagcaatgctgcagcctatagagctgacctgaataccataatagacacattaaaaacg-gcattcagagggcttacaaaggtcctaattgaaaattatatagaaaaagatgactctgatgctcttaaggctttattcagtaatattactgattctgtccaggacaattatcagatgattggaatattgaaatttgccagtaagctattagatattaaccttggtagatccacccgctcagctcatcattctataatgacaaacgaaattcccaaatctaatccttttactgattacagttattccaatgtgaacataaaggagtgcatgtcaccagagagcttgaaatgttttaagaagagagacagtacaccgcacacaaatcacctgctttgcaagatagacagcaaatataaagcatttgactggccagagatagaaacaattcaaaaaggtcaaaaattgtgtcttggtgacagtcattgcaacttggaatttacagccataactgcagataagattatgtcattaactaactgttataaggaatctttcactgcgcaaccagcagatatgcagactggatttaaaaaatgctcagctgatgaaattggagaatgtacaacacttgaagacaaggcatggccgatcgtattctgtggtggcaaatattactactctgatagcaaagagcatgccaaggacggttctatcaacaactattgtttaaccaacaaatgctctgaacaacgttttccaatacatgaaaattggtttaaaaaatgtaattgggataagacccacaaagaatttagcactatgagacaaataaactataatgatataacttcttatagaaaagcaatagaatctgagataggaacagatttgatgacacaccattataagcccacaaagaaccttccgcatgttgtgccaaggtatcatagtatagatgtacaaggtacagaatcaacagagggtgttatcaatggtttcatacaaaatacaatacctgctattagtggtctaggtgtcggttatcatctgaatttcaaaggcaatcagttatttgacatagttatttttgtgaaaaaggcggtatataaagcacagtaccagaaagcatacaccacaggtcccagtatatccataaatattgaacacaatgaaagatgcacaggccactgccccgaaaagattcctgcaaaagaaggttggctaacattttctaaagaacatactagttcttggggatgtgaagaatacggctgtcttgctatagatacaggctgtctatatggttcttgtcaagatgtcatacgcccagaattagatgtttataagaagattggcagtgaagcatcactgatagaaatatgcataactttgcctcatgaaacttattgcaatgatatggatatattagaaccgattataggtgataaattaagtgcatcctttcagaatacgcagactaaccaacttccgactcttatagcttataaaaaagggaaaatatacacaggtcaaatcaatgatattggaaatacagcattgcagtgcggctcaatccaagtaattaatgggtcaactatcggaactggcagccccaaattcgattatatatgccatgctatgagaaggaaagatgttattgtaaggaagtgtttcaatgacaattatcagtcatgcactaggttagaaaaacggaatgacttgaccccttatagaaaaggcgatgtcattgaagtatcaaaaacaggatcaaacatgggccaaatgacatttaaaatagaactaggtgatatcaactataaaatattcactaaatcaatagatcttcaaatgtctggcatttgtgctgggtgtattgactgtgctgaaggtatttcatgctctataaatgctgaagtgtcggccgaaacagtctgccattgtaaaacaaactgtgaagattttataaataatatagtgtttttaccacaaatcaagaattacaatattaaagttcactgtaaatctaaagttgaaaagataatagcgcatatctgtgggagagacatcgatttacaattaactgttaaaccatacaatcagaagatagatttgtcgcagttagatgaatcaaattacataaaggaagaggatctccagtgcgggacatggttatgtaaagtgcaaaaagagggggttgatattatattcaaaggattattttcaggtttagggagatactggaccatattgatttattcaattataggtgtggtaataattgtgatattagtttatatcctgttgcccataggtcggcttttaaaagcattcctaatcagacatgaaatagaatatgccatggagcaaaaaatcaagtagatttagctaaa--aagggtaggcaggcctaagatcaggtataaataaaatccatataaataa
>LET-2256/Colombia/2024-04-04
cttcaaggagatgaacttgagtgtaggacttggcgaaatatgtgttaaagatgacatatctattgttaaaagtactactgtttttagtaagaatagaccagctcttgaggcaaccacaaaattttatagatcttttattgtgaaagactggtctgaatgcaatccagtgttagataaatttggaaattttatggttttaagtgttgatgataatggccatataatacctaaaatgtacacatgtagagcagcatgtgatattagattaaacaaagataatgctgaaataatattatcgtcaacaaagctcaaccacttcgaaattgtcggaacaacttcgacatcaggctggttcaaaaacacaataacaaacaatttggaacacacatgcgaacatgtgaccgtaaattgtggtcagaaatcagtaaaattccatgcatgttttagacaacataggggttgtataagattctttaaagggacatatatgccatactcaatgattgaagcaatgtgtgttaacatagagctaataattctgacattgtatatctttgctgcaattatatttgcattaatcataacaaagagttatgtggcatacctgctcctgccgttattttatccagtgacatggtcttacggaaaggtttataaaaagattaattcctgcccaaattgtctacttgcatctcatcctttcaccagctgccctaaaatctgtatatgcggttctagatttagttgcacagaagctcttaaggtgcatagaatgggtaaggactgtttaggttataaatctctaagcaaagctagacagatgtgtaaatcgaaaagctggtcctttacagcagctatattaactggattaatattgatggaatttatctcaccaattgcaggagagagaatgtataagcttgaggagttagctgatgagtttataaagctaacagagcaagtaaatattttagaaagagaaatggaagtcttgaagcagtcaataattgttatgtttgcaatc-attttggtattgttgctttttgaaaatatgatattcaaccgacttttcagcactttttatcgttcttgctccatgtgtggtttgatacattatagaccaggactcaagattgatttaaccaaaactaatagatgcggtagttgcatctgtggattcaatgagcagcaatcatctggttttgaatatgaaatatttctgaaggatatgcatatccagaaagagtcatgcaaatttagtccaagagtaaaccactttaggaatattaaagctttattatttgcacttgtaatctgtgctactatatatacagtttatgcagatgaagattgcttgtctaaagacattaaaataacatatcaagagttgcataattgcataggcccaaagataatgggcgacacttgtgtatcaaagaatgaattgtattctgatttatcctcaaaaaatctagtcacagaatatgataaaaaatattttgaacctgatactgtaaatgatcaattcaacaaaatagagtttgcccaagatgcacatagaatgatactattagaaagaatactttacaagacagaatgtgaaatgctaagcttaaaaaagaacagtggaccttataatgttgcctggcgcacatatttaaaaaatcataatatagacctatgcagtaggcacaactataaaatgatatgtcagtgtattaatacacactctatgtgtaaaaatacagatatagattacaacaaagagattgaaacatattataaaagcaatgctgcagcctatagagctgacctgaataccataatagacacattaaaaacg-gcattcagagggcttacaaaggtcctaattgaaaattatatagaaaaagatgactctgatgctcttaaggctttattcagtaatattactgattctgtccaggacaattatcagatgattggaatattgaaatttgccagtaagctattagatattaaccttggtagatccacccgctcagctcatcattctataatgacaaacgaaattcccaaatctaatccttttactgattacagttattccaatgtgaacataaaggagtgcatgtcaccagagagcttgaaatgttttaagaagagagacagtacaccgcacacaaatcacctgctttgcaagatagacagcaaatataaagcatttgactggccagagatagaaacaattcaaaaaggtcaaaaattgtgtcttggtgacagtcattgcaacttggaatttacagccataactgcagataagattatgtcattaactaactgttataaggaatctttcactgcgcaaccagcagatatgcagactggatttaaaaaatgctcagctgatgaaattggagaatgtacaacacttgaagacaaggcatggccgatcgtattctgtggtggcaaatattactactctgatagcaaagagcatgccaaggacggttctatcaacaactattgtttaaccaacaaatgctctgaacaacgttttccaatacatgaaaattggtttaaaaaatgtaattgggataagacccacaaagaatttagcactatgagacaaataaactataatgatataacttcttatagaaaagcaatagaatctgagataggaacagatttgatgacacaccattataagcccacaaagaaccttccgcatgttgtgccaaggtatcatagtatagatgtacaaggtacagaatcaacagagggtgttatcaatggtttcatacaaaatacaatacctgctattagtggtctaggtgtcggttatcatctgaatttcaaaggcaatcagttatttgacatagttatttttgtgaaaaaggcggtatataaagcacagtaccagaaagcatacaccacaggtcccagtatatccataaatattgaacacaatgaaagatgcacaggccactgccccgaaaagattcctgcaaaagaaggttggctaacattttctaaagaacatactagttcttggggatgtgaagaatacggctgtcttgctatagatacaggctgtctatatggttcttgtcaagatgtcatacgcccagaattagatgtttataagaagattggcagtgaagcatcactgatagaaatatgcataactttgcctcatgaaacttattgcaatgatatggatatattagaaccgattataggtgataaattaagtgcatcctttcagaatacgcagactaaccaacttccgactcttatagcttataaaaaagggaaaatatacacaggtcaaatcaatgatattggaaatacagcattgcagtgcggctcaatccaagtaattaatgggtcaactatcggaactggcagccccaaattcgattatatatgccatgctatgagaaggaaagatgttattgtaaggaagtgtttcaatgacaattatcagtcatgcactaggttagaaaaacggaatgacttgaccccttatagaaaaggcgatgtcattgaagtatcaaaaacaggatcaaacatgggccaaatgacatttaaaatagaactaggtgatatcaactataaaatattcactaaatcaatagatcttcaaatgtctggcatttgtgctgggtgtattgactgtgctgaaggtatttcatgctctataaatgctgaagtgtcggccgaaacagtctgccattgtaaaacaaactgtgaagattttataaataatatagtgtttttaccacaaatcaagaattacaatattaaagttcactgtaaatctaaagttgaaaagataatagcgcatatctgtgggagagacatcgatttacaattaactgttaaaccatacaatcagaagatagatttgtcgcagttagatgaatcaaattacataaaggaagaggatctccagtgcgggacatggttatgtaaagtgcaaaaagagggggttgatattatattcaaaggattattttcaggtttagggagatactggaccatattgatttattcaattataggtgtggtaataattgtgatattagtttatatcctgttgcccataggtcggcttttaaaagcattcctaatcagacatgaaatagaatatgccatggagcaaaaaatcaagtagatttagctaaa--aagggtaggcaggcctaagatcaggtataaataaaatccatataaataa
>PP154063/Brazil/2023-12-11
cttcaaggagatgaacttgagtgtaggacttggcgaaatatgtgttaaagatgacatatctattgttaaaagtactactgtttttagtaagaatagaccagctcttgaggcaaccacaaaattttatagatcttttattgtgaaagactggtctgaatgcaatccagtgttagataaatttggaaattttatggttttaagtgttgatgataatggccatataataccnnnnnnnnnnnnnnnnnnnnnnnnnnnnnnnnnnnnnnnnnnnnnnnnnnnnnnnnnnnnnnnnnnnnnnnnnnnnnnnnnnnnnnnnnnnnnnnnnnnnnnnnnnnnnnnnnnnnnnnnnnnnnnnnnnnnnnnnnnnnnnnnnnnnnnnnnnnnnnnnnnnnnnnnnnnnnnnnnnnnnnnnnnnnnnnnnnnnnnnnnnnnnnnngcatgttttagacaacataggggttgtataagattctttaaagggacatatatgccatactcaatgattgaagcaatgtgtgttaacatagagctaataattctgacattgtatatctttgctgcaattatatttgcattaatcataacaaagagttatgtggcatacctgctcctgccgttattttatccagtgacatggtcttacggaaaggtttataaaaagattaattcctgcccaaattgtctacttgcatctcatcctttcaccagctgccctaaaatctgtatatgcggttctagatttagttgcacagaagctcttaaggtgcatagaatgggtaaggactgtttaggttataaatctctaagcaaagctagacagatgtgtaaatcgaaaagctggtcctttacagcagctatattaactggattaatattgatggaatttatctcaccaattgcaggagagagaatgtataagcttgaggagttagctgatgagtttataaagctaacagagcaagtaaatattttagaaagagaaatggaagtcttgaagcagtcaataattgttatgtttgcaatc-attttggtattgttgctttttgaaaatatgatattcaaccgacttttcagcactttttatcgttcttgctccatgtgtggtttgatacattatagaccaggactcaagattgatttaaccaaaactaatagatgcggtagttgcatctgtggattcaatgagcagcaatcatctggttttgaatatgaaatatttctgaaggatatgcatatccagaaagagtcatgcaaatttagtccaagagtaaaccactttaggaatattaaagctttattatttgcacttgtaatctgtgctactatatatacagtttatgcagatgaagactgcttgtctaaagacattaaaataacatatcaagagttgcataattgcataggcccaaagataatgggcgacacttgtgtatcaaagaatgaattgtattctgatttatcctcaaaaaatctagtcacagaatatgataaaaaatattttgaacctgatactgtaaatgatcaattcaacaaaatagagtttgcccaagatgcacatagaatgatactattagaaagaatactttacaagacagaatgtgaaatgctaagcttaaaaaagaacagtggaccttataatgttgcctggcgcacatatttaaaaaatcataatatagacctatgcagtaggcacaactataaaatgatatgtcagtgtattaatacacactctatgtgtaaaaatacagatatagattacaacaaagagattgaaacatattataaaagcaatgctgcagcctatagagctgacctgaataccataatagacacattaaaaacg-gcattcagagggcttacaaaggtcctaattgaaaattatatagaaaaagatgactctgatgctcttaaggctttattcagtaatattactgattctgtccaggacaattatcagatgattggaatattgaaatttgccagtaagctattagatattaaccttggtagatccacccgctcagctcatcattctataatgacaaacgaaattcccaaatctaatccttttactgattacagttattccaatgtgaacataaaggagtgcatgtcaccagagagcttgaaatgttttaagaagagagacagtacaccgcacacaaatcacctgctttgcaagatagacagcaaatataaagcatttgactggccagagatagaaacaattcaaaaaggtcaaaaattgtgtcttggtgacagtcattgcaacttggaatttacagccataactgcagataagattatgtcattaactaactgttataaggaatctttcactgcgcaaccagcagatatgcagactggaattaaaaaatgctcagctgatgaaattggagaatgtacaacacttgaagacaagacatggccgatcgtattctgtggtggcaaatattactactctgatagcaaagagcatgccaaggacggttctatcaacaactattgtttaaccaacaaatgctctgaacaacgttttccaatacatgaaaattggtttaaaaaatgtaattgggataagacccacaaagaatttagcactatgagacaaataaactataatgatataacttcttatagaaaagcaatagaatctgagataggaacagatttgatgacacaccattataagcccacaaagaaccttccgcatgttgtgccaaggtatcatagtatagatgtacaaggtacagaatcaacagagggtgttatcaatggtttcatacaaaatacaatacctgctattagtggtctaggtgtcggttatcatctgaatttcaaaggcaatcagttatttgacatagttatttttgtgaaaaaggctgtatataaagcacagtaccagaaagcatacaccacaggtcccagtatatccataaatattgaacacaatgaaagatgcacaggccactgccccgaaaagattcctgcaaaagaaggttggctaacattttctaaagaacatactagttcttggggatgtgaagaatacggctgtcttgctatagatacaggctgtctatatggttcttgtcaagatgtcatacgcccagaattagatgtttataagaagattggcagtgaagcatcactgatagaaatatgcataactttgcctcatgaaacttattgcaatgatatggatatattagaaccgattataggtgataaattaagtgcatcctttcagaatacgcagactaaccaacttccgactcttatagcttataaaaaagggaaaatatacacaggtcaaatcaatgatattggaaatacagcattgcagtgcggctcaatccaagtaattaatgggtcaactatcggaactggcagccccaaattcgattatatatgccatgctatgagaaggaaagatgttattgtaaggaagtgtttcaatgacaattatcagtcatgcactaggttagaaaaacggaatgacttgaccccttatagaaaaggcgatgtcattgaagtatcaaaaacaggatcaaacatgggccaaatgacatttaaaatagaactaggtgatatcaactataaaatattcactaaatcaatagatcttcaaatgtctggcatttgtgctgggtgtattgactgtgctgaaggtatttcatgctctataaatgctgaagtgtcggccgaaacagtctgccattgtaaaacaaactgtgaagattttataaataatatagtgttttcaccacaaatcaagaattacaatattaaagttcactgtaaatctaaagttgaaaagataatagcgcatatctgtgggagagacatcgatttacaattaactgttaaaccatacaatcagaagatagatttgtcgcagttagatgaatcaaattacataaaggaagaggatctccagtgcgggacatggttatgtaaagtgcaaaaagagggggttaatattatattcaaaggattattttcaggtttagggagatactggaccatattgatttattcaattataggtgtggtaataattgtgatattagtttatatcctgttgcccataggtcggcttttaaaagcattcctaatcagacatgaaatagaatatgccatggagcaaaaaatcaagtagatttagctaaa--aagggtaggcaggcctaagatcaggtataaataaaatccatataaataa
>PP153952/Brazil/2023-01-09
cttcaaggagatgaacttgagtgtaggacttggcgaaatatgtgttaaagatgacatatctattgttaaaagtactactgtttttagtaagaatagaccagctcttgaggcaaccacaaaattttatagatcttttattgtgaaagactggtctgaatgcaatccagtgctagataaatttggaaattttatggttttaagtgttgatgataatggccatataatacctaaaatgtacacatgtagagcagcatgtgatattagattaaacaaagataatgctgaaataatattatcgtcaacaaagctcaaccacttcgaaattgtcggaacaacttcgacatcaggctggttcaaaaacacaataacaaacaatttggaacacacatgcgaacatgtgaccgtaaattgtggtcagaaatcagtaaaattccatgcatgttttagacaacataggggttgtataagattctttaaagggacatatatgccatactcaatgattgaggcaatgtgtgttaacatagagctaataattctgacattgtatatctttgctgcaattatatttgcattaatcataacaaagagttatgtggcatacctgctcctgccgttattttatccagtgacatggttttacggaaaggtttataaaaagattaattcctgcccaaattgtctacttgcatctcatcctttcaccagctgccctaaaatctgtatatgcggttctagatttagttgcacagaagctcttaaggtgcatagaatgggtaaggactgtttaggttataaatctctaagcaaagctagacagatgtgtaaatcgaaaagctggtcctttacagcagctatattaactggattaatattgatggaatttatctcaccaattgcaggagagagaatgtataagcttgaggagttagctgatgagtttataaagctaacagagcaagtaaatattttagaaagagaaatggaagtcttgaagcagtcaataattgttatgtttgcaatc-attttggtattgttgctttttgaaaatatgatattcaaccgacttttcagcactttttatcgttcttgctccatgtgtggtttgatacattatagaccaggactcaagattgatttaaccaaaactaatagatgcggtagttgcatctgtggattcaatgagcagcaatcatctggttttgaatatgaaatatttctgaaggatatgcatatccagaaagagtcatgcaaatttagtccaagagtaaaccactttaggaatattaaagctttattatttgcacttgtaatctgtgctactatatatacagtttatgcagatgaagattgcttgtctaaagacattaaaataacatatcaagagttgcataattgcataggcccaaagataatgggcgacacttgtgtatcaaagaatgaattgtattctgatttatcctcaaaaaatctagtcacagaatatgataaaaaatattttgaacctgatactgtaaatgatcaattcaacaaaatagagtttgcccaagatgcacatagaatgatactattagaaagaatactttacaagacagaatgtgaaatgctaagcttaaaaaagaacagtggaccttataatgttgcctggcgcacatatttaaaaaatcataatatagacctatgcagtaggcacaactataaaatgatatgtcagtgtattaatacacactctatgtgtaaaaatacagatatagattacaacaaagagattgaaacatattataaaagcaatgctgcagcctatagagctgacctgaataccataatggacacattaaaaacg-gcattcagagggcttacaaaggtcctaattgaaaattatatagaaaaagatgactctgatgctcttaaggctttattcagtaatattactgattctgtccaggacaattatcagatgattggaatattgaaatttgccagtaagctattagatattaaccttggtagatccacccgctcagctcatcattctataatgacaaacgaaattcccaaatctaatccttttactgattacagttattccaatgtgaacataaaggagtgcatgtcaccagagagcttgaaatgttttaagaagagagacagtacaccgcacacaaatcacctgctttgcaagatagacagcaaatataaagcatttgactggccagagatagaaacaattcaaaaaggtcaaaaattgtgtcttggtgacagtcattgcaacttggaatttacagccataactgcagataagattatgtcattaactaactgttataaggaatctttcactgcgcaaccagcagatatgcagactggaattaaaaaatgctcagctgatgaaattggagaatgtacaacacttgaagacaagacatggccgatcgtattctgtggtggcaaatattactactctgatagcaaagagcatgccaaggacggttctatcaacaactattgtttaaccaacaaatgctctgaacaacgttttccaatacatgaaaattggtttaaaaaatgtaattgggataagacccacaaagaatttagcactatgagacaaataaactataatgatataacttcttatagaaaagcaatagaatctgagataggaacagatttgatgacacaccattataagcccacaaagaaccttccgcatgttgtgccaaggtatcatagtatagatgtacaaggtacagaatcaacagagggtattatcaatggtttcatacaaaatacaatacctgctattagtggtctaggtgtcggttatcatctgaatttcaaaggcaatcagttatttgacatagttatttttgtgaaaaaggctgtatataaagcacagtaccagaaagcatacaccacaggtcccagtatatccataaatattgaacacaatgaaagatgcacaggccactgccccgaaaagattcctgcaaaagaaggttggctaacattttctaaagaacatactagttcttggggatgtgaagaatacggctgtcttgctatagatacaggctgtctatatggttcttgtcaagatgtcatacgcccagaattagatgtttataagaagattggcagtgaagcatcactgatagaaatatgcataactttgcctcatgaaacttattgcaatgatatggatatattagaaccgattataggtgataaattaagtgcatcctttcagaatacgcagactaaccaacttccgactcttatagcttataaaaaagggaaaatatacacaggtcaaatcaatgatattggaaatacagcattgcagtgcggctcaatccaagtaattaatgggtcaactatcggaactggcagccccaaattcgattatatatgccatgctatgaaaaggaaagatgttattgtaaggaagtgtttcaatgacaattatcagtcatgcactaggttagaaaaacggaatgacttgaccccttatagaaaaggcgatgtcattgaagtatcaaaaacaggatcaaacatgggccaaatgacatttaaaatagaactaggtgatatcaactataaaatattcactaaatcaatagatcttcaaatgtctggcatttgtgctgggtgtattgactgtgctgaaggtatttcatgctctataaatgctgaagtgtcggccgaaacagtctgccattgtaaaacaaactgtgaagattttataaataatatagtgttttcaccacaaatcaagaattacaatattaaagttcactgtaaatctaaagttgaaaagataatagcgcatatctgtgggagagacatcgatttacaattaactgttaaaccatacaatcagaagatagatttgtcgcagttagatgaatcaaattacataaaggaagaggatctccagtgcgggacatggttatgtaaagtgcaaaaagagggggttgatattatattcaaaggattattttcaggtttagggagatactggaccatattgatttattcaattataggtgtggtaataattgtgatattagtttatatcctgttgcccataggtcggcttttaaaagcattcctaatcagacatgaaatagaatatgccatggagcaaaaaatcaagtagatttagctaaa--aagggtaggcaggcctaagatcaggtataaataaaatccatataaataa
>PP153978/Brazil/2022-10-31
cttcaaggagatgaacttgagtgtaggacttggcgaaatatgtgttaaagatgacatatctattgttaaaagtactactgtttttagtaagaatagaccagctcttgaggcaaccacaaaattttatagatcttttattgtgaaagactggtctgaatgcaatccagtgctagataaatttggaaattttatggttttaagtgttgatgataatggccatataatacctaaaatgtacacatgtagagcagcatgtgatattagattaaacaaagataatgctgaaataatattatcgtcaacaaagctcaaccacttcgaaattgtcggaacaacttcgacatcaggctggttcaaaaacacaataacaaacaatttggaacacacatgcgaacatgtgaccgtaaattgtggtcagaaatcagtaaaattccatgcatgttttagacaacataggggttgtataagattctttaaagggacatatatgccatactcaatgattgaagcaatgtgtgttaacatagagctaataattctgacattgtatatctttgctgcaattatatttgcattaatcataacaaagagttatgtggcatacctgctcctgccgttattttatccagtgacatggttttacggaaaggtttataaaaagattaattcctgcccaaattgtctacttgcatctcatcctttcaccagctgccctaaaatctgtatatgcggttctagatttagttgcacagaagctcttaaggtgcatagaatgggtaaggactgtttaggttataaatctctaagcaaagctagacagatgtgtaaatcgaaaagctggtcctttacagcagctatattaactggattaatattgatggaatttatctcaccaattgcaggagagagaatgtataagcttgaggagttagctgatgagtttataaagctaacagagcaagtaaatattttagaaagagaaatggaagtcttgaagcagtcaataattgttatgtttgcaatc-attttggtattgttgctttttgaaaatatgatattcaaccgacttttcagcactttttatcgttcttgctccatgtgtggtttgatacattatagaccaggactcaagattgatttaaccaaaactaatagatgcggtagttgcatctgtggattcaatgagcagcaatcatctggttttgaatatgaaatatttctgaaggatatgcatatccagaaagagtcatgcaaatttagtccaagagtaaaccactttaggaatattaaagctttattatttgcacttgtaatctgtgctactatatatacagtttatgcagatgaagattgcttgtctaaagacattaaaataacatatcaagagttgcataattgcataggcccaaagataatgggcgacacttgtgtatcaaagaatgaattgtattctgatttatcctcaaaaaatctagtcacagaatatgataaaaaatattttgaacctgatactgtaaatgatcaattcaacaaaatagagtttgcccaagatgcacatagaatgatactattagaaagaatactttacaagacagaatgtgaaatgctaagcttaaaaaagaacagtggaccttataatgttgcctggcgcacatatttaaaaaatcataatatagacctatgcagtaggcacaactataaaatgatatgtcagtgtattaatacacactctatgtgtaaaaatacagatatagattacaacaaagagattgaaacatattataaaagcaatgctgcagcctatagagctgacctgaataccataatggacacattaaaaacg-gcattcagagggcttacaaaggtcctaattgaaaattatatagaaaaagatgactctgatgctcttaaggctttattcagtaatattactgattctgtccaggacaattatcagatgattggaatattgaaatttgccagtaagctattagatattaaccttggtagatccacccgctcagctcatcattctataatgacaaacgaaattcccaaatctaatccttttactgattacagttattccaatgtgaacataaaggagtgcatgtcaccagagagcttgaaatgttttaagaagagagacagtacaccgcacacaaatcacctgctttgcaagatagacagcaaatataaagcatttgactggccagagatagaaacaattcaaaaaggtcaaaaattgtgtcttggtgacagtcattgcaacttggaatttacagccataactgcagataagattatgtcattaactaactgttataaggaatctttcactgcgcaaccagcagatatgcagactggaattaaaaaatgctcagctgatgaaattggagaatgtacaacacttgaagacaagacatggccgatcgtattctgtggtggcaaatattactactctgatagcaaagagcatgccaaggacggttctatcaacaactattgtttaaccaacaaatgctctgaacaacgttttccaatacatgaaaattggtttaaaaaatgtaattgggataagacccacaaagaatttagcactatgagacaaataaactataatgatataacttcttatagaaaagcaatagaatctgagataggaacagatttgatgacacaccattataagcccacaaagaaccttccgcatgttgtgccaaggtatcatagtatagatgtacaaggtacagaatcaacagagggtattatcaatggtttcatacaaaatacaatacctgctattagtggtctaggtgtcggttatcatctgaatttcaaaggcaatcagttatttgacatagttatttttgtgaaaaaggctgtatataaagcacagtaccagaaagcatacaccacaggtcccagtatatccataaatattgaacacaatgaaagatgcacaggccactgccccgaaaagattcctgcaaaagaaggttggctaacattttctaaagaacatactagttcttggggatgtgaagaatacggctgtcttgctatagatacaggctgtctatatggttcttgtcaagatgtcatacgcccagaattagatgtttataagaagattggcagtgaagcatcactgatagaaatatgcataactttgcctcatgaaacttattgcaatgatatggatatattagaaccgattataggtgataaattaagtgcatcctttcagaatacgcagactaaccaacttccgactcttatagcttataaaaaagggaaaatatacacaggtcaaatcaatgatattggaaatacagcattgcagtgcggctcaatccaagtaattaatgggtcaactatcggaactggcagccccaaattcgattatatatgccatgctatgagaaggaaagatgttattgtaaggaagtgtttcaatgacaattatcagtcatgcactaggttagaaaaacggaatgacttgaccccttatagaaaaggcgatgtcattgaagtatcaaaaacaggatcaaacatgggccaaatgacatttaaaatagaactaggtgatatcaactataaaatattcactaaatcaatagatcttcaaatgtctggcatttgtgctgggtgtattgactgtgctgaaggtatttcatgctctataaatgctgaagtgtcggccgaaacagtctgccattgtaaaacaaactgtgaagattttataaataatatagtgttttcaccacaaatcaagaattacaatattaaagttcactgtaaatctaaagttgaaaagataatagcgcatatctgtgggagagacatcgatttacaattaactgttaaaccatacaatcagaagatagatttgtcgcagttagatgaatcaaattacataaaggaagaggatctccagtgcgggacatggttatgtaaagtgcaaaaagagggggttgatattatattcaaaggattattttcaggtttagggagatactggaccatattgatttattcaattataggtgtggtaataattgtgatattagtttatatcctgttgcccataggtcggcttttaaaagcattcctaatcagacatgaaatagaatatgccatggagcaaaaaatcaagtagatttagctaaa--aagggtaggcaggcctaagatcaggtataaataaaatccatataaataa
>PP153958/Brazil/2023-03-14
cttcaaggagatgaacttgagtgtaggacttggcgaaatatgtgttaaagatgacatatctattgttaaaagtactactgtttttagtaagaatagaccagctcttgaggcaaccacaaaattttatagatcttttattgtgaaagactggtctgaatgcaatccagtgctagataaatttggaaattttatggttttaagtgttgatgataatggccatataatacctaaaatgtacacatgtagagcagcatgtgatattagattaaacaaagataatgctgaaataatattatcgtcaacaaagctcaaccacttcgaaattgtcggaacaacttcgacatcaggctggttcaaaaacacaataacaaacaatttggaacacacatgcgaacatgtgaccgtaaattgtggtcagaaatcagtaaaattccatgcatgttttagacaacataggggttgtataagattctttaaagggacatatatgccatactcaatgattgaagcaatgtgtgttaacatagagctaataattctgacattgtatatctttgctgcaattatatttgcattaatcataacaaagagttatgtggcatacctgctcctgccgttattttatccagtgacatggttttacggaaaggtttataaaaagattaattcctgcccaaattgtctacttgcatctcatcctttcaccagctgccctaaaatctgtatatgcggttctagatttagttgcacagaagctcttaaggtgcatagaatgggtaaggactgtttaggttataaatctctaagcaaagctagacagatgtgtaaatcgaaaagctggtcctttacagcagctatattaactggattaatattgatggaatttatctcaccaattgcaggagagagaatgtataagcttgaggagttagctgatgagtttataaagctaacagagcaagtaaatattttagaaagagaaatggaagtcttgaagcagtcaacaattgttatgtttgcaatc-attttggtattgttgctttttgaaaatatgatattcaaccgacttttcagcactttttatcgttcttgctccatgtgtggtttgatacattatagaccaggactcaagattgatttaaccaaaactaatagatgcggtagttgcatctgtggattcaatgagcagcaatcatctggttttgaatatgaaatatttctgaaggatatgcatatccagaaagagtcatgcaaatttagtccaagagtaaaccactttaggaatattaaagctttattatttgcacttgtaatctgtgctactatatatacagtttatgcagatgaagattgcttgtctaaagacattaaaataacatatcaagagttgcataattgcataggcccaaagataatgggcgacacttgtgtatcaaagaatgaattgtattctgatttatcctcaaaaaatctagtcacagaatatgataaaaaatattttgaacctgatactgtaaatgatcaattcaacaaaatagagtttgcccaagatgcacatagaatgatactattagaaagaatactttacaagacagaatgtgaaatgctaagcttaaaaaagaacagtggaccttataatgttgcctggcgcacatatttaaaaaatcataatatagacctatgcagtaggcacaactataaaatgatatgtcagtgtattaatacacactctatgtgtaaaaatacagatatagattacaacaaagagattgaaacatattataaaagcaatgctgcagcctatagagctgacctgaataccataatggacacattaaaaacg-gcattcagagggcttacaaaggtcctaattgaaaattatatagaaaaagatgactctgatgctcttaaggctttattcagtaatattactgattctgtccaggacaattatcagatgattggaatattgaaatttgccagtaagctattagatattaaccttggtagatccacccgctcagctcatcattctataatgacaaacgaaattcccaaatctaatccttttactgattacagttattccaatgtgaacataaaggagtgcatgtcaccagagagcttgaaatgttttaagaagagagacagtacaccgcacacaaatcacctgctttgcaagatagacagcaaatataaagcatttgactggccagagatagaaacaattcaaaaaggtcaaaaattgtgtcttggtgacagtcattgcaacttggaatttacagccataactgcagataagattatgtcattaactaactgttataaggaatctttcactgcgcaaccagcagatatgcagactggaattaaaaaatgctcagctgatgaaattggagaatgtacaacacttgaagacaagacatggccgatcgtattctgtggtggcaaatattactactctgatagcaaagagcatgccaaggacggttctatcaacaactattgtttaaccaacaaatgctctgaacaacgttttccaatacatgaaaattggtttaaaaaatgtaattgggataagacccacaaagaatttagcactatgagacaaataaactataatgatataacttcttatagaaaagcaatagaatctgagataggaacagatttgatgacacaccattataagcccacaaagaaccttccgcatgttgtgccaaggtatcatagtatagatgtacaaggtacagaatcaacagagggtattatcaatggtttcatacaaaatacaatacctgctattagtggtctaggtgtcggttatcatctgaatttcaaaggcaatcagttatttgacatagttatttttgtgaaaaaggctgtatataaagcacagtaccagaaagcatacaccacaggtcccagtatatccataaatattgaacacaatgaaagatgcacaggccactgccccgaaaagattcctgcaaaagaaggttggctaacattttctaaagaacatactagttcttggggatgtgaagaatacggctgtcttgctatagatacaggctgtctatatggttcttgtcaagatgtcatacgcccagaattagatgtttataagaagattggcagtgaagcatcactgatagaaatatgcataactttgcctcatgaaacttattgcaatgatatggatatattagaaccgattataggtgataaattaagtgcatcctttcagaatacgcagactaaccaacttccgactcttatagcttataaaaaagggaaaatatacacaggtcaaatcaatgatattggaaatacagcattgcagtgcggctcaatccaagtaattaatgggtcaactatcggaactggcagccccaaattcgattatatatgccatgctatgagaaggaaagatgttattgtaaggaagtgtttcaatgacaattatcagtcatgcactaggttagaaaaacggaatgacttgaccccttatagaaaaggcgatgtcattgaagtatcaaaaacaggatcaaacatgggccaaatgacatttaaaatagaactaggtgatatcaactataaaatattcactaaatcaatagatcttcaaatgtctggcatttgtgctgggtgtattgactgtgctgaaggtatttcatgctctataaatgctgaagtgtcggccgaaacagtctgccattgtaaaacaaactgtgaagattttataaataatatagtgttttcaccacaaatcaagaattacaatattaaagttcactgtaaatctaaagttgaaaagataatagcgcatatctgtgggagagacatcgatttacaattaactgttaaaccatacaatcagaagatagatttgtcgcagttagatgaatcaaattacataaaggaagaggatctccagtgcgggacatggttatgtaaagtgcaaaaagagggggttgatattatattcaaaggattattttcaggtttagggagatactggaccatattgatttattcaattataggtgtggtaataattgtgatattagtttatatcctgttgcccataggtcggcttttaaaagcattcctaatcagacatgaaatagaatatgccatggagcaaaaaatcaagtagatttagctaaa--aagggtaggcaggcctaagatcaggtataaataaaatccatataaataa
>PP153967/Brazil/2023-02-14
cttcaaggagatgaacttgagtgtaggacttggcgaaatatgtgttaaagatgacatatctattgttaaaagtactactgtttttagtaagaatagaccagctcttgaggcaaccacaaaattttatagatcttttattgtgaaagactggtctgaatgcaatccagtgctagataaatttggaaattttatggttttaagtgttgatgataatggccatataatacctaaaatgtacacatgtagagcagcatgtgatattagattaaacaaagataatgctgaaataatattatcgtcaacaaagctcaaccacttcgaaattgtcggaacaacttcgacatcaggctggttcaaaaacacaataacaaacaatttggaacacacatgcgaacatgtgaccgtaaattgtggtcagaaatcagtaaaattccatgcatgttttagacaacataggggttgtataagattctttaaagggacatatatgccatactcaatgattgaagcaatgtgtgttaacatagagctaataattctgacattgtatatctttgctgcaattatatttgcattaatcataacaaagagttatgtggcatacctgctcctgccgttattttatccagtgacatggttttacggaaaggtttataaaaagattaattcctgcccaaattgtctacttgcatctcatcctttcaccagctgccctaaaatctgtatatgcggttctagatttagttgcacagaagctcttaaggtgcatagaatgggtaaggactgtttaggttataaatctctaagcaaagctagacagatgtgtaaatcgaaaagctggtcctttacagcagctatattaactggattaatattgatggaatttatctcaccaattgcaggagagagaatgtataagcttgaggagttagctgatgagtttataaagctaacagagcaagtaaatattttagaaagagaaatggaagtcttgaagcagtcaataattgttatgtttgcaatc-attttggtattgttgctttttgaaaatatgatattcaaccgacttttcagcactttttatcgttcttgctccatgtgtggtttgatacattatagaccaggactcaagattgatttaaccaaaactaatagatgcggtagttgcatctgtggattcaatgagcagcaatcatctggttttgaatatgaaatatttctgaaggatatgcatatccagaaagagtcatgcaaatttagtccaagagtaaaccactttaggaatattaaagctttattatttgcacttgtaatctgtgctactatatatacagtttatgcagatgaagattgcttgtctaaagacattaaaataacatatcaagagttgcataattgcataggcccaaagataatgggcgacacttgtgtatcaaagaatgaattgtattctgatttatcctcaaaaaatctagtcacagaatatgataaaaaatattttgaacctgatactgtaaatgatcaattcaacaaaatagagtttgcccaagatgcacatagaatgatactattagaaagaatactttacaagacagaatgtgaaatgctaagcttaaaaaagaacagtggaccttataatgttgcctggcgcacatatttaaaaaatcataatatagacctatgcagtaggcacaactataaaatgatatgtcagtgtattaatacacactctatgtgtaaaaatacagatatagattacaacaaagagattgaaacatattataaaagcaatgctgcagcctatagagctgacctgaataccataatggacacattaaaaacg-gcattcagagggcttacaaaggtcctaattgaaaattatatagaaaaagatgactctgatgctcttaaggctttattcagtaatattactgattctgtccaggacaattatcagatgattggaatattgaaatttgccagtaagctattagatattaaccttggtagatccacccgctcagctcatcattctataatgacaaacgaaattcccaaatctaatccttttactgattacagttattccaatgtgaacataaaggagtgcatgtcaccagagagcttgaaatgttttaagaagagagacagtacaccgcacacaaatcacctgctttgcaagatagacagcaaatataaagcatttgactggccagagatagaaacaattcaaaaaggtcaaaaattgtgtcttggtgacagtcattgcaacttggaatttacagccataactgcagataagattatgtcattaactaactgttataaggaatctttcactgcgcaaccagcagatatgcagactggaattaaaaaatgctcagctgatgaaattggagaatgtacaacacttgaagacaagacatggccgatcgtattctgtggtggcaaatattactactctgatagcaaagagcatgccaaggacggttctatcaacaactattgtttaaccaacaaatgctctgaacaacgttttccaatacatgaaaattggtttaaaaaatgtaattgggataagacccacaaagaatttagcactatgagacaaataaactataatgatataacttcttatagaaaagcaatagaatctgagataggaacagatttgatgacacaccattataagcccacaaagaaccttccgcatgttgtgccaaggtatcatagtatagatgtacaaggtacagaatcaacagagggtattatcaatggtttcatacaaaatacaatacctgctattagtggtctaggtgtcggttatcatctgaatttcaaaggcaatcagttatttgacatagttatttttgtgaaaaaggctgtatataaagcacagtaccagaaagcatacaccacaggtcccagtatatccataaatattgaacacaatgaaagatgcacaggccactgccccgaaaagattcctgcaaaagaaggttggctaacattttctaaagaacatactagttcttggggatgtgaagaatacggctgtcttgctatagatacaggctgtctatatggttcttgtcaagatgtcatacgcccagaattagatgtttataagaagattggcagtgaagcatcactgatagaaatatgcataactttgcctcatgaaacttattgcaatgatatggatatattagaaccgattataggtgataaattaagtgcatcctttcagaatacgcagactaaccaacttccgactcttatagcttataaaaaagggaaaatatacacaggtcaaatcaatgatattggaaatacagcattgcagtgcggctcaatccaagtaattaatgggtcaactatcggaactggcagccccaaattcgattatatatgccatgctatgagaaggaaagatgttattgtaaggaagtgtttcaatgacaattatcagtcatgcactaggttagaaaaacggaatgacttgaccccttatagaaaaggcgatgtcattgaagtatcaaaaacaggatcaaacatgggccaaatgacatttaaaatagaactaggtgatatcaactataaaatattcactaaatcaatagatcttcaaatgtctggcatttgtgctgggtgtattgactgtgctgaaggtatttcatgctctataaatgctgaagtgtcggccgaaacagtctgccattgtaaaacaaactgtgaagattttataaataatatagtgttttcaccacaaatcaagaattacaatattaaagttcactgtaaatctaaagttgaaaagataatagcgcatatctgtgggagagacatcgatttacaattaactgttaaaccatacaatcagaagatagatttgtcgcagttagatgaatcaaattacataaaggaagaggatctccagtgcgggacatggttatgtaaagtgcaaaaagagggggttgatattatattcaaaggattattttcaggtttagggagatactggaccatattgatttattcaattataggtgtggtaataattgtgatattagtttatatcctgttgcccataggtcggcttttaaaagcattcctaatcagacatgaaatagaatatgccatggagcaaaaaatcaagtagatttagctaaa--aagggtaggcaggcctaagatcaggtataaataaaatccatataaataa
>PP154024/Brazil/2023-03-16
cttcaaggagatgaacttgagtgtaggacttggcgaaatatgtgttaaagatgacatatctattgttaaaagtactactgtttttagtaagaatagaccagctcttgaggcaaccacaaaattttatagatcttttattgtgaaagactggtctgaatgcaatccagtgctagataaatttggaaattttatggttttaagtgttgatgataatggccatataatacctaaaatgtacacatgtagagcagcatgtgatattagattaaacaaagataatgctgaaataatattatcgtcaacaaagctcaaccacttcgaaattgtcggaacaacttcgacatcaggctggttcaaaaacacaataacaaacaatttggaacacacatgcgaacatgtgaccgtaaattgtggtcagaaatcagtaaaattccatgcatgttttagacaacataggggttgtataagattctttaaagggacatatatgccatactcaatgattgaagcaatgtgtgttaacatagagctaataattctgacattgtatatctttgctgcaattatatttgcattaatcataacaaagagttatgtggcatacctgctcctgccgttattttatccagtgacatggttttacggaaaggtttataaaaagattaattcctgcccaaattgtctacttgcatctcatcctttcaccagctgccctaaaatctgtatatgcggttctagatttagttgcacagaagctcttaaggtgcatagaatgggtaaggactgtttaggttataaatctctaagcaaagctagacagatgtgtaaatcgaaaagctggtcctttacagcagctatattaactggattaatattgatggaatttatctcaccaattgcaggagagagaatgtataagcttgaggagttagctgatgagtttataaagctaacagagcaagtaaatattttagaaagagaaatggaagtcttgaagcagtcaataattgttatgtttgcaatc-attttggtattgttgctttttgaaaatatgatattcaaccgacttttcagcactttttatcgttcttgctccatgtgtggtttgatacattatagaccaggactcaagattgatttaaccaaaactaatagatgcggtagttgcatctgtggattcaatgagcagcaatcatctggttttgaatatgaaatatttctgaaggatatgcatatccagaaagagtcatgcaaatttagtccaagagtaaaccactttaggaatattaaagctttattatttgcacttgtaatctgtgctactatatatacagtttatgcagatgaagattgcttgtctaaagacattaaaataacatatcaagagttgcataattgcataggcccaaagataatgggcgacacttgtgtatcaaagaatgaattgtattctgatttatcctcaaaaaatctagtcacagaatatgataaaaaatattttgaacctgatactgtaaatgatcaattcaacaaaatagagtttgcccaagatgcacatagaatgatactattagaaagaatactttacaagacagaatgtgaaatgctaagcttaaaaaagaacagtggaccttataatgttgcctggcgcacatatttaaaaaatcataatatagacctatgcagtaggcacaactataaaatgatatgtcagtgtattaatacacactctatgtgtaaaaatacagatatagattacaacaaagagattgaaacatattataaaagcaatgctgcagcctatagagctgacctgaataccataatggacacattaaaaacg-gcattcagagggcttacaaaggtcctaattgaaaattatatagaaaaagatgactctgatgctcttaaggctttattcagtaatattactgattctgtccaggacaattatcagatgattggaatattgaaatttgccagtaagctattagatattaaccttggtagatccacccgctcagctcatcattctataatgacaaacgaaattcccaaatctaatccttttactgattacagttattccaatgtgaacataaaggagtgcatgtcaccagagagcttgaaatgttttaagaagagagacagtacaccgcacacaaatcacctgctttgcaagatagacagcaaatataaagcatttgactggccagagatagaaacaattcaaaaaggtcaaaaattgtgtcttggtgacagtcattgcaacttggaatttacagccataactgcagataagattatgtcattaactaactgttataaggaatctttcactgcgcaaccagcagatatgcagactggaattaaaaaatgctcagctgatgaaattggagaatgtacaacacttgaagacaagacatggccgatcgtattctgtggtggcaaatattactactctgatagcaaagagcatgccaaggacggttctatcaacaactattgtttaaccaacaaatgctctgaacaacgttttccaatacatgaaaattggtttaaaaaatgtaattgggataagacccacaaagaatttagcactatgagacaaataaactataatgatataacttcttatagaaaagcaatagaatctgagataggaacagatttgatgacacaccattataagcccacaaagaaccttccgcatgttgtgccaaggtatcatagtatagatgtacaaggtacagaatcaacagagggtattatcaatggtttcatacaaaatacaatacctgctattagtggtctaggtgtcggttatcatctgaatttcaaaggcaatcagttatttgacatagttatttttgtgaaaaaggctgtatataaagcacagtaccagaaagcatacaccacaggtcccagtatatccataaatattgaacacaatgaaagatgcacaggccactgccccgaaaagattcctgcaaaagaaggttggctaacattttctaaagaacatactagttcttggggatgtgaagaatacggctgtcttgctatagatacaggctgtctatatggttcttgtcaagatgtcatacgcccagaattagatgtttataagaagattggcagtgaagcatcactgatagaaatatgcataactttgcctcatgaaacttattgcaatgatatggatatattagaaccgattataggtgataaattaagtgcatcctttcagaatacgcagactaaccaacttccgactcttatagcttataaaaaagggaaaatatacacaggtcaaatcaatgatattggaaatacagcattgcagtgcggctcaatccaagtaattaatgggtcaactatcggaactggcagccccaaattcgattatatatgccatgctatgagaaggaaagatgttattgtaaggaagtgtttcaatgacaattatcagtcatgcactaggttagaaaaacggaatgacttgaccccttatagaaaaggcgatgtcattgaagtatcaaaaacaggatcaaacatgggccaaatgacatttaaaatagaactaggtgatatcaactataaaatattcactaaatcaatagatcttcaaatgtctggcatttgtgctgggtgtattgactgtgctgaaggtatttcatgctctataaatgctgaagtgtcggccgaaacagtctgccattgtaaaacaaactgtgaagattttataaataatatagtgttttcaccacaaatcaagaattacaatattaaagttcactgtaaatctaaagttgaaaagataatagcgcatatctgtgggagagacatcgatttacaattaactgttaaaccatacaatcagaagatagatttgtcgcagttagatgaatcaaattacataaaggaagaggatctccagtgcgggacatggttatgtaaagtgcaaaaagagggggttgatattatattcaaaggattattttcaggtttagggagatactggaccatattgatttattcaattataggtgtggtaataattgtgatattagtttatatcctgttgcccataggtcggcttttaaaagcattcctaatcagacatgaaatagaatatgccatggagcaaaaaatcaagtagatttagctaaa--aagggtaggcaggcctaagatcaggtataaataaaatccatataaataa
>PP153955/Brazil/2023-03-23
cttcaaggagatgaacttgagtgtaggacttggcgaaatatgtgttaaagatgacatatctattgttaaaagtactactgtttttagtaagaatagaccagctcttgaggcaaccacaaaattttatagatcttttattgtgaaagactggtctgaatgcaatccagtgctagataaatttggaaattttatggttttaagtgttgatgataatggccatataatacctaaaatgtacacatgtagagcagcatgtgatattagattaaacaaagataatgctgaaataatattatcgtcaacaaagctcaaccacttcgaaattgtcggaacaacttcaacatcaggctggttcaaaaacacaataacaaacaatttggaacacacatgcgaacatgtgaccgtaaattgtggtcagaaatcagtaaaattccatgcatgttttagacaacataggggttgtataagattctttaaagggacatatatgccatactcaatgattgaagcaatgtgtgttaacatagagctaataattctgacattgtatatctttgctgcaattatatttgcattaatcataacaaagagttatgtggcatacctgctcctgccgttattttatccagtgacatggttttacggaaaggtttataaaaagattaattcctgcccaaattgtctacttgcatctcatcctttcaccagctgccctaaaatctgtatatgcggttctagatttagttgcacagaagctcttaaggtgcatagaatgggtaaggactgtttaggttataaatctctaagcaaagctagacagatgtgtaaatcgaaaagctggtcctttacagcagctatattaactggattaatattgatggaatttatctcaccaattgcaggagagagaatgtataagcttgaggagttagctgatgagtttataaagctaacagagcaagtaaatattttagaaagagaaatggaagtcttgaagcagtcaataattgttatgtttgcaatc-attttggtattgttgctttttgaaaatatgatattcaaccgacttttcagcactttttatcgttcttgctccatgtgtggtttgatacattatagaccaggactcaagattgatttaaccaaaactaatagatgcggtagttgcatctgtggattcaatgagcagcaatcatctggttttgaatatgaaatatttctgaaggatatgcatatccagaaagagtcatgcaaatttagtccaagagtaaaccactttaggaatattaaagctttattatttgcacttgtaatctgtgctactatatatacagtttatgcagatgaagattgcttgtctaaagacattaaaataacatatcaagagttgcataattgcataggcccaaagataatgggcgacacttgtgtatcaaagaatgaattgtattctgatttatcctcaaaaaatctagtcacagaatatgataaaaaatattttgaacctgatactgtaaatgatcaattcaacaaaatagagtttgcccaagatgcacatagaatgatactattagaaagaatactttacaagacagaatgtgaaatgctaagcttaaaaaagaacagtggaccttataatgttgcctggcgcacatatttaaaaaatcataatatagacctatgcagtaggcacaactataaaatgatatgtcagtgtattaatacacactctatgtgtaaaaatacagatatagattacaacaaagagattgaaacatattataaaagcaatgctgcagcctatagagctgacctgaataccataatggacacattaaaaacg-gcattcagagggcttacaaaggtcctaattgaaaattatatagaaaaagatgactctgatgctcttaaggctttattcagtaatattactgattctgtccaggacaattatcagatgattggaatattgaaatttgccagtaagctattagatattaaccttggtagatccacccgctcagctcatcattctataatgacaaacgaaattcccaaatctaatccttttactgattacagttattccaatgtgaacataaaggagtgcatgtcaccagagagcttgaaatgttttaagaagagagacagtacaccgcacacaaatcacctgctttgcaagatagacagcaaatataaagcatttgactggccagagatagaaacaattcaaaaaggtcaaaaattgtgtcttggtgacagtcattgcaacttggaatttacagccataactgcagataagattatgtcattaactaactgttataaggaatctttcactgcgcaaccagcagatatgcagactggaattaaaaaatgctcagctgatgaaattggagaatgtacaacacttgaagacaagacatggccgatcgtattctgtggtggcaaatattactactctgatagcaaagagcatgccaaggacggttctatcaacaactattgtttaaccaacaaatgctctgaacaacgttttccaatacatgaaaattggtttaaaaaatgtaattgggataagacccacaaagaatttagcactatgagacaaataaactataatgatataacttcttatagaaaagcaatagaatctgagataggaacagatttgatgacacaccattataagcccacaaagaaccttccgcatgttgtgccaaggtatcatagtatagatgtacaaggtacagaatcaacagagggtattatcaatggtttcatacaaaatacaatacctgctattagtggtctaggtgtcggttatcatctgaatttcaaaggcaatcagttatttgacatagttatttttgtgaaaaaggctgtatataaagcacagtaccagaaagcatacaccacaggtcccagtatatccataaatattgaacacaatgaaagatgcacaggccactgccccgaaaagattcctgcaaaagaaggttggctaacattttctaaagaacatactagttcttggggatgtgaagaatacggctgtcttgctatagatacaggctgtctatatggttcttgtcaagatgtcatacgcccagaattagatgtttataagaagattggcagtgaagcatcactgatagaaatatgcataactttgcctcatgaaacttattgcaatgatatggatatattagaaccgattataggtgataaattaagtgcatcctttcagaatacgcagactaaccaacttccgactcttatagcttataaaaaagggaaaatatacacaggtcaaatcaatgatattggaaatacagcattgcagtgcggctcaatccaagtaattaatgggtcaactatcggaactggcagccccaaattcgattatatatgccatgctatgagaaggaaagatgttattgtaaggaagtgtttcaatgacaattatcagtcatgcactaggttagaaaaacggaatgacttgaccccttatagaaaaggcgatgtcattgaagtatcaaaaacaggatcaaacatgggccaaatgacatttaaaatagaactaggtgatatcaactataaaatattcactaaatcaatagatcttcaaatgtctggcatttgtgctgggtgtattgactgtgctgaaggtatttcatgctctataaatgctgaagtgtcggccgaaacagtctgccattgtaaaacaaactgtgaagattttataaataatatagtgttttcaccacaaatcaagaattacaatattaaagttcactgtaaatctaaagttgaaaagataatagcgcatatctgtgggagagacatcgatttacaattaactgttaaaccatacaatcagaagatagatttgtcgcagttagatgaatcaaattacataaaggaagaggatctccagtgcgggacatggttatgtaaagtgcaaaaagagggggttgatattatattcaaaggattattttcaggtttagggagatactggaccatattgatttattcaattataggtgtggtaataattgtgatattagtttatatcctgttgcccataggtcggcttttaaaagcattcctaatcagacatgaaatagaatatgccatggagcaaaaaatcaagtagatttagctaaa--aagggtaggcaggcctaagatcaggtataaataaaatccatataaataa
>PP154027/Brazil/2023-03-14
cttcaaggagatgaacttgagtgtaggacttggcgaaatatgtgttaaagatgacatatctattgttaaaagtactactgtttttagtaagaatagaccagctcttgaggcaaccacaaaattttatagatcttttattgtgaaagactggtctgaatgcaatccagtgctagataaatttggaaattttatggttttaagtgttgatgataatggccatataatacctaaaatgtacacatgtagagcagcatgtgatattagattaaacaaagataatgctgaaataatattatcgtcaacaaagctcaaccacttcgaaattgtcggaacaacttcgacatcaggctggttcaaaaacacaataacaaacaatttggaacacacatgcgaacatgtgaccgtaaattgtggtcagaaatcagtaaaattccatgcatgttttagacaacataggggttgtataagattctttaaagggacatatatgccatactcaatgattgaagcaatgtgtgttaacatagagctaataattctgacattgtatatctttgctgcaattatatttgcattaatcataacaaagagttatgtggcatacctgctcctgccgttattttatccagtgacatggttttacggaaaggtttataaaaagattaattcctgcccaaattgtctacttgcatctcatcctttcaccagctgccctaaaatctgtatatgcggttctagatttagttgcacagaagctcttaaggtgcatagaatgggtaaggactgtttaggttataaatctctaagcaaagctagacagatgtgtaaatcgaaaagctggtcctttacagcagctatattaactggattaatattgatggaatttatctcaccaattgcaggagagagaatgtataagcttgaggagttagctgatgagtttataaagctaacagagcaagtaaatattttagaaagagaaatggaagtcttgaagcagtcaataattgttatgtttgcaatc-attttggtattgttgctttttgaaaatatgatattcaaccgacttttcagcactttttatcgttcttgctccatgtgtggtttgatacattatagaccaggactcaagattgatttaaccaaaactaatagatgcggtagttgcatctgtggattcaatgagcagcaatcatctggttttgaatatgaaatatttctgaaggatatgcatatccagaaagagtcatgcaaatttagtccaagagtaaaccactttaggaatattaaagctttattatttgcacttgtaatctgtgctactatatatacagtttatgcagatgaagattgcttgtctaaagacattaaaataacatatcaagagttgcataattgcataggcccaaagataatgggcgacacttgtgtatcaaagaatgaattgtattctgatttatcctcaaaaaatctagtcacagaatatgataaaaaatattttgaacctgatactgtaaatgatcaattcaacaaaatagagtttgcccaagatgcacatagaatgatactattagaaagaatactttacaagacagaatgtgaaatgctaagcttaaaaaagaacagtggaccttataatgttgcctggcgcacatatttaaaaaatcataatatagacctatgcagtaggcacaactataaaatgatatgtcagtgtattaatacacactctatgtgtaaaaatacggatatagattacaacaaagagattgaaacatattataaaagcaatgctgcagcctatagagctgacctgaataccataatggacacattaaaaacg-gcattcagagggcttacaaaggtcctaattgaaaattatatagaaaaagatgactctgatgctcttaaggctttattcagtaatattactgattctgtccaggacaattatcagatgattggaatattgaaatttgccagtaagctattagatattaaccttggtagatccacccgctcagctcatcattctataatgacaaacgaaattcccaaatctaatccttttactgattacagttattccaatgtgaacataaaggagtgcatgtcaccagagagcttgaaatgttttaagaagagagacagtacaccgcacacaaatcacctgctttgcaagatagacagcaaatataaagcatttgactggccagagatagaaacaattcaaaaaggtcaaaaattgtgtcttggtgacagtcattgcaacttggaatttacagccataactgcagataagattatgtcattaactaactgttataaggaatctttcactgcgcaaccagcagatatgcagactggaattaaaaaatgctcagctgatgaaattggagaatgtacaacacttgaagacaagacatggccgatcgtattctgtggtggcaaatattactactctgatagcaaagagcatgccaaggacggttctatcaacaactattgtttaaccaacaaatgctctgaacaacgttttccaatacatgaaaattggtttaaaaaatgtaattgggataagacccacaaagaatttagcactatgagacaaataaactataatgatataacttcttatagaaaagcaatagaatctgagataggaacagatttgatgacacaccattataagcccacaaagaaccttccgcatgttgtgccaaggtatcatagtatagatgtacaaggtacagaatcaacagagggtattatcaatggtttcatacaaaatacaatacctgctattagtggtctaggtgtcggttatcatctgaatttcaaaggcaatcagttatttgacatagttatttttgtgaaaaaggctgtatataaagcacagtaccagaaagcatacaccacaggtcccagtatatccataaatattgaacacaatgaaagatgcacaggccactgccccgaaaagattcctgcaaaagaaggttggctaacattttctaaagaacatactagttcttggggatgtgaagaatacggctgtcttgctatagatacaggctgtctatatggttcttgtcaagatgtcatacgcccagaattagatgtttataagaagattggcagtgaagcatcactgatagaaatatgcataactttgcctcatgaaacttattgcaatgatatggatatattagaaccgattataggtgataaattaagtgcatcctttcagaatacgcagactaaccaacttccgactcttatagcttataaaaaagggaaaatatacacaggtcaaatcaatgatattggaaatacagcattgcagtgcggctcaatccaagtaattaatgggtcaactatcggaactggcagccccaaattcgattatatatgccatgctatgagaaggaaagatgttattgtaaggaagtgtttcaatgacaattatcagtcatgcactaggttagaaaaacggaatgacttgaccccttatagaaaaggcgatgtcattgaagtatcaaaaacaggatcaaacatgggccaaatgacatttaaaatagaactaggtgatatcaactataaaatattcactaaatcaatagatcttcaaatgtctggcatttgtgctgggtgtattgactgtgctgaaggtatttcatgctctataaatgctgaagtgtcggccgaaacagtctgccattgtaaaacaaactgtgaagattttataaataatatagtgttttcaccacaaatcaagaattacaatattaaagttcactgtaaatctaaagttgaaaagataatagcgcatatctgtgggagagacatcgatttacaattaactgttaaaccatacaatcagaagatagatttgtcgcagttagatgaatcaaattacataaaggaagaggatctccagtgcgggacatggttatgtaaagtgcaaaaagagggggttgatattatattcaaaggattattttcaggtttagggagatactggaccatattgatttattcaattataggtgtggtaataattgtgatattagtttatatcctgttgcccataggtcggcttttaaaagcattcctaatcagacatgaaatagaatatgccatggagcaaaaaatcaagtagatttagctaaa--aagggtaggcaggcctaagatcaggtataaataaaatccatataaataa
>PP154156/Brazil/2023-03-06
cttcaaggagatgaacttgagtgtaggacttggcgaaatatgtgttaaagatgacatatctattgttaaaagtactactgtttttagtaagaatagaccagctcttgaggcaaccacaaaattttatagatcttttattgtgaaagactggtctgaatgcaatccagtgctagataaatttggaaattttatggttttaagtgttgatgataatggccatataatacctaaaatgtacacatgtagagcagcatgtgatattagattaaacaaagataatgctgaaataatattatcgtcaacaaagctcaaccacttcgaaattgtcggaacaacttcgacatcaggctggttcaaaaacacaataacaaacaatttggaacacacatgcgaacatgtgaccgtaaattgtggtcagaaatcagtaaaattccatgcatgttttagacaacataggggttgtataagattctttaaagggacatatatgccatactcaatgattgaagcaatgtgtgttaacatagagctaataattctgacattgtatatctttgctgcaattatatttgcattaatcataacaaagagttatgtggcatacctgctcctgccgttattttatccagtgacatggttttacggaaaggtttataaaaagattaattcctgcccaaattgtctacttgcatctcatcctttcaccagctgccctaaaatctgtatatgcggttctagatttagttgcacagaagctcttaaggtgcatagaatgggtaaggactgtttaggttataaatctctaagcaaagctagacagatgtgtaaatcgaaaagctggtcctttacagcagctatattaactggattaatattgatggaatttatctcaccaattgcaggagagagaatgtataagcttgaggagttagctgatgagtttataaagctaacagagcaagtaaatattttagaaagagaaatggaagtcttgaagcagtcaataattgttatgtttgcaatc-attttggtattgttgctttttgaaaatatgatattcaaccgacttttcagcactttttatcgttcttgctccatgtgtggtttgatacattatagaccaggactcaagattgatttaaccaaaactaatagatgcggtagttgcatctgtggattcaatgagcagcaatcatctggttttgaatatgaaatatttctgaaggatatgcatatccagaaagagtcatgcaaatttagtccaagagtaaaccactttaggaatattaaagctttattatttgcacttgtagtctgtgctactatatatacagtttatgcagatgaagattgcttgtctaaagacattaaaataacatatcaagagttgcataattgcataggcccaaagataatgggcgacacttgtgtatcaaagaatgaattgtattctgatttatcctcaaaaaatctagtcacagaatatgataaaaaatattttgaacctgatactgtaaatgatcaattcaacaaaatagagtttgcccaagatgcacatagaatgatactattagaaagaatactttacaagacagaatgtgaaatgctaagcttaaaaaagaacagtggaccttataatgttgcctggcgcacatatttaaaaaatcataatatagacctatgcagtaggcacaactataaaatgatatgtcagtgtattaatacacactctatgtgtaaaaatacagatatagattacaacaaagagattgaaacatattataaaagcaatgctgcagcctatagagctgacctgaataccataatggacacattaaaaacg-gcattcagagggcttacaaaggtcctaattgaaaattatatagaaaaagatgactctgatgctcttaaggctttattcagtaatattactgattctgtccaggacaattatcagatgattggaatattgaaatttgccagtaagctattagatattaaccttggtagatccacccgctcagctcatcattctataatgacaaacgaaattcccaaatctaatccttttactgattacagttattccaatgtgaacataaaggagtgcatgtcaccagagagcttgaaatgttttaagaagagagacagtacaccgcacacaaatcacctgctttgcaagatagacagcaaatataaagcatttgactggccagagatagaaacaattcaaaaaggtcaaaaattgtgtcttggtgacagtcattgcaacttggaatttacagccataactgcagataagattatgtcattaactaactgttataaggaatctttcactgcgcaaccagcagatatgcagactggaattaaaaaatgctcagctgatgaaattggagaatgtacaacacttgaagacaagacatggccgatcgtattctgtggtggcaaatattactactctgatagcaaagagcatgccaaggacggttctatcaacaactattgtttaaccaacaaatgctctgaacaacgttttccaatacatgaaaattggtttaaaaaatgtaattgggataagacccacaaagaatttagcactatgagacaaataaactataatgatataacttcttatagaaaagcaatagaatctgagataggaacagatttgatgacacaccattataagcccacaaagaaccttccgcatgttgtgccaaggtatcatagtatagatgtacaaggtacagaatcaacagagggtattatcaatggtttcatacaaaatacaatacctgctattagtggtctaggtgtcggttatcatctgaatttcaaaggcaatcagttatttgacatagttatttttgtgaaaaaggctgtatataaagcacagtaccagaaagcatacaccacaggtcccagtatatccataaatattgaacacaatgaaagatgcacaggccactgccccgaaaagattcctgcaaaagaaggttggctaacattttctaaagaacatactagttcttggggatgtgaagaatacggctgtcttgctatagatacaggctgtctatatggttcttgtcaagatgtcatacgcccagaattagatgtttataagaagattggcagtgaagcatcactgatagaaatatgcataactttgcctcatgaaacttattgcaatgatatggatatattagaaccgattataggtgataaattaagtgcatcctttcagaatacgcagactaaccaacttccgactcttatagcttataaaaaagggaaaatatacacaggtcaaatcaatgatattggaaatacagcattgcagtgcggctcaatccaagtaattaatgggtcaactatcggaactggcagccccaaattcgattatatatgccatgctatgagaaggaaagatgttattgtaaggaagtgtttcaatgacaattatcagtcatgcactaggttagaaaaacggaatgacttgaccccttatagaaaaggcgatgtcattgaagtatcaaaaacaggatcaaacatgggccaaatgacatttaaaatagaactaggtgatatcaactataaaatattcactaaatcaatagatcttcaaatgtctggcatttgtgctgggtgtattgactgtgctgaaggtatttcatgctctataaatgctgaagtgtcggccgaaacagtctgccattgtaaaacaaactgtgaagattttataaataatatagtgttttcaccacaaatcaagaattacaatattaaagttcactgtaaatctaaagttgaaaagataatagcgcatatctgtgggagagacatcgatttacaattaactgttaaaccatacaatcagaagatagatttgtcgcagttagatgaatcaaattacataaaggaagaggatctccagtgcgggacatggttatgtaaagtgcaaaaagagggggttgatattatattcaaaggattattttcaggtttagggagatactggaccatattgatttattcaattataggtgtggtaataattgtgatattagtttatatcctgttgcccataggtcggcttttaaaagcattcctaatcagacatgaaatagaatatgccatggagcaaaaaatcaagtagatttagctaaa--aagggtaggcaggcctaagatcaggtataaataaaatccatataaataa
>PP154036/Brazil/2023-04-05
cttcaaggagatgaacttgagtgtaggacttggcgaaatatgtgttaaagatgacatatctattgttaaaagtactactgtttttagtaagaatagaccagctcttgaggcaaccacaaaattttatagatcttttattgtgaaagactggtctgaatgcaatccagtgctagataaatttggaaattttatggttttaagtgttgatgataatggccatataatacctaaaatgtacacatgtagagcagcatgtgatattagattaaacaaagataatgctgaaataatattatcgtcaacaaagctcaaccacttcgaaattgtcggaacaacttcgacatcaggctggttcaaaaacacaataacaaacaatttggaacacacatgcgaacatgtgaccgtaaattgtggtcagaaatcagtaaaattccatgcatgttttagacaacataggggttgtataagattctttaaagggacatatatgccatactcaatgattgaagcaatgtgtgttaacatagagctaataattctgacattgtatatctttgctgcaattatatttgcattaatcataacaaagagttatgtggcatacctgctcctgccgttattttatccagtgacatggttttacggaaaggtttataaaaagattaattcctgcccaaattgtctacttgcatctcatcctttcaccagctgccctaaaatctgtatatgcggttctagatttagttgcacagaagctcttaaggtgcatagaatgggtaaggactgtttaggttataaatctctaagcaaagctagacagatgtgtaaatcgaaaagctggtcctttacagcagctatattaactggattaatattgatggaatttatctcaccaattgcaggagagagaatgtataagcttgaggagttagctgatgagtttataaagctaacagagcaagtaaatattttagaaagagaaatggaagtcttgaagcagtcaataattgttatgtttgcaatc-attttggtattgttgctttttgaaaatatgatattcaaccgacttttcagcactttttatcgttcttgctccatgtgtggtttgatacattatagaccaggactcaagattgatttaaccaaaactaatagatgcggtagttgcatctgtggattcaatgagcagcaatcatctggttttgaatatgaaatatttctgaaggatatgcatatccagaaagagtcatgcaaatttagtccaagagtaaaccactttaggaatattaaagctttattatttgcacttgtaatctgtgctactatatatacagtttatgcagatgaagattgcttgtctaaagacattaaaataacatatcaagagttgcataattgcataggcccaaagataatgggcgacacttgtgtatcaaagaatgaattgtattctgatttatcctcaaaaaatctagtcacagaatatgataaaaaatattttgaacctgatactgtaaatgatcaattcaacaaaatagagtttgcccaagatgcacatagaatgatactattagaaagaatactttacaagacagaatgtgaaatgctaagcttaaaaaagaacagtggaccttataatgttgcctggcgcacatatttaaaaaatcataatatagacctatgcagtaggcacaactataaaatgatatgtcagtgtattaatacacactctatgtgtaaaaatacagatatagattacaacaaagagattgaaacatattataaaagcaatgctgcagcctatagagctgacctgaataccataatagacacattaaaaacg-gcattcagagggcttacaaaggtcctaattgaaaattatatagaaaaagatgactctgatgctcttaaggctttattcagtaatattactgattctgtccaggacaattatcagatgattggaatattgaaatttgccagtaagctattagatattaaccttggtagatccacccgctcagctcatcattctataatgacaaacgaaattcccaaatctaatccttttactgattacagttattccaatgtgaacataaaggagtgcatgtcaccagagagcttgaaatgttttaagaagagagacagtacaccgcacacaaatcacctgctttgcaagatagacagcaaatataaagcatttgactggccagagatagaaacaattcaaaaaggtcaaaaattgtgtcttggtgacagtcattgcaacttggaatttacagccataactgcagataagattatgtcattaactaactgttataaggaatctttcactgcgcaaccagcagatatgcagactggaattaaaaaatgctcagctgatgaaattggagaatgtacaacacttgaagacaagacatggccgatcgtattctgtggtggcaaatattactactctgatagcaaagagcatgccaaggacggttctatcaacaactattgtttaaccaacaaatgctctgaacaacgttttccaatacatgaaaattggtttaaaaaatgtaattgggataagacccacaaagaatttagcactatgagacaaataaactataatgatataacttcttatagaaaagcaatagaatctgagataggaacagatttgatgacacaccattataagcccacaaagaaccttccgcatgttgtgccaaggtatcatagtatagatgtacaaggtacagaatcaacagagggtattatcaatggtttcatacaaaatacaatacctgctattagtggtctaggtgtcggttatcatctgaatttcaaaggcaatcagttatttgacatagttatttttgtgaaaaaggctgtatataaagcacagtaccagaaagcatacaccacaggtcccagtatatccataaatattgaacacaatgaaagatgcacaggccactgccccgaaaagattcctgcaaaagaaggttggctaacattttctaaagaacatactagttcttggggatgtgaagaatacggctgtcttgctatagatacaggctgtctatatggttcttgtcaagatgtcatacgcccagaattagatgtttataagaagattggcagtgaagcatcactgatagaaatatgcataactttgcctcatgaaacttattgcaatgatatggatatattagaaccgattataggtgataaattaagtgcatcctttcagaatacgcagactaaccaacttccgactcttatagcttataaaaaagggaaaatatacacaggtcaaatcaatgatattggaaatacagcattgcagtgcggctcaatccaagtaattaatgggtcaactatcggaactggcagccccaaattcgattatatatgccatgctatgagaaggaaagatgttattgtaaggaagtgtttcaatgacaattatcagtcatgcactaggttagaaaaacggaatgacttgaccccttatagaaaaggcgatgtcattgaagtatcaaaaacaggatcaaacatgggccaaatgacatttaaaatagaactaggtgatatcaactataaaatattcactaaatcaatagatcttcaaatgtctggcatttgtgctgggtgtattgactgtgctgaaggtatttcatgctctataaatgctgaagtgtcggccgaaacagtctgccattgtaaaacaaactgtgaagattttataaataatatagtgttttcaccacaaatcaagaattacaatattaaagttcactgtaaatctaaagttgaaaagataatagcgcatatctgtgggagagacatcgatttacaattaactgttaaaccatacaatcagaagatagatttgtcgcagttagatgaatcaaattacataaaggaagaggatctccagtgcgggacatggttatgtaaagtgcaaaaagagggggttgatattatattcaaaggattattttcaggtttagggagatactggaccatattgatttattcaattataggtgtggtaataattgtgatattagtttatatcctgttgcccataggtcggcttttaaaagcattcctaatcagacatgaaatagaatatgccatggagcaaaaaatcaagtagatttagctaaa--aagggtaggcaggcctaagatcaggtataaataaaatccatataaataa
>PP154132/Brazil/2023-02-16
cttcaaggagatgaacttgagtgtaggacttggcgaaatatgtgttaaagatgacatatctattgttaaaagtactactgtttttagtaagaatagaccagctcttgaggcaaccacaaaattttatagatcttttattgtgaaagactggtctgaatgcaatccagtgctagataaatttggaaattttatggttttaagtgttgatgataatggccatataatacctaaaatgtacacatgtagagcagcatgtgatattagattaaacaaagataatgctgaaataatattatcgtcaacaaagctcaaccacttcgaaattgtcggaacaacttcgacatcaggctggttcaaaaacacaataacaaacaatttggaacacacatgcgaacatgtgaccgtaaattgtggtcagaaatcagtaaaattccatgcatgttttagacaacataggggttgtataagattctttaaagggacatatatgccatactcaatgattgaagcaatgtgtgttaacatagagctaataattctgacattgtatatctttgctgcaattatatttgcattaatcataacaaagagttatgtggcatacctgctcctgccgttattttatccagtgacatggttttacggaaaggtttataaaaagattaattcctgcccaaattgtctacttgcatctcatcctttcaccagctgccctaaaatctgtatatgcggttctagatttagttgcacagaagctcttaaggtgcatagaatgggtaaggactgtttaggttataaatctctaagcaaagctagacagatgtgtaaatcgaaaagctggtcctttacagcagctatattaactggattaatattgatggaatttatctcaccaattgcaggagagagaatgtataagcttgaggagttagctgatgagtttataaagctaacagagcaagtaaatattttagaaagagaaatggaagtcttgaagcaatcaataattgttatgtttgcaatc-attttggtattgttgctttttgaaaatatgatattcaaccgacttttcagcactttttatcgttcttgctccatgtgtggtttgatacattatagaccaggactcaagattgatttaaccaaaactaatagatgcggtagttgcatctgtggattcaatgagcagcaatcatctggttttgaatatgaaatatttctgaaggatatgcatatccagaaagagtcatgcaaatttagtccaagagtaaaccactttaggaatattaaagctttattatttgcacttgtaatctgtgctactatatatacagtttatgcagatgaagattgcttgtctaaagacattaaaataacatatcaagagttgcataattgcataggcccaaagataatgggcgacacttgtgtatcaaagaatgaattgtattctgatttatcctcaaaaaatctagtcacagaatatgataaaaaatattttgaacctgatactgtaaatgatcaattcaacaaaatagagtttgcccaagatgcacatagaatgatactattagaaagaatactttacaagacagaatgtgaaatgctaagcttaaaaaagaacagtggaccttataatgttgcctggcgcacatatttaaaaaatcataatatagacctatgcagtaggcacaactataaaatgatatgtcagtgtattaatacacactctatgtgtaaaaatacagatatagattacaacaaagagattgaaacatattataaaagcaatgctgcagcctatagagctgacctgaataccataatggacacattaaaaacg-gcattcagagggcttacaaaggtcctaattgaaaattatatagaaaaagatgactctgatgctcttaaggctttattcagtaatattactgattctgtccaggacaattatcagatgattggaatattgaaatttgccagtaagctattagatattaaccttggtagatccacccgctcagctcatcattctataatgacaaacgaaattcccaaatctaatccttttactgattacagttattccaatgtgaacataaaggagtgcatgtcaccagagagcttgaaatgttttaagaagagagacagtacaccgcacacaaatcacctgctttgcaagatagacagcaaatataaagcatttgactggccagagatagaaacaattcaaaaaggtcaaaaattgtgtcttggtgacagtcattgcaacttggaatttacagccataactgcagataagattatgtcattaactaactgttataaggaatctttcactgcgcaaccagcagatatgcagactggaattaaaaaatgctcagctgatgaaattggagaatgtacaacacttgaagacaagacatggccgatcgtattctgtggtggcaaatattactactctgatagcaaagagcatgccaaggacggttctatcaacaactattgtttaaccaacaaatgctctgaacaacgttttccaatacatgaaaattggtttaaaaaatgtaattgggataagacccacaaagaatttagcactatgagacaaataaactataatgatataacttcttatagaaaagcaatagaatctgagataggaacagatttgatgacacaccattataagcccacaaagaaccttccgcatgttgtgccaaggtatcatagtatagatgtacaaggtacagaatcaacagagggtattatcaatggtttcatacaaaatacaatacctgctattagtggtctaggtgtcggttatcatctgaatttcaaaggcaatcagttatttgacatagttatttttgtgaaaaaggctgtatataaagcacagtaccagaaagcatacaccacaggtcccagtatatccataaatattgaacacaatgaaagatgcacaggccactgccccgaaaagattcctgcaaaagaaggttggctaacattttctaaagaacatactagttcttggggatgtgaagaatacggctgtcttgctatagatacaggctgtctatatggttcttgtcaagatgtcatacgcccagaattagatgtttataagaagattggcagtgaagcatcactgatagaaatatgcataactttgcctcatgaaacttattgcaatgatatggatatattagaaccgattataggtgataaattaagtgcatcctttcagaatacgcagactaaccaacttccgactcttatagcttataaaaaagggaaaatatacacaggtcaaatcaatgatattggaaatacagcattgcagtgcggctcaatccaagtaattaatgggtcaactatcggaactggcagccccaaattcgattatatatgccatgctatgagaaggaaagatgttattgtaaggaagtgtttcaatgacaattatcagtcatgcactaggttagaaaaacggaatgacttgaccccttatagaaaaggcgatgtcattgaagtatcaaaaacaggatcaaacatgggccaaatgacatttaaaatagaactaggtgatatcaactataaaatattcactaaatcaatagatcttcaaatgtctggcatttgtgctgggtgtattgactgtgctgaaggtatttcatgctctataaatgctgaagtgtcggccgaaacagtctgccattgtaaaacaaactgtgaagattttataaataatatagtgttttcaccacaaatcaagaattacaatattaaagttcactgtaaatctaaagttgaaaagataatagcgcatatctgtgggagagacatcgatttacaattaactgttaaaccatacaatcagaagatagatttgtcgcagttagatgaatcaaattacataaaggaagaggatctccagtgcgggacatggttatgtaaagtgcaaaaagagggggttgatattatattcaaaggattattttcaggtttagggagatactggaccatattgatttattcaattataggtgtggtaataattgtgatattagtttatatcctgttgcccataggtcggcttttaaaagcattcctaatcagacatgaaatagaatatgccatggagcaaaaaatcaagtagatttagctaaa--aagggtaggcaggcctaagatcaggtataaataaaatccatataaataa
>PP154153/Brazil/2023-03-13
cttcaaggagatgaacttgagtgtaggacttggcgaaatatgtgttaaagatgacatatctattgttaaaagtactactgtttttagtaagaatagaccaactcttgaggcaaccacaaaattttatagatcttttattgtgaaagactggtctgaatgcaatccagtgctagataaatttggaaattttatggttttaagtgttgatgataatggccatataatacctaaaatgtacacatgtagagcagcatgtgatattagattaaacaaagataatgctgaaataatattatcgtcaacaaagctcaaccacttcgaaattgtcggaacaacttcgacatcaggctggttcaaaaacacaataacaaacaatttggaacacacatgcgaacatgtgactgtaaattgtggtcagaaatcagtaaaattccatgcatgttttagacaacataggggttgtataagattctttaaagggacatatatgccatactcaatgattgaagcaatgtgtgttaacatagagctaataattctgacattgtatatctttgctgcaattatatttgcattaatcataacaaagagttatgtggcatacctgctcctgccgttattttatccagtgacatggttttacggaaaggtttataaaaagattaattcctgcccaaattgtctacttgcatctcatcctttcaccagctgccctaaaatctgtatatgcggttctagatttagttgcacagaagctcttaaggtgcatagaatgggtaaggactgtttaggttataaatctctaagcaaagctagacagatgtgtaaatcgaaaagctggtcctttacagcagctatattaactggattaatattgatggaatttatctcaccaattgcaggagagagaatgtataagcttgaggagttagctgatgagtttataaagctaacagagcaagtaaatattttagaaagagaaatggaagtcttgaagcagtcaataattgttatgtttgcaatc-attttggtattgttgctttttgaaaatatgatattcaaccgacttttcagcactttttatcgttcttgctccatgtgtggtttgatacattatagaccaggactcaagattgatttaaccaaaactaatagatgcggtagttgcatctgtggattcaatgagcagcaatcatctggttttgaatatgaaatatttctgaaggatatgcatatccagaaagagtcatgcaaatttagtccaagagtaaaccactttaggaatattaaagctttattatttgcacttgtaatctgtgctactatatatacagtttatgcagatgaagattgcttgtctaaagacattaaaataacatatcaagagttgcataattgcataggcccaaagataatgggcgacacttgtgtatcaaagaatgaattgtattctgatttatcctcaaaaaatctagtcacagaatatgataaaaaatattttgaacctgatactgtaaatgatcaattcaacaaaatagagtttgcccaagatgcacatagaatgatactattagaaagaatactttacaagacagaatgtgaaatgctaagcttaaaaaagaacagtggaccttataatgttgcctggcgcacatatttaaaaaatcataatatagacctatgcagtaggcacaactataaaatgatatgtcagtgtattaatacacactctatgtgtaaaaatacagatatagattacaacaaagagattgaaacatattataaaagcaatgctgcagcctatagagctgacctgaataccataatggacacattaaaaacg-gcattcagagggcttacaaaggtcctaattgaaaattatatagaaaaagatgactctgatgctcttaaggctttattcagtaatattactgattctgtccaggacaattatcagatgattggaatattgaaatttgccagtaagctattagatattaaccttggtagatccacccgctcagctcatcattctataatgacaaacgaaattcccaaatctaatccttttactgattacagttattccaatgtgaacataaaggagtgcatgtcaccagagagcttgaaatgttttaagaaaagagacagtacaccgcacacaaatcacctgctttgcaagatagacagcaaatataaagcatttgactggccagagatagaaacaattcaaaaaggtcaaaaattgtgtcttggtgacagtcattgcaacttggaatttacagccataactgcagataagattatgtcattaactaactgttataaggaatctttcactgcgcaaccagcagatatgcagactggaattaaaaaatgctcagctgatgaaattggagaatgtacaacacttgaagacaagacatggccgatcgtattctgtggtggcaaatattactactctgatagcaaagagcatgccaaggacggttctatcaacaactattgtttaaccaacaaatgctctgaacaacgttttccaatacatgaaaattggtttaaaaaatgtaattgggataagacccacaaagaatttagcactatgagacaaataaactataatgatataacttcttatagaaaagcaatagaatctgagataggaacagatttgatgacacaccattataagcccacaaagaaccttccgcatgttgtgccaaggtatcatagtatagatgtacaaggtacagaatcaacagagggtattatcaatggtttcatacaaaatacaatacctgctattagtggtctaggtgtcggttatcatctgaatttcaaaggcaatcagttatttgacatagttatttttgtgaaaaaggctgtatataaagcacagtaccagaaagcatacaccacaggtcccagtatatccataaatattgaacacaatgaaagatgcacaggccactgccccgaaaagattcctgcaaaagaaggttggctaacattttctaaagaacatactagttcttggggatgtgaagaatacggctgtcttgctatagatacaggctgtctatatggttcttgtcaagatgtcatacgcccagaattagatgtttataagaagattggcagtgaagcatcactgatagaaatatgcataactttgcctcatgaaacttattgcaatgatatggatatattagaaccgattataggtgataaattaagtgcatcctttcagaatacgcagactaaccaacttccgactcttatagcttataaaaaagggaaaatatacacaggtcaaatcaatgatattggaaatacagcattgcagtgcggctcaatccaagtaattaatgggtcaactatcggaactggcagccccaaattcgattatatatgccatgctatgagaaggaaagatgttattgtaaggaagtgtttcaatgacaattatcagtcatgcactaggttagaaaaacggaatgacttgaccccttatagaaaaggcgatgtcattgaagtatcaaaaacaggatcaaacatgggccaaatgacatttaaaatagaactaggtgatatcaactataaaatattcactaaatcaatagatcttcaaatgtctggcatttgtgctgggtgtattgactgtgctgaaggtatttcatgctctataaatgctgaagtgtcggccgaaacagtctgccattgtaaaacaaactgtgaagattttataaataatatagtgttttcaccacaaatcaagaattacaatattaaagttcactgtaaatctaaagttgaaaagataatagcgcatatctgtgggagagacatcgatttacaattaactgttaaaccatacaatcagaagatagatttgtcgcagttagatgaatcaaattacataaaggaagaggatctccagtgcgggacatggttatgtaaagtgcaaaaagagggggttgatattatattcaaaggattattttcaggtttagggagatactggaccatattgatttattcaattataggtgtggtaataattgtgatattagtttatatcctgttgcccataggtcggcttttaaaagcattcctaatcagacatgaaatagaatatgccatggagcaaaaaatcaagtagatttagctaaa--aagggtaggcaggcctaagatcaggtataaataaaatccatataaataa
>PP153961/Brazil/2023-03-09
cttcaaggagatgaacttgagtgtaggacttggcgaaatatgtgttaaagatgacatatctattgttaaaagtactactgtttttagtaagaatagaccagctcttgaggcaaccacaaaattttatagatcttttattgtgaaagactggtctgaatgcaatccagtgctagataaatttggaaattttatggttttaagtgttgatgataatggccatataatacctaaaatgtacacatgtagagcagcatgtgatattagattaaacaaagataatgctgaaataatattatcgtcaacaaagctcaaccacttcgaaattgtcggaacaacttcgacatcaggctggttcaaaaacacaataacaaacaatttggaacacacatgcgaacatgtgaccgtaaattgtggtcagaaatcagtaaaattccatgcatgttttagacaacataggggttgtataagattctttaaagggacatatatgccatactcaatgattgaagcaatgtgtgttaacatagagctaataattctgacattgtatatctttgctgcaattatatttgcattaatcataacaaagagttatgtggcatacctgctcctgccgttattttatccagtgacatggttttacggaaaggtttataaaaagattaattcctgcccaaattgtctacttgcatctcatcctttcaccagctgccctaaaatctgtatatgcggttctagatttagttgcacagaagctcttaaggtgcatagaatgggtaaggactgtttaggttataaatctctaagcaaagctagacagatgtgtaaatcgaaaagctggtcctttacagcagctatattaactggattaatattgatggaatttatctcaccaattgcaggagagagaatgtataagcttgaggagttagctgatgagtttataaagctaacagagcaagtaaatattttagaaagagaaatggaagtcttgaagcagtcaataattgttatgtttgcaatc-attttggtattgttgctttttgaaaatatgatattcaaccgacttttcagcactttttatcgttcttgctccatgtgtggtttgatacattatagaccaggactcaagattgatttaaccaaaactaatagatgcggtagttgcatctgtggattcaatgagcagcaatcatctggttttgaatatgaaatatttctgaaggatatgcatatccagaaagagtcatgcaaatttagtccaagagtaaaccactttaggaatattaaagctttattatttgcacttgtaatctgtgctactatatatacagtttatgcagatgaagattgcttgtctaaagacattaaaataacatatcaagagttgcataattgcataggcccaaagataatgggcgacacttgtgtatcaaagaatgaattgtattctgatttatcctcaaaaaatctagtcacagaatatgataaaaaatattttgaacctgatactgtaaatgatcaattcaacaaaatagagtttgcccaagatgcacatagaatgatactattagaaagaatactttacaagacagaatgtgaaatgctaagcttaaaaaagaacagtggaccttataatgttgcctggcgcacatatttaaaaaatcataatatagacctatgcagtaggcacaactataaaatgatatgtcagtgtattaatacacactctatgtgtaaaaatacagatatagattacaacaaagagattgaaacatattataaaagcaatgctgcagcctatagagctgacctgaataccataatggacacattaaaaacg-gcattcagagggcttacaaaggtcctaattgaaaattatatagaaaaagatgactctgatgctcttaaggctttattcagtaatattactgattctgtccaggacaattatcagatgattggaatattgaaatttgccagtaagctattagatattaaccttggtagatccacccgctcagctcatcattctataatgacaaacgaaattcccaaatctaatccttttactgattacagttattccaatgtgaacataaaggagtgcatgtcaccagagagcttgaaatgttttaagaagagagaaagtacaccgcacacaaatcacctgctttgcaagatagacagcaaatataaagcatttgactggccagagatagaaacaattcaaaaaggtcaaaaattgtgtcttggtgacagtcattgcaacttggaatttacagccataactgcagataagattatgtcattaactaactgttataaggaatctttcactgcgcaaccagcagatatgcagactggaattaaaaaatgctcagctgatgaaattggagaatgtacaacacttgaagacaagacatggccgatcgtattctgtggtggcaaatattactactctgatagcaaagagcatgccaaggacggttctatcaacaactattgtttaaccaacaaatgctctgaacaacgttttccaatacatgaaaattggtttaaaaaatgtaattgggataagacccacaaagaatttagcactatgagacaaataaactataatgatataacttcttatagaaaagcaatagaatctgagataggaacagatttgatgacacaccattataagcccacaaagaaccttccgcatgttgtgccaaggtatcatagtatagatgtacaaggtacagaatcaacagagggtattatcaatggtttcatacaaaatacaatacctgctattagtggtctaggtgtcggttatcatctgaatttcaaaggcaatcagttatttgacatagttatttttgtgaaaaaggctgtatataaagcacagtaccagaaagcatacaccacaggtcccagtatatccataaatattgaacacaatgaaagatgcacaggccactgccccgaaaagattcctgcaaaagaaggttggctaacattttctaaagaacatactagttcttggggatgtgaagaatacggctgtcttgctatagatacaggctgtctatatggttcttgtcaagatgtcatacgcccagaattagatgtttataagaagattggcagtgaagcatcactgatagaaatatgcataactttgcctcatgaaacttattgcaatgatatggatatattagaaccgattataggtgataaattaagtgcatcctttcagaatacgcagactaaccaacttccgactcttatagcttataaaaaagggaaaatatacacaggtcaaatcaatgatattggaaatacagcattgcagtgcggctcaatccaagtaattaatgggtcaactatcggaactggcagccccaaattcgattatatatgccatgctatgagaaggaaagatgttattgtaaggaagtgtttcaatgacaattatcagtcatgcactaggttagaaaaacggaatgacttgaccccttatagaaaaggcgatgtcattgaagtatcaaaaacaggatcaaacatgggccaaatgacatttaaaatagaactaggtgatatcaactataaaatattcactaaatcaatagatcttcaaatgtctggcatttgtgctgggtgtattgactgtgctgaaggtatttcatgctctataaatgctgaagtgtcggccgaaacagtctgccattgtaaaacaaactgtgaagattttataaataatatagtgttttcaccacaaatcaagaattacaatattaaagttcactgtaaatctaaagttgaaaagataatagcgcatatctgtgggagagacatcgatttacaattaactgttaaaccatacaatcagaagatagatttgtcgcagttagatgaatcaaattacataaaggaagaggatctccagtgcgggacatggttatgtaaagtgcaaaaagagggggttgatattatattcaaaggattattttcaggtttagggagatactggaccatattgatttattcaattataggtgtggtaataattgtgatattagtttatatcctgttgcccataggtcggcttttaaaagcattcctaatcagacatgaaatagaatatgccatggagcaaaaaatcaagtagatttagctaaa--aagggtaggcaggcctaagatcaggtataaataaaatccatataaataa
>PP154147/Brazil/2023-01-17
cttcaaggagatgaacttgagtgtaggacttggcgaaatatgtgttaaagatgacatatctattgttaaaagtactactgtttttagtaagaatagaccagctcttgaggcaaccacaaaattttatagatcttttattgtgaaagactggtctgaatgcaatccagtgctagataaatttggaaattttatggttttaagtgttgatgataatggccatataatacctaaaatgtacacatgtagagcagcatgtgatattagattaaacaaagataatgctgaaataatattatcgtcaacaaagctcaaccacttcgaaattgtcggaacaacttcgacatcaggctggttcaaaaacacaataacaaacaatttggaacacacatgcgaacatgtgaccgtaaattgtggtcagaaatcagtaaaattccatgcatgttttagacaacataggggttgtataagattctttaaagggacatatatgccatactcaatgattgaagcaatgtgtgttaacatagagctaataattctgacattgtatatctttgctgcaattatatttgcattaatcataacaaagagttatgtggcatacctgctcctgccgttattttatccagtgacatggttttacggaaaggtttataaaaagattaattcctgcccaaattgtctacttgcatctcatcctttcaccagctgccctaaaatctgtatatgcggttctagatttagttgcacagaagctcttaaggtgcatagaatgggtaaggactgtttaggttataaatctctaagcaaagctagacagatgtgtaaatcgaaaagctggtcctttacagcagctatattaactggattaatattgatggaatttatctcaccaattgcaggagagagaatgtataagcttgaggagttagctgatgagtttataaagctaacagagcaagtaaatattttagaaagagaaatggaagtcttgaagcagtcaataattgttatgtttgcaatc-attttggtattgttgctttttgaaaatatgatattcaaccgacttttcagcactttttatcgttcttgctccatgtgtggtttgatacattatagaccaggactcaagattgatttaaccaaaactaatagatgcggtagttgcatctgtggattcaatgagcagcaatcatctggttttgaatatgaaatatttctgaaggatatgcatatccagaaagagtcatgcaaatttagtccaagagtaaaccactttaggaatattaaagctttattatttgcacttgtaatctgtgctactatatatacagtttatgcagatgaagattgcttgtctaaagacattaaaataacatatcaagagttgcataattgcataggcccaaagataatgggcgacacttgtgtatcaaagaatgaattgtattctgatttatcctcaaaaaatctagtcacagaatatgataaaaaatattttgaacctgatactgtaaatgatcaattcaacaaaatagagtttgcccaagatgcacatagaatgatactattagaaagaatactttacaagacagaatgtgaaatgctaagcttaaaaaagaacagtggaccttataatgttgcctggcgcacatatttaaaaaatcataatatagacctgtgcagtaggcacaactataaaatgatatgtcagtgtattaatacacactctatgtgtaaaaatacagatatagattacaacaaagagattgaaacatattataaaagcaatgctgcagcctatagagctgacctgaataccataatggacacattaaaaacg-gcattcagagggcttacaaaggtcctaattgaaaattatatagaaaaagatgactctgatgctcttaaggctttattcagtaatattactgattctgtccaggacaattatcagatgattggaatattgaaatttgccagtaagctattagatattaaccttggtagatccacccgctcagctcatcattctataatgacaaacgaaattcccaaatctaatccttttactgattacagttattccaatgtgaacataaaggagtgcatgtcaccagagagcttgaaatgttttaagaagagagacagtacaccgcacacaaatcacctgctttgcaagatagacagcaaatataaagcatttgactggccagagatagaaacaattcaaaaaggtcaaaaattgtgtcttggtgacagtcattgcaacttggaatttacagccataactgcagataagattatgtcattaactaactgttataaggaatctttcactgcgcaaccagcagatatgcagactggaattaaaaaatgctcagctgatgaaattggagaatgtacaacacttgaagacaagacatggccgatcgtattctgtggtggcaaatattactactctgatagcaaagagcatgccaaggacggttctatcaacaactattgtttaaccaacaaatgctctgaacaacgttttccaatacatgaaaattggtttaaaaaatgtaattgggataagacccacaaagaatttagcactatgagacaaataaactataatgatataacttcttatagaaaagcaatagaatctgagataggaacagatttgatgacacaccattataagcccacaaagaaccttccgcatgttgtgccaaggtatcatagtatagatgtacaaggtacagaatcaacagagggtattatcaatggtttcatacaaaatacaatacctgctattagtggtctaggtgtcggttatcatctgaatttcaaaggcaatcagttatttgacatagttatttttgtgaaaaaggctgtatataaagcacagtaccagaaagcatacaccacaggtcctagtatatccataaatattgaacacaatgaaagatgcacaggccactgccccgaaaagattcctgcaaaagaaggttggctaacattttctaaagaacatactagttcttggggatgtgaagaatacggctgtcttgctatagatacaggctgtctatatggttcttgtcaagatgtcatacgcccagaattagatgtttataagaagattggcagtgaagcatcactgatagaaatatgcataactttgcctcatgaaacttattgcaatgatatggatatattagaaccgattataggtgataaattaagtgcatcctttcagaatacgcagactaaccaacttccgactcttatagcttataaaaaagggaaaatatacacaggtcaaatcaatgatattggaaatacagcattgcagtgcggctcaatccaagtaattaatgggtcaactatcggaactggcagccccaaattcgattatatatgccatgctatgagaaggaaagatgttattgtaaggaagtgtttcaatgacaattatcagtcatgcactaggttagaaaaacggaatgacttgaccccttatagaaaaggcgatgtcattgaagtatcaaaaacaggatcaaacatgggccaaatgacatttaaaatagaactaggtgatatcaactataaaatattcactaaatcaatagatcttcaaatgtctggcatttgtgctgggtgtattgactgtgctgaaggtatttcatgctctataaatgctgaagtgtcggccgaaacagtctgccattgtaaaacaaactgtgaagattttataaataatatagtgttttcaccacaaatcaagaattacaatattaaagttcactgtaaatctaaagttgaaaagataatagcgcatatctgtgggagagacatcgatttacaattaactgttaaaccatacaatcagaagatagatttgtcgcagttagatgaatcaaattacataaaggaagaggatctccagtgcgggacatggttatgtaaagtgcaaaaagagggggttgatattatattcaaaggattattttcaggtttagggagatactggaccatattgatttattcaattataggtgtggtaataattgtgatattagtttatatcctgttgcccataggtcggcttttaaaagcattcctaatcagacatgaaatagaatatgccatggagcaaaaaatcaagtagatttagctaaa--aagggtaggcaggcctaagatcaggtataaataaaatccatataaataa
>PP154129/Brazil/2022-12-24
cttcaaggagatgaacttgagtgtaggacttggcgaaatatgtgttaaagatgacatatctattgttaaaagtactactgtttttagtaagaatagaccagctcttgaggcaaccacaaaattttatagatcttttattgtgaaagactggtctgaatgcaatccagtgctagataaatttggaaattttatggttttaagtgttgatgataatggccatataatacctaaaatgtacacatgtagagcagcatgtgatattagattaaacaaagataatgctgaaataatattatcgtcaacaaagctcaaccacttcgaaattgtcggaacaacttcgacatcaggctggttcaaaaacacaataacaaacaatttggaacacacatgcgaacatgtgaccgtaaattgtggtcagaaatcagtaaaattccatgcatgttttagacaacataggggttgtataagattctttaaagggacatatatgccatactcaatgattgaagcaatgtgtgttaacatagagctaataattctgacattgtatatctttgctgcaattatatttgcattaatcataacaaagagttatgtggcatacctgctcctgccgttattttatccagtgacatggttttacggaaaggtttataaaaagattaattcctgcccaaattgtctacttgcatctcatcctttcaccagctgccctaaaatctgtatatgcggttctagatttagttgcacagaagctcttaaggtgcatagaatgggtaaggactgtttaggttataaatctctaagcaaagctagacagatgtgtaaatcgaaaagctggtcctttacagcagctatattaactggattaatattgatggaatttatctcaccaattgcaggagagagaatgtataagcttgaggagttagctgatgagtttataaagctaacagagcaagtaaatattttagaaagagaaatggaagtcttgaagcagtcaataattgttatgtttgcaatc-attttggtattgttgctttttgaaaatatgatattcaaccgacttttcagcactttttatcgttcttgctccatgtgtggtttgatacattatagaccaggactcaagattgatttaaccaaaactaatagatgcggtagttgcatctgtggattcaatgagcagcaatcatctggttttgaatatgaaatatttctgaaggatatgcatatccagaaagagtcatgcaaatttagtccaagagtaaaccactttaggaatattaaagctttattatttgcacttgtaatctgtgctactatatatacagtttatgcagatgaagattgcttgtctaaagacattaaaataacatatcaagagttgcataattgcataggcccaaagataatgggcgacacttgtgtatcaaagaatgaattgtattctgatttatcctcaaaaaatctagtcacagaatatgataaaaaatattttgaacctgatactgtaaatgatcaattcaacaaaatagagtttgcccaagatgcacatagaatgatactattagaaagaatactttacaagacagaatgtgaaatgctaagcttaaaaaagaacagtggaccttataatgttgcctggcgcacatatttaaaaaatcataatatagacctatgcagtaggcacaactataaaatgatatgtcagtgtattaatacacactctatgtgtaaaaatacagatatagattacaacaaagagattgaaacatattataaaagcaatgctgcagcctatagagctgacctgaataccataatggacacattaaaaacg-gcattcagagggcttacaaaggtcctaattgaaaattatatagaaaaagatgactctgatgctcttaaggctttattcagtaatattactgattctgtccaggacaattatcagatgattggaatattgaaatttgccagtaagctattagatattaaccttggtagatccacccgctcagctcatcattctataatgacaaacgaaattcccaaatctaatccttttactgattacagttattccaatgtgaacataaaggagtgcatgtcaccagagagcttgaaatgttttaagaagagagacagtacaccgcacacaaatcacctgctttgcaagatagacagcaaatataaagcatttgactggccagagatagaaacaattcaaaaaggtcaaaaattgtgtcttggtgacagtcattgcaacttggaatttacagccataactgcagataagattatgtcattaactaactgttataaggaatctttcactgcgcaaccagcagatatgcagactggaattaaaaaatgctcagctgatgaaattggagaatgtacaacacttgaagacaagacatggccgatcgtactctgtggtggcaaatattactactctgatagcaaagagcatgccaaggacggttctatcaacaactattgtttaaccaacaaatgctctgaacaacgttttccaatacatgaaaattggtttaaaaaatgtaattgggataagacccacaaagaatttagcactatgagacaaataaactataatgatataacttcttatagaaaagcaatagaatctgagataggaacagatttgatgacacaccattataagcccacaaagaaccttccgcatgttgtgccaaggtatcatagtatagatgtacaaggtacagaatcaacagagggtattatcaatggtttcatacaaaatacaatacctgctattagtggtctaggtgtcggttatcatctgaatttcaaaggcaatcagttatttgacatagttatttttgtgaaaaaggctgtatataaagcacagtaccagaaagcatacaccacaggtcccagtatatccataaatattgaacacaatgaaagatgcacaggccactgccccgaaaagattcctgcaaaagaaggttggctaacattttctaaagaacatactagttcttggggatgtgaagaatacggctgtcttgctatagatacaggctgtctatatggttcttgtcaagatgtcatacgcccagaattagatgtttataagaagattggcagtgaagcatcactgatagaaatatgcataactttgcctcatgaaacttattgcaatgatatggatatattagaaccgattataggtgataaattaagtgcatcctttcagaatacgcagactaaccaacttccgactcttatagcttataaaaaagggaaaatatacacaggtcaaatcaatgatattggaaatacagcattgcagtgcggctcaatccaagtaattaatgggtcaactatcggaactggcagccccaaattcgattatatatgccatgctatgagaaggaaagatgttattgtaaggaagtgtttcaatgacaattatcagtcatgcactaggttagaaaaacggaatgacttgaccccttatagaaaaggcgatgtcattgaagtatcaaaaacaggatcaaacatgggccaaatgacatttaaaatagaactaggtgatatcaactataaaatattcactaaatcaatagatcttcaaatgtctggcatttgtgctgggtgcattgactgtgctgaaggtatttcatgctctataaatgctgaagtgtcggccgaaacagtctgccattgtaaaacaaactgtgaagattttataaataatatagtgttttcaccacaaatcaagaattacaatattaaagttcactgtaaatctaaagttgaaaagataatagcgcatatctgtgggagagacatcgatttacaattaactgttaaaccatacaatcagaagatagatttgtcgcagttagatgaatcaaattacataaaggaagaggatctccagtgcgggacatggttatgtaaagtgcaaaaagagggggttgatattatattcaaaggattattttcaggtttagggagatactggaccatattgatttattcaattataggtgtggtaataattgtgatattagtttatatcctgttgcccataggtcggcttttaaaagcattcctaatcagacatgaaatagaatatgccatggagcaaaaaatcaagtagatttagctaaa--aagggtaggcaggcctaagatcaggtataaataaaatccatataaataa
>PP154018/Brazil/2023-03-02
cttcaaggagatgaacttgagtgtaggacttggcgaaatatgtgttaaagatgacatatctattgttaaaagtactactgtttttagtaagaatagaccagctcttgaggcaaccacaaaattttatagatcttttattgtgaaagactggtctgaatgcaatccagtgctagataaatttggaaattttatggttttaagtgttgatgataatggccatataatacctaaaatgtacacatgtagagcagcatgtgatattagattaaacaaagataatgctgaaataatattatcgtcaacaaagctcaaccacttcgaaattgtcggaacaacttcgacatcaggctggttcaaaaacacaataacaaacaatttggaacacacatgcgaacatgtgaccgtaaattgtggtcagaaatcagtaaaattccatgcatgttttagacaacataggggttgtataagattctttaaagggacctatatgccatactcaatgattgaagcaatgtgtgttaacatagagctaataattctgacattgtatatctttgctgcaattatatttgcattaatcataacaaagagttatgtggcatacctgctcctgccgttattttatccagtgacatggttttacggaaaggtttataaaaagattaattcctgcccaaattgtctacttgcatctcatcctttcaccagctgccctaaaatctgtatatgcggttctagatttagttgcacagaagctcttaaggtgcatagaatgggtaaggactgtttaggttataaatctctaagcaaagctagacagatgtgtaaatcgaaaagctggtcctttacagcagctatattaactggattaatattgatggaatttatctcaccaattgcaggagagagaatgtataagcttgaggagttagctgatgagtttataaagctaacagagcaagtaaatattttagaaagagaaatggaagtcttgaagcagtcaataattgttatgtttgcaatc-attttggtattgttgctttttgaaaatatgatattcaaccgacttttcagcactttttatcgttcttgctccatgtgtggtttgatacattatagaccaggactcaagattgatttaaccaaaactaatagatgcggtagttgcatctgtggattcaatgagcagcaatcatctggttttgaatatgaaatatttctgaaggatatgcatatccagaaagagtcatgcaaatttagtccaagagtaaaccactttaggaatattaaagctttattatttgcacttgtaatctgtgctactatatatacagtttatgcagatgaagattgcttgtctaaagacattaaaataacatatcaagagttgcataattgcataggcccaaagataatgggcgacacttgtgtatcaaagaatgaattgtattctgatttatcctcaaaaaatctagtcacagaatatgataaaaaatattttgaacctgatactgtaaatgatcaattcaacaaaatagagtttgcccaagatgcacatagaatgatactattagaaagaatactttacaagacagaatgtgaaatgctaagcttaaaaaagaacagtggaccttataatgttgcctggcgcacatatttaaaaaatcataatatagacctatgcagtaggcacaactataaaatgatatgtcagtgtattaatacacactctatgtgtaaaaatacagatatagattacaacaaagagattgaaacatattataaaagcaatgctgcagcctatagagctgacctgaataccataatggacacattaaaaacg-gcattcagagggcttacaaaggtcctaattgaaaattatatagaaaaagatgactctgatgctcttaaggctttattcagtaatattactgattctgtccaggacaattatcagatgattggaatattgaaatttgccagtaagctattagatattaaccttggtagatccacccgctcagctcatcattctataatgacaaacgaaattcccaaatctaatccttttactgattacagttattccaatgtgaacataaaggagtgcatgtcaccagagagcttgaaatgttttaagaagagagacagtacaccgcacacaaatcacctgctttgcaagatagacagcaaatataaagcatttgactggccagagatagaaacaattcaaaaaggtcaaaaattgtgtcttggtgacagtcattgcaacttggaatttacagccataactgcagataagattatgtcattaactaactgttataaggaatctttcactgcgcaaccagcagatatgcagactggaattaaaaaatgctcagctgatgaaattggagaatgtacaacacttgaagacaagacatggccgatcgtattctgtggtggcaaatattactactctgatagcaaagagcatgccaaggacggttctatcaacaactattgtttaaccaacaaatgctctgaacaacgttttccaatacatgaaaattggtttaaaaaatgtaattgggataagacccacaaagaatttagcactatgagacaaataaactataatgatataacttcttatagaaaagcaatagaatctgagataggaacagatttgatgacacaccattataagcccacaaagaaccttccgcatgttgtgccaaggtatcatagtatagatgtacaaggtacagaatcaacagagggtattatcaatggtttcatacaaaatacaatacctgctattagtggtctaggtgtcggttatcatctgaatttcaaaggcaatcagttatttgacatagttatttttgtgaaaaaggctgtatataaagcacagtaccagaaagcatacaccacaggtcccagtatatccataaatattgaacacaatgaaagatgcacaggccactgccccgaaaagattcctgcaaaagaaggttggctaacattttctaaagaacatactagttcttggggatgtgaagaatacggctgtcttgctatagatacaggctgtctatatggttcttgtcaagatgtcatacgcccagaattagatgtttataagaagattggcagtgaagcatcactgatagaaatatgcataactttgcctcatgaaacttattgcaatgatatggatatattagaaccgattataggtgataaattaagtgcatcctttcagaatacgcagactaaccaacttccgactcttatagcttataaaaaagggaaaatatacacaggtcaaatcaatgatattggaaatacagcattgcagtgcggctcaatccaagtaattaatgggtcaactatcggaactggcagccccaaattcgattatatatgccatgctatgagaaggaaagatgttattgtaaggaagtgtttcaatgacaattatcagtcatgcactaggttagaaaaacggaatgacttgaccccttatagaaaaggcgatgtcattgaagtatcaaaaacaggatcaaacatgggccaaatgacatttaaaatagaactaggtgatatcaactataaaatattcactaaatcaatagatcttcaaatgtctggcatttgtgctgggtgtattgactgtgctgaaggtatttcatgctctataaatgctgaagtgtcggccgaaacagtctgccattgtaaaacaaactgtgaagattttataaataatatagtgttttcaccacaaatcaagaattacaatattaaagttcactgtaaatctaaagttgaaaagataatagcgcatatctgtgggagagacatcgatttacaattaactgttaaaccatacaatcagaagatagatttgtcgcagttagatgaatcaaattacataaaggaagaggatctccagtgcgggacatggttatgtaaagtgcaaaaagagggggttgatattatattcaaaggattattttcaggtttagggagatactggaccatattgatttattcaattataggtgtggtaataattgtgatattagtttatatcctgttgcccataggtcggcttttaaaagcattcctaatcagacatgaaatagaatatgccatggagcaaaaaatcaagtagatttagctaaa--aagggtaggcaggcctaagatcaggtataaataaaatccatataaataa
>PP154168/Brazil/2023-03-01
cttcaaggagatgaacttgagtgtaggacttggcgaaatatgtgttaaagatgacatatctattgttaaaagtactactgtttttagtaagaatagaccagctcttgaggcaaccacaaaattttatagatcttttattgtgaaagactggtctgaatgcaatccagtgctagataaatttggaaattttatggttttaagtgttgatgataatggccatataatacctaaaatgtacacatgtagagcagcatgtgatattagattaaacaaagataatgctgaaataatattatcgtcaacaaagctcaaccacttcgaaattgtcggaacaacttcgacatcaggctggttcaaaaacacaataacaaacaatttggaacacacatgcgaacatgtgaccgtaaattgtggtcagaaatcagtaaaattccatgcatgttttagacaacataggggttgtataagattctttaaagggacatatatgccatactcaatgattgaagcaatgtgtgttaacatagagctaataattctgacattgtatatctttgctgcaattatatttgcattaatcataacaaagagttatgtggcatacctgctcctgccgttattttatccagtgacatggttttacggaaaggtttataaaaagattaattcctgcccaaattgtctacttgcatctcatcctttcaccagctgccctaaaatctgtatatgcggttctagatttagttgcacagaagctcttaaggtgcatagaatgggtaaggactgtttaggttataaatctctaagcaaagctagacagatgtgtaaatcgaaaagctggtcctttacagcagctatattaactggattaatattgatggaatttatctcaccaattgcaggagagagaatgtataagcttgaggagttagctgatgagtttataaagctaacagagcaagtaaatattttagaaagagaaatggaagtcttgaagcagtcaataattgttatgtttgcaatc-attttggtattgttgctttttgaaaatatgatattcaaccgacttttcagcactttttatcgttcttgctccatgtgtggtttgatacattatagaccaggactcaagattgatttaaccaaaactaatagatgcggtagttgcatctgtggattcaatgagcagcaatcatctggttttgaatatgaaatatttctgaaggatatgcatatccagaaagagtcatgcaaatttagtccaagagtaaaccactttaggaatattaaagctttattatttgcacttgtaatctgtgctactatatatacagtttatgcagatgaagattgcttgtctaaagacattaaaataacatatcaagagttgcataattgcataggcccaaagataatgggcgacacttgtgtatcaaagaatgaattgtattctgatttatcctcaaaaaatctagtcacagaatatgataaaaaatattttgaacctgatactgtaaatgatcaattcaacaaaatagagtttgcccaagatgcacatagaatgatactattagaaagaatactttacaagacagaatgtgaaatgctaagcttaaaaaagaacagtggaccttataatgttgcctggcgcacatatttaaaaaatcataatatagacctatgcagtaggcacaactataaaatgatatgtcagtgtattaatacacactctatgtgtaaaaatacagatatagattacaacaaagagattgaaacatattataaaagcaatgctgcagcctatagagctgacctgaataccataatggacacattaaaaacg-gcattcagagggcttacaaaggtcctaattgaaaattatatagaaaaagatgactctgatgctcttaaggctttattcagtaatattactgattctgtccaggacaattatcagatgattggaatattgaaatttgccagtaagctattagatattaaccttggtagatccacccgctcagctcatcattctataatgacaaacgaaattcccaaatctaatccttttactgattacagttattccaatgtgaacataaaggagtgcatgtcaccagagagcttgaaatgttttaagaagagagacagtacaccgcacacaaatcacctgctttgcaagatagacagcaaatataaagcatttgactggccagagatagaaacaattcaaaaaggtcaaaaattgtgtcttggtgacagtcattgcaacttggaatttacagccataactgcagataagattatgtcattaactaactgttataaggaatctttcactgcgcaaccagcagatatgcagactggaattaaaaaatgctcagctgatgaaattggagaatgtacaacacttgaagacaaaacatggccgatcgtattctgtggtggcaaatattactactctgatagcaaagagcatgccaaggacggttctatcaacaactattgtttaaccaacaaatgctctgaacaacgttttccaatacatgaaaattggtttaaaaaatgtaattgggataagacccacaaagaatttagcactatgagacaaataaactataatgatataacttcttatagaaaagcaatagaatctgagataggaacagatttgatgacacaccattataagcccacaaagaaccttccgcatgttgtgccaaggtatcatagtatagatgtacaaggtacagaatcaacagagggtattatcaatggtttcatacaaaatacaatacctgctattagtggtctaggtgtcggttatcatctgaatttcaaaggcaatcagttatttgacatagttatttttgtgaaaaaggctgtatataaagcacagtaccagaaagcatacaccacaggtcccagtatatccataaatattgaacacaatgaaagatgcacaggccactgccccgaaaagattcctgcaaaagaaggttggctaacattttctaaagaacatactagttcttggggatgtgaagaatacggctgtcttgctatagatacaggctgtctatatggttcttgtcaagatgtcatacgcccagaattggatgtttataagaagattggcagtgaagcatcactgatagaaatatgcataactttgcctcatgaaacttattgcaatgatatggatatattagaaccgattataggtgataaattaagtgcatcctttcagaatacgcagactaaccaacttccgactcttatagcttataaaaaagggaaaatatacacaggtcaaatcaatgatattggaaatacagcattgcagtgcggctcaatccaagtaattaatgggtcaactatcggaactggcagccccaaattcgattatatatgccatgctatgagaaggaaagatgttattgtaaggaagtgtttcaatgacaattatcagtcatgcactaggttagaaaaacggaatgacttgaccccttatagaaaaggcgatgtcattgaagtatcaaaaacaggatcaaacatgggccaaatgacatttaaaatagaactaggtgatatcaactataaaatattcactaaatcaatagatcttcaaatgtctggcatttgtgctgggtgtattgactgtgctgaaggtatttcatgctctataaatgctgaagtgtcggccgaaacagtctgccattgtaaaacaaactgtgaagattttataaataatatagtgttttcaccacaaatcaagaattacaatattaaagttcactgtaaatctaaagttgaaaagataatagcgcatatctgtgggagagacatcgatttacaattaactgttaaaccatacaatcagaagatagatttgtcgcagttagatgaatcaaattacataaaggaagaggatctccagtgcgggacatggttatgtaaagtgcaaaaagagggggttgatattatattcaaaggattattttcaggtttagggagatactggaccatattgatttattcaattataggtgtggtaataattgtgatattagtttatatcctgttgcccataggtcggcttttaaaagcattcctagtcagacatgaaatagaatatgccatggagcaaaaaatcaagtagatttagctaaa--aagggtaggcaggcctaagatcaggtataaataaaatccatataaataa
>PP154021/Brazil/2023-04-18
cttcaaggagatgaacttgagtgtaggacttggcgaaatatgtgttaaagatgacatatctattgttaaaagtactactgtttttagtaagaatagaccagctcttgaggcaaccacaaaattttatagatcttttattgtgaaagactggtctgaatgcaatccagtgctagataaatttggaaattttatggttttaagtgttgatgataatggccatataatacctaaaatgtacacatgtagagcagcatgtgatattagattaaacaaagataatgctgaaataatattatcgtcaacaaagctcaaccacttcgaaattgtcggaacaacttcgacatcaggctggttcaaaaacacaataacaaacaatttggaacacacatgcgaacatgtgaccgtaaattgtggtcagaaatcagtaaaattccatgcatgttttagacaacataggggttgtataagattctttaaagggacatatatgccatactcaatgattgaagcaatgtgtgttaacatagagctaataattctgacattgtatatctttgctgcaattatatttgcattaatcataacaaagagttatgtggcatacctgctcctgccgttattttatccagtgacatggttttacggaaaggtttataaaaagattaattcctgcccaaattgtctacttgcatctcatcctttcaccagctgccctaaaatctgtatatgcggttctagatttagttgcacagaagctcttaaggtgcatagaatgggtaaggactgtttaggttataaatctctaagcaaagctagacagatgtgtaaatcgaaaagctggtcctttacagcagctatattaactggattaatattgatggaatttatctcaccaattgcaggagagagaatgtataagcttgaggagttagctgatgagtttataaagctaacagagcaagtaaatattttagaaagagaaatggaagtcttgaagcagtcaataattgttatgtttgcaatc-attttggtattgttgctttttgaaaatatgatattcaaccgacttttcagcactttttatcgttcttgctccatgtgtggtttgatacattatagaccaggactcaagattgatttaaccaaaactaatagatgcggtagttgcatctgtggattcaatgagcagcaatcatctggttttgaatatgaaatatttctgaaggatatgcatatccagaaagagtcatgcaaatttagtccaagagtaaaccactttaggaatattaaagctttattatttgcacttgtaatctgtgctactatatatacagtttatgcagatgaagattgcttgtctaaagacattaaaataacatatcaagagttgcataattgcataggcccaaagataatgggcgacacttgtgtatcaaagaatgaattgtattctgatttatcctcaaaaaatctagtcacagaatatgataaaaaatattttgaacctgatactgtaaatgatcaattcaacaaaatagagtttgcccaagatgcacatagaatgatactattagaaagaatactttacaagacagaatgtgaaatgctaagcttaaaaaagaacagtggaccttataatgttgcctggcgcacatatttaaaaaatcataatatagacctatgcagtaggcacaactataaaatgatatgtcagtgtattaatacacactctatgtgtaaaaatacagatatagattacaacaaagagattgaaacatattataaaagcaatgctgcagcctatagagctgacctgaataccataatggacacattaaaaacg-gcattcagagggcttacaaaggtcctaattgaaaattatatagaaaaagatgactctgatgctcttaaggctttattcagtaatattactgattctgtccaggacaattatcagatgattggaatattgaaatttgccagtaagctattagatattaaccttggtagatccacccgctcagctcatcattctataatgacaaacgaaattcccaaatctaatccttttactgattacagttattccaatgtgaacataaaggagtgcatgtcaccagagagcttgaaatgttttaagaagagagacagtacaccgcacacaaatcacctcctttgcaagatagacagcaaatataaagcatttgactggccagagatagaaacaattcaaaaaggtcaaaaattgtgtcttggtgacagtcattgcaacttggaatttacagccataactgcagataagattatgtcattaactaactgttataaggaatctttcactgcgcaaccagcagatatgcagactggaattaaaaaatgctcagctgatgaaattggagaatgtacaacacttgaagacaagacatggccgatcgtattctgtggtggcaaatattactactctgatagcaaagagcatgccaaggacggttctatcaacaactattgtttaaccaacaaatgctctgaacaacgttttccaatacatgaaaattggtttaaaaaatgtaattgggataagacccacaaagaatttagcactatgagacaaataaactataatgatataacttcttatagaaaagcaatagaatctgagataggaacagatttgatgacacaccattataagcccacaaagaaccttccgcatgttgtgccaaggtatcatagtatagatgtacaaggtacagaatcaacagagggtattatcaatggtttcatacaaaatacaatacctgctattagtggtctaggtgtcggttatcatctgaatttcaaaggcaatcagttatttgacatagttatttttgtgaaaaaggctgtatataaagcacagtaccagaaagcatacaccacaggtcccagtatatccataaatattgaacacaatgaaagatgcacaggccactgccccgaaaagattcctgcaaaagaaggttggctaacattttctaaagaacatactagttcttggggatgtgaagaatacggctgtcttgctatagatacaggctgtctatatggttcttgtcaagatgtcatacgcccagaattagatgtttataagaagattggcagtgaagcatcactgatagaaatatgcataactttgcctcatgaaacttattgcaatgatatggatatattagaaccgattataggtgataaattaagtgcatcctttcagaatacgcagactaaccaacttccgactcttatagcttataaaaaagggaaaatatacacaggtcaaatcaatgatattggaaatacagcattgcagtgcggctcaatccaagtaattaatgggtcaactatcggaactggcagccccaaattcgattatatatgccatgctatgagaaggaaagatgttattgtaaggaagtgtttcaatgacaattatcagtcatgcactaggttagaaaaacggaatgacttgaccccttatagaaaaggcgatgtcattgaagtatcaaaaacaggatcaaacatgggccaaatgacatttaaaatagaactaggtgatatcaactataaaatattcactaaatcaatagatcttcaaatgtctggcatttgtgctgggtgtattgactgtgctgaaggtatttcatgctctataaatgctgaagtgtcggccgaaacagtctgccattgtaaaacaaactgtgaagattttataaataatatagtgttttcaccacaaatcaagaattacaatattaaagttcactgtaaatctaaagttgaaaagataatagcgcatatctgtgggagagacatcgatttacaattaactgttaaaccatacaatcagaagatagatttgtcgcagttagatgaatcaaattacataaaggaagaggatctccagtgcgggacatggttatgtaaagtgcaaaaagagggggttgatattatattcaaaggattatttccaggtttagggagatactggaccatattgatttattcaattataggtgtggtaataattgtgatattagtttatatcctgttgcccataggtcggcttttaaaagcattcctaatcagacatgaaatagaatatgccatggagcaaaaaatcaagtagatttagctaaa--aagggtaggcaggcctaagatcaggtataaataaaatccatataaataa
>PP154141/Brazil/2023-02-15
cttcaaggagatgaacttgagtgtaggacttggcgaaatatgtgttaaagatgacatatctattgttaaaagtactactgtttttagtaagaatagaccagctcttgaggcaaccacaaaattttatagatcttttattgtgaaagactggtctgaatgcaatccagtgctagataaatttggaaattttatggttttaagtgttgatgataatggccatataatacctaaaatgtacacatgtagagcagcatgtgatattagattaaacaaagataatgctgaaataatattatcgtcaacaaagctcaaccacttcgaaattgtcggaacaacttcgacatcaggctggttcaaaaacacaataacaaacaatttggaacacacatgcgaacatgtgaccgtaaattgtggtcagaaatcagtaaaattccatgcatgttttagacaacataggggttgtataagattctttaaagggacatatatgccatactcaatgattgaagcaatgtgtgttaacatagagctaataattctgacattgtatatctttgctgcaattatatttgcattaatcataacaaagagttatgtggcatacctgctcctgccgttattttatccagtgacatggttttacggaaaggtttataaaaagattaattcctgcccaaattgtctacttgcatctcatcctttcaccagctgccctaaaatctgtatatgcggttctagatttagttgcacagaagctcttaaggtgcatagaatgggtaaggactgtttaggttataaatctctaagcaaagctagacagatgtgtaaatcgaaaagctggtcctttacagcagctatattaactggattaatattgatggaatttatctcaccaattgcaggagagagaatgtataagcttgaggagttagctgatgagtttataaagctaacagagcaagtaaatattttagaaagagaaatggaagtcttgaagcagtcaataattgttatgtttgcaatc-attttggtattgttgctttttgaaaatatgatattcaaccgacttttcagcactttttatcgttcttgctccatgtgtggtttgatacattatagaccaggactcaagattgatttaaccaaaactaatagatgcggtagttgcatctgtggattcaatgagcagcaatcatctggttttgaatatgaaatatttctgaaggatatgcatatccagaaagagtcatgcaaatttagtccaagagtaaaccactttaggaatattaaagctttattatttgcacttgtaatctgtgctactatatatacagtttatgcagatgaagattgcttgtctaaagacattaaaataacatatcaagagttgcataattgcataggcccaaagataatgggcgacacttgtgtatcaaagaatgaattgtattctgatttatcctcaaaaaatctagtcacagaatatgataaaaaatattttgaacctgatactgtaaatgatcaattcaacaaaatagagtttgcccaagatgcacatagaatgatactattagaaagaatactttacaagacagaatgtgaaatgctaagcttaaaaaagaacagtggaccttataatgttgcctggcgcacatatttaaaaaatcataatatagacctatgcagtaggcacaactataaaatgatatgtcagtgtattaatacacactctatgtgtaaaaatacagatatagattacaacaaagagattgaaacatattataaaagcaatgctgcagcctatagagctgacctgaataccataatggacacattaaaaacg-gcattcagagggcttacaaaggtcctaattgaaaattatatagaaaaagatgactctgatgctcttaaggctttattcagtaatattactgattctatccaggacaattatcagatgattggaatattgaaatttgccagtaagctattagatattaaccttggtagatccacccgctcagctcatcattctataatgacaaacgaaattcccaaatctaatccttttactgattacagttattccaatgtgaacataaaggagtgcatgtcaccagagagcttgaaatgttttaagaagagagacagtgcaccgcacacaaatcacctgctttgcaagatagacagcaaatataaagcatttgactggccagagatagaaacaattcaaaaaggtcaaaaattgtgtcttggtgacagtcattgcaacttggaatttacagccataactgcagataagattatgtcattaactaactgttataaggaatctttcactgcgcaaccagcagatatgcagactggaattaaaaaatgctcagctgatgaaattggagaatgtacaacacttgaagacaagacatggccgatcgtattctgtggtggcaaatattactactctgatagcaaagagcatgccaaggacggttctatcaacaactattgtttaaccaacaaatgctctgaacaacgttttccaatacatgaaaattggtttaaaaaatgtaattgggataagacccacaaagaatttagcactatgagacaaataaactataatgatataacttcttatagaaaagcaatagaatctgagataggaacagatttgatgacacaccattataagcccacaaagaaccttccgcatgttgtgccaaggtatcatagtatagatgtacaaggtacagaatcaacagagggtattatcaatggtttcatacaaaatacaatacctgctattagtggtctaggtgtcggttatcatctgaatttcaaaggcaatcagttatttgacatagttatttttgtgaaaaaggctgtatataaagcacagtaccagaaagcatacaccacaggtcccagtatatccataaatattgaacacaatgaaagatgcacaggccactgccccgaaaagattcctgcaaaagaaggttggctaacattttctaaagaacatactagttcttggggatgtgaagaatacggctgtcttgctatagatacaggctgtctatatggttcttgtcaagatgtcatacgcccagaattagatgtttataagaagattggcagtgaagcatcactgatagaaatatgcataactttgcctcatgaaacttattgcaatgatatggatatattagaaccgattataggtgataaattaagtgcatcctttcagaatacgcagactaaccaacttccgactcttatagcttataaaaaagggaaaatatacacaggtcaaatcaatgatattggaaatacagcattgcagtgcggctcaatccaagtaattaatgggtcaactatcggaactggcagccccaaattcgattatatatgccatgctatgagaaggaaagatgttattgtaaggaagtgtttcaatgacaattatcagtcatgcactaggttagaaaaacggaatgacttgaccccttatagaaaaggcgatgtcattgaagtatcaaaaacaggatcaaacatgggccaaatgacatttaaaatagaactaggtgatatcaactataaaatattcactaaatcaatagatcttcaaatgtctggcatttgtgctgggtgcattgactgtgctgaaggtatttcatgctctataaatgctgaagtgtcggccgaaacagtctgccattgtaaaacaaactgtgaagattttataaataatatagtgttttcaccacaaatcaagaattacaatattaaagttcactgtaaatctaaagttgaaaagataatagcgcatatctgtgggagagacatcgatttacaattaactgttaaaccatacaatcagaagatagatttgtcgcagttagatgaatcaaattacataagggaagaggatctccagtgcgggacatggttatgtaaagtgcaaaaagagggggttgatattatattcaaaggattattttcaggtttagggagatactggaccatattgatttattcaattataggtgtggtaataattgtgatattagtttatatcctgttgcccataggtcggcttttaaaagcattcctaatcagacatgaaatagaatatgccatggagcaaaaaatcaagtagatttagctaaa--aagggtaggcaggcctaagatcaggtataaataaaatccatataaataa
>PP154150/Brazil/2023-01-04
cttcaaggagatgaacttgagtgtaggacttggcgaaatatgtgttaaagatgacatatctattgttaaaagtactactgtttttagtaagaatagaccagctcttgaggcaaccacaaaattttatagatcttttattgtgaaagactggtctgaatgcaatccagtgctagataaatttggaaattttatggttttaagtgttgatgataatggccatataatacctaaaatgtacacatgtagagcagcatgtgatattagattaaacaaagataatgctgaaataatattatcgtcaacaaagctcaaccacttcgaaattgtcggaacaacttcgacatcaggctggttcaaaaacacaataacaaacaatttggaacacacatgcgaacatgtgaccgtaaattgtggtcagaaatcagtaaaattccatgcatgttttagacaacataggggttgtataagattctttaaagggacatatatgccatactcaatgattgaagcaatgtgtgttaacatagagctaataattctgacattgtatatctttgctgcaattatatttgcattaatcataacaaagagttatgtggcatacctgctcctgccgttattttatccagtgacatggttttacggaaaggtttataaaaagattaattcctgcccaaattgtctacttgcatctcatcctttcaccagctgccctaaaatctgtatatgcggttctagatttagttgcacagaagctcttaaggtgcatagaatgggtaaggactgtttaggttataaatctctaagcaaagctagacagatgtgtaaatcgaaaagctggtcctttacagcagctatattaactggattaatattgatggaatttatctcaccaattgcaggagagagaatgtataagcttgaggagttagctgatgagtttataaagctaacagagcaagtaaatattttagaaagagaaatggaagtcttgaagcagtcaataattgttatgtttgcaatc-attttggtattgttgctttttgaaaatatgatattcaaccgacttttcagcactttttatcgttcttgctccatgtgtggtttgatacattatagaccaggactcaagattgatttaaccaaaactaatagatgcggtagttgcatctgtggattcaatgagcagcaatcatctggttttgaatatgaaatatttctgaaggatatgcatatccagaaagagtcatgcaaatttagtccaagagtaaaccactttaggaatattaaagctttattatttgcacttgtaatctgtgctactatatatacagtttatgcagatgaagattgcttgtctaaagacattaaaataacatatcaagagttgcataattgcataggcccaaagataatgggcgacacttgtgtatcaaagaatgaattgtattctgatttatcctcaaaaaatctagtcacagaatatgataaaaaatattttgaacctgatactgtaaatgatcaattcaacaaaatagagtttgcccaagatgcacatagaatgatactattagaaagaatactttacaagacagaatgtgaaatgctaagcttaaaaaagaacagtggaccttataatgttgcctggcgcacatatttaaaaaatcataatatagacctatgcagtaggcacaactataaaatgatatgtcagtgtattaatacacactctatgtgtaaaaatacagatatagattacaacaaagagattgaaacatattataaaagcaatgctgcagcctatagagctgacctgaataccataatggacacattaaaaacg-gcattcagagggcttacaaaggtcctaattgaaaattatatagaaaaagatgactctgatgctcttaaggctttattcagtaatattactgattctgtccaggacaattatcagatgattggaatattgaaatttgccagtaagctattagatattaaccttggtagatccacccgctcagctcatcattctataatgacaaacgaaattcccaaatctaatccttttactgattacagttattccaatgtgaacataaaggagtgcatgtcaccagagagcttgaaatgttttaagaagagagacagtgcaccgcacacaaatcacctgctttgcaagatagacagcaaatataaagcatttgactggccagagatagaaacaattcaaaaaggtcaaaaattgtgtcttggtgacagtcattgcaacttggaatttacagccataactgcagataagattatgtcattaactaactgttataaggaatctttcactgcgcaaccagcagatatgcagactggaattaaaaaatgctcagctgatgaaattggagaatgtacaacacttgaagacaagacatggccgatcgtattctgtggtggcaaatattactactctgatagcaaagagcatgccaaggacggttctatcaacaactattgtttaaccaacaaatgctctgaacaacgttttccaatacatgaaaattggtttaaaaaatgtaattgggataagacccacaaagaatttagcactatgagacaaataaactataatgatataacttcttatagaaaagcaatagaatctgagataggaacagatttgatgacacaccattataagcccacaaagaaccttccgcatgttgtgccaaggtatcatagtatagatgtacaaggtacagaatcaacagagggtattatcaatggtttcatacaaaatacaatacctgctattagtggtctaggtgtcggttatcatctgaatttcaaaggcaatcagttatttgacatagttatttttgtgaaaaaggctgtatataaagcacagtaccagaaagcatacaccacaggtcccagtatatccataaatattgaacacaatgaaagatgcacaggccactgccccgaaaagattcctgcaaaagaaggttggctaacattttctaaagaacatactagttcttggggatgtgaagaatacggctgtcttgctatagatacaggctgtctatatggttcttgtcaagatgtcatacgcccagaattagatgtttataagaagattggcagtgaagcatcactgatagaaatatgcataactttgcctcatgaaacttattgcaatgatatggatatattagaaccgattataggtgataaattaagtgcatcctttcagaatacgcagactaaccaacttccgactcttatagcttataaaaaagggaaaatatacacaggtcaaatcaatgatattggaaatacagcattgcagtgcggctcaatccaagtaattaatgggtcaactatcggaactggcagccccaaattcgattatatatgccatgctatgagaaggaaagatgttattgtaaggaagtgtttcaatgacaattatcagtcatgcactaggttagaaaaacggaatgacttgaccccttatagaaaaggcgatgtcattgaagtatcaaaaacaggatcaaacatgggccaaatgacatttaaaatagaactaggtgatatcaactataaaatattcactaaatcaatagatcttcaaatgtctggcatttgtgctgggtgcattgactgtgctgaaggtatttcatgctctataaatgctgaagtgtcggccgaaacagtctgccattgtaaaacaaactgtgaagattttataaataatatagtgttttcaccacaaatcaagaattacaatattaaagttcactgtaaatctaaagttgaaaagataatagcgcatatctgtgggagagacatcgatttacaattaactgttaaaccatacaatcagaagatagatttgtcgcagttagatgaatcaaattacataagggaagaggatctccagtgcgggacatggttatgtaaagtgcaaaaagagggggttgatattatattcaaaggattattttcaggtttagggagatactggaccatattgatttattcaattataggtgtggtaataattgtgatattagtttatatcctgttgcccataggtcggcttttaaaagcattcctaatcagacatgaaatagaatatgccatggagcaaaaaatcaagtagatttagctaaa--aagggtaggcaggcctaagatcaggtataaataaaatccatataaataa
>PP153970/Brazil/2023-02-06
cttcaaggagatgaacttgagtgtaggacttggcgaaatatgtgttaaagatgacatatctattgttaaaagtactactgtttttagtaagaatagaccagctcttgaggcaaccacaaaattttatagatcttttattgtgaaagactggtctgaatgcaatccagtgctagataaatttggaaattttatggttttaagtgttgatgataatggccatataatacctaaaatgtacacatgtagagcagcatgtgatattagattaaacaaagataatgctgaaataatattatcgtcaacaaagctcaaccacttcgaaattgtcggaacaacttcgacatcaggctggttcaaaaacacaataacaaacaatttggaacacacatgcgaacatgtgaccgtaaattgtggtcagaaatcagtaaaattccatgcatgttttagacaacataggggttgtataagattctttaaagggacatatatgccatactcaatgattgaagcaatgtgtgttaacatagagctaataattctgacattgtatatctttgctgcaattatatttgcattaatcataacaaagagttatgtggcatacctgctcctgccgttattttatccagtgacatggttttacggaaaggtttataaaaagattaattcctgcccaaattgtctacttgcatctcatcctttcaccagctgccctaaaatctgtatatgcggttctagatttagttgcacagaagctcttaaggtgcatagaatgggtaaggactgtttaggttataaatctctaagcaaagctagacagatgtgtaaatcgaaaagctggtcctttacagcagctatattaactggattaatattgatggaatttatctcaccaattgcaggagagagaatgtataagcttgaggagttagctgatgagtttataaagctaacagagcaagtaaatattttagaaagagaaatggaagtcttgaagcagtcaataattgttatgtttgcaatc-attttggtattgttgctttttgaaaatatgatattcaaccgacttttcagcactttttatcgttcttgctccatgtgtggtttgatacattatagaccaggactcaagattgatttaaccaaaactaatagatgcggtagttgcatctgtggattcaatgagcagcaatcatctggttttgaatatgaaatatttctgaaggatatgcatatccagaaagagtcatgcaaatttagtccaagagtaaaccactttaggaatattaaagctttattatttgcacttgtaatctgtgctactatatatacagtttatgcagatgaagattgcttgtctaaagacattaaaataacatatcaagagttgcataattgcataggcccaaagataatgggagacacttgtgtatcaaagaatgaattgtattctgatttatcctcaaaaaatctagtcacagaatatgataaaaaatattttgaacctgatactgtaaatgatcaattcaacaaaatagagtttgcccaagatgcacatagaatgatactattagaaagaatactttacaagacagaatgtgaaatgctaagcttaaaaaagaacagtggaccttataatgttgcctggcgcacatatttaaaaaatcataatatagacctatgcagtaggcacaactataaaatgatatgtcagtgtattaatacacactctatgtgtaaaaatacagatatagattacaacaaagagattgaaacatattataaaagcaatgctgcagcctatagagctgacctgaataccataatggacacattaaaaacg-gcattcagagggcttacaaaggtcctaattgaaaattatatagaaaaagatgactctgatgctcttaaggctttattcagtaatattactgattctgtccaggacaattatcagatgattggaatattgaaatttgccagtaagctattagatattaaccttggtagatccacccgctcagctcatcattctataatgacaaacgaaattcccaaatctaatccttttactgattacagttattccaatgtgaacataaaggagtgcatgtcaccagagagcttgaaatgttttaagaagagagacagtacaccgcacacaaatcacctgctttgcaagatagacagcaaatataaagcatttgactggccagagatagaaacaattcaaaaaggtcaaaaattgtgtcttggtgacagtcattgcaacttggaatttacagccataactgcagataagattatgtcattaactaactgttataaggaatctttcactgcgcaaccagcagatatgcagactggaattaaaaaatgctcagctgatgaaattggagaatgtacaacacttgaagacaagacatggccgatcgtattctgtggtggcaaatattactactctgatagcaaagagcatgccaaggacggttctatcaacaactattgtttaaccaacaaatgctctgaacaacgttttccaatacatgaaaattggtttaaaaaatgtaattgggataagacccacaaagaatttagcactatgagacaaataaactataatgatataacttcttatagaaaagcaatagaatctgagataggaacagatttgatgacacaccattataagcccacaaagaaccttccgcatgttgtgccaaggtatcatagtatagatgtacaaggtacagaatcaacagagggtattatcaatggtttcatacaaaatacaatacctgctattagtggtctaggtgtcggttatcatctgaatttcaaaggcaatcagttatttgacatagttatttttgtgaaaaaggctgtatataaagcacagtaccagaaagcatacaccacaggtcccagtatatccataaatattgaacacaatgaaagatgcacaggccactgccccgaaaagattcctgcaaaagaaggttggctaacattttctaaagaacatactagttcttggggatgtgaagaatacggctgtcttgctatagatacaggctgtctatatggttcttgtcaagatgtcatacgcccagaattagatgtttataagaagattggcagtgaagcatcactgatagaaatatgcataactttgcctcatgaaacttattgcaatgatatggatatattagaaccgattataggtgataaattaagtgcatcctttcagaatacgcagactaaccaacttccgactcttatagcttataaaaaagggaaaatatacacaggtcaaatcaatgatattggaaatacagcattgcagtgcggctcaatccaagtaattaatgggtcaactatcggaactggcagccccaaattcgattatatatgccatgctatgagaaggaaagatgttattgtaaggaagtgtttcaatgacaattatcagtcatgcactaggttagaaaaacggaatgacttgaccccttatagaaaaggcgatgtcattgaagtatcaaaaacaggatcaaacatgggccaaatgacatttaaaatagaactaggtgatatcaactataaaatattcactaaatcaatagatcttcaaatgtctggcatttgtgctgggtgcattgactgtgctgaaggtatttcatgctctataaatgctgaagtgtcggccgaaacagtctgccattgtaaaacaaactgtgaagattttataaataatatagtgttttcaccacaaatcaagaattacaatattaaagttcactgtaaatctaaagttgaaaagataatagcgcatatctgtgggagagacatcgatttacaattaactgttaaaccatacaatcagaagatagatttgtcgcagttagatgaatcaaattacataaaggaagaggatctccagtgcgggacatggttatgtaaagtgcaaaaagagggggttgatattatattcaaaggattattttcaggtttagggagatactggaccatattgatttattcaattataggtgtggtaataattgtgatattagtttatatcctgttgcccataggtcggcttttaaaagcattcctaatcagacatgaaatagaatatgccatggagcaaaaaatcaagtagatttagctaaa--aagggtaggcaggcctaagatcaggtataaataaaatccatataaataa
>PP153980/Brazil/2023-01-25
cttcaaggagatgaacttgagtgtaggacttggcgaaatatgtgttaaagatgacatatctattgttaaaagtactactgtttttagtaagaatagaccagctcttgaggcaaccacaaaattttatagatcttttattgtgaaagactggtctgaatgcaatccagtgctagataaatttggaaattttatggttttaagtgttgatgataatggccatataatacctaaaatgtacacatgtagagcagcatgtgatattagattaaacaaagataatgctgaaataatattatcgtcaacaaagctcaaccacttcgaaattgtcggaacaacttcgacatcaggctggttcaaaaacacaataacaaacaatttggaacacacatgcgaacatgtgactgtaaattgtggtcagaaatcagtaaaattccatgcatgttttagacaacataggggttgtataagattctttaaagggacatatatgccatactcaatgattgaagcaatgtgtgttaacatagagctaataattctgacattgtatatctttgctgcaattatatttgcattaatcataacaaagagttatgtggcatacctgctcctgccgttattttatccagtgacatggttttacggaaaggtttataaaaagattaattcctgcccaaattgtctacttgcatctcatcctttcaccagctgccctaaaatctgtatatgcggttctagatttagttgcacagaagctcttaaggtgcatagaatgggtaaggactgtttaggttataaatctctaagcaaagctagacagatgtgtaaatcgaaaagctggtcctttacagcagctatattaactggattaatattgatggaatttatctcaccaattgcaggagagagaatgtataagcttgaggagttagctgatgagtttataaagctaacagagcaagtaaatattttagaaagagaaatggaagtcttgaagcagtcaataattgttatgtttgcaatc-attttggtattgttgctttttgaaaatatgatattcaaccgacttttcagcactttttatcgttcttgctccatgtgtggtttgatacattatagaccaggactcaagattgatttaaccaaaactaatagatgcggtagttgcatctgtggattcaatgagcagcaatcatctggttttgaatatgaaatatttctgaaggatatgcatatccagaaagagtcatgcaaatttagtccaagagtaaaccactttaggaatattaaagctttattatttgcacttgtaatctgtgctactatatatacagtttatgcagatgaagattgcttgtctaaagacattaaaataacatatcaagagttgcataattgcataggcccaaagataatgggcgacacttgtgtatcaaagaatgaattgtattctgatttatcctcaaaaaatctagtcacagaatatgataaaaaatattttgaacctgatactgtaaatgatcaattcaacaaaatagagtttgcccaagatgcacatagaatgatactattagaaagaatactttacaagacagaatgtgaaatgctaagcttaaaaaagaacagtggaccttataatgttgcctggcgcacatatttaaaaaatcataatatagacctatgcagtaggcacaactataaaatgatatgtcagtgtattaatacacactctatgtgtaaaaatacagatatagattacaacaaagagattgaaacatattataaaagcaatgctgcagcctatagagctgacctgaataccataatggacacattaaaaacg-gcattcagagggcttacaaaggtcctaattgaaaattatatagaaaaagatgactctgatgctcttaaggctttattcagtaatattactgattctgtccaggacaattatcagatgattggaatattgaaatttgccagtaagctattagatattaaccttggtagatccacccgctcagctcatcattctataatgacaaacgaaattcccaaatctaatccttttactgattacagttattccaatgtgaacataaaggagtgcatgtcaccagagagcttgaaatgttttaagaagagagacagtacaccgcacacaaatcacctgctttgcaagatagacagcaaatataaagcatttgactggccagagatagaaacaattcaaaaaggtcaaaaattgtgtcttggtgacagtcattgcaacttggaatttacagccataactgcagataagattatgtcattaactaactgttataaggaatctttcactgcgcaaccagcagatatgcagactggaattaaaaaatgctcagctgatgaaattggagaatgtacaacacttgaagacaagacatggccgatcgtattctgtggtggcaaatattactactctgatagcaaagagcatgccaaggacggttctatcaacaactattgtttaaccaacaaatgctctgaacaacgttttccaatacatgaaaattggtttaaaaaatgtaattgggataagacccacaaagaatttagcactatgagacaaataaactataatgatataacttcttatagaaaagcaatagaatctgagataggaacagatttgatgacacaccattataagcccacaaagaaccttccgcatgttgtgccaaggtatcatagtatagatgtacaaggtacagaatcaacagagggtattatcaatggtttcatacaaaatacaatacctgctattagtggtctaggtgtcggttatcatctgaatttcaaaggcaatcagttatttgacatagttattttcgtgaaaaaggctgtatataaagcacagtaccagaaagcatacaccacaggtcccagtatatccataaatattgaacacaatgaaagatgcacaggccactgccccgaaaagattcctgcaaaagaaggttggctaacattttctaaagaacatactagttcttggggatgtgaagaatacggctgtcttgctatagatacaggctgtctatatggttcttgtcaagatgtcatacgcccagaattagatgtttataagaagattggcagtgaagcatcactgatagaaatatgcataactttgcctcatgaaacttattgcaatgatatggatatattagaaccgattataggtgataaattaagtgcatcctttcagaatacgcagactaaccaacttccgactcttatagcttataaaaaagggaaaatatacacaggtcaaatcaatgatattggaaatacagcattgcagtgcggctcaatccaagtaattaatgggtcaactatcggaactggcagccccaaattcgattatatatgccatgctatgagaaggaaagatgttattgtaaggaagtgtttcaatgacaattatcagtcatgcactaggttagaaaaacggaatgacttgaccccttatagaaaaggcgatgtcattgaagtatcaaaaacaggatcaaacatgggccaaatgacatttaaaatagaactaggtgatatcaactataaaatattcactaaatcaatagatcttcaaatgtctggcatttgtgctgggtgcattgactgtgctgaaggtatttcatgctctataaatgctgaagtgtcggccggaacagtctgccattgtaaaacaaactgtgaagattttataaataatatagtgttttcaccacaaatcaagaattacaatattaaagttcactgtaaatctaaagttgaaaagataatagcgcatatctgtgggagagacatcgatttacaattaactgttaaaccatacaatcagaagatagatttgtcgcagttagatgaatcaaattacataaaggaagaggatctccagtgcgggacatggttatgtaaagtgcaaaaagagggggttgatattatattcaaaggattattttcaggtttagggagatactggaccatattgatttattcaattataggtgtggtaataattgtgatattagtttatatcctgttgcccataggtcggcttttaaaagcattcctaatcagacatgaaatagaatatgccatggagcaaaaaatcaagtagatttagctaaa--aagggtaggcaggcctaagatcaggtataaataaaatccatataaataa
>PP154162/Brazil/2023-03-31
cttcaaggagatgaacttgagtgtaggacttggcgaaatatgtgttaaagatgacatatctattgttaaaagtactactgtttttagtaagaatagaccagctcttgaggcaaccacaaaattttatagatcttttattgtgaaagactggtctgaatgcaatccagtgctagataaatttggaaattttatggttttaagtgttgatgataatggccatataatacctaaaatgtacacatgtagagcagcatgtgatattagattaaacaaagataatgctgaaataatattatcgtcaacaaagctcaaccacttcgaaattgtcggaacaacttcgacatcaggctggttcaaaaacacaataacaaacaatttggaacacacatgcgaacatgtgaccgtaaattgtggtcagaaatcagtaaaattccatgcatgttttagacaacataggggttgtataagattctttaaagggacatatatgccatactcaatgattgaagcaatgtgtgttaacatagagctaataattctgacattgtatatctttgctgcaattatatttgcattaatcataacaaagagttatgtggcatacctgctcctgccgttattttatccagtgacatggttttacggaaaggtttataaaaagattaattcctgcccaaattgtctacttgcatctcatcctttcaccagctgccctaaaatctgtatatgcggttctagatttagttgcacagaagctcttaaggtgcatagaatgggtaaggactgtttaggttataaatctctaagcaaagctagacagatgtgtaaatcgaaaagctggtcctttacagcagctatattaactggattaatattgatggaatttatctcaccaattgcaggagagagaatgtataagcttgaggagttagctgatgagtttataaagctaacagagcaagtaaatattttagaaagagaaatggaagtcttgaagcagtcaataattgttatgtttgcaatc-attttggtattgttgctttttgaaaatatgatattcaaccgacttttcagcactttttatcgttcttgctccatgtgtggtttgatacattatagaccaggactcaagattgatttaaccaaaactaatagatgcggtagttgcatctgtggattcaatgagcagcaatcatctggttttgaatatgaaatatttctgaaggatatgcatatccagaaagagtcatgcaaatttaatccaagagtaaaccactttaggaatattaaagctttattatttgcacttgtaatctgtgctactatatatacagtttatgcagatgaagattgcttgtctaaagacattaaaataacatatcaagagttgcataattgcataggcccaaagataatgggcgacacttgtgtatcaaagaatgaattgtattctgatttatcctcaaaaaatctagtcacagaatatgataaaaaatattttgaacctgatactgtaaatgatcaattcaacaaaatagagtttgcccaagatgcacatagaatgatactattagaaagaatactttacaagacagaatgtgaaatgctaagcttaaaaaagaacagtggaccttataatgttgcctggcgcacatatttaaaaaatcataatatagacctatgcagtaggcacaactataaaatgatatgtcagtgtattaatacacactctatgtgtaaaaatacagatatagattacaacaaagagattgaaacatattataaaagcaatgctgcagcctatagagctgacctgaataccataatggacacattaaaaacg-gcattcagagggcttacaaaggtcctaattgaaaattatatagaaaaagatgactctgatgctcttaaggctttattcagtaatattactgattctgtccaggacaattatcagatgattggaatattgaaatttgccagtaagctattagatattaaccttggtagatccacccgctcagctcatcattctataatgacaaacgaaattcccaaatctaatccttttactgattacagttattccaatgtgaacataaaggagtgcatgtcaccagagagcttgaaatgttttaagaagagagacagtacaccgcacacaaatcacctactttgcaagatagacagcaaatataaagcatttgactggccagagatagaaacaattcaaaaaggtcaaaaattgtgtcttggtgacagtcattgcaacttggaatttacagccataactgcagataagattatgtcattaactaactgttataaggaatctttcactgcgcaaccagcagatatgcagactggaattaaaaaatgctcagctgatgaaattggagaatgtacaacacttgaagacaagacatggccgatcgtattctgtggtggcaaatattactactctgatagcaaagagcatgccaaggacggttctatcaacaactattgtttaaccaacaaatgctctgaacaacgttttccaatacatgaaaattggtttaaaaaatgtaattgggataagacccacaaagaatttagcactatgagacaaataaactataatgatataacttcttatagaaaagcaatagaatctgagataggaacagatttgatgacacaccattataagcccacaaagaaccttccgcatgttgtgccaaggtatcatagtatagatgtacaaggtacagaatcaacagagggtattatcaatggtttcatacaaaatacaatacctgctattagtggtctaggtgtcggttatcatctgaatttcaaaggcaatcagttatttgacatagttatttttgtgaaaaaagctgtatataaagcacagtaccagaaagcatacaccacaggtcccagtatatccataaatattgaacacaatgaaagatgcacaggccactgccccgaaaagattcctgcaaaagaaggttggctaacattttctaaagaacatactagttcttggggatgtgaagaatacggctgtcttgctatagatacaggctgtctatatggttcttgtcaagatgtcatacgcccagaattagatgtttataagaagattggcagtgaagcatcactgatagaaatatgcataactttgcctcatgaaacttattgcaatgatatggatatattagaaccgattataggtgataaattaagtgcatcctttcagaatacgcagactaaccaacttccgactcttatagcttataaaaaagggaaaatatacacaggtcaaatcaatgatattggaaatacagcattgcagtgcggctcaatccaagtaattaatgggtcaactatcggaactggcagccccaaattcgattatatatgccatgctatgagaaggaaagatgttattgtaaggaagtgtttcaatgacaattatcagtcatgcactaggttagaaaaacggaatgacttgaccccttatagaaaaggcgatgtcattgaagtatcaaaaacaggatcaaacatgggccaaatgacatttaaaatagaactaggtgatatcaactataaaatattcactaaatcaatagatcttcaaatgtctggcatttgtgctgggtgtattgactgtgctgaaggtatttcatgctctataaatgctgaagtgtcggccgaaacagtctgccattgtaaaacaaactgtgaagattttataaataatatagtgttttcaccacaaatcaagaattacaatattaaagttcactgtaaatctaaagttgaaaagataatagcgcatatctgtgggagagacatcgatttacaattaactgttaaaccatacaatcagaagatagatttgtcgcagttagatgaatcaaattacataaaggaagaggatctccagtgcgggacatggttatgtaaagtgcaaaaagagggggttgatattatattcaaaggattattttcaggcttagggagatactggaccatattgatttattcaattataggtgtggtaataattgtgatattagtttatatcctgttgcccataggtcggcttttaaaagcattcctaatcagacatgaaatagaatatgccatggagcaaaaaatcaagtagatttagctaaa--aagggtaggcaggcctaagatcaggtataaataaaatccatataaataa
>PP154165/Brazil/2023-03-02
cttcaaggagatgaacttgagtgtaggacttggcgaaatatgtgttaaagatgacatatctattgttaaaagtactactgtttttagtaagaatagaccagctcttgaggcaaccacaaaattttatagatcttttattgtgaaagactggtctgaatgcaatccagtgctagataaatttggaaattttatggttttaagtgttgatgataatggccatataatacctaaaatgtacacatgtagagcagcatgtgatattagattaaacaaagataatgctgaaataatattatcgtcaacaaagctcaaccacttcgaaattgtcggaacaacttcgacatcaggctggttcaaaaacacaataacaaacaatttggaacacacatgcgaacatgtgaccgtaaattgtggtcagaaatcagtaaaattccatgcatgttttagacaacataggggttgtataagattctttaaagggacatatatgccatactcaatgattgaagcaatgtgtgttaacatagagctaataattctgacattgtatatctttgctgcaattatatttgcattaatcataacaaagagttatgtggcatacctgctcctgccgttattttatccagtgacatggttttacggaaaggtttataaaaagattaattcctgcccaaattgtctacttgcatctcatcctttcaccagctgccctaaaatctgtatatgcggttctagatttagttgcacagaagctcttaaggtgcatagaatgggtaaggactgtttaggttataaatctctaagcaaagctagacagatgtgtaaatcgaaaagctggtcctttacagcagctatattaactggattaatattgatggaatttatctcaccaattgcaggagagagaatgtataagcttgaggagttagctgatgagtttataaagctaacagagcaagtaaatattttagaaagagaaatggaaatcttgaagcagtcaataattgttatgtttgcaatc-attttggtattgttgctttttgaaaatatgatattcaaccgacttttcagcactttttatcgttcttgctccatgtgtggtttgatacattatagaccaggactcaagattgatttaaccaaaactaatagatgcggtagttgcatctgtggattcaatgagcagcaatcatctggttttgaatatgaaatatttctgaaggatatgcatatccagaaagagtcatgcaaatttagtccaagagtaaaccactttaggaatattaaagctttattatttgcacttgtaatctgtgctactatatatacagtttatgcagatgaagattgcttgtctaaagacattaaaataacatatcaagagttgcataattgcataggcccaaagataatgggcgacacttgtgtatcaaagaatgaattgtattctgatttatcctcaaaaaatctagtcacagaatatgataaaaaatattttgaacctgatactgtaaatgatcaattcaacaaaatagagtttgcccaagatgcacatagaatgatactattagaaagaatactttacaagacagaatgtgaaatgctaagcttaaaaaagaacagtggaccttataatgttgcctggcgcacatatttaaaaaatcataatatagacctatgcagtaggcacaactataaaatgatatgtcagtgtattaatacacactctatgtgtaaaaatacagatatagattacaacaaagagattgaaacatattataaaagcaatgctgcagcctatagagctgacctgaataccataatggacacattaaaaacg-gcattcagagggcttacaaaggtcctaattgaaaattatatagaaaannnnnnnnnnnnnnnnnnnnnnnnnnnnnnnnnnnnnnnnnnnnnnnnnnnnnnnnnnnnnnnnnnnnnnnnnnnnnnnnnnnnnnnnnnnnnnnnnnnnnnnnnnnnnnnnnnnnnnnnnnnnnnnnnnnnnnnnnnnnnnnnnnnnnnnnnnnnnnnnnnnnnnnnnnnnnnnnnnnnnnnnnattacagttattccaatgtgaacataaaggagtgcatgtcaccagagagcttgaaatgttttaagaagagagacagtacaccgcacacaaatcacctactttgcaagatagacagcaaatataaagcatttgactggccagagatagaaacaattcaaaaaggtcaaaaattgtgtcttggtgacagtcattgcaacttggaatttacagccataactgcagataagattatgtcattaactaactgttataaggaatctttcactgcgcaaccagcagatatgcagactggaattaaaaaatgctcagctgatgaaattggagaatgtacaacacttgaagacaagacatggccgatcgtattctgtggtggcaaatattactactctgatagcaaagagcatgccaaggacggttctatcaacaactattgtttaaccaacaaatgctctgaacaacgttttccaatacatgaaaattggtttaaaaaatgtaattgggataagacccacaaagaatttagcactatgagacaaataaactataatgatataacttcttatagaaaagcaatagaatctgagataggaacagatttgatgacacaccattataagcccacaaagaaccttccgcatgttgtgccaaggtatcatagtatagatgtacaaggtacagaatcaacagagggtattatcaatggtttcatacaaaatacaatacctgctattagtggtctaggtgtcggttatcatctgaatttcaaaggcaatcagttatttgacatagttatttttgtgaaaaaggctgtatataaagcacagtaccagaaagcatacaccacaggtcccagtatatccataaatattgaacacaatgaaagatgcacaggccactgccccgaaaagattcctgcaaaagaaggttggctaacattttctaaagaacatactagttcctggggatgtgaagaatacggctgtcttgctatagatacaggctgtctatatggttcttgtcaagatgtcatacgcccagaattagatgtttataagaagattggcagtgaagcatcactgatagaaatatgcataactttgcctcatgaaacttattgcaatgatatggatatattagaaccgattataggtgataaattaagtgcatcctttcagaatacgcagactaaccaacttccgactcttatagcttataaaaaagggaaaatatacacaggtcaaatcaatgatattggaaatacagcattgcagtgcggctcaatccaagtaattaatgggtcaactatcggaactggcagccccaaattcgattatatatgccatgctatgagaaggaaagatgttattgtaaggaagtgtttcaatgacaattatcagtcatgcactaggttagaaaaacggaatgacttgaccccttatagaaaaggcgatgtcattgaagtatcaaaaacaggatcaaacatgggccaaatgacatttaaaatagaactaggtgatattaactataaaatattcactaaatcaatagatcttcaaatgtctggcatttgtgctgggtgtattgactgtgctgaaggtatttcatgctctataaatgctgaagtgtcggccgaaacagtctgccattgtaaaacaaactgtgaagattttataaataatatagtgttttcaccacaaatcaagaattacaatattaaagttcactgtaaatctaaagttgaaaagataatagcgcatatctgtgggagagacatcgatttacaattaactgttaaaccatacaatcagaagatagatttgtcgcagttagatgaatcaaattacataaaggaagaggatctccagtgcgggacatggttatgtaaagtgcaaaaagagggggttgatattatattcaaaggattattttcaggtttagggagatactggaccatattgatttattcaattataggtgtggtaataattgtgatattagtttatatcctgttgcccataggtcggcttttaaaagcattcctaatcagacatgaaatagaatatgccatggagcaaaaaatcaagtagatttagctaaa--aagggtaggcaggcctaagatcaggtataaataaaatccatataaataa
>LET-2230/Colombia/2024-03-21
cttcaaggagatgaacttgagtgtaggacttggcgaaatatgtgttaaagatgacatatctattgttaaaagtactactgtttttagtaagaatagaccagctcttgaggcaaccacaaaattttatagatcttttattgtgaaagactggtctgaatgtaatccagtgctagataaatttggaaattttatggttttaagtgttgatgataatggccatataatacctaaaatgtacacatgtagagcagcatgtgatattagattaaacaaagataatgctgaaataatattatcgtcaacaaagctcaaccacttcgaaattgtcggaacaacttcgacatcaggctggttcaaaaacacaataacaaacaatttggaacacacatgcgaacatgtgaccgtaaattgtggtcagaaatcagtaaaattccatgcatgttttagacaacataggggttgtataagattctttaaagggacatatatgccatactcaatgattgaagcaatgtgtgttaacatagagctaataattctgacattgtatatctttgctgcaattatatttgcattaatcataacaaagagttatgtggcatacctgctcctgccgttattttatccagtgacatggttttacggaaagatttataaaaagattaattcctgcccaaattgtctacttgcatctcatcctttcaccagctgccctaaaatctgtatatgcggttctagatttagttgcacagaagctcttaaggtgcatagaatgggtaaggactgtttaggttataaatctctaagcaaagctagacagatgtgtaaatcgaaaagctggtcctttacagcagctatattaactggattaatattgatggaatttatctcaccaattgcaggagagagaatgtataagcttgaggagttagctgatgagtttataaagctaacagagcaagtaaatattttagaaagagaaatggaagtcttgaagcagtcaataattgttatgtttgcaatc-attttggtattgttgctttttgaaaacatgatattcaaccgacttttcagcactttttatcgttcttgctccatgtgtggtttgatacattatagaccaggactcaagattgatttaaccaaaactaatagatgcggtagttgcatctgtggattcaatgagcagcaatcatctggttttgaatatgaaatatttctgaaggatatgcatatccagaaagagtcatgcaaatttagtccaagagtaaaccactttaggaatattaaagctttattatttgcacttgtaatctgtgctactatatatacagtttatgcagatgaagattgcttgtctaaagacattaaaataacatatcaagagttgcataattgcataggcccaaagataatgggcgacacttgtgtatcaaagaatgaattgtattctgatttatcctcaaaaaatctagtcacagaatatgataaaaaatattttgaacctgatactgtaaatgatcaattcaacaaaatagagtttgcccaagatgcacatagaatgatactattagaaagaatactttacaagacagaatgtgaaatgctaagcttaaaaaagaacagtggaccttataatgttgcctggcgcacatatttaaaaaatcataatatagacctatgcagtaggcacaactataaaatgatatgtcagtgtattaatacacactctatgtgtaaaaatacagatatagattacaacaaagagattgaaacatattataaaagcaatgctgcagcctatagagctgacctgaataccataatagacacattaaaaacg-gcattcagagggcttacaaaggtcctaattgaaaattatatagaaaaagatgactctgatgctcttaaggctttattcagtaatattactgattctgtccaggacaattatcagatgattggaatattgaaatttgccagtaagctattagatattaaccttggtagatccacccgctcagctcatcattctataatgacaaacgaaattcccaaatctaatccttttactgattacagttattccaatgtgaacataaaggagtgcatgtcaccagagagcttgaaatgttttaagaagagagacagtacaccgcacacaaatcacctgctttgcaagatagacagcaaatataaagcatttgactggccagagatagaaacaatccaaaaaggtcaaaaattgtgtcttggtgacagtcattgcaacttggaatttacagccataactgcagataagattatgtcattaactaactgttataaggaatctttcactgcgcaaccagcagatatgcagactggaattaaaaaatgctcagctgatgaaattggagaatgtacaacacttgaagacaagacatggccgatcgtattctgtggtggcaaatattactactctgatagcaaagagcatgccaaggacggttctatcaacaactattgtttaaccaacaaatgctctgaacaacgttttccaatacatgaaaattggtttaaaaaatgtaattgggataagacccacaaagaatttagcactatgagacaaataaactataatgatataacttcttatagaaaagcaatagaatctgagataggaacagatttgatgacacaccattataaacccacaaagaaccttccgcatgttgtgccaaggtatcatagtatagatgtacaaggtacagaatcaacagagggtattatcaatggtttcatacaaaatacaatacctgctattagtggtctaggtgtcggttatcatctgaatttcaaaggcaatcagttatttgacatagttatttttgtgaaaaaggctgtatataaagcacagtaccagaaagcatacaccacaggtcccagtatatccataaatattgaacacaatgaaagatgcacaggccactgccccgaaaagattcctgcaaaagaaggttggctaacattttctaaagaacatactagttcttggggatgtgaagaatacggctgtcttgctatagatacaggctgtctatatggttcttgtcaagatgtcatacgcccagaattagatgtttataagaagattggcagtgaagcatcactgatagaaatatgcataactttgcctcatgaaacttattgcaatgatatggatatattagaaccgattataggtgataaattaagtgcatcctttcagaatacgcagactaaccaacttccgactcttatagcttataaaaaagggaaaatatacacaggtcaaatcaatgatattggaaatacagcattgcagtgcggctcaatccaagtaattaatgggtcaactatcggaactggcagccccaaattcgattatatatgccatgctatgagaaggaaagatgttattgtaaggaagtgtttcaatgacaattatcagtcatgcactaggttagaaaaacggaatgacttgaccccttatagaaaaggcgatgtcattgaagtatcaaaaacaggatcaaacatgggccaaatgacatttaaaatagaactaggtgatatcaactataaaatattcactaaatcaatagatcttcaaatgtctggcatttgtgctgggtgtattgactgtgctgaaggtatttcatgctctataaatgctgaagtgtcggccgaaacagtctgccattgtaaaacaaactgtgaagattttataaataatatagtgttttcaccacaaatcaagaattacaatattaaagttcactgtaaatctaaagttgaaaagataatagcgcatatctgtgggagagacatcgatttacaattaactgttaaaccatacaatcagaagatagatttgtcgcagttagatgaatcaaattacataaaggaagaggatctccagtgcgggacatggttatgtaaagtgcaaaaagagggggttgatattatattcaaaggattattttcaggtttagggagatactggaccatattgatttattcaattataggtgtggtaataattgtgatattagtttatatcctgttgcccataggtcggcttttaaaagcattcctaatcagacatgaaatagaatatgccatggagcaaaaaatcaagtagatttagctaaa--aagggtaggcaggcctaagatcaggtataaataaaatccatataaataa
>PP154093/Brazil/2023-12-10
cttcaaggagatgaacttgagtgtaggacttggcgaaatatgtgttaaagatgacatatctattgttaaaagtactactgtttttagtaagaatagaccagctcttgaggcaaccacaaaattttatagatcttttattgtgaaagactggtctgaatgcaatccagtgctagataaatttggaaattttatggttttaagtgttgatgataatggccatataatacctaaaatgtacacatgtagagcagcatgtgatattagattaaacaaagataatgctgaaataatattatcgtcaacaaagctcaaccacttcgaaattgtcggaacaacttcgacatcaggctggttcaaaaacacaataacaaacaatttggaacacacatgcgaacatgtgaccgtaaattgtggtcagaaatcagtaaaattccatgcatgttttagacaacataggggttgtataagattctttaaagggacatatatgccatactcaatgattgaagcaatgtgtgttaacatagagctaataattctgacattgtatatctttgctgcaattatatttgcattaatcataacaaagagttatgtggcatacctgctcctgccgttattttatccagtgacatggttttacggaaaggtttataaaaagattaattcctgcccaaattgtctacttgcatctcatcctttcaccagctgccctaaaatctgtatatgcggttctagatttagttgcacagaagctcttaaggtgcatagaatgggtaaggactgtttaggttataaatctctaagcaaagctagacagatgtgtaaatcgaaaagctggtcctttacagcagctatattaactggattaatattgatggaatttatctcaccaattgcaggagagagaatgtataagcttgaggagttagctgatgagtttataaagctaacagagcaagtaaatattttagaaagagaaatggaagtcttgaagcagtcaataattgttatgtttgcaatc-attttggtattgttgctttttgaaaatatgatattcaaccgacttttcagcactttttatcgttcttgctccatgtgtggtttgatacattatagaccaggactcaagatcgatttaaccaaaactaatagatgcggtagttgcatctgtggattcaatgagcagcaatcatctggttttgaatatgaaatatttctgaaggatatgcatatccagaaagagtcatgcaaatttagtccaagagtaaaccactttaggaatattaaagctttattatttgcacttgtaatctgtgctactatatatacagtttatgcagatgaagattgcttgtctaaagacattaaaataacatatcaagagttgcataattgcataggcccaaagataatgggcgacacttgtgtatcaaagaatgaattgtattctgatttatcctcaaaaaatctagtcacagaatatgataaaaaatattttgaacctgatactgtaaatgatcaattcaacaaaatagagtttgcccaagatgcacatagaatgatactattagaaagaatactttacaagacagaatgtgaaatgctaagcttaaaaaagaacagtggaccttataatgttgcctggcgcacatatttaaaaaatcataatatagacctatgcagtaggcacaactataaaatgatatgtcagtgtattaatacacactctatgtgtaaaaatacagatatagattacaacaaagagattgaaacatattataaaagcaatgctgcagcttatagagctgacctgaataccataatagacacattaaaaacg-gcattcagagggcttacaaaggtcctaatcgaaaattatatagaaaaagatgactctgatgctcttaaggctttattcagtaatattactgattctgtccaggacaattatcagatgattggaatattgaaatttgccagtaagctattagatattaaccttggtagatccacccgctcagctcatcattctataatgacaaacgaaattcccaaatctaatccttttactgattacagttattccaatgtgaacataaaggagtgcatgtcaccagagagcttgaaatgttttaagaagagagacagtacaccgcacacaaatcacctgctttgcaagatagacagcaaatataaagcatttgactggccagagatagaaacaattcaaaaaggtcaaaaattgtgtcttggtgacagtcattgcaacttggaatttacagccataactgcagataagattatgtcattaactaactgttataaggaatctttcactgcgcaaccagcagatatgcagactggaattaaaaaatgctcagctgatgaaattggagaatgtacaacacttgaagacaagacatggccgatcatattctgtggtggcaaatattactactctgatagcaaagagcatgccaaggacggttctatcaacaactattgtttaaccaacaaatgctctgaacaacgttttccaatacatgaaaattggtttaaaaaatgtaattgggataagacccacaaagaatttagcactatgaggcaaataaactataatgatataacttcttatagaaaagcaatagaatctgagataggaacagatttgatgacacaccattataagcccacaaagaaccttccgcatgttgtgccaaggtatcatagtatagatgtacaaggtacagaatcaacagagggtattatcaatggtttcatacaaaatacaatacctgctattagtggtctaggtgtcggttatcatctgaatttcaaaggcaatcagttatttgacatagttatttttgtgaaaaaggctgtatataaagcacagtaccagaaagcatacaccacaggtcccagtatatccataaatattgaacacaatgaaagatgcacaggccactgccccgaaaagattcctgcaaaagaaggttggctaacattttctaaagaacatactagttcttggggatgtgaagaatacggctgtcttgctatagatacaggctgtctatatggttcttgtcaagatgtcatacgcccagaattagatgtttataagaagattggcagtgaagcatcactgatagaaatatgcataactttgcctcatgaaacttattgcaatgatatggatatattagaaccgattataggtgataaattaagtgcatcctttcagaatacgcagactaaccaacttccgactcttatagcttataaaaaagggaaaatatacacaggtcaaatcaatgatattggaaatacagcattgcagtgcggctcaatccaagtaattaatgggtcaactatcggaactggcagccccaaattcgattatatatgccatgctatgagaaggaaagatgttattgtaaggaagtgtttcaatgacaattatcagtcatgcactaggttagaaaaacggaatgacttgaccccttatagaaaaggcgatgtcattgaagtatcaaaaacaggatcaaacatgggccaaatgacatttaaaatagaactaggtgatatcaactataaaatattcactaaatcaatagatcttcaaatgtctggcatttgtgctgggtgtattgactgtgctgaaggtatttcatgctctataaatgctgaagtgtcggccgaaacagtctgccattgtaaaacaaactgtgaagattttataaataatatagtgttttcaccacaaatcaagaattacaatattaaagttcactgtaaatctaaagttgaaaagataatagcgcatatctgtgggagagacatcgatttacaattaactgttaaaccatacaatcagaagatagatttgtcgcagttagatgaatcaaattacataaaggaagaggatctccagtgcgggacatggttatgtaaagtgcaaaaagagggggttgatattatattcaaaggattattttcaggtttagggagatactggaccatattgatttattcaattataggtgtggtaataattgtgatattagtttatatcctgttgcccataggtcggcttttaaaagcattcctaatcagacatgaaatagaatatgccatggagcaaaaaatcaagtagatttagctaaa--aagggtaggcaggcctaagatcaggtataaataaaatccatataaataa
>PP154159/Brazil/2023-03-30
cttcaaggagatgaacttgagtgtaggacttggcgaaatatgtgttaaagatgacatatctattgttaaaagtactactgtttttagtaagaatagaccagctcttgaggcaaccacaaaattttatagatcttttattgtgaaagactggtctgaatgcaatccagtgctagataaatttggaaattttatggttttaagtgttgatgataatggccatataatacctaaaatgtacacatgtagagcagcatgtgatattagattaaacaaagataatgctgaaataatattatcgtcaacaaagctcaaccacttcgaaattgtcggaacaacttcgacatcaggctggttcaaaaacacaataacaaacaatttggaacacacatgcgaacatgtgaccgtaaattgtggtcagaaatcagtaaaattccatgcatgttttagacaacataggggttgtataagattctttaaagggacatatatgccatactcaatgattgaagcaatgtgtgttaacatagagctaataattctgacattgtatatctttgctgcaattatatttgcattaatcataacaaagagttatgtggcatacctgctcctgccgttattttatccagtgacatggttttacggaaaggtttataaaaagattaattcctgcccaaattgtctacttgcatctcatcctttcaccagctgccctaaaatctgtatatgcggttctagatttagttgcacagaagctcttaaggtgcatagaatgggtaaggactgtttaggttataaatctctaagcaaagctagacagatgtgtaaatcgaaaagctggtcctttacagcagctatattaactggattaatattgatggaatttatctcaccaattgcaggagagagaatgtataagcttgaggagttagctgatgagtttataaagctaacagagcaagtaaatattttagaaagagaaatggaagtcttgaagcagtcaataattgttatgtttgcaatc-attttggtattgttgctttttgaaaatatgatattcaaccgacttttcagcactttttatcgttcttgctccatgtgtggtttgatacattatagaccaggactcaagattgatttaaccaaaactaatagatgcggtagttgcatctgtggattcaatgagcagcaatcatctggttttgaatatgaaatatttctgaaggatatgcatatccagaaagagtcatgcaaatttagtccaagagtaaaccactttaggaatattaaagctttattatttgcacttgtaatctgtgctactatatatacagtttatgcagatgaagattgcttgtctaaagacattaaaataacatatcaagagttgcataattgcataggcccaaagataatgggcgacacttgtgtatcaaagaatgaattgtattctgatttatcctcaaaaaatctagtcacagaatatgataaaaaatattttgaacctgatactgtaaatgatcaattcaacaaaatagagtttgcccaagatgcacatagaatgatactattagaaagaatactttacaagacagaatgtgaaatgctaagcttaaaaaagaacagtggaccttataatgttgcctggcgcacatatttaaaaaatcataatatagacctatgcagtaggcacaactataaaatgatatgtcagtgtattaatacacactctatgtgtaaaaatacagatatagattacaacaaagagattgaaacatattataaaagcaatgctgcagcctatagagctgacctgaataccataatggacacattaaaaacg-gcattcagagggcttacaaaggtcctaattgaaaattatatagaaaaagatgactctgatgctcttaaggctttattcagtaatattactgattctgtccaggacaattatcagatgattggaatattgaaatttgccagtaagctattagatattaaccttggtagatccacccgctcagctcatcattctataatgacaaacgaaattcccaaatctaatccttttactgattacagttattccaatgtgaacataaaggagtgcatgtcaccagagagcttgaaatgttttaagaagagagacagtacaccgcacacaaatcacctgctttgcaagatagacagcaaatataaagcatttgactggccagagatagaaacaattcaaaaaggtcaaaaattgtgtcttggtgacagtcattgcaacttggaatttacagccataactgcagataagattatgtcattaactaactgttataaggaatctttcactgcgcaaccagcagatatgcagaatggaattaaaaaatgctcagctgatgaaattggagaatgtacaacacttgaagacaagacatggccgatcgtattctgtggtggcaaatattactactctgatagcaaagagcatgccaaggacggttctatcaacaactattgtttaaccaacaaatgctctgaacaacgttttccaatacatgaaaattggtttaaaaaatgtaattgggataagacccacaaagaatttagcactatgagacaaataaactataatgatataacttcttatagaaaagcaatagaatctgagataggaacagatttgatgacacaccattataagcccacaaagaaccttccgcatgttgtgccaaggtatcatagtatagatgtacaaggtacagaatcaacagagggtattatcaatggtttcatacaaaatacaatacctgctattagtggtctaggtgtcggttatcatctgaatttcaaaggcaatcagttatttgacatagttatttttgtgaaaaaggctgtatataaagcacagtaccagaaagcatacaccacaggtcccagtatatccataaatattgaacacaatgaaagatgcacaggccactgccccgaaaagattcctgcaaaagaaggttggctaacattttctaaagaacatactagttcttggggatgtgaagaatacggctgtcttgctatagatacaggctgtctatatggttcttgtcaagatgtcatacgcccagaattagatgtttataagaagattggcagtgaagcatcactgatagaaatatgcataactttgcctcatgaaacttattgcaatgatatggatatattagaaccgattataggtgataaattaagtgcatcctttcagaatacgcagactaaccaacttccgactcttatagcttataaaaaagggaaaatatacacaggtcaaatcaatgatattggaaatacagcattccagtgcggctcaatccaagtaattaatgggtcaactatcggaactggcagccccaaattcgattatatatgccatgctatgagaaggaaagatgttattgtaaggaagtgtttcaatgacaattatcagtcatgcactaggttagaaaaacggaatgacttgaccccttatagaaaaggcgatgtcattgaagtatcaaaaacaggatcaaacatgggccaaatgacatttaaaatagaactaggtgatatcaactataaaatattcactaaatcaatagatcttcaaatgtctggcatttgtgctgggtgtattgactgtgctgaaggtatttcatgctctataaatgctgaagtgtcggccgaaacagtctgccattgtaaaacaaactgtgaagattttataaataatatagtgttttcaccacaaatcaagaattacaatattaaagttcactgtaaatctaaagttgaaaagataatagcgcatatctgtgggagagacatcgatttacaattaactgttaaaccatacaatcagaagatagatttgtcgcagttagatgaatcaaattacataaaggaagaggatctccagtgcgggacatggttatgtaaagtgcaaaaggagggggttgatattatattcaaaggattattttcaggtttagggagatactggaccatattgatttattcaattataggtgtggtaataattgtgatattagtttatatcctgttgcccataggtcggcttttaaaagcattcctaatcagacatgaaatagaatatgccatggagcaaaaaatcaagtagatttagctaaa--aagggtaggcaggcctaagatcaggtataaataaaatccatataaataa
>PP154039/Brazil/2023-05-10
cttcaaggagatgaacttgagtgtaggacttggcgaaatatgtgttaaagatgacatatctattgttaaaagtactactgtttttagtaagaatagaccagctcttgaggcaaccacaaaattttatagatcttttattgtgaaagactggtctgaatgcaatccagtgctagacaaatttggaaattttatggttttaagtgttgatgataatggccatataatacctaaaatgtacacatgtagagcagcatgtgatattagattaaacaaagataatgctgaaataatattatcgtcaacaaagctcaaccacttcgaaattgtcggaacaacttcgacatcaggctggttcaaaaacacaataacaaacaatttggaacacacatgcgaacatgtgaccgtaaattgtggtcagaaatcagtaaaattccatgcatgttttagacaacataggggttgtataagattctttaaagggacatatatgccatactcaatgattgaagcaatgtgtgttaacatagagctaataattctgacattgtatatctttgctgcaattatatttgcattaatcataacaaagagttatgtggcatacctgctcctgccgttattttatccagtgacatggttttacggaaaggtttataaaaagattaattcctgcccaaattgtctacttgcatctcatcctttcaccagctgccctaaaatctgtatatgcggttctagatttagttgcacagaagctcttaaggtgcatagaatgggtaaggactgtttaggttataaatctctaagcaaagctagacagatgtgtaaatcgaaaagctggtcctttacagcagctatattaactggattaatattgatggaatttatctcaccaattgcaggagagagaatgtataagcttgaggagttagctgatgagtttataaagctaacagagcaagtaaatattttagaaagagaaatggaagtcttgaagcagtcaataattgttatgtttgcaatc-attttggtattgttgctttttgaaaatatgatattcaaccgacttttcagcactttttatcgttcttgctccatgtgtggtttgatacattatagaccaggactcaagcttgatttaaccaaaactaatagatgcggtagttgcatctgtggattcaatgagcagcaatcatctggttttgaatatgaaatatttctgaaggatatgcatatccagaaagagtcatgcaaatttagtccaagagtaaaccactttaggaatattaaagctttattatttgcacttgtaatctgtgctactatatatacagtttatgcagatgaagattgcttgtctaaagacattaaaataacatatcaagagttgcataattgcataggcccaaagataatgggcgacacttgtgtatcaaagaatgaattgtattctgatttatcctcaaaaaatctagtcacagaatatgataaaaaatattttgaacctgatactgtaaatgatcaattcaacaaaatagagtttgcccaagatgcacatagaatgatactattagaaagaatactttacaagacagaatgtgaaatgctaagcttaaaaaagaacagtggaccttataatgttgcctggcgcacatatttaaaaaatcataatatagacctatgcagtaggcacaactataaaatgatatgtcagtgtattaatacacactctatgtgtaaaaatacagatatagattacaacaaagagattgaaacatattataaaagcaatgctgcagcctatagagctgacctgaataccataatggacacattaaaaacg-gcattcagagggcttacaaaggtcctaattgaaaattatatagaaaaagatgactctgatgctcttaaggctttattcagtaatattactgattctgtccaggacaattatcagatgattggaatattgaaatttgccagtaagctattagatattaaccttggtagatccacccgctcagctcatcattctataatgacaaacgaaattcccaaatctaatccttttactgattacagttattccaatgtgaacataaaggagtgcatgtcaccagagagcttgaaatgttttaagaagagagacagtacaccgcacacaaatcacctgctttgcaagatagacagcaaatataaagcatttgactggccagagatagaaacaattcaaaaaggtcaaaaattgtgtcttggtgacagtcattgcaacttggaatttacagccataactgcagataagattatgtcattaactaactgttataaggaatctttcactgcacaaccagcagatatgcagactggaattaaaaaatgctcagctgatgaaattggagaatgtacaacacttgaagacaagacatggccgatcgtattctgtggtggcaaatattactactctgatagcaaagagcatgccaaggacggttctatcaacaactattgtttaaccaacaaatgctctgaacaacgttttccaatacatgaaaattggtttaaaaaatgtaattgggataagacccacaaagaatttagcactatgagacaaataaactataatgatataacttcttatagaaaagcaatagaatctgagataggaacagatttgatgacacaccattataagcccacaaagaaccttccgcatgttgtgccaaggtatcatagtatagatgtacaaggtacagaatcaacagagggtattatcaatggtttcatacaaaatacaatacctgctattagtggtctaggtgtcggttatcatctgaatttcaaaggcaatcagttatttgacatagttatttttgtgaaaaaggctgtatataaagcacagtaccagaaagcatacaccacaggtcccagtatatccataaatattgaacacaatgaaagatgcacaggccactgccccgaaaagattcctgcaaaagaaggttggctaacattttctaaagaacatactagttcttggggatgtgaagaatacggctgtcttgctatagatacaggctgtctatatggttcttgtcaagatgtcatacgcccagaattagatgtttataagaagattggcagtgaagcatcactgatagaaatatgcataactttgcctcatgaaacttattgcaatgatatggatatattagaaccgattataggtgataaattaagtgcatcctttcagaatacgcagactaaccaacttccgactcttatagcttataaaaaagggaaaatatacacaggtcaaatcaatgatattggaaatacagcattgcagtgcggctcaatccaagtaattaatgggtcaactatcggaactggcagccccaaattcgattatatatgccatgctatgagaaggaaagatgttattgtaaggaagtgtttcaatgacaattatcagtcatgcactaggttagaaaaacggaatgacttgaccccttatagaaaaggcgatgtcattgaagtatcaaaaacaggatcaaacatgggccaaatgacatttaaaatagaactaggtgatatcaactataaaatattcactaaatcaatagatcttcaaatgtctggcatttgtgctgggtgcattgactgtgctgaaggtatttcatgctctataaatgctgaagtgtcggccggaacagtctgccattgtaaaacaaactgtgaagattttataaataatatagtgttttcaccacaaatcaagaattacaatattaaagttcactgtaaatctaaagttgaaaagataatagcgcatatctgtgggagagacatcgatttacaattaactgttaaaccatacaatcagaagatagatttgtcgcagttagatgaatcaaattacataaaggaagaggatctccagtgcgggacatggttatgtaaagtgcaaaaagagggggttgatattatattcaaaggattattttcaggtttagggagatactggaccatattgatttattcaattataggtgtggtaataattgtgatattagtttatatcctgttgcccataggtcggcttttaaaagcattcctaatcagacatgaaatagaatatgccatggagcaaaaaatcaagtagatttagctaaa--aagggtaggcaggcctaagatcaggtataaataaaatccatataaataa
>PP153973/Brazil/2023-02-01
-------------------------------------------------------------------------------------------------------------------------------------------------------------------------------aaatttggaaattttatggttttaagtgttgatgataatggccatataatacctaaaatgtacacatgtagagcagcatgtgatattagattaaacaaagataatgctgaaataatattatcgtcaacaaagctcaaccacttcgaaattgtcggaacaacttcgacatcaggctggttcaaaaacacaataacaaacaatttggaacacacatgcgaacatgtgaccgtaaattgtggtcagaaatcagtaaaattccatgcatgttttagacaacataggggttgtataagattctttaaagggacatatatgccatactcaatgattgaagcaatgtgtgttaacatagagctaataattctgacattgtatatctttgctgcaattatatttgcattaatcataacaaagagttatgtggcatacctgctcctgccgttattttatccagtgacatggttttacggaaaggtttataaaaagattaattcctgcccaaattgtctacttgcatctcatcctttcaccagctgccctaaaatctgtatatgcggttctagatttagttgcacagaagctcttaaggtgcatagaatgggtaaggactgtttaggttataaatctctaagcaaagctagacagatgtgtaaatcgaaaagctggtcctttacagcagctatattaactggattaatattgatggaatttatctcaccaattgcaggagagagaatgtataagcttgaggagttagctgatgagtttataaagctaacagagcaagtaaatattttagaaagagaaatggaagtcttgaagcagtcaataattgttatgtttgcaatc-attttggtattgttgctttttgaaaatatgatattcaaccgacttttcagcactttttatcgttcttgctccatgtgtggtttgatacattatagaccaggactcaagattgatttaaccaaaactaatagatgcggtagttgcatctgtggattcaatgagcagcaatcatctggttttgaatatgaaatatttctgaaggatatgcatatccagaaagagtcatgcaaatttagtccaagagtaaaccactttaggaatattaaagctttattatttgcacttgtaatctgtgctactatatatacagtttatgcagatgaagattgcttgtctaaagacattaaaataacatatcaagagttgcataattgcataggcccaaagataatgggcgacacttgtgtatcaaagaatgaattgtattctgatttatcctcaaaaaatctagtcacagaatatgataaaaaatattttgaacctgatactgtaaatgatcaattcaacaaaatagagtttgcccaagatgcacatagaatgatactattagaaagaatactttacaagacagaatgtgaaatgctaagcttaaaaaagaacagtggaccttataatgttgcctggcgcacatatttaaaaaatcataatatagacctatgcagtaggcacaactataaaatgatatgtcagtgtattaatacacactctatgtgtaaaaatacagatatagattacaacaaagagattgaaacatattataaaagcaatgctgcagcctatagagctgacctgaataccataatggacacattaaaaacg-gcattcagagggcttacaaaggtcctaattgaaaattatatagaaaaagatgactctgatgctcttaaggctttattcagtaatattactgattctgtccaggacaattatcagatgattggaatattgaaatttgccagtaagctattagatattaaccttggtagatccacccgctcagctcatcattctataatgacaaacgaaattcccaaatctaatccttttactgattacagttattccaatgtgaacataaaggagtgcatgtcaccagagagcttgaaatgttttaagaagagagacagtacaccgcacacaaatcacctgctttgcaagatagacagcaaatataaagcatttgactggccagagatagaaacaattcaaaaaggtcaaaaattgtgtcttggtgacagtcattgcaacttggaatttacagccataactgcagataagattatgtcattaactaactgttataaggaatctttcactgcgcaaccagcagatatgcagactggaattaaaaaatgctcagctgatgaaattggagaatgtacaacacttgaagacaagacatggccgatcgtattctgtggtggcaaatattactactctgatagcaaagagcatgccaaggacggttctatcaacaactattgtttaaccaacaaatgctctgaacaacgttttccaatacatgaaaattggtttaaaaaatgtaattgggataagacccacaaagaatttagcactatgagacaaataaactataatgatataacttcttatagaaaagcaatagaatctgagataggaacagatttgatgacacaccattataagcccacaaagaaccttccgcatgttgtgccaaggtatcatagtatagatgtacaaggtacagaatcaacagagggtattatcaatggtttcatacaaaatacaatacctgctattagtggtctaggtgtcggttatcatctgaatttcaaaggcaatcagttatttgacatagttatttttgtgaaaaaggctgtatataaagcacagtaccagaaagcatacaccacaggtcccagtatatccataaatattgaacacaatgaaagatgcacaggccactgccccgaaaagattcctgcaaaagaaggttggctaacattttctaaagaacatactagttcttggggatgtgaagaatacggctgtcttgctatagatacaggctgtctatatggttcttgtcaagatgtcatacgcccagaattagatgtttataagaagattggcagtgaagcatcactgatagaaatatgcataactttgcctcatgaaacttattgcaatgatatggatatattagaaccgattataggtgataaattaagtgcatcctttcagaatacgcagactaaccaacttccgactcttatagcttataaaaaagggaaaatatacacaggtcaaatcaatgatattggaaatacagcattgcagtgcggctcaatccaagtaattaatgggtcaactatcggaactggcagccccaaattcgattatatatgccatgctatgagaaggaaagatgttattgtaaggaagtgtttcaatgacaattatcagtcatgcactaggttagaaaaacggaatgacttgaccccttatagaaaaggcgatgtcattgaagtatcaaaaacaggatcaaacatgggccaaatgacatttaaaatagaactaggtgatatcaactataaaatattcactaaatcaatagatcttcaaatgtctggcatttgtgctgggtgcattgactgtgctgaaggtatttcatgctctataaatgctgaagtgtcggccgaaacagtctgccattgtaaaacaaactgtgaagattttataaataatatagtgttttcaccacaaatcaagaattacaatattaaagttcactgtaaatctaaagttgaaaagataatagcgcatatctgtgggagagacatcgatttacaattaactgttaaaccatacaatcagaagatagatttgtcgcagttagatgaatcaaattacataaaggaagaggatctccagtgcgggacatggttatgtaaagtgcaaaaagagggggttgatattatattcaaaggattattttcaggtttagggagatactggaccatattgatttattcaattataggtgtggtaataattgtgatattagtttatatcctgttgcccataggtcggcttttaaaagcattcctaatcagacatgaaatagaatatgccatggagcaaaaaatcaagtagatttagctaaa--aagggtaggcaggcctaagatcaggtataaataaaatccatataaataa
>LET-2174/Colombia/2024-02-28
cttcaaggagatgaacttgagtgtaggacttgnnnnnnnnnnnnnnnnnnnnnnnnnnnnnnnnnnnnnnnnnnnnnnnnnnnnnnnnnngaatagaccagctcttgaggcaaccacaaaattttatagatnttttattgtgaaagactggtctgaatgcaatccagtgttagataaatttnnnnnnnnnnnnnnnnnnnnnnttgatgataatnnnnnnataatacntaaaatgtacacatgtagagcagnatgtgatatnagattaaacaaagataatgctgaaataatattatcgtcaacaaagctcaaccacttcgaaattgtcggaacaacttcgacatcngnnnngtnnnaannnnnnnnnnnnnnnnnnnnnnnnnanncatgcgaacatntnaccgtaaattgtgttcagaaatcagtaaaattccatncatgttttanacnnnnnnnnnnnnnnnnnnnnnnnnnnnnnnnnnnntatatgccatactcaatgattgaagcaatgtgtgttaacatagagctaataattctgacattgtatatctttgctgcaattatatttgcattaatcataacaaagagttatgtggcatacctgctcctgccgttattttatccagtgacatggtcttacggaaaggtttataaaaagattaattcctgcccaaattgtctacttgcatctcatcctttcaccagctgccctaaaatctgtatatgcggttctagatttagttgcacagaagctcttaaggtgcatagaatgggtaaggactgtttaggttataaatctctaagcaaagctagacagatgtgtaaatcgaaaagctggtcctttacagcagctatattaactggattaatattgatggaatttatctcaccaattgcaggagagagaatgtataagcttgaggagttagctgatgagtttataaagctaacagagcaagtaaatattttagaaagagaaatggaagtcttgaancngtnantnattgttatgtttgcaatc-attttggtattgttgctttttgnanatatgatattcaaccgacttttcagcactttttatcgttcttgctccatgtgtggtttgatacattatagaccaggactcaagattgatttaaccaaaactaanagatgcggtagttgcatctgtggattcaatgagcagcaatcatctggttttgaatatgaaatatttctgaaggatatgcatatccagaaagagnnnnnnnnnnnnnnnnnnnnnnnnnnnnnnnnnnnnnnnnnnnnnnnnnnnntatttgcacttgtaatctgtgctactatatatacagtttatgcagatgaagattgcttntntaaagacattaaaataacatanaaagagttgcataattgcataggcccaaagannnnnnnnnnnnnnnnnnnnnnnnnnnnnnnnnngtattctgatttatcctcaaaaaatctagtcacagaatatgataaaaaatattttgaaccnnnnncngtaaatgatcaattcaacaaaatagagtttgcccaagatgcacatagaatgatactattagaaagaatactttacaagacagaatgtgaaatgctaagcttaaaaaagaacagtggaccntataatgttgcctggcgcacatatttaaaaaatcataatatagacctatgcagtaggcacaactataaaatgatatgtcngtgtattaatacacactctatgtgtaaaaatacagatatagattacaacaaagagattgaaacatattataaaagcaatgctgcagcctatagagctgacctgaataccataatagacacattaaaaacg-gcattcagagggcttacaaaggtcctaattgaaaattatntagnaaaagangantctgatgctcnnnnnnnnnnnnnnnnnnnnnntactgattctgtccaggacaattatcagatgattggaatattgaaatttgccagtaagctattagatattaaccttggtagatccacccgctcagctcatcattctataatgacaaacgaaattcccaaatctaatccttttactgattacagttattccaatgtgaacataaaggagtgcatgtcaccagagagcttgaaatgttttaagaagagagacagtacaccgcacacaaatcacctgctttgcaagatagacagcaaatataaagcatttgactggccagagatagaaacaattcaaaaaggtcaaaaattgtgtcttggtgacagtcattgcaacttggaatttacagccataactgcagatannattatgtcattaactaantgttatnaggaatctttcactgcgcaaccagcagatatgcagactggaattaaaaaatgctcagctgatgaaattggagaatgtacaacacttgaagacaagacatggccgatcgtattctgtggtggcaaatattactactctgatagcaaagagcatgccaaggacggttctatcaacaactattgtttaaccaacaaatgctctgaacaacgttttccaatacatgaaaattggtttaaaaaatgtaattgggannnnnnnnncaaagaatttagcactatgagacaaataaactataatgatataacttcttatagaaaagcaatagaatctgagataggaacagatttgatgacacaccattataagcccacaaagaaccttccgcatgttgtgccaaggtatcatagtatagatgtacaaggtacagaatcaacagagggtgttatcaatggtttcatacaaaatacaatacctgctattagtggtctaggtgtcggttatcatctgaatttcaaaggcaatcagttatnnnnnnnnnnnnnnnnnnnnnnnnnggcggtatataaagcacagtaccagaaagcatacaccacaggtcccagtatatccataaatattgaacacaatgaaagatgcacaggccactgccccgaaaagattcctgcaaaagaaggttggctaacattttctaaagaacatactagttcttggggatgtgaagaatacggctgtcttgctatagatacaggctgtctatatggttcttgtcaagatgtcatacgcccagaattagatgtttataagaagattggcagtgaagcatcactgatagaaatatgcataactttgcctcatgaaacttattgcaatgatatgnannnantnnaaccgatnataggtgatnnattangtgcatcctttcagaatacgcagactaaccaacttccgactcttatagcttataaaaaagggaaaatatacacaggtcaaatcaatgatattggaaatacagcattgcagtgcggctcaatccaagtaattaatgggtcaactatcggaactggcagccccaaattcgattatatatgccatgctatgagaaggaaagatgttattgtaaggaagtgtttcaatgacaattatcagtcatgcactaggttagaaaaacgnaatgacttgaccccttatagaaaaggcgatgtcattgaagtnnnnnnnnnnnnnnnnnnnnnnnnnnnnnnnnnnnnnnnnnnnnnnnnnnnnnnnnnnnnnnnnnnnnnnnnnnnnnnnnnnntagatcttcaaatgtctggcatttgtgctgggtgtattgactgtgctgaaggtatttcatgctctatnnnnnnnnnnntgtcggccgaaacagtctgccattgtaaaacaaactgtgaagattttataaataatatannnnnnnnnnnnnnnnnnnnnnnnnnnnatattaaagttcactgtaaatctaaagttgaaaagataatagcgcatatctgtgggagagacatcgatttacaattaactgttaaaccatacaatcagaagatagatttgtcgcagttagatgaatcaaattacataaaggaagaggatctccagtgcgggacatggttatgtaaagtgcaaaaagaggnnnnnnnnnnnntattcaaaggattattttcaggtttagggagatactggaccatattgatttattcaattataggtgtggtaataattgtgatattagtttatatcctgttgcccataggtcggcttttaaaagcattcctaatcagacatgaaatagaatatgccatggagcaaaaaatcaagtagatttagctaaa--aagggtaggcaggcctaagatcaggtataaat-----------------
>OL689333/French_Guiana/2020-09-17
cttcaaggagatgaacttgagtgtaggacttggcgaaatatgtgttaaagatgacatatctattgttaaaagtactactgtttttagtaagaatagaccagctcttgaggcaaccacaaaattttatagatcttttattgtgaaagactggtctgaatgcaatccagtgctagataaatttggaaattttatggttttaagtgttgatgataatggccatataatacctaaaatgtacacatgtagagcagcatgtgatattagattaaacaaagataatgctgaaataatattatcatcaacaaagctcaaccacttcgaaattgtcggaacaacttcgacatcaggctggttcaaaaacacaataacaaacaatttggaacacacatgcgaacatgtgaccgtaaattgtggtcagaaatcagtaaaattccatgcatgctttagacaacataggggttgtataagattctttaaagggacatatatgccatactcaatgattgaagcaatgtgtgttaacatagagctaataattctgacattgtatatctttgctgcaattatatttgcattaatcataacaaagagttatgtggcatacctgctcctgccgttattttatccagtgacatggttttacggaaaggtttataaaaagattaattcctgcccaaattgtctacttgcatctcatcctttcaccagctgccctaaaatctgtatatgcggttctagatttagttgcacagaagctcttaaggtgcatagaatgggtaaggactgtttaggttataaatctctaagcaaagctagacagatgtgtaaatcgaaaagctggtcctttacagcagctatattaactggattaatattgatggaatttatctcaccaattgcaggagagagaatgtataagcttgaggagttagctgatgagtttataaagctaacagagcaggtaaatattttagaaagagaaatggaagtcttgaagcagtcaataattgttatgtttgcaatc-attttggtattgttgctttttgaaaatatgatattcaaccgacttttcagcactttttatcgttcttgctccatgtgtggtttgatacattatagaccaggactcaagattgatttaaccaaaactaatagatgcggtagttgcatctgtggattcaatgagcagcaatcatctggttttgaatatgaaatatttctgaaggatatgcatatccagaaagagtcatgcaaatttagtccaagagtaaaccactttaggaatattaaagctttattatttgcacttgtaatctgtgctactatatatacagtttatgcagatgaagattgcttgtctaaagacattaaaataacatatcaagagttgcataattgcataggcccaaagataatgggcgacacttgtgtatcaaagaatgaattgtattctgatttatcctcaaaaaatctagtcacagaatatgataaaaaatattttgaacctgatactgtaaatgatcaattcaacaaaatagagtttgcccaagatgcacatagaatgatactattagaaagaatactttacaagacagaatgtgaaatgctaagcttaaaaaagaacagtggaccttataatgttgcctggcgcacatatttaaaaaatcataatatagacctatgcagtaggcacaactataaaatgatatgtcagtgtattaatacacactctatgtgtaaaaatacagatatagattacaacaaagagatcgaaacatattataaaagcaatgctgcagcctatagagctgacctgagtaccataatggacacattaaaaacg-gcattcagagggcttacaaaggtcctaattgaaaattatatagaaaaagatgactctgatgctcttaaggctttattcagtaatattactgattctgtccaggacaattatcagatgattggaatattgaaatttgccagtaagctattagatattaaccttggtagatccacccgctcagctcatcattctataatgacaaacgaaattcccaaatctaatccttttactgattacagttattccaatgtgaacataaaggagtgcatgtcaccagagagcttgaaatgttttaagaagagagacagtacaccacacacaaatcacctgctttgcaagatagacagcaaatataaagcatttgactggccagagatagaaacaattcaaaaaggtcaaaaattgtgtcttggtgacagtcattgcaacttggaatttacagccataactgcagataagattatgtcattaactaactgttataaggaatctttcactgcgcaaccagcagatatgcagactggaattaaaaaatgctcagctgatgaaattggagaatgtacaacacttgaagacaagacatggccgatcgtattctgtggtggcaaatattactactctgatagcaaagagcatgccaaggacggttctatcaacaactattgtttaaccaacaaatgctctgaacaacgttttccaatacatgaaaattggtttaaaaaatgtaattgggacaagacccacaaagaatttagcactatgagacagataaactataatgatataacttcttatagaaaagcaatagaatctgagataggaacagatttgatgacacaccattataagcccacaaagaaccttccgcatgttgtgccaaggtatcatagtatagatgtacaaggtacagaatcaacagagggtattatcaatggtttcatacaaaatacaatacctgctattagtggtctaggtgtcggttatcatctgaatttcaaaggcaatcagttatttgacatagttatttttgtgaaaaaggctgtatataaagcacagtaccagaaagcatacaccacaggtcccagtatatccataaatattgaacacaatgaaagatgcacaggccactgccccgaaaagattcctgcaaaagaaggttggctaacattttctaaagaacatactagttcttggggatgtgaagaatacggctgtcttgctatagatacaggctgtctatatggttcttgtcaagatgtcatacgcccagaattagatgtttataagaagattggcagtgaagcatcactgatagaaatatgcataactttgcctcatgaaacttattgcaatgatatggatatattagaaccgattataggtgataaattaagtgcatcctttcagaatacgcagactaaccaacttccgacccttatagcttataaaaaagggaaaatatacacaggtcaaatcaatgatattggaaatacagcattgcagtgcggctcaatccaagtaattaatgggtcaactatcggaactggtagccccaaattcgattatatatgccatgctatgagaaggaaagatgttattgtaaggaagtgtttcaatgacaattatcagtcatgcactaggttagaaaaacggaatgacttgatcccttatagaaaaggcgatgtcatcgaagtatcaaaaacaggatcaaacatgggccaaatgacatttaaaatagaactaggtgatatcaactataaaatattcactaaaccaatagatcttcaaatgtctggcatttgtgctgggtgcattgactgtgctgaaggtatttcatgctctataaatgctgaagtgtcggccgaaacagtctgccattgtaaaacaaactgtgaagattttataaataatatagtgttttcaccacaaatcaagaattacaatattaaagttcactgtaaatctaaagttgaaaagataatagcgcatatctgtgggagagacatcgatttacaattaactgttaaaccatacaatcagaagatagatttgtcgcagttagatgaatcaaattacataagggaagaggatctccagtgcgggacatggttatgtaaagtgcaaaaagagggggttgatattatattcaaaggattattttcaggcttagggagatactggaccatattgatttattcaattataggtgtggtaataattgtgatattagtttatatcctgttgcccataggtcggcttttaaaagcattcctaatcagacatgaaatagaatatgccatagagcaaaaaatcaagtagatttagctaaa--aagggtaggcaggcctaagatcgggtataaataaaatccatataaataa
>PP154171/Brazil/2015-04-13
cttcaaggagatgaacttgagtgtaggacttggcgaaatatgtgttaaagatgacatatctattgttaaaagtactactgtttttagtaagaatagaccagctcttgaggcaaccacaaaattttatagatcttttattgtgaaagattggtctgaatgcaatccagtgctagataaatttggaaattttatggttttaagtgttgatgataatggccatataatacctaaaatgtacacatgtagagcagcatgtgatattagattaaacaaagataatgctgaaataatattatcgtcaacaaagctcaaccacttcgaaattgtcggaacaacttcgacatcaggctggttcaaaaacacaataacaaacaatttggaacacacatgcgaacatgtgaccgtaaattgtggtcagaaatcagtaaaattccatgcatgctttagacaacataggggttgtataagattctttaaagggacatatatgccatactcaatgattgaagcaatgtgtgttaacatagagctaataattctgacattatatatctttgctgcaattatatttgcattaatcataacaaagagttatgtggcatacctgctcctgccgttattttatccagtgacatggttttacggaaaggtttataaaaagattaattcctgcccaaattgtctacttgcatctcatcctttcaccagctgccctaaaatctgtatatgcggttctagatttagttgcacagaagctcttaaggtgcatagaatgggtaaggactgtttaggttataaatctctaagcaaagctagacagatgtgtaaatcgaaaagctggtcctttacagcagctatattaactggattaatattgatggaatttatctcaccaattgcaggagagagaatgtataagcttgaggagttagctgatgagtttataaagctaacagagcaggtaaatattttagaaagagaaatggaagtcttgaagcaatcaataattgttatgtttgcaatc-attttggtattgttgctttttgaaaatatgatattcaaccgacttttcagcactttttatcgttcttgctccatgtgtggtttgatacattatagaccaggactcaaggttgatttaaccaaaactaatagatgcggtagttgcatctgtggattcaatgagcagcaatcatctggttttgaatatgaaatatttctaaaggatatgcacatccagaaagaatcatgcaaatttagtccaagagtaaaccactttaggaatattaaagctttattatttgcacttgtaatctgtgctactatatatacagtttatgcagatgaagattgcttgtctaaagacattaaaataacatatcaagagttgcataattgcataggcccaaagataatgggcgacacttgtgtatcaaagaatgaattgtattctgatttattctcaaaaaatctagtcacagaatatgataaaaaatattttgaacctgatactgtaaatgatcaattcaacaaaatagagtttgcccaagatgcacatagaatgatactattagaaagaatactttacaagacagaatgtgaaatgctaagcttaaaaaagaacagtggaccttataatgttgcctggcgcacatatttaaaaaatcataatatagacctatgcagtaggcacaactataaaatgatatgtcagtgtattaatacgcactctatgtgtaaaaatacagatatagattacaacaaagagatcgaaacatattataaaagcaatactgcagcctatagagctgacctgaacaccataatggacacattaaaaacg-gcattcagagggcttacaaaggtcctaattgaaaattatatagaaaaagatgactctgatgctcttaaggctttattcagtaatattactgattctgtccaggacaattatcagatgattggaatattgaaatttgccagtaagctattagatattaaccttggtagatccacccgctcagctcgtcattctataatgacaaacgaaattcccaaatctaatccttttactgattacagttattccaatgtgaacataaaggagtgcatgtcaccagagagcttgaaatgttttaagaagagagacagtacaccgcatacaaaccacctgctttgcaagatagacagcaaatataaagcatttgactggccagagatagaaacaattcaaaaaggtcaaaaattgtgtcttggtgacagtcattgcaacttggaatttacagccataactgcagataaggttatgtcattaactaactgttataaggaatctttcactgcgcaaccagcagatatgcagactggaattaaaaaatgctcagctgatgaaattggagaatgtacaacacttgaagacaagacatggccgatcgtattctgtggtggcaaatattactactctgatagcaaagagcatgccaaggacggttctatcaacaactattgtttaaccaacaaatgctctgaacaacgttttccaatacatgaaaattggtttaaaaaatgtaattgggacaaaacccacaaagaatttagtactatgagacagataaactataatgatataacttcttatagaaaagcaatagaatctgagataggaacagatttgatgacacaccattataagcccacaaagaaccttccgcatgttgtgccaaggtatcatagtatagatgtacaaggtacagaatcaacagagggtattatcaatggtttcatacaaaatacaatacctgctattagtggtctaggtgtcggttatcatctgaatttcaaaggcaatcagttatttgacatagttatttttgtgaaaaaggctgtatataaagcacagtaccagaaagcatacaccacaggtcccagtatatccataaatattgaacacaatgaaagatgcacaggccactgccccgaaaagattcctgcaaaagaaggttggctaacattttctaaagaacatactagttcttggggatgtgaagaatacggctgtcttgctatagatacaggctgtctatatggttcttgtcaagatgtcatacgcccagaattagatgtttataagaagattggtagtgaagcatcactgatagaaatatgcataactttgcctcatgaaacttattgcaatgatatggatatattagaaccgattataggtgataaattaagtgcatcctttcagaatacgcagactaaccaacttccgacccttatagcttataaaaaagggaaaatatacacaggtcaaatcaatgatattggaaatacagcattgcagtgcggctcgatccaagtaattaatgggtcaactatcggaactggcagccccaaattcgattatatatgccatgctatgagaaggaaagatgttattgtaaggaagtgtttcaatgacaattatcagtcatgcactaggttagaaaaacgaaatgacttgatcccttatagaaaaggcgatgtcattgaagtatcaaaaacaggatcaaacatgggccaaatgacatttaaaatagaactaggtgatatcaactataaaatattcactaaatcaatagatcttcaaatgtctggcatttgtgctgggtgcattgactgtgctgaaggtatttcatgctctataaatgctgaagtgtcggccgaaacagtctgccgttgtaaaacaaactgtgaagattttataaataatatagtgttttcaccacaaatcaagaattacaatattaaagtccactgtaaatctaaagttgaaaagataatagcacatatctgtgggagagacatcgatttacaattaactgttaaaccatacaatcagaagatagatttgtcgcagttagatgaatcaaattatataagggaagaggatctccagtgcgggacatggttatgtaaagtgcaaaaagagggggttgatattatattcaaaggattattttcaggcttagggagatactggaccatattgatttattcaattataggtgtggtaataattgtgatattagtttatatcctgttgcccataggtcggcttttaaaagcattcctaatcagacatgaaatagaatatgccatggagcaaaaaatcaagtagatttagctaaa--aagggtaggcaggcctaagatcaggtataaataaaatccatataaataa
>KP691604/Brazil/2009-07-24
cttcaaggagatgaacttgagtgtaggacttggcgaaatatgtgttaaagatgacatatctattgttaaaagtactactgtttttagtaagaatagaccagctcttgaggcaaccacaaaattttatagatcttttattgtgaaagattggtctgagtgcaatccagtgctagataaatttggaaattttatggttttaagtgttgatgataatggccatataatgcctaaaatgtacacatgtagagcagcatgtgatattagattaaacaaagataatgctgaaataatattatcgtcaacaaagctcaaccacttcgaaattgtcggaacaacttcgacatcaggctggttcaaaaacacaataacaaacaatttggaacacacatgcgagcatgtgaccgtaaattgtggtcagaaatcagtaaaattccatgcatgctttagacaacataggggttgtataagattctttaaaggaacatatatgccatactcaatgattgaagcaatgtgtgttaacatagagctaataattctgacattatatatctttgctgcaattatatttgcattaattataacaaagagttatgtggcatacctgctcctgccgttattttatccagtgacatggttttacggaaaggtttataaaaagattaattcctgcccaaattgtctacttgcatctcatcctttcaccagctgccctaaaatctgtatatgcggttctagatttagttgcacagaagctcttaaggtgcatagaatgggtaaggactgcttaggttataaatctctaagcaaagctagacagatgtgtaagtcgaaaagctggtcctttacagcagctatattaactggattaatattgatggaatttatctcaccaattgcaggagagagaatgtataagcttgaggagttagctgatgagtttataaagctaacagagcaggtaaatattttagaaagagaaatggaagtcttgaagcagtcaataattgttatgtttgcaatc-attttggtattgttgctttttgaaaatatgatattcaaccggcttttcagcattttttatcgttcttgctccatgtgtggtttgatacattatagaccaggactcaagattgatttaaccaaaactaataaatgcggtagttgcatctgtggattcaatgagcagcaatcatctggttttgaatatgaaatatttctaaaggatatgcatatccagaaagaatcatgcaaatttagtccaagagtaaaccactttaggaatattaaagctttattatttgcacttgtaatctgtgctactatatatacagtttatgcagatgaagattgcttgtctaaagacattaaaataacatatcaagagttgcataattgcataggcccaaagataatgggcaacacttgtgtatcaaagaatgaattgtattctgatttattctcaaaaaatctagtcacagaatatgataaaaaatattttgaacctgatactgtaaatgatcaattcaacaaaatagagtttgcccaagatgcacatagaatgatactattagaaagaatactttacaagacagaatgtgaaatgctaagcttaaaaaagaacagtggaccttataatgttgcctggcgcacatatttaaaaaatcataatatagacctatgcagtaggcacaactataaaatgatatgtcagtgtattaatacacactctatgtgtaagaacacagatatagattacaacaaagagatcgaaacatattataaaagcaatgctgcagcctatagagctgacctgaacaccataatggacacattaaaaacg-gcattcagagggcttacaaaggtcctaattgaaaattatatagaaaaagatgactctgatgctcttaaggctttatttagtaatattactgattctgtccaggacaattatcagatgattggaatattgaaatttgccagtaagctattagatattaaccttggtagatccacccgctcagctcatcattctataatgacaaacgaaattcccaaatctaatccttttactgattacagttattccaatgtgaacataaaggagtgcatgtcaccagagagcttgaaatgttttaagaagagagacagtacaccgcatacaaaccacctgctttgcaagatagacagcaaatataaagcatttgactggccagagatagaaacaattcaaaaaggtcaaaaattgtgtcttggtgacagtcattgcaacttggaatttacagccataactgcagataagattatgtcattaactaactgttataaggaatctttcactgcgcaaccagcagatatgcagactggaattaaaaaatgctcagctgatgaaattggagaatgtacaacacttgaagacaagacatggccgatcgtattctgtggtggcaaatattactactctgatagcaaagagcatgccaaggacggttctatcaacaactattgtttaacaaacaaatgctctgaacaacgttttccaatacatgaaaattggtttaaaaaatgtaattgggacaagacccacaaagaatttagcactatgagacagataaactataatgatataacttcttatagaaaagcaatagaatctgagataggatcagatttgatgacacaccattataagcccacaaagaaccttccacatgttgtgccaaggtatcatagtatagatgtacaaggtacagaatcaacagagggtattatcaatggtttcatacaaaatacaatacctgctattagtggtctaggtgtcggttatcatctgaatttcaaaggcaatcagttatttgacatagttatttttgtgaaaaaagctgtatataaagcacagtaccagaaagcatacaccacaggtcccagtatatccataaatattgaacacaatgaaagatgtacaggccactgccccgaaaagattcctgcaaaagaaggttggctaacattttctaaagaacatactagttcttggggatgtgaagaatatggctgtcttgctatagatacaggctgtctatatggttcttgtcaagatgtcatacgcccagaattagatgtttataagaagattggcagtgaagtatcactgatagaaatatgcataactttgcctcatgaaacttattgcaatgatatggatatattagaaccgattataggtgataaattaagtgcatcctttcagaatacgcagactaaccaacttccgacccttatagcttataaaaaagggaaaatatacacaggtcaaatcaatgatattggaaatacagcattgcagtgcggctcaatccaagtaattaatgggtcaactatcggaactggcagccccaaattcgattatatatgccatgctatgagaaggaaagatgttattgtaaggaagtgtttcaatgacaattatcagtcatgcactaggttagaaaaacggaatgacttgatcccttatagaaaaggcgatgtcattgaagtatcaaaaacaggatcaaacatgggccaaatgacattcaaaatagaactaggtgatgtcaactataaaatattcactaaatcaatagatcttcaaatgtctggcatttgtgctgggtgcattgactgtgctgaaggtatttcatgctctataaatgctgaagtgccggccgaaacagtctgccattgtaaaacaaactgtgaagattttataaataatatagtgttttcaccacaaatcaagaattacaatataaaagtccactgtaaatctaaagttgaaaagataatagcacatatctgtgggagagacatcgatttacaattaactgttaaaccatacaatcagaagatagatttgtcgcagttagatgaatcaaattacataagggaagaggatctccagtgcgggacatggttatgtaaagtgcaaaaagagggggttgatattatattcaaaggattattttcaggcttagggagatattggaccatattgatttattcaattataggtgtggtaataattgtgatattggtttatatcctgttgcccataggtcggcttttaaaagcattcctaatcagacatgaaatagaatatgccatggagcaaaaaatcaagtagatttagctaaa--aagggtaggcaggcctaaaatcaggtataaataaaatccatataaataa
>KP691607/Brazil/2009-07-23
cttcaaggagatgaacttgagtgtaggacttggcgaaatatgtgttaaagatgacatatctattgttaaaagtactactgtttttagtaagaatagaccagctcttgaggcaaccacaaaattttatagatcttttattgtgaaagattggtctgagtgcaatccagtgctagataaatttggaaattttatggttttaagtgttgatgataatggccatataatgcctaaaatgtacacatgtagagcagcatgtgatattagattaaacaaagataatgctgaaataatattatcgtcaacaaagctcaaccacttcgaaattgtcggaacaacttcgacatcaggctggttcaaaaacacaataacaaacaatttggaacacacatgcgagcatgtgaccgtaaattgtggtcagaaatcagtaaaattccatgcatgctttagacaacataggggttgtataagattctttaaaggaacatatatgccatactcaatgattgaagcaatgtgtgttaacatagagctaataattctgacattatatatctttgctgcaattatatttgcattaattataacaaagagttatgtggcatacctgctcctgccgttattttatccagtgacatggttttacggaaaggtttataaaaagattaattcctgcccaaattgtctacttgcatctcatcctttcaccagctgccctaaaatctgtatatgcggttctagatttagttgcacagaagctcttaaggtgcatagaatgggtaaggactgcttaggttataaatctctaagcaaagctagacagatgtgtaagtcgaaaagctggtcctttacagcagctatattaactggattaatattgatggaatttatctcaccaattgcaggagagagaatgtataagcttgaggagttagctgatgagtttataaagctaacagagcaggtaaatattttagaaagagaaatggaagtcttgaagcagtcaataattgttatgtttgcaatc-attttggtattgttgctttttgaaaatatgatattcaaccggcttttcagcattttttatcgttcttgctccatgtgtggtttgatacattatagaccaggactcaagattgatttaaccaaaactaataaatgcggtagttgcatctgtggattcaatgagcagcaatcatctggttttgaatatgaaatatttctaaaggatatgcatatccagaaagaatcatgcaaatttagtccaagagtaaaccactttaggaatattaaagctttattatttgcacttgtaatctgtgctactatatatacagtttatgcagatgaagattgcttgtctaaagacattaaaataacatatcaagagttgcataattgcataggcccaaagataatgggcaacacttgtgtatcaaagaatgaattgtattctgatttattctcaaaaaatctagtcacagaatatgataaaaaatattttgaacctgatactgtaaatgatcaattcaacaaaatagagtttgcccaagatgcacatagaatgatactattagaaagaatactttacaagacagaatgtgaaatgctaagcttaaaaaagaacagtggaccttataatgttgcctggcgcacatatttaaaaaatcataatatagacctatgcagtaggcacaactataaaatgatatgtcagtgtattaatacacactctatgtgtaagaacacagatatagattacaacaaagagatcgaaacatattataaaagcaatgctgcagcctatagagctgacctgaacaccataatggacacattaaaaacg-gcattcagagggcttacaaaggtcctaattgaaaattatatagaaaaagatgactctgatgctcttaaggctttatttagtaatattactgattctgtccaggacaattatcagatgattggaatattgaaatttgccagtaagctattagatattaaccttggtagatccacccgctcagctcatcattctataatgacaaacgaaattcccaaatctaatccttttactgattacagttattccaatgtgaacataaaggagtgcatgtcaccagagagcttgaaatgttttaagaagagagacagtacaccgcatacaaaccacctgctttgcaagatagacagcaaatataaagcatttgactggccagagatagaaacaattcaaaaaggtcaaaaattgtgtcttggtgacagtcattgcaacttggaatttacagccataactgcagataagattatgtcattaactaactgttataaggaatctttcactgcgcaaccagcagatatgcagactggaattaaaaaatgctcagctgatgaaattggagaatgtacaacacttgaagacaagacatggccgatcgtattctgtggtggcaaatattactactctgatagcaaagagcatgccaaggacggttctatcaacaactattgtttaacaaacaaatgctctgaacaacgttttccaatacatgaaaattggtttaaaaaatgtaattgggacaagacccacaaagaatttagcactatgagacagataaactataatgatataacttcttatagaaaagcaatagaatctgagataggatcagatttgatgacacaccattataagcccacaaagaaccttccacatgttgtgccaaggtatcatagtatagatgtacaaggtacagaatcaacagagggtattatcaatggtttcatacaaaatacaatacctgctattagtggtctaggtgtcggttatcatctgaatttcaaaggcaatcagttatttgacatagttatttttgtgaaaaaagctgtatataaagcacagtaccagaaagcatacaccacaggtcccagtatatccataaatattgaacacaatgaaagatgtacaggccactgccccgaaaagattcctgcaaaagaaggttggctaacattttctaaagaacatactagttcttggggatgtgaagaatatggctgtcttgctatagatacaggctgtctatatggttcttgtcaagatgtcatacgcccagaattagatgtttataagaagattggcagtgaagtatcactgatagaaatatgcataactttgcctcatgaaacttattgcaatgatatggatatattagaaccgattataggtgataaattaagtgcatcctttcagaatacgcagactaaccaacttccgacccttatagcttataaaaaagggaaaatatacacaggtcaaatcaatgatattggaaatacagcattgcagtgcggctcaatccaagtaattaatgggtcaactatcggaactggcagccccaaattcgattatatatgccatgctatgagaaggaaagatgttattgtaaggaagtgtttcaatgacaattatcagtcatgcactaggttagaaaaacggaatgacttgatcccttatagaaaaggcgatgtcattgaagtatcaaaaacaggatcaaacatgggccaaatgacattcaaaatagaactaggtgatgtcaactataaaatattcactaaatcaatagatcttcaaatgtctggcatttgtgctgggtgcattgactgtgctgaaggtatttcatgctctataaatgctgaagtgccggccgaaacagtctgccattgtaaaacaaactgtgaagattttataaataatatagtgttttcaccacaaatcaagaattacaatataaaagtccactgtaaatctaaagttgaaaagataatagcacatatctgtgggagagacatcgatttacaattaactgttaaaccatacaatcagaagatagatttgtcgcagttagatgaatcaaattacataagggaagaggatctccagtgcgggacatggttatgtaaagtgcaaaaagagggggttgatattatattcaaaggattattttcaggcttagggagatattggaccatattgatttattcaattataggtgtggtaataattgtgatattggtttatatcctgttgcccataggtcggcttttaaaagcattcctaatcagacatgaaatagaatatgccatggagcaaaaaatcaagtagatttagctaaa--aagggtaggcaggcctaaaatcaggtataaataaaatccatataaataa
>KP691619/Brazil/2009-06-17
cttcaaggagatgaacttgagtgtaggacttggcgaaatatgtgttaaagatgacatatctattgttaaaagtactactgtttttagtaagaatagaccagctcttgaggcaaccacaaaattttatagatcttttattgtgaaagattggtctgagtgcaatccagtgctagataaatttggaaattttatggttttaagtgttgatgataatggccatataatgcctaaaatgtacacatgtagagcagcatgtgatattagattaaacaaagataatgctgaaataatattatcgtcaacaaagctcaaccacttcgaaattgtcggaacaacttcgacatcaggctggttcaaaaacacaataacaaacaatttggaacacacatgcgagcatgtgaccgtaaattgtggtcagaaatcagtaaaattccatgcatgctttagacaacataggggttgtataagattctttaaaggaacatatatgccatactcaatgattgaagcaatgtgtgttaacatagagctaataattctgacattatatatctttgctgcaattatatttgcattaattataacaaagagttatgtggcatacctgctcctgccgttattttatccagtgacatggttttacggaaaggtttataaaaagattaattcctgcccaaattgtctacttgcatctcatcctttcaccagctgccctaaaatctgtatatgcggttctagatttagttgcacagaagctcttaaggtgcatagaatgggtaaggactgcttaggttataaatctctaagcaaagctagacagatgtgtaagtcgaaaagctggtcctttacagcagctatattaactggattaatattgatggaatttatctcaccaattgcaggagagagaatgtataagcttgaggagttagctgatgagtttataaagctaacagagcaggtaaatattttagaaagagaaatggaagtcttgaagcagtcaataattgttatgtttgcaatc-attttggtattgttgctttttgaaaatatgatattcaaccggcttttcagcattttttatcgttcttgctccatgtgtggtttgatacattatagaccaggactcaagattgatttaaccaaaactaataaatgcggtagttgcatctgtggattcaatgagcagcaatcatctggttttgaatatgaaatatttctaaaggatatgcatatccagaaagaatcatgcaaatttagtccaagagtaaaccactttaggaatattaaagctttattatttgcacttgtaatctgtgctactatatatacagtttatgcagatgaagattgcttgtctaaagacattaaaataacatatcaagagttgcataattgcataggcccaaagataatgggcaacacttgtgtatcaaagaatgaattgtattctgatttattctcaaaaaatctagtcacagaatatgataaaaaatattttgaacctgatactgtaaatgatcaattcaacaaaatagagtttgcccaagatgcacatagaatgatactattagaaagaatactttacaagacagaatgtgaaatgctaagcttaaaaaagaacagtggaccttataatgttgcctggcgcacatatttaaaaaatcataatatagacctatgcagtaggcacaactataaaatgatatgtcagtgtattaatacacactctatgtgtaagaacacagatatagattacaacaaagagatcgaaacatattataaaagcaatgctgcagcctatagagctgacctgaacaccataatggacacattaaaaacg-gcattcagagggcttacaaaggtcctaattgaaaattatatagaaaaagatgactctgatgctcttaaggctttatttagtaatattactgattctgtccaggacaattatcagatgattggaatattgaaatttgccagtaagctattagatattaaccttggtagatccacccgctcagctcatcattctataatgacaaacgaaattcccaaatctaatccttttactgattacagttattccaatgtgaacataaaggagtgcatgtcaccagagagcttgaaatgttttaagaagagagacagtacaccgcatacaaaccacctgctttgcaagatagacagcaaatataaagcatttgactggccagagatagaaacaattcaaaaaggtcaaaaattgtgtcttggtgacagtcattgcaacttggaatttacagccataactgcagataagattatgtcattaactaactgttataaggaatctttcactgcgcaaccagcagatatgcagactggaattaaaaaatgctcagctgatgaaattggagaatgtacaacacttgaagacaagacatggccgatcgtattctgtggtggcaaatattactactctgatagcaaagagcatgccaaggacggttctatcaacaactattgtttaacaaacaaatgctctgaacaacgttttccaatacatgaaaattggtttaaaaaatgtaattgggacaagacccacaaagaatttagcactatgagacagataaactataatgatataacttcttatagaaaagcaatagaatctgagataggatcagatttgatgacacaccattataagcccacaaagaaccttccacatgttgtgccaaggtatcatagtatagatgtacaaggtacagaatcaacagagggtattatcaatggtttcatacaaaatacaatacctgctattagtggtctaggtgtcggttatcatctgaatttcaaaggcaatcagttatttgacatagttatttttgtgaaaaaagctgtatataaagcacagtaccagaaagcatacaccacaggtcccagtatatccataaatattgaacacaatgaaagatgtacaggccactgccccgaaaagattcctgcaaaagaaggttggctaacattttctaaagaacatactagttcttggggatgtgaagaatatggctgtcttgctatagatacaggctgtctatatggttcttgtcaagatgtcatacgcccagaattagatgtttataagaagattggcagtgaagtatcactgatagaaatatgcataactttgcctcatgaaacttattgcaatgatatggatatattagaaccgattataggtgataaattaagtgcatcctttcagaatacgcagactaaccaacttccgacccttatagcttataaaaaagggaaaatatacacaggtcaaatcaatgatattggaaatacagcattgcagtgcggctcaatccaagtaattaatgggtcaactatcgggactggcagccccaaattcgattatatatgccatgctatgagaaggaaagatgttattgtaaggaagtgtttcaatgacaattatcagtcatgcactaggttagaaaaacggaatgacttgatcccttatagaaaaggcgatgtcattgaagtatcaaaaacaggatcaaacatgggccaaatgacattcaaaatagaactaggtgatgtcaactataaaatattcactaaatcaatagatcttcaaatgtctggcatttgtgctgggtgcattgactgtgctgaaggtatttcatgctctataaatgctgaagtgccggccgaaacagtctgccattgtaaaacaaactgtgaagattttataaataatatagtgttttcaccacaaatcaagaattacaatataaaagtccactgtaaatctaaagttgaaaagataatagcacatatctgtgggagagacatcgatttacaattaactgttaaaccatacaatcagaagatagatttgtcgcagttagatgaatcaaattacataagggaagaggatctccagtgcgggacatggttatgtaaagtgcaaaaagagggggttgatattatattcaaaggattattttcaggcttagggagatattggaccatattgatttattcaattataggtgtggtaataattgtgatattggtttatatcctgttgcccataggtcggcttttaaaagcattcctaatcagacatgaaatagaatatgccatggagcaaaaaatcaagtagatttagctaaa--aagggtaggcaggcctaaaatcaggtataaataaaatccatataaataa
>KP691616/Brazil/2009-07-23
cttcaaggagatgaacttgagtgtaggacttggcgaaatatgtgttaaagatgacatatctattgttaaaagtactactgtttttagtaagaatagaccagctcttgaggcaaccacaaaattttatagatcttttattgtgaaagattggtctgagtgcaatccagtgctagataaatttggaaattttatggttttaagtgttgatgataatggccatataatgcctaaaatgtacacatgtagagcagcatgtgatattagattaaacaaagataatgctgaaataatattatcgtcaacaaagctcaaccacttcgaaattgtcggaacaacttcgacatcaggctggttcaaaaacacaataacaaacaatttggaacacacatgcgagcatgtgaccgtaaattgtggtcagaaatcagtaaaattccatgcatgctttagacaacataggggttgtataagattctttaaaggaacatatatgccatactcaatgattgaagcaatgtgtgttaacatagagctaataattctgacattatatatctttgctgcaattatatttgcattaattataacaaagagttatgtggcatacctgctcctgccgttattttatccagtgacatggttttacggaaaggtttataaaaagattaattcctgcccaaattgtctacttgcatctcatcctttcaccagctgccctaaaatctgtatatgcggttctagatttagttgcacagaagctcttaaggtgcatagaatgggtaaggactgcttaggttataaatctctaagcaaagctagacagatgtgtaagtcgaaaagctggtcctttacagcagctatattaactggattaatattgatggaatttatctcaccaattgcaggagagagaatgtataagcttgaggagttagctgatgagtttataaagctaacagagcaggtaaatattttagaaagagaaatggaagtcttgaagcagtcaataattgttatgtttgcaatc-attttggtattgttgctttttgaaaatatgatattcaaccggcttttcagcattttttatcgttcttgctccatgtgtggtttgatacattatagaccaggactcaagattgatttaaccaaaactaataaatgcggtagttgcatctgtggattcaatgagcagcaatcatctggttttgaatatgaaatatttctaaaggatatgcatatccagaaagaatcatgcaaatttagtccaagagtaaaccactttaggaatattaaagctttattatttgcacttgtaatctgtgctactatatatacagtttatgcagatgaagattgcttgtctaaagacattaaaataacatatcaagagttgcataattgcataggcccaaagataatgggcaacacttgtgtatcaaagaatgaattgtattctgatttattctcaaaaaatctagtcacagaatatgataaaaaatattttgaacctgatactgtaaatgatcaattcaacaaaatagagtttgcccaagatgcacatagaatgatactattagaaagaatactttacaagacagaatgtgaaatgctaagcttaaaaaagaacagtggaccttataatgttgcctggcgcacatatttaaaaaatcataatatagacctatgcagtaggcacaactataaaatgatatgtcagtgtattaatacacactctatgtgtaagaacacagatatagattacaacaaagagatcgaaacatattataaaagcaatgctgcagcctatagagctgacctgaacaccataatggacacattaaaaacg-gcattcagagggcttacaaaggtcctaattgaaaattatatagaaaaagatgactctgatgctcttaaggctttatttagtaatattactgattctgtccaggacaattatcagatgattggaatattgaaatttgccagtaagctattagatattaaccttggtagatccacccgctcagctcatcattctataatgacaaacgaaattcccaaatctaatccttttactgattacagttattccaatgtgaacataaaggagtgcatgtcaccagagagcttgaaatgttttaagaagagagacagtacaccgcatacaaaccacctgctttgcaagatagacagcaaatataaagcatttgactggccagagatagaaacaattcaaaaaggtcaaaaattgtgtcttggtgacagtcattgcaacttggaatttacagccataactgcagataagattatgtcattaactaactgttataaggaatctttcactgcgcaaccagcagatatgcagactggaattaaaaaatgctcagctgatgaaattggagaatgtacaacacttgaagacaagacatggccgatcgtattctgtggtggcaaatattactactctgatagcaaagagcatgccaaggacggttctatcaacaactattgtttaacaaacaaatgctctgaacaacgttttccaatacatgaaaattggtttaaaaaatgtaattgggacaagacccacaaagaatttagcactatgagacagataaactataatgatataacttcttatagaaaagcaatagaatctgagataggatcagatttgatgacacaccattataagcccacaaagaaccttccacatgttgtgccaaggtatcatagtatagatgtacaaggtacagaatcaacagagggtattatcaatggtttcatacaaaatacaatacctgctattagtggtctaggtgtcggttatcatctgaatttcaaaggcaatcagttatttgacatagttatttttgtgaaaaaagctgtatataaagcacagtaccagaaagcatacaccacaggtcccagtatatccataaatattgaacacaatgaaagatgtacaggccactgccccgaaaagattcctgcaaaagaaggttggctaacattttctaaagaacatactagttcttggggatgtgaagaatatggctgtcttgctatagatacaggctgtctatatggttcttgtcaagatgtcatacgcccagaattagatgtttataagaagattggcagtgaagtatcactgatagaaatatgcataactttgcctcatgaaacttattgcaatgatatggatatattagaaccgattataggtgataaattaagtgcatcctttcagaatacgcagactaaccaacttccgacccttatagcttataaaaaagggaaaatatacacaggtcaaatcaatgatattggaaatacagcattgcagtgcggctcaatccaagtaattaatgggtcaactatcggaactggcagccccaaattcgattatatatgccatgctatgagaaggaaagatgttattgtaaggaagtgtttcaatgacaattatcagtcatgcactaggttagaaaaacggaatgacttgatcccttatagaaaaggcgatgtcattgaagtatcaaaaacaggatcaaacatgggccaaatgacattcaaaatagaactaggtgatgtcaactataaaatattcactaaatcaatagatcttcaaatgtctggcatttgtgctgggtgcattgactgtgctgaaggtatttcatgctctataaatgctgaagtgccggccgaaacagtctgccattgtaaaacaaactgtgaagattttataaataatatagtgttttcaccacaaatcaagaattacaatataaaagtccactgtaaatctaaagttgaaaagataatagcacatatctgtgggagagacatcgatttacaattaactgttaaaccatacaatcagaagatagatttgtcgcagttagatgaatcaaattacataagggaagaggatctccagtgcgggacatggttatgtaaagtgcaaaaagagggggttgatattatattcaaaggattattttcaggcttagggagatattggaccatattgatttattcaattataggtgtggtaataattgtgatattggtttatatcctgttgcccataggtcggcttttaaaagcattcctaatcagacatgaaatagaatatgccatggagcaaaaaatcaagtagatttagctaaa--aagggtaggcaggcctaaaatcaggtataaataaaatccatataaataa
>KP691622/Brazil/2009-06-23
cttcaaggagatgaacttgagtgtaggacttggcgaaatatgtgttaaagatgacatatctattgttaaaagtactactgtttttagtaagaatagaccagctcttgaggcaaccacaaaattttatagatcttttattgtgaaagattggtctgagtgcaatccagtgctagataaatttggaaattttatggttttaagtgttgatgataatggccatataatgcctaaaatgtacacatgtagagcagcatgtgatattagattaaacaaagataatgctgaaataatattatcgtcaacaaagctcaaccacttcgaaattgtcggaacaacttcgacatcaggctggttcaaaaacacaataacaaacaatttggaacacacatgcgagcatgtgaccgtaaattgtggtcagaaatcaataaaattccatgcatgctttagacaacataggggttgtataagattctttaaaggaacatatatgccatactcaatgattgaagcaatgtgtgttaacatagagctaataattctgacattatatatctttgctgcaattatatttgcattaattataacaaagagttatgtggcatacctgctcctgccgttattttatccagtgacatggttttacggaaaggtttataaaaagattaattcctgcccaaattgtctacttgcatctcatcctttcaccagctgccctaaaatctgtatatgcggttctagatttagttgcacagaagctcttaaggtgcatagaatgggtaaggactgcttaggttataaatctctaagcaaagctagacagatgtgtaagtcgaaaagctggtcctttacagcagctatattaactggattaatattgatggaatttatctcaccaattgcaggagagagaatgtataagcttgaggagttagctgatgagtttataaagctaacagagcaggtaaatattttagaaagagaaatggaagtcttgaagcagtcaataattgttatgtttgcaatc-attttggtattgttgctttttgaaaatatgatattcaaccggcttttcagcattttttatcgttcttgctccatgtgtggtttgatacattatagaccaggactcaagattgatttaaccaaaactaataaatgcggtagttgcatctgtggattcaatgagcagcaatcatctggttttgaatatgaaatatttctaaaggatatgcatatccagaaagaatcatgcaaatttagtccaagagtaaaccactttaggaatattaaagctttattatttgcacttgtaatctgtgctactatatatacagtttatgcagatgaagattgcttgtctaaagacattaaaataacatatcaagagttgcataattgcataggcccaaagataatgggcaacacttgtgtatcaaagaatgaattgtattctgatttattctcaaaaaatctagtcacagaatatgataaaaaatattttgaacctgatactgtaaatgatcaattcaacaaaatagagtttgcccaagattcacatagaatgatactattagaaagaatactttacaagacagaatgtgaaatgctaagcttaaaaaagaacagtggaccttataatgttgcctggcgcacatatttaaaaaatcataatatagacctatgcagtaggcacaactataaaatgatatgtcagtgtattaatacacactctatgtgtaagaacacagatatagattacaacaaagagatcgaaacatattataaaagcaatgccgcagcctatagagctgacctgaacaccataatggacacattaaaaacg-gcattcagagggcttacaaaggtcctaattgaaaattatatagaaaaagatgactctgatgctcttaaggctttatttagtaatattactgattctgtccaggacaattatcagatgattggaatattgaaatttgccagtaagctattagatattaaccttggtagatccacccgctcagctcatcattctataatgacaaacgaaattcccaaatctaatccttttactgattacagttattccaatgtgaacataaaggagtgcatgtcaccagagagcttgaaatgttttaagaagagagacagtacaccgcatacaaaccacctgctttgcaagatagacagcaaatataaagcatttgactggccagagatagaaacaattcaaaaaggtcaaaaattgtgtcttggtgacagtcattgcaacttggaatttacagccataactgcagataagattatgtcattaactaactgttataaggaatctttcactgcgcaaccagcagatatgcagactggaattaaaaaatgctcagctgatgaaattggagaatgtacaacacttgaagacaagacatggccgatcgtattctgtggtggcaaatattactactctgatagcaaagagcatgccaaggacggttctatcaacaactattgtttaacaaacaaatgctctgaacaacgttttccaatacatgaaaattggtttaaaaaatgtaattgggacaagacccacaaagaatttagcactatgagacagataaactataatgatataacttcttatagaaaagcaatagaatctgagataggatcagatttgatgacacaccattataagcccacaaagaaccttccacatgttgtgccaaggtatcatagtatagatgtacaaggtacagaatcaacagagggtattatcaatggtttcatacaaaatacaatacctgctattagtggtctaggtgtcggttatcatctgaatttcaaaggcaatcagttatttgacatagttatttttgtgaaaaaagctgtatataaagcacagtaccagaaagcatacaccacaggtcccagtatatccataaatattgaacacaatgaaagatgtacaggccactgccccgaaaagattcctgcaaaagaaggttggctaacattttctaaagaacatactagttcttggggatgtgaagaatatggctgtcttgctatagatacaggctgtctatatggttcttgtcaagatgtcatacgcccagaattagatgtttataagaagattggcagtgaagtatcactgatagaaatatgcataactttgcctcatgaaacttattgcaatgatatggatatattagaaccgattataggtgataaattaagtgcatcctttcagaatacgcagactaaccaacttccgacccttatagcttataaaaaagggaaaatatacacaggtcaaatcaatgatattggaaatacagcattgcagtgcggctcaatccaagtaattaatgggtcaactatcggaactggcagccccaaattcgattatatatgccatgctatgagaaggaaagatgttattgtaaggaagtgtttcaatgacaattatcagtcatgcactaggttagaaaaacggaatgacttgatcccttatagaaaaggcgatgtcattgaagtatcaaaaacaggatcaaacatgggccaaatgacattcaaaatagaactaggtgatgtcaactataaaatattcactaaatcaatagatcttcaaatgtctggcatttgtgctgggtgcattgactgtgctgaaggtatttcatgctctataaatgctgaagtgccggccgaaacagtctgccattgtaaaacaaactgtgaagattttataaataatatagtgttttcaccacaaatcaagaattacaatataaaagtccactgtaaatctaaagttgaaaagataatagcacatatctgtgggagagacatcgatttacaattaactgttaaaccatacaatcagaagatagatttgtcgcagttagatgaatcaaattacataagggaagaggatctccagtgcgggacatggttatgtaaagtgcaaaaagagggggttgatattatattcaaaggattattttcaggcttagggagatattggaccatattgatttattcaattataggtgtggtaataattgtgatattggtttatatcctgttgcccataggtcggcttttaaaagcattcctaatcagacatgaaatagaatatgccatggagcaaaaaatcaagtagatttagctaaa--aagggtaggcaggcctaaaatcaggtataaataaaatccatataaataa
>KP691613/Brazil/2009-07-24
cttcaaggagatgaacttgagtgtaggacttggcgaaatatgtgttaaagatgacatatctattgttaaaagtactactgtttttagtaagaatagaccagctcttgaggcaaccacaaaattttatagatcttttattgtgaaagattggtctgagtgcaatccagtgctagataaatttggaaattttatggttttaagtgttgatgataatggccatataatgcctaaaatgtacacatgtagagcagcatgtgatattagattaaacaaagataatgctgaaataatattatcgtcaacaaagctcaaccacttcgaaattgtcggaacaacttcgacatcaggctggttcaaaaacacaataacaaacaatttggaacacacatgcgagcatgtgaccgtaaattgtggtcagaaatcagtaaaattccatgcatgctttagacaacataggggttgtataagattctttaaaggaacatatatgccatactcaatgattgaagcaatgtgtgttaacatagagctaataattctgacattatatatctttgctgcaattatatttgcattaattataacaaagagttatgtggcatacctgctcctgccgttattttatccagtgacatggttttacggaaaggtttataaaaagattaattcctgcccaaattgtctacttgcatctcatcctttcaccagctgccctaaaatctgtatatgcggttctagatttagttgcacagaagctcttaaggtgcatagaatgggtaaggactgcttaggttataaatctctaagcaaagctagacagatgtgtaagtcgaaaagctggtcctttacagcagctatattaactggattaatattgatggaatttatctcaccaattgcaggagagagaatgtataagcttgaggagttagctgatgagtttataaagctaacagagcaggtaaatattttagaaagagaaatggaagtcttgaagcagtcaataattgttatgtttgcaatc-attttggtattgttgctttttgaaaatatgatattcaaccggcttttcagcattttttatcgttcttgctccatgtgtggtttgatacattatagaccaggactcaagattgatttaaccaaaactaataaatgcggtagttgcatctgtggattcaatgagcagcaatcatctggttttgaatatgaaatatttctaaaggatatgcatatccagaaagaatcatgcaaatttagtccaagagtaaaccactttaggaatattaaagctttattatttgcacttgtaatctgtgctactatatatacagtttatgcagatgaagattgcttgtctaaagacattaaaataacatatcaagagttgcataattgcataggcccaaagataatgggcaacacttgtgtatcaaagaatgaattgtattctgatttattctcaaaaaatctagtcacagaatatgataaaaaatattttgaacctgatactgtaaatgatcaattcaacaaaatagagtttgcccaagatgcacatagaatgatactattagaaagaatactttacaagacagaatgtgaaatgctaagcttaaaaaagaacagtggaccttataatgttgcctggcgcacatatttaaaaaatcataatatagacctatgcagtaggcacaactataaaatgatatgtcagtgtattaatacacactctatgtgtaagaacacagatatagattacaacaaagagatcgaaacatattataaaagcaatgctgcagcctatagagctgacctgaacaccataatggacacattaaaaacg-gcattcagagggcttacaaaggtcctaattgaaaattatatagaaaaagatgactctgatgctcttaaagctttatttagtaatattactgattctgtccaggacaattatcagatgattggaatattgaaatttgccagtaagctattagatattaaccttggtagatccacccgctcagctcatcattctataatgacaaacgaaattcccaaatctaatccttttactgattacagttattccaatgtgaacataaaggagtgcatgtcaccagagagcttgaaatgttttaagaagagagacagtacaccgcatacaaaccacctgctttgcaagatagacagcaaatataaagcatttgactggccagagatagaaacaattcaaaaaggtcaaaaattgtgtcttggtgacagtcattgcaacttggaatttacagccataactgcagataagattatgtcattaactaactgttataaggaatctttcactgcgcaaccagcagatatgcagactggaattaaaaaatgctcagctgatgaaattggagaatgtacaacacttgaagacaagacatggccgatcgtattctgtggtggcaaatattactactctgatagcaaagagcatgccaaggacggttctatcaacaactattgtttaacaaacaaatgctctgaacaacgttttccaatacatgaaaattggtttaaaaaatgtaattgggacaagacccacaaagaatttagcactatgagacagataaactataatgatataacttcttatagaaaagcaatagaatctgagataggatcagatttgatgacacaccattataagcccacaaagaaccttccacatgttgtgccaaggtatcatagtatagatgtacaaggtacagaatcaacagagggtattatcaatggtttcatacaaaatacaatacctgctattagtggtctaggtgtcggttatcatctgaatttcaaaggcaatcagttatttgacatagttatttttgtgaaaaaagctgtatataaagcacagtaccagaaagcatacaccacaggtcccagtatatccataaatattgaacacaatgaaagatgtacaggccactgccccgaaaagattcctgcaaaagaaggttggctaacattttctaaagaacatactagttcttggggatgtgaagaatatggctgtcttgctatagatacaggctgtctatatggttcttgtcaagatgtcatacgcccagaattagatgtttataagaagattggcagtgaagtatcactgatagaaatatgcataactttgcctcatgaaacttattgcaatgatatggatatattagaaccgattataggtgataaattaagtgcatcctttcagaatacgcagactaaccaacttccgacccttatagcttataaaaaagggaaaatatacacaggtcaaatcaatgatattggaaatacagcattgcagtgcggctcaatccaagtaattaatgggtcaactatcggaactggcagccccaaattcgattatatatgccatgctatgagaaggaaagatgttattgtaaggaagtgtttcaatgacaattatcagtcatgcactaggttagaaaaacggaatgacttgatcccttatagaaaaggcgatgtcattgaagtatcaaaaacaggatcaaacatgggccaaatgacattcaaaatagaactaggtgatgtcaactataaaatattcactaaatcaatagatcttcagatgtctggcatttgtgctgggtgcattgactgtgctgaaggtatttcatgctctataaatgctgaagtgccggccgaaacagtctgccattgtaaaacaaactgtgaagattttataaataatatagtgttttcaccacaaatcaagaattacaatataaaagtccactgtaaatctaaagttgaaaagataatagcacatatctgtgggagagacatcgatttacaattaactgttaaaccatacaatcagaagatagatttgtcgcagttagatgaatcaaattacataagggaagaggatctccagtgcgggacatggttatgtaaagtgcaaaaagagggggttgatattatattcaaaggattattttcaggcttagggagatattggaccatattgatttattcaattataggtgtggtaataattgtgatattggtttatatcctgttgcccataggtcggcttttaaaagcattcctaatcagacatgaaatagaatatgccatggagcaaaaaatcaagtagatttagctaaa--aagggtaggcaggcctaaaatcaggtataaataaaatccatataaataa
>KP691631/Brazil/2009-08-20
cttcaaggagatgaacttgagtgtaggacttggcgaaatatgtgttaaagatgacatatctattgttaaaagtactactgtttttagtaagaatagaccagctcttgaggcaaccacaaaattttatagatcttttattgtgaaagattggtctgagtgcaatccagtgctagataaatttggaaattttatggttttaagtgttgatgataatggccatataatgcctaaaatgtacacatgtagagcagcatgtgatattagattaaacaaagataatgctgaaataatattatcgtcaacaaagctcaaccacttcgaaattgtcggaacaacttcgacatcaggctggttcaaaaacacaataacaaacaatttggaacacacatgcgagcatgtgaccgtaaattgttgtcagaaatcagtaaaattccatgcatgctttagacaacataggggttgtataagattctttaaaggaacatatatgccatactcaatgattgaagcaatgtgtgttaacatagagctaataattctgacattatatatctttgctgcaattatatttgcattaattataacaaagagttatgtggcatacctgctcctgccgttattttatccagtgacatggttttacggaaaggtttataaaaagattaattcctgcccaaattgtctacttgcatctcatcctttcaccagctgccctaaaatctgtatatgcggttctagatttagttgcacagaagctcttaaggtgcatagaatgggtaaggactgcttaggttataaatctctaagcaaagctagacagatgtgtaagtcgaaaagctggtcctttacagcagctatattaactggattaatattgatggaatttatctcaccaattgcaggagagagaatgtataagcttgaggagttagctgatgagtttataaagctaacagagcaggtaaatattttagaaagagaaatggaagtcttgaagcagtcaataattgttatgtttgcaatc-attttggtattgttgctttttgaaaatatgatattcaaccggcttttcagcattttttatcgttcttgctccatgtgtggtttgatacattatagaccaggactcaagattgatttaaccaaaactaataaatgcggtagttgcatctgtggattcaatgagcagcaatcatctggttttgaatatgaaatatttctaaaggatatgcatatccagaaagaatcatgcaaatttagtccaagagtaaaccactttaggaatattaaagctttattatttgcacttgtaatctgtgctactatatatacagtttatgcagatgaagattgcttgtctaaagacattaaaataacatatcaagagttgcataattgcataggcccaaagataatgggcaacacttgtgtatcaaagaatgaattgtattctgatttattctcaaaaaatctagtcacagaatatgataaaaaatattttgaacctgatactgtaaatgatcaattcaacaaaatagagtttgcccaagatgcacatagaatgatactattagaaagaatactttacaagacagaatgtgaaatgctaagcttaaaaaagaacagtggaccttataatgttgcctggcgcacatatttaaaaaatcataatatagacctatgcagtaggcacaactataaaatgatatgtcagtgtattaatacacactctatgtgtaagaacacagatatagattacaacaaagagatcgaaacatattataaaagcaatgctgcagcctatagagctgacctgaacatcataatggacacattaaaaacg-gcattcagagggcttacaaaggtcctaattgaaaattatatagaaaaagatgactctgatgctcttaaggctttatttagtaatattactgattctgtccaggacaattatcagatgattggaatattgaaatttgccagtaagctattagatattaaccttggtagatccacccgctcagctcatcattctataatgacaaacgaaattcccaaatctaatccttttactgattacagttattccaatgtgaacataaaggagtgcatgtcaccagagagcttgaaatgttttaagaagagagacagtacaccgcatacaaaccacctgctttgcaagatagacagcaaatataaagcatttgactggccagagatagaaacaattcaaaaaggtcaaaaattgtgtcttggtgacagtcattgcaacttggaatttacagccataactgcagataagattatgtcattaactaactgttataaggaatctttcactgcgcaaccagcagatatgcagactggaattaaaaaatgctcagctgatgaaattggagaatgtacaacacttgaagacaagacatggccgatcgtattctgtggtggcaaatattactactctgatagcaaagagcatgccaaggacggttctatcaacaactattgtttaacaaacaaatgctctgaacaacgttttccaatacatgaaaattggtttaaaaaatgtaattgggacaagacccacaaagaatttagcactatgagacagataaactataatgatataacttcttatagaaaagcaatagaatctgagataggatcagatttgatgacacaccattataagcccacaaagaaccttccacatgttgtgccaaggtatcatagtatagatgtacaaggtacagaatcaacagagggtattatcaatggtttcatacaaaatacaatacctgctattagtggtctaggtgtcggttatcatctgaatttcaaaggcaatcagttatttgacatagttatttttgtgaaaaaagctgtatataaagcacagtaccagaaagcatacaccacaggtcccagtatatccataaatattgaacacaatgaaagatgtacaggccactgccccgaaaagattcctgcaaaagaaggttggctaacattttctaaagaacatactagttcttggggatgtgaagaatatgtctgtctcgctatagatacaggctgtctatatggttcttgtcaagatgtcatacgcccagaattagatgtttataagaagattggcagtgaagtatcactgatagaaatatgcataactttgcctcatgaaacttattgcaatgatatggatatattagaaccgattataggtgataaattaagtgcatcctttcagaatacgcagactaaccaacttccgacccttatagcttataaaaaagggaaaatatacacaggtcaaatcaatgatattggaaatacagcattgcagtgcggctcaatccaagtaattaatgggtcaactatcggaactggcagccccaaattcgattatatatgccatgctatgagaaggaaagatgttattgtaaggaagtgtttcaatgacaattatcagtcatgcactaggttagaaaaacggaatgacttgatcccttatagaaaaggcgatgtcattgaagtatcaaaaacaggatcaaacatgggccaaatgacattcaaaatagaactaggtgatgtcaactataaaatattcactaaatcaatagatcttcaaatgtctggcatttgtgctgggtgcattgactgtgctgaaggtatttcatgctctataaatgctgaagtgccggccgaaacagtctgccattgtaaaacaaactgtgaagattttataaataatatagtgttttcaccacaaatcaagaattacaatataaaagtccactgtaaatctaaagttgaaaagataatagcacatatctgtgggagagacatcgatttacaattaactgttaaaccatacaatcagaagatagatttgtcgcagttagatgaatcaaattacataagggaagaggatctccagtgcgggacatggttatgtaaagtgcaaaaagagggggttgatattatattcaaaggattattttcaggcttagggagatattggaccatattgatttattcaattataggtgtggtaataattgtgatattggtttatatcctgttgcccataggtcggcttttaaaagcattcctaatcagacatgaaatagaatatgccatggagcaaaaaatcaagtagatttagctaaa--aagggtaggcaggcctaaaatcaggtataaataaaatccatataaataa
>PP154006/Brazil/2023-02-02
cttcaaggagatgaacttgagtgtaggacttggcgaaatatgtgttaaagatgacatatctattgttaaaagtactactgtttttagtaagaatagaccagctcttgaggcaaccacaagattttatagatcttttattgtgaaagattggtctgaatgcaatccagtgctagataaatttggaaattttatggttttaagtgttgatgataatggccatataatacctaaaatgtacacatgtagagcagcatgtgatattagattaaacaaagataatgctgaaataatattatcatcaacaaagctcaaccacttcgaaattgtcggaacaacttcaacatcaggctggttcaaaaacacaataacaaacaatttggaacacacatgcgaacatgtgaccgtaaattgtggtcagaaatcagtaaaattccatgcatgctttagacaacataggggttgtataagattctttaaagggacatatatgccatactcaatgattgaagcaatgtgtgttaacatagagctaataattctgacattgtatatctttgctgcaattatatttgcattaatcataacaaagagttatgtggcatacctgctcctgccgttattttatccagtgacatggttttacggaaaggtttataaaaagattaattcctgcccaaattgtctacttgcatctcatcctttcaccagctgccctaaaatctgtatatgcggttctagatttagttgcacagaagctcttaaggtgcatagaatgggtaaggactgtttaggttataaatctctaagcaaagctagacagatgtgtaaatcgaaaagctggtcctttacagcagctatattaactggattaatattgatggaatttatctcaccaattgcaggagagagaatgtataagcttgaggagttagctgatgagtttataaaactaacagaacaggtaaatattttagaaagagaaatggaagtcttgaagcagtcaataattgttatgtttgcaatc-attttggtattgttgctttttgaaaatatgatattcaaccgacttttcagcactttttatcgttcttgctccatgtgtggtttgatacattatagaccaggactcaagattgatttaaccaaaactaatagatgcggtagttgcatctgtggatttaatgagcagcaatcatctggttttgaatatgaaatatttctgaaggatatgcatatccagaaagaatcatgcaaatttagtccaagagtaaaccactttaggaatattaaagctttattatttgcacttgtaatctgtgctactatatatacagtttatgcagatgaagattgtttgtctaaagacattaaaataacatatcaagagttgcataattgcataggcccaaagataatgggcgatacttgtgtatcaaagaatgaattgtattctgatttatcctcaaaaaatctagtcacagaatatgataaaaaatattttgaacctgatactgtaaatgatcaattcaacaaaatagagtttgcccaagatgcacatagaatgatactattagaaagaatactttacaagacagaatgtgaaatgctaagcttaaaaaagaacagtggaccttataatattgcctggcgcacatatttaaaaaatcataatatagacctatgcagtaggcacaactataaaatgatatgtcagtgtattaatacacactctatgtgtaaaaatacagatatagattacaacaaagagattgaaacatattataaaagcaatgctgcagcctatagagctgacctgaataccataatagacacattaaaaacg-gcattcagaggacttacaaaggtcctaattgaaaattatatagaaaaagatgattctgatgctcttaaggctttattcagtaatattactgattctgtccaggacaattatcagatgattggaatattgaaatttgccagtaagctattagatattaaccttggtagatccacccgctcagcacatcattctataatgacaaacgaaattcccaaatctaatccttttactgattacagttattccaatgtgaacataaaggagtgcatgtcaccagagagcttgaaatgttttaagaagagagacagtacaccgcacacaaaccacctgctttgcaagatagacagcaaatataaagcatttgactggccagagatagaaacaattcaaaaaggtcaaaaattgtgtcttggtgacagtcattgcaacttggaatttacagccataactgcagataagattatgtcattaactaactgttataaggaatctttcactgcgcaaccagcagatatgcagactggaattaaaaaatgctcagctgatgaaattggagaatgtactacacttgaagacaagacatggccaatcgtattctgtggtggcaaatattactactctgatagcaaagagcatgccaaggacggttctatcaataactattgtttaaccaacaaatgctctgaacaacgttttccaatacatgaaaattggtttaaaaaatgcaattgggacaagacccacaaagaatttagcactatgagacagataaactataatgatataacttcttatagaaaagcaatagaatccgagataggaacagatttgatgacacaccattataagcccacaaagaaccttccgcatgttgtgccaaggtatcatagtatagatgtacaaggtacagaatcaacagagggtattatcaatggtttcatacaaaatacaataccagctattagtggtctaggtgtcggttatcatctgaatttcaaaggcaatcagttatttgacatagttatttttgtgaaaaaggctgtatataaagcacagtaccagaaagcatacaccacaggtcccagtatatccataaatattgaacacaatgaaagatgcacaggccactgccccgaaaagattcctgcaaaagaaggttggctaacattttctaaagaacatactagttcttggggatgtgaagaatacggctgtcttgctatagatacaggctgtctgtatggttcttgtcaagatgtcatacgcccagaattagatgtttataagaagattggcagtgaagcatcactgatagaaatatgcataactttgcctcatgaaacttattgcaatgacatggatatattagaaccgattataggtgataaattaagtgcatcctttcagaatacgcagactaaccaacttccgacccttatagcttacaaaaaaggaaaaatatacacaggtcaaatcaatgatattggaaatacagcattgcagtgcggctcaatccaagtaattaatgggtcaactatcggaactggcagccccaaattcgattatatatgccatgctatgagaaggaaagatgttattgtaaggaagtgtttcaatgacaattatcagtcatgcactaggttagaaaaacggaatgacttgatcccttatagaaaaggcaatgtcattgaagtatcaaaaacaggatcaaacatgggccaaatgacatttaaaatagaactaggtgatatcaactataaaatattcactaaatcaatagatcttcaaatgtctggcatttgtgctgggtgcattgactgtgctgaaggtatttcatgctctataaatgctgaagtgtcggccgaaacagtctgccattgtaaaacaaactgtgaagattttataaataatatagtgttttcaccacaaatcaagaattacaatattaaagttcactgtaaatctaaagttgaaaagataatagcgcatatctgtgggagggacatcgatttacaattaactgttaaaccatacaatcagaagatagatttgtcgcagttagatgaatcaaattacataagggaagaggatctccagtgcgggacatggttatgtaaagtgcaaaaagagggggttgatattatattcaaaggattattttcaggcttagggagatactggaccatattgatttattcaattataggtgtggtaataattgtgatattagtttatatcctgttgcccataggtcggcttttaaaagcattcctaatcagacatgaaatagaatatgccatggagcaaaaaatcaagtagatttagctaa---aagaataggcaggcctaagatcagatataaataaaatccatataaataa
>PP153994/Brazil/2023-02-13
cttcaaggagatgaacttgagtgtaggacttggcgaaatatgtgttaaagatgacatatctattgttaaaagtactactgtttttagtaagaatagaccagctcttgaggcaaccacaagattttatagatcttttattgtgaaagattggtctgaatgcaatccagtgctagataaatttggaaattttatggttttaagtgttgatgataatggccatataatacctaaaatgtacacatgtagagcagcatgtgatattagattaaacaaagataatgctgaaataatattatcatcaacaaagctcaaccacttcgaaattgtcggaacaacttcaacatcaggctggttcaaaaacacaataacaaacaatttggaacacacatgcgaacatgtgaccgtaaattgtggtcagaaatcagtaaaattccatgcatgctttagacaacataggggttgtataagattctttaaagggacatatatgccatactcaatgattgaagcaatgtgtgttaacatagagctaataattctgacattgtatatctttgctgcaattatatttgcattaatcataacaaagagttatgtggcatacctgctcctgccgttattttatccagtgacatggttttatggaaaggtttataaaaagattaattcctgcccaaattgtctacttgcatctcatcctttcaccagctgccctaaaatctgtatatgcggttctagatttagttgcacagaagctcttaaggtgcatagaatgggtaaggactgtttaggttataaatctctaagcaaagctagacagatgtgtaaatcgaaaagctggtcctttacagcagctatattaactggattaatattgatggaatttatctcaccaattgcaggagagagaatgtataagcttgaggagttagctgatgagtttataaaactaacagaacaggtaaatattttagaaagagaaatggaagtcttgaagcagtcaataattgttatgtttgcaatc-attttggtattgttgctttttgaaaatatgatattcaaccgacttttcagcactttttatcgttcttgctccatgtgtggtttgatacattatagaccaggactcaagattgatttaaccaaaactaatagatgcggtagttgcatctgtggatttaatgagcagcaatcatctggttttgaatatgaaatatttctgaaggatatgcatatccagaaagaatcatgcaaatttagtccaagagtaaaccactttaggaatattaaagctttattatttgcacttgtaatctgtgctactatatatacagtttatgcagatgaagattgtttgtctaaagacattaaaataacatatcaagagttgcataattgcataggcccaaagataatgggcgatacttgtgtatcaaagaatgaattgtattctgatttatcctcaaaaaatctagtcacagaatatgataaaaaatattttgaacctgatactgtaaatgatcaattcaacaaaatagagtttgcccaagatgcacatagaatgatactattagaaagaatactttacaagacagaatgtgaaatgctaagcttaaaaaagaacagtggaccttataatattgcctggcgcacatatttaaaaaatcataatatagacctatgcagtaggcacaactataaaatgatatgtcagtgtattaatacacactctatgtgtaaaaatacagatatagattacaacaaagagattgaaacatattataaaagcaatgctgcagcctatagagctgacctgaataccataatagacacattaaaaacg-gcattcagaggacttacaaaggtcctaattgaaaattatatagaaaaagatgattctgatgctcttaaggctttattcagtaatattactgattctgtccaggacaattatcagatgattggaatattgaaatttgccagtaagctattagatattaaccttggtagatccacccgctcagcacatcattctataatgacaaacgaaattcccaaatctaatccttttactgattacagttattccaatgtgaacataaaggagtgcatgtcaccagagagcttgaaatgttttaagaagagagacagtacaccgcacacaaaccacctgctttgcaagatagacagcaaatataaagcatttgactggccagagatagaaacaattcaaaaaggtcaaaaattgtgtcttggtgacagtcattgcaacttggaatttacagccataactgcagataagattatgtcattaactaactgttataaggaatctttcactgcgcaaccagcagatatgcagactggaattaaaaaatgctcagctgatgaaattggagaatgtactacacttgaagacaagacatggccaatcgtattctgtggtggcaaatattactactctgatagcaaagagcatgccaaggacggttctatcaataactattgtttaaccaacaaatgctctgaacaacgttttccaatacatggaaattggtttaaaaaatgcaattgggacaagacccacaaagaatttagcactatgagacagataaactataatgatataacttcttatagaaaagcaatagaatccgagataggaacagatttgatgacacaccattataagcccacaaagaaccttccgcatgttgtgccaaggtatcatagtatagatgtacaaggtacagaatcaacagagggtattatcaatggtttcatacaaaatacaataccagctattagtggtctaggtgtcggttatcatctgaatttcaaaggcaatcagttatttgacatagttatttttgtgaaaaaggctgtatataaagcacagtaccagaaagcatacaccacaggtcccagtatatccataaatattgaacacaatgaaagatgcacaggccactgccccgaaaagattcctgcaaaagaaggttggctaacattttctaaagaacatactagttcttggggatgtgaagaatacggctgtcttgctatagatacaggctgtctgtatggttcttgtcaagatgtcatacgcccagaattagatgtttataagaagattggcagtgaagcatcactgatagaaatatgcataactttgcctcatgaaacttattgcaatgacatggatatattagaaccgattataggtgataaattaagtgcatcctttcagaatacgcagactaaccaacttccgacccttatagcttacaaaaaaggaaaaatatacacaggtcaaatcaatgatattggaaatacagcattgcagtgcggctcaatccaagtaattaatgggtcaactatcggaactggcagccccaaattcgattatatatgccatgctatgagaaggaaagatgttattgtaaggaagtgtttcaatgacaattatcagtcatgcactaggttagaaaaacggaatgacttgatcccttatagaaaaggcaatgtcattgaagtatcaaaaacaggatcaaacatgggccaaatgacatttaaaatagaactaggtgatatcaactataaaatattcactaaatcaatagatcttcaaatgtctggcatttgtgctgggtgcattgactgtgctgaaggtatttcatgctctataaatgctgaagtgtcggccgaaacagtctgccattgtaaaacaaactgtgaagattttataaataatatagtgttttcaccacaaatcaagaattacaatattaaagttcactgtaaatctaaagttgaaaagataatagcgcatatctgtgggagggacatcgatttacaattaactgttaaaccatacaatcagaagatagatttgtcgcagttagatgaatcaaattacataagggaagaggatctccagtgcgggacatggttatgtaaagtgcaaaaagagggggttgatattatattcaaaggattattttcaggcttagggagatactggaccatattgatttattcaattataggtgtggtaataattgtgatattagtttatatcctgttgcccataggtcggcttttaaaagcattcctaatcagacatgaaatagaatatgccatggagcaaaaaatcaagtagatttagctaa---aagaataggcaggcctaagatcagatataaataaaatccatataaataa
>PP153982/Brazil/2022-08-30
cttcaaggagatgaacttgagtgtaggaattggcgaaatatgtgttaaagatgacatatctattgttaaaagtactactgtttttagtaagaatagaccagctcttgaggcaaccacaagattttatagatcttttattgtgaaagattggtctgaatgcaatccagtgctagataaatttggaaattttatggttttaagtgttgatgataatggccatataatacctaaaatgtacacatgtagagcagcatgtgatattagattaaacaaagataatgctgaaataatattatcatcaacaaagctcaaccacttcgaaattgtcggaacaacttcaacatcaggctggttcaaaaacacaataacaaacaatttggaacacacatgcgaacatgtgaccgtaaattgtggtcagaaatcagtaaaattccatgcatgctttagacaacataggggttgtataagattctttaaagggacatatatgccatactcaatgattgaagcaatgtgtgttaacatagagctaataattctgacattgtatatctttgctgcaattatatttgcattaatcataacaaagagttatgtggcatacctgctcctgccgttattttatccagtgacatggttttacgggaaggtttataaaaagattaattcctgcccaaattgtctacttgcatctcatcctttcaccagctgccctaaaatctgtatatgcggttctagatttagttgcacagaagctcttaaggtgcatagaatgggtaaggactgtttaggttataaatctctaagcaaagctagacagatgtgtaaatcgaaaagctggtcctttacagcagctatattaactggattaatattgatggaatttatctcaccaattgcaggagagagaatgtataagcttgaggagttagctgatgagtttataaaactaacagaacaggtaaatattttagaaagagaaatggaagtcttgaagcagtcaataattgttatgtttgcaatc-attttggtattgttgctttttgaaaatatgatattcaaccgacttttcagcactttttatcgttcttgctccatgtgtggtttgatacattatagaccaggactcaagattgatttaaccaaaactaatagatgcggtagttgcatctgtggatttaatgagcagcaatcatctggttttgaatatgaaatatttctgaaggatatgcatatccagaaagaatcatgcaaatttagtccaagagtaaaccactttaggaatattaaagctttattatttgcacttgtaatctgtgctactatatatacagtttatgcagatgaagattgtttgtctaaagacattaaaataacatatcaagagttgcataattgcataggcccaaagataatgggcgatacttgtgtatcaaagaatgaattgtattctgatttatcctcaaaaaatctagtcacagaatatgataaaaaatattttgaacctgatactgtaaatgatcaattcaacaaaatagagtttgcccaagatgcacatagaatgatactattagaaagaatactttacaagacagaatgtgaaatgctaagcttaaaaaagaacagtggaccttataatattgcctggcgcacatatttaaaaaatcataatatagacctatgcagtaggcacaactataaaatgatatgtcagtgtattaatacacactctatgtgtaaaaatacagatatagattacaacaaagagattgaaacatattataaaagcaatgctgcagcctatagagctgacctgaataccataatagacacattaaaaacg-gcattcagaggacttacaaaggtcctaattgaaaattatatagaaaaagatgattctgatgctcttaaggctttattcagtaatattactgattctgtccaggacaattatcagatgattggaatattgaaatttgccagtaagctattagatattaaccttggtagatccacccgctcagctcatcattctataatgacaaacgaaattcccaaatctaatccttttactgattacagttattccaatgtgaacataaaggagtgcatgtcaccagagagcttgaaatgttttaagaagagagacagtacaccgcacacaaaccacctgctttgcaagatagacagcaaatataaagcatttgactggccagagatagaaacaattcaaaaaggtcaaaaattgtgtcttggtgacagtcattgcaacttggaatttacagccataactgcagataagattatgtcattaactaactgttataaggaatctttcactgcgcaaccagcagatatgcagactggaattaaaaaatgctcagctgatgaaattggagaatgtactacacttgaagacaagacatggccaatcgtattctgtggtggcaaatattactactctgatagcaaagagcatgccaaggacggttctatcaataactattgtttaaccaacaaatgctctgaacaacgttttccaatacatgaaaattggtttaaaaaatgcaattgggacaagacccacaaagaatttagcactatgagacagataaactataatgatataacttcttatagaaaagcaatagaatccgagataggaacagatttgatgacacaccattataagcccacaaagaaccttccgcatgttgtgccaaggtatcatagtatagatgtacaaggtacagaatcaacagagggtattatcaatggtttcatacaaaatacaatacctgctattagtggtctaggtgtcggttatcatctgaatttcaaaggcaatcagttatttgacatagttatttttgtgaaaaaggctgtatataaagcacagtaccagaaagcatacaccacaggtcccagtatatccataaatattgaacacaatgaaagatgcacaggccactgccccgaaaagattcctgcaaaagaaggttggctaacattttctaaagaacatactagttcttggggatgtgaagaatacggctgtcttgctatagatacaggctgtctgtatggttcttgtcaagatgtcatacgcccagaattagatgtttataagaagattggcagtgaagcatcactgatagaaatatgcataactttgcctcatgaaacttattgcaatgacatggatatattagaaccgattataggtgataaattaagtgcatcctttcagaatacgcagactaaccaacttccgacccttatagcttacaaaaaaggaaaaatatacacaggtcaaatcaatgatattggaaatacagcattgcagtgcggctcaatccaagtaattaatgggtcaactatcggaactggcagccccaaattcgattatatatgccatgctatgagaaggaaagatgttattgtaaggaagtgtttcaatgacaattatcagtcatgcactaggttagaaaaacggaatgacttgatcccttatagaaaaggcgatgtcattgaagtatcaaaaacaggatcaaacatgggccaaatgacatttaaaatagaactaggtgatatcaactataaaatattcactaaatcaatagatcttcaaatgtctggcatttgtgctgggtgcattgactgtgctgaaggtatttcatgctctataaatgctgaagtgtcggccgaaacagtctgccattgtaaaacaaactgtgaagattttataaataatatagtgttttcaccacaaatcaagaattacaatattaaagttcactgtaaatctaaagttgaaaagataatagcgcatatctgtgggagggacatcgatttacaattaactgttaaaccatacaatcagaagatagatttgtcgcagttagatgaatcaaattacataagggaagaggatctccagtgcgggacatggttatgtaaagtgcaaaaagagggggttgatattatattcaaaggattattttcaggcttagggagatactggaccatattgatttattcaattataggtgtggtaataattgtgatattagtttatatcctgttgcccataggtcggcttttaaaagcattcctaatcagacatgaaatagaatatgccatggagcaaaaaatcaagtagatttagctaa---aaggataggcaggcctaagatcagatataaataaaatccatataaataa
>PP154015/Brazil/2023-02-18
cttcaaggagatgaacttgagtgtaggacttggcgaaatatgtgttaaagatgacatatctattgttaaaagtactactgtttttagtaagaatagaccagctcttgaggcaaccacaagattttatagatcttttattgtgaaagattggtctgaatgcaatccagtgctagataaatttggaaattttatggttttaagtgttgatgataatggccatataatacctaaaatgtacacatgtagagcagcatgtgatattagattaaacaaagataatgctgaaataatattatcatcaacaaagctcaaccacttcgaaattgtcggaacaacttcaacatcaggctggttcaaaaacacaataacaaacaatttggaacacacatgcgaacatgtgaccgtaaattgtggtcagaaatcagtaaaattccatgcatgctttagacaacataggggttgtataagattctttaaagggacatatatgccatactcaatgattgaagcaatgtgtgttaacatagagctaataattctgacattgtatatctttgctgcaattatatttgcattaatcataacaaagagttatgtggcatacctgctcctgccgttattttatccagtgacatggttttacggaaaggtttataaaaagattaattcctgcccaaattgtctacttgcatctcatcctttcaccagctgccctaaaatctgtatatgcggttctagatttagttgcacagaagctcttaaggtgcatagaatgggtaaggactgtttaggttataaatctctaagcaaagctagacagatgtgtaaatcgaaaagctggtcctttacagcagctatattaactggattaatattgatggaatttatctcaccaattgcaggagagagaatgtataagcttgaggagttagctgatgagtttataaaactaacagaacaggtaaatattttagaaagagaaatggaagtcttgaagcagtcaataattgttatgtttgcaatc-attttggtattgttgctttttgaaaatatgatattcaaccgacttttcagcactttttatcgttcttgctccatgtgtggtttgatacattatagaccaggactcaagattgatttaaccaaaactaatagatgcggtagttgcatctgtggatttaatgagcagcaatcatctggttttgaatatgaaatatttctgaaggatatgcatatccagaaagaatcatgcaaatttagtccaagagtaaaccactttaggaatattaaagctttattatttgcacttgtaatctgtgctactatatatacagtttatgcagatgaagattgtttgtctaaagacattaaaataacatatcaagagttgcataattgcataggcccaaagataatgggcgatacttgtgtatcaaagaatgaattgtattctgatttatcctcaaaaaatctagtcacagaatatgataaaaaatattttgaacctgatactgtaaatgatcaattcaacaaaatagagtttgcccaagatgcacatagaatgatactattagaaagaatactttacaagacagaatgtgaaatgctaagcttaaaaaagaacagtggaccttataatattgcctggcgcacatatttaaaaaatcataatatagacctatgcagtaggcacaactataaaatgatatgtcagtgtattaatacacactctatgtgtaaaaatacagatatagattacaacaaagagattgaaacatattataaaagcaatgctgcagcctatagagctgacctgaataccataatagacacattaaaaacg-gcattcagaggacttacaaaggtcctaattgaaaattatatagaaaaagatgattctgatgctcttaaggctttattcagtaatattactgattctgtccaggacaattatcagatgattggaatattgaaatttgccagtaagctattagatattaaccttggtagatccacccgctcagctcatcattctataatgacaaacgaaattcccaaatctaatccttttactgattacagttattctaatgtgaacataaaggagtgcatgtcaccagagagcttgaaatgttttaagaagagagacagtacaccgcacacaaaccacctgctttgcaagatagacagcaaatataaagcatttgactggccagagatagaaacaattcaaaaaggtcaaaaattgtgtcttggtgacagtcattgcaacttggaatttacagccataactgcagataagattatgtcattaactaactgttataaggaatctttcactgcacaaccagcagatatgcagactggaattaaaaaatgctcagctgatgaaattggagaatgtactacacttgaagacaagacatggccaatcgtattctgtggtggcaaatattactactctgatagcaaagagcatgccaaggacggttctatcaataactattgtttaaccaacaaatgctctgaacaacgttttccaatacatgaaaattggtttaaaaaatgcaattgggacaagacccacaaagaatttagcactatgagacagataaactataatgatataacttcttatagaaaagcaatagaatccgagataggaacagatttgatgacacaccattataagcccacaaagaaccttccgcatgttgtgccaaggtatcatagtatagatgtacaaggtacagaatcgacagagggtattatcaatggtttcatacaaaatacaatacctgctattagtggtctaggtgtcggttatcatctgaatttcaaaggcaatcagttatttgacatagttatttttgtgaaaaaggctgtatataaagcacagtaccagaaagcatacaccacaggtcccagtatatccataaatattgaacacaatgaaagatgcacaggccactgccccgaaaagattcctgcaaaagaaggttggctaacattttctaaagaacatactagttcttggggatgtgaagaatacggctgtcttgctatagatacaggctgtctgtatggttcttgtcaagatgtcatacgcccagaattagatgtttataagaagattggcagtgaagcatcactgatagaaatatgcataactttgcctcatgaaacttattgcaatgacatggacatattagaaccgattataggtgataaattaagtgcatcctttcagaatacgcagactaaccaacttccgacccttatagcttacaaaaaaggaaaaatatacacaggtcaaatcaatgatattggaaatacagcattgcagtgcggctcaatccaagtaattaatgggtcaactatcggaactggcagccccaaattcgattatatatgccatgctatgagaaggaaagatgttattgtaaggaagtgtttcaatgacaattatcaatcatgcactaggttagaaaaacggaatgacttgatcccttatagaaaaggcgatgtcattgaagtatcaaaaacaggatcaaacatgggccaaatgacatttaaaatagaactaggtgatatcaactataaaatattcactaaatcaatagatcttcaaatgtctggcatttgtgctgggtgcattgactgtgctgaaggtatttcatgctctataaatgctgaagtgtcggccgaaacagtctgccattgtaaaacaaactgtgaagattttataaataatatagtgttttcaccacaaatcaagaattacaatattaaagttcactgtaaatctaaagttgaaaagataatagcgcatatctgtgggagagacatcaatttacaattaactgttaaaccatacaatcagaagatagatttgtcgcagttagatgaatcaaattacataagggaagaggatctccagtgcgggacatggttatgtaaagtgcaaaaagagggggttgatattatattcaaaggattattttcaggcttagggagatactggaccatattgatttattcaattataggtgtggtaataattgtgatattagtttatatcctgttgcccataggtcggcttttaaaagcattcctaatcagacatgaaatagaatatgccatggagcaaaaaatcaagtagatttagctaa---aaggataggcaggcctaagatcagatataaataaaatccatataaataa
>MT879229/Brazil/2018-03-30
cttcaaggagatgaacttgagtgtaggacttggcgaaatatgtgttaaagatgacatatctattgttaaaagtactactgtttttagtaagaatagaccagcccttgaggcaaccacaaaattttatagatcttttattgtgaaagattggtctgagtgcaacccagtgctagataaatttggaaattttatggttttaagtgttgatgataatggccatataatacctaaaatgtacacatgtagagcagcatgtgatattagattaaacaaagataatgctgaaataatattatcgtcaacaaagctcaaccacttcgaaattgtcggaacaacttcgacatcaggctggttcaaaaacacaataacaaacaatttggaacacacatgcgagcatgtgaccgtaaattgtggtcagaaatcagtaaaattccatgcatgctttagacaacataggggttgtataagattctttaaaggaacatatatgccatactcaatgattgaagcaatgtgtgttaacatagagctaataattctgacattatatatctttgctgcaattatatttgcattaattataacaaagagttatgtggcatacctgctcctgccgttattttatccagtgacatggttttacggaaaggtttataaaaagattaattcctgcccaaattgtctacttgcatctcatcctttcaccagctgccctaaaatctgtatatgcggttctagatttagttgcacagaagctcttaaggtgcatagaatgggtaaggactgcttaggttataaatctttaagcaaagctagacagatgtgtaagtcgaaaagctggtcctttacagcagctatattaactggattaatattgatggaatttatctcaccaattgcaggagaaagaatgtataaacttgaggagttagctgatgagtttataaagctaacggagcaggtaaatattttagaaagagaaatggaagtcttgaagcagtcaataattgttatgtttgcaatc-attttggtattgctgctttttgaaaatatgatattcaaccggcttttcagaattttttatcgttcttgctccatgtgtggtttgatacattatagaccaggactcaagattgatttaaccaaaactaatagatgcggtagttgcatctgtggattcaatgagcagcaatcatctggttttgaatatgaaatatttctaaaggatatgcatatccagaaagaatcatgcaaatttagcccaagagtaaaccactttaggaatattaaagctttattatttgcactagtaatctgtgctactatatatacagtttatgcagatgaagattgcttgtctaaagacattaaaataacatatcaagagttacataattgcataggcccaaaaataatgggtgacacttgtgtatcaaagaatgaattgtattctgatttattctcaaaaaatctagtcacagaatatgataaaaaatattttgaacctgatactgtaaatgatcaattcaacaaaatagagtttgcccaagatgcacatagaatgatactattagaaagaatactttacaagacagagtgtgaaatgctaagcttaaaaaagaacagtggaccttataatgttgcctggcgcacatatttaaaaaatcataatatagacctatgcagtaggcacaactataaaatgatatgtcagtgtattaatacacactctatgtgtaagaatacagatatagattacaacaaagagatcgaaacatattataaaagcaatgctgcagcctatagagctgacctgaacaccataatagacacattaaaaacg-gcattcagagggcttacaaaggtcctaattgaaaattatatagaaaaagatgactctgatgctcttaaggctttatttagtaatattactgattctgtccaggacaattatcagatgattggaatattgaaatttgccagtaagctattagatattaaccttggtagatccacccgctcagctcaccattctataatgacaaacgaaattcccaaatctaatccttttactgattacagttattccaatgtgaacataaaagagtgcatgtcaccagagagcttgaaatgttttaagaagagagacagtacaccgcatacaaaccacctgctttgcaagatagacagcaaatataaagcatttgactggccagagatagaaacaattcaaaaaggtcaaaagttgtgtcttggtgacagtcattgcaacttggaatttacagccataactgcagataagattatgtcattaactaactgttataaggaatctttcactgcgcaaccagcagatatgcagactggaattaaaaaatgctcagctgatgaaattggagaatgtacaacacttgaagacaagacatggccgatcgtattctgtggcggcaaatattactactctgatagcaaagagcatgccaaggacggttctatcaacaactattgtttaaccaacaaatgctctgaacaacgttttccaatacatggaaattggtttaaaaaatgtaattgggacaagacccacaaagaatttagcactatgagacagataaactacaatgatataacttcttatagaaaagcaatagaatctgagataggaacagatttgatgacacaccattacaagcccacaaagaaccttccacatgttgtgccaaggtatcatagtatagatgtacaaggtacagaatcaacagagggtattatcaatggtttcatacaaaatacaatacctgctattagtggtctaggtgtcggttatcatctgaatttcaaaggcaatcagttatttgacatagttatttttgtgaaaaaagctgtatataaagcacagtaccagaaagcatacaccacaggtcccagtatatccataaatattgaacacaatgaaagatgtacaggccactgccccgaaaagattcctgcaaaagaaggttggctaacattttctaaagaacatactagttcttggggatgtgaagaatatggctgtcttgctatagatacaggctgtctatatggttcctgtcaagatgtcatacgcccagaattagatgtttataagaagattggcagtgaagtatcactgatagaaatatgcataactttgcctcatgaaacttattgcaatgatatggatatattagaaccaattataggtgataaattaagtgcatcctttcagaatacgcagactaaccaacttccgacccttataggttataaaaaaggaaaaatatacacaggtcaaatcaatgatattggaaatacagcattgcaatgcggctcaatccaagtaattaatgggtcaactatcggaactggcagccccaaattcgattatatatgccatgctatgagaaggaaagatgttattgtaaggaagtgtttcaatgacaattatcagtcatgcaccaggttagaaaagcggaatgacttgatcccttatagaaaaggcgatgtcattgaagtatcaaaaacaggatcaaacatgggccaaatgacatttaaaatagaactaggtgatatcaactataaaatattcactaaatcaatagatcttcaaatgtctggcatttgtgctggatgcattgactgtgctgaaggtatttcatgctctataaatgctgaagtgccggccgaaacagtctgccattgtaaaacaaactgtgaagactttataaataatatagtgttttcaccacagattaagaattacaatataaaagttcactgtaaatctaaagttgaaaagataatagcacatatctgtgggagagacatcgatttgcaattaactgttaaaccatacaatcagaagatagatttgtcgcaattagatgaatcaaattacataagggaagaggatctccagtgcgggacatggttatgtaaagtgcaaaaagagggggttgatgtcatattcaaaggattattttcaggcttggggagatattggaccatattgatttattcaattataggtgtggtaataattgtgatattggtttatatcctgttgcccataggtcggcttttaaaagcattcctaatcagacatgaaatagaatatgccatggagcaaaaaatcaagtagatttagctaaa--aagggtaggcaggcctaaaatcaggtataaataaaatccatataaataa
>MG747537/Brazil/1968
ctttaaggagatgaacctgagtgtaggacttggcgaaatatgtgttaaagacgatatatctattgttaagagtacaactgtttttagtaagaataaaccagctcttgaagcaactacaaaattttataggtcttttattgtgaaagactggtctgagtgcaatccagtactagacaaatttgggaatttcatggttttgaatgttgatgataacgggcatatagtacctaaaatgtatacgtgtagagcagcatgtgatattagattaaataaagataatgcggaaataatattgtcatcaacaaaactcaaccactttgaaattgtcgggacaacttcaacatcaggctggttcaaaaacacaataacaaacaatttagaacatacatgtgaacatgtaaccgtaaattgcggtcagaaatcagtaaaattccatgcatgctttcgacagcataggggttgtataagattctttaaaggaacatatatgccatactcaatgattgaagcaatgtgcgttaacatagagctaattattctgacattatatatctttgctgcaattatatttgcattaattataacaaagagttatgtggcatacttgctcctcccgttattttatccagtgacgtggttttacggaaaggtctataaaaagattaattcttgcccaaattgtctacttgcatctcaccctttcacgagctgccctaaattctgtatatgcggttctaggtttagttgcacagaagctcttaaggtccatagaatgggaaaggactgcttaggttataagtctctaagcaaagctaggcagatgtgtaaatcgaaaagctggtccttcacagcagctatattaactggattaatattgatggaattcatctcaccaattgcaggagagagaatgtataagcttgaggagctggctgatgagtttataaagctaacagagcaggtaaatattttagaaagagaaatggaagtcttgaagcagtcaataattgttatgtttgcaatc-attttggtattgttgctttttgaaaatatgatattcaaccggcttttccgcattttttatcgttcttgctccatgtgcggcttgatacattatagaccaggactcaagattgatttaaccaaaactaacaggtgtggtagttgcatctgtggattcgacgagcagcaatcatctggttttgaatatgaaatatttctaaaggatatgcatgtccagaaagaatcatgcaaatttagtccaagagtaaaccactttaggaatattaaagctttattatttgcacttgtaatctgtgctactatatatacagtttatgcagatgaagattgcttatctaaagatattaaaataacatatcaagagttgcacaattgcataggtccaaagataatgggcgatacttgtgtctcaaagagtgaattgtattctgatttattctcaaaaaatctagttacagaatatgataaaaaatattttgaacccgatactgtaaatgatcaattcaacaagatagagtttgcccaagatgcacatagaatgatactattagaaagtatactttacaagacagaatgtgaaatgctaagcttaaaaaagaacagtggaccttataatgttgcctggcgcacatatttaaaaaatcataatatagacttatgcagtagacacaactataaaatgatatgtcagtgtattaatacacactctatgtgtaataatacagatatagattataacaaagagatcgaaacatattataaaagcaatgctgcagcctatagggctgacctgaacaccataatggacacattaaaaaca-gcattcagagggcttacaaaggtcctaattgaaaattatatagaaaaagatgactctgatgctcttaaggccttatttagtaatattactgattctgttcaggacaattatcagatgattggaatattgaaatttgccagtaagctattagatattaaccttggtagatccacccgctcagctcatcattctataatgacaaacgaaatccccaaatctaatccttttactgattacagttattctaatctgaatataaaggagtgcatgtcaccagagagcttgaaatgttttaagaagagagacagtacaccgcatacaaaccacctgctttgcaagatagacaacaaatataaagcatttgactggccagaaatagaaacaattcaaaaaggtcaaaaattgtgtcttggtgacagtcattgcaacttggagtttacagccataactgcagacaagattatgtcattaactaactgttataaagaatctttcactgcgcaaccagcagatatgcaggctggaattaaaaaatgctcagctgatgaaattggagaatgtacaacacttgaagacaagacatggccgatcgtattctgtggtggcaaatattactactctgatagtaaggagcatgccaaggacggttctatcaacaattattgtttaaccaacaaatgctctgaacaacgtttcccaatacatgaaaattggttcaaaaaatgtaattgggacaagacccacaaagaatttagcactatgagacaaataaactataacgatataacttcttataggaaggcaatagaatctgagataggaacagatttgatgacacaccattataagcccacaaagaaccttccacatgttgtaccaaggtatcatagtatagatgtacaaggtacagaatccacagagggtattatcaatggtttcatacaaaatacaatacctgctattagtggtctaggtgtcggttatcatctgaattttcaaagcaatcagttatttgacatagtcatttttgtgaaaaaagctgtatataaagcacagtaccagaaagcatacaccacaggtcctagcatatccataaatattgaacacaacgaaaggtgcacaggccactgccccgaaaagattcctgcaaaagaaggttggttaacattttctaaagaacatactagttcttggggatgtgaagaatatggctgtcttgctattgatacaggctgtctatatggttcttgtcaagatgtcatacgcccagaattagatgtgtataagaagattggcagtgaggtctcactgatagaaatatgtataactttgcctcatgaaacttattgtaatgatatggacatattagaaccgattataggagataaattaagtgcatcctttcagaatacacagactaatcaactcccgacccttatagcttataaaaaagggaagatatacacaggtcaaatcaacgatattggaaacacagcattgcagtgcggctcaatccaagtaatcaatggatcaactatcggaactggcagccccaaatttgattatatatgccatgctatgagaaggaaagatgtcattgtaaggaagtgtttcaatgacaattatcagtcgtgcactaggctagaaaaacggaacgacttgatcccttatagaaaaggcgatgtcatcgaagtatcaaaaacaggatcgaacatgggccaaatgacatttaaaatagagctaggtgatatcaactataaaatatttactaaatcaatagatcttcaaatgtctggcatttgtgcagggtgcattgactgcgctgaaggcatttcatgctctataaatgctgaagtgccagccgaaacagtctgccattgcaaaacaaactgtgaagattttataaacaatatagttttttcaccgcaaatcaagaattacaatataaaagtccactgtaaatctaaagtcgaaaaaataacagcacatatctgtgggagagacattgatttacaattaacaattaaaccatacaatcagaagatagacttgtcgcagttagatgaatcaaattacataagagaagaggacctccagtgtggaacatggttatgtaaagtccaaaaagagggggttgatattatatttaaaggattattttcaggcttagggaggtattggaccatattaatttattcaattataggtgtcgtaataattgttatattggtttatatcctgttgcccataggtcggcttttaaaagcattcctaatcagacatgaaatagaatatgccatggagcagaaaatcaagtagatttggctaaa--aagggtaggcaggtctaaaatcaggtataaataaaattcatataaataa
>MG747603/Brazil/1990
ctttaaggagatgaacctgagtgtaggacttggcgaaatatgtgttaaagacgatatatctattgttaagagtacaactgtttttagtaagaataaaccagctcttgaagcaactacaaaattttataggtcttttattgtgaaagactggtctgagtgcaatccagtactagacaaatttgggaatttcatggttttgaatgttgatgataacgggcatatagtacctaaaatgtatacgtgtagagcagcatgtgatattagattaaataaagataatgcggaaataatattgtcatcaacaaaactcaaccactttgaaattgtcgggacaacttcaacatcaggctggttcaaaaacacaataacaaacaatttagaacatacatgtgaacatgtaaccgtaaattgcggtcagaaatcagtaaaattccatgcatgctttcgacagcataggggttgtataagattctttaaaggaacatatatgccatactcaatgattgaagcaatgtgcgttaacatagagctaattattctgacattatatatctttgctgcaattatatttgcattaattataacaaagagttatgtggcatacttgctcctcccgttattttatccagtgacgtggttttacggaaaggtttataaaaagattaattcttgcccaaattgtctacttgcatctcaccctttcacgagctgccctaaattctgtatatgcggttctaggtttagttgcacagaagctcttaaggtccatagaatgggaaaggactgcttaggttataagtctctaagcaaagctagacagatgtgtaaatcgaaaagctggtccttcacagcagctatattaactggattaatattgatggaattcatctcaccaattgcaggagagagaatgtataagcttgaggagctggctgatgagtttataaaactaacagagcaggtaaatattttagaaagagaaatggaagtcttgaagcagtcaataattgttatgtttgcaatc-attttggtattgttgctttttgaaaatatgatattcaaccgccttttccgcattttttatcgttcttgctccatgtgtggcttgatacattatagaccaggactcaagatcgatttaaccaaaactaacaggtgtggtagttgcatctgtggattcgacgagcagcaatcatctggttttgaatatgaaatatttctaaaggatatgcatgtccagaaagaatcatgcaaatttagtccaagagtaaaccactttaggaatattaaagctttattatttgcacttgtaatctgtgctactatatatacagtctatgcagatgaagattgcttatctaaagatattaaaataacatatcaagagttgcacaattgcataggtccaaagataatgggcgatacttgtgtatcaaagagtgaattgtattctgatttattctcaaaaaatctagttacagaatatgataaaaaatattttgaacccgatactgtaaatgatcaattcaacaagatagagtttgcccaagatgcacatagaatgatactattagaaagtatactttacaagacagaatgtgaaatgctaagcttaaaaaagaacagtggaccttataatgttgcctggcgcacatatttaaaaaatcataatatagacttatgcagtagacacaactataaaatgatatgtcagtgtattaatacacactctatgtgtaataatacagatatagattataacaaagaaatcgaaacatattataaaagcaatgctgcagcctatagagctgacctgaacaccataatggacacattaaaaaca-gcattcagagggcttacaaaggtgctaattgaaaattatatagaaaaagatgactctgatgctcttaaggccttatttagtaatattactgattctgttcaggacaattatcagatgattggaatattgaaatttgccagtaagctattagatattaaccttggtagatccacccgctcagctcatcattctataatgacaaacgaaattcccaaatctaatccttttactgattacagttattctaatctgaatataaaggagtgcatgtcaccagagagcttgaaatgttttaagaagagagacagtacaccgcatacaaaccacctgctttgcaagatagacaacaaatataaagcatttgactggccagagatagaaacaattcaaaaaggtcaaaaattgtgtcttggtgacagtcattgcaacttggagtttacagccataactgcagacaagattatgtcattaactaactgttataaagaatctttcactgcgcaaccagcagatatgcaggctggaattaaaaaatgctcagctgatgaaattggagaatgtacaacacttgaggacaagacatggccgatcgtattctgtggtggcaaatattactactctgatagtaaggagcatgccaaggacggttctatcaacaattattgtttaaccaacaaatgctctgaacaacgtttcccaatacatgaaaattggttcaaaaaatgtaattgggacaagacccacaaagaatttagcactatgagacaaataaactataatgatataacttcttataggaaggcaatagaatctgagataggaacagatttgatgacacaccattataagcccacaaagaaccttccacatgttgtaccaaggtatcatagtatagatgtacaaggtacagaatcaacagagggtattatcaatggtttcatacaaaatacaatacctgctattagtggtctaggtgtcggttatcatctgaatttcaaaagcaatcagttatttgacatagtcatttttgtgaaaaaagctgtatataaagcacagtaccagaaagcatacaccacaggtcctagcatatccataaatattgaacacaacgaaagatgcacaggccactgccccgaaaagattcctgcaaaagaaggttggttaacattttctaaagaacatactagttcttggggatgtgaagaatatggctgtcttgctatagatacaggctgtctatatggttcttgtcaagatgtcatacgcccagaattagatgtttataagaagattggcagtgaggtctcactgatagaaatatgtataactttgcctcatgaaacttattgcaatgatatggacatattagaaccgattataggagataaattaagtgcatcctttcagaatacacagactaatcaacttccgacccttatagcttataaaaaagggaagatatacacaggtcaaatcaacgatattggaaacacagcattgcagtgcggctcaatccaagtaatcaatggatcaactatcggaactggcagccccaaatttgattatatatgtcatgctatgagaaggaaagatgtcattgtaaggaagtgtttcaatgacaattatcagtcgtgcactaggctagaaaaacggaacgacttgatcccttatagaaaaggcgatgtcatcgaagtatcaaaaacaggatcgaacatgggccaaatgacatttaaaatagagctaggtgatatcaactataaaatatttactaaatcaatagatcttcaaatgtctggcatttgtgcagggtgcattgactgtgctgaaggcatttcatgctctataaatgctgaagtgccagccgaaacagtctgccattgcaaaacaaactgtgaagattttataaacaatatagtgttttcaccgcaaatcaagaattacaatataaaagtccactgtaaatccaaagtcgaaaaaataacagcacatatctgtgggagagacattgatttacagttaacaattaaaccatacaatcagaagatagacttgtcgcagttggatgaatcaaattacataagagaagaggacctccagtgtggaacatggttatgtaaagtccaaaaagagggggttgatattatatttaaaggattattttcaggcttagggagatattggaccatattaatttattcaattataggtgtcgtaataattgttatattggtttatatcctgttgcccatcggtcggcttttaaaagcattcctaatcagacatgaaatagaatatgctatggagcagaaaatcaagtagatttggctaaa--aagggtaggcaggtctaaaatcaggtataaataaaattcatataaataa
>MG747582/Brazil/2003
cttcaaggagatgaacttgagtgtaggacttggcgaaatatgtgttaaagatgacatatctattgttaaaagtactactgtttttagtaagaataaaccagctcttgaggcaactacaaaattttatagatcttttattgtgaaagattggtctgagtgcaatccagtgctagacaaatttggaaattttatggttttaagtgttgatgataatggccatataatacctaaaatgtatacatgtagagcagcatgtgatattagattaaacaaagataatgctgaaataatattatcgtcaacaaaactcaaccactttgaaattgtcggaacaacttcgacatcaggctggttcaaaaacacaataacaaacaatttagaacatacatgtgagcatgtaaccgtaaattgtggtcagaaatcagtaaaattccatgcatgctttagacaacataggggttgtataagattctttaaaggaacatatatgccatactcaatgattgaagcaatgtgcgttaacatagagctaataattctgacattatatatctttgctgcaattatatttgcattaattataacaaagagttatgtggcatacttgctcctgccgttattttatccagtgacgtggttttacggaaaggtttataaaaagattaattcttgcccaaattgtctacttgcatctcaccctttcaccagctgccctaaattctgtatatgcggttctaggtttagttgcacagaagctcttaaggtacatagaatgggaaaggactgtttaggttataagtctctaagcaaagctagacagatgtgtaaatcgaaaagctggtccttcacagcagctatattaactggattaatattgatggaattcatctcaccaattgcaggagagagaatgtataagcttgaggagctggctgatgagtttataaagctaacagagcaggtaaatattttagaaagagaaatggaagtcttgaagcagtcaataattgttatgtttgcaatc-attttggtattgttgctttttgaaaatatgatattcaaccggcttttccgcattttttatcgttcttgctccatgtgcggcttgatacattatagaccaggactcaagatcgatttaaccaaaactaacagatgtggtagttgcatctgtggattcgacgagcagcaatcatctggttttgaatatgaaatatttctaaaggatatgcatgtccagaaagaatcatgcaaatttagtccaagagtaaaccactttaggaatattaaagctttattatttgcacttgtaatctgtgctactatatatacagtttatgcagatgaagattgcttatctaaagatattaaaataacatatcaagagttgcacaattgcataggtccaaagataatgggcgatacttgtgtatcaaagagtgaattgtattctgatttattctcaaaaaatctagtcacagaatatgataaaaaatattttgaacccgatactgttaatgatcaattcaacaagatagagtttgcccaagatgcacatagaatgatactattagaaagaatactttacaagacagaatgtgaaatgctaagcttaaaaaagaacagtggaccttataatgttgcctggcgcacatatttaaaaaatcataatatagacttatgcagtaggcacaactataaaatgatatgtcagtgtattaatacacactctatgtgtaataatacagatatagattataacaaagagatcgaaacatattataaaagcaatgctgcagcctatagagctgacctgaacaccataatggacacattaaaaaca-gcattcagagggcttacaaaggtcctaattgaaaattatatagaaaaagatgactctgatgctcttaaggccttatttagtaatattactgattctgttcaggacaattatcagatgattggaatattgaaatttgccagtaagctattagatattaaccttggtagatccacccgctcagctcatcattctataatgacaaacgaaattcccaaatctaatccttttactgattacagttattctaatctgaatataaaggagtgcatgtcaccagagagcttgaaatgttttaagaagagaggcagtacaccgcatacaaaccacctgctttgcaagatagacaacaaatataaagcatttgactggccagagatagaaacaattcaaaaaggtcaaaaattgtgtcttggtgacagtcattgcaacttggaatttacagccataactgcagacaagattatgtcattaactaactgttataaagaatctttcactgcgcaaccagcagatatgcaggctggaattaaaaaatgctcagctgatgaaattggagaatgtacaacacttgaagacaagacatggccaattatattctgtggtggcaaatattactactctgatagcaaggagcatgccaaggacggttctatcaacaattattgtttaaccaacaaatgctctgaacaacgtttcccaatacatgaaaattggttcaaaaaatgtaattgggacaagacccacaaagaatttagcactatgagacaaataaactataatgatataacttcttatagaaaggcaatagaatctgagataggaacagatttgatgacacaccattataagcccacaaagaaccttccacatgttgtaccaaggtatcatagtatagatgtacaaggtacagaatccacagagggtattatcaatggtttcatacaaaatacaatacctgctattagtggtctaggtgtgggttatcatctgaattttcaaagcaatcagttatttgacatagttatttttgtgaaaaaagctgtatataaagcacagtaccagaaagcatacaccacaggtcctagcatatccataaatattgaacacaacgaaagatgcacaggccactgccccgaaaagattcctgcaaaagaaggttggttaacattttctaaagagcatactagttcttggggatgtgaagaatatggctgtcttgctatagatacaggctgtctatatggctcttgtcaagatgtcatacgcccagaattagatgtttataagaagattggcagtgaggtatcactgatagaaatatgtataactttgcctcatgaaacttattgcaatgatatggacatattagaaccgattataggagataaattaagtgcatcctttcagaatacacagactaatcaacttccgacccttatagcttataaaaaagggaagatatacacaggtcaaatcaacgatattggaaacacagcattgcagtgcggctcaatccaagtaatcaatggatcaactatcggaactggcagccccaaatttgattatatatgtcatgctatgagaaggaaagatgttattgtaaggaagtgtttcaatgacaattatcagtcgtgcactaggctagaaaaacggaacgacttgatcccttatagaaaaggcgatgtcatcgaagtatcaaaaacaggatcgaacatgggccaaatgacatttaaaatagaactaggtgatatcaactataaaatatttactaaatcaatagatcttcaaatgtctggcatttgtgctgggtgcattgactgtgctgaaggcatttcatgctctataaatgctgaagtgccagccgaaacagtctgccattgcaaaacaaactgtgaagattttataaacaatatagtgttttcaccgcaaatcaagaattacaatataaaagtccactgtaaatctaaagttgaaaaaataacagcacatatctgtgggagggacattgatttacagttaacaattaagccatacaatcagaagatagacttgtcgcagttagatgaatcaaattacataagggaagaggacctccagtgtggaacatggttatgtaaagtgcaaaaagaggggattgatattatatttaaaggattattttcaggcttagggagatattggaccatattaatttattcaattataggtgtggtaataattgtgatattggtttatatcctgttgcccataggtcggcttttaaaagcattcctaatcagacatgaaatagaatatgccatggagcagaaaatcaagtagatttggctaaa--aagggtaggcaggtctaaaatcaggtataaataaaattcatataaataa
>MG747549/Brazil/1978
cttcaaggagatgaacttgagtgtaggacttggcgaaatatgtgttaaagatgacatatctattgttaaaagtactactgtttttagtaagaatagaccagctcttgaggcaactacaaaattttatagatcttttattgtgaaagattggtctgagtgcaatccagtgctagacaaatttggaaattttatggttttaagtgttgatgataatggccatataatacctaaaatgtatacatgtagagcagcatgtgatattagattaaacaaagataatgctgaaataatattatcgtcaacaaaactcaaccactttgaaattgtcggaacaacttcgacatcaggctggttcaaaaacacaataacaaacaatttagaacatacatgtgagcatgtaaccgtaaattgtggtcagaaatcagtaaaattccatgcatgctttagacaacataggggttgtataagattctttaaaggaacatatatgccatactcaatgattgaagcaatgtgcgttaacatagagctaataattctgacattatatatctttgctgcaattatatttgcattaattataacaaagagttatgtggcatacttgctcctgccgttattttatccagtcacgtggttttacggaaaggtttataaaaagattaattcttgcccaaattgtctacttgcatctcaccctttcaccagctgccctaaattctgtatatgcggttctaggtttagttgcacagaagctcttaaggtacatagaatgggaaaggactgcttaggttataagtctctaagcaaagctagacagatgtgtaaatcgaaaagctggtccttcacagcagctatattaactggattaatattgatggaattcatctcaccaattgcaggagagagaatgtataagcttgaggagctggctgatgagtttataaagctaacagagcaggtaaatattttagaaagagaaatggaagtcttgaagcagtcaataattgttatgtttgcaatc-attttggtattgttgctttttgaaaatatgatattcaaccggcttttccgcattttttatcgttcttgctccatgtgcggcttgatacattatagaccaggactcaagatcgatttaaccaaaactaacagatgtggtagttgcatctgtggattcgacgagcagcaatcatctggttttgaatatgaaatatttctaaaggatatgcatgtccagaaagaatcatgcaaatttagtccaagagtaaaccactttaggaatattaaagctttattatttgcacttgtaatctgtgctactatatatacagtttatgcagatgaagattgcttatctaaagatattaaaataacatatcaagagttgcacaattgcataggtccaaagataatgggcgatacttgtgtatcaaagagtgaattgtattctgatttattctcaaaaaatctagtcacagaatatgataaaaaatattttgaacccgatactgttaatgatcaattcaacaagatagagtttgcccaagatgcacatagaatgatactattagaaagaatactttacaagacagaatgtgaaatgctaagcttaaaaaagaacagtggaccttataatgttgcctggcgcacatatttaaaaaatcataatatagacttatgcagtaggcacaactataaaatgatatgtcagtgtattaatacacactctatgtgtaataatacagatatagattataacaaagagatcgaaacatattataaaagcaatgctgcagcctatagagctgacctgaacaccataatggacacattaaaaaca-gcattcagagggcttacaaaggtcctaattgaaaattatatagaaaaagatgactctgatgctcttaaggccttatttagtaatattactgattctgttcaggacaattatcagatgattggaatattgaaatttgccagtaagctattagatattaaccttggtagatccacccgctcagctcatcattctataatgacaaacgaaatccccaaatctaatccttttactgattacagttattctaatctgaatataaaggagtgcatgtcaccagagagcttgaaatgttttaagaagagaggcagtacaccgcatacaaaccacctgctttgcaagatagacaacaaatataaagcatttgactggccagagatagaaacaattcaaaaaggtcaaaaattgtgtcttggtgacagtcattgcaacttggaatttacagccataactgcagacaagattatgtcattaactaactgttataaagaatctttcactgcgcaaccagcagatatgcaggctggaattaaaaaatgctcagctgatgaaattggagaatgcacaacacttgaagacaagacatggccaattatattctgtggtggcaaatattactactctgatagcaaggagcatgccaaggacggttctatcaacaattattgtttaaccaacaaatgctctgaacaacgtttcccaatacatgaaaattggttcaaaaaatgtaattgggacaagacccacaaagaatttagcactatgagacaaataaactataacgatataacttcttatagaaaggcaatagaatctgagataggaacagatttgatgacacaccattataagcccacaaagaaccttccacatgttgtaccaaggtatcatagtatagatgtacaaggtacagaatcaacagagggtattatcaatggtttcatacaaaatacaatacctgctattagtggtctaggtgtcggttatcatctgaattttcaaagcaatcagttatttgacatagttatttttgtgaaaaaagctgtatataaagcacagtaccagaaagcatacaccacaggtcctagcatatccataaatattgaacacaacgaaagatgcacaggccactgccccgaaaagattcctgcaaaagaaggttggttaacattttctaaagagcatactagttcttggggatgtgaagaatatggctgtcttgctatagatacaggctgtctatatggctcttgtcaagatgtcatacgcccagaattagatgtttataagaagattggcagtgaggtatcactgatagaaatatgtataactttgcctcatgaaacttattgtaatgatatggacatattagaaccgattataggagataaattaagtgcatcctttcagaatacacagactaatcaacttccgacccttatagcttataaaaaagggaagatatacacaggtcaaatcaacgatattggaaacacagcattgcagtgcggctcaatccaagtaatcaatggatcaactatcggaactggcagccccaaatttgattatatatgccatgctatgagaaggaaagatgttattgtaaggaagtgtttcaatgacaattatcagtcgtgcactaggctagaaaaacggaacgacttgatcccttatagaaaaggcgatgtcatcgaagtatcaaaaacaggatcgaacatgggccaaatgacatttaaaatagaactaggtgatatcaactataaaatatttactaaatcaatagatcttcaaatgtctggcatttgtgctgggtgcattgactgtgctgaaggcatttcatgctctataaatgctgaagtgccagccgaaacagtctgccattgcaaaacaaactgtgaagattttataaacaatatagtgttttcaccgcaaatcaagaattacaatataaaagtccactgtaaatctaaagttgaaaaaataacagcacatatctgtgggagggacattgatttacagttaacaattaagccatacaatcagaagatagacttgtcgcagttagatgaatcaaattacataagggaagaggacctccagtgtggaacatggttatgtaaagtgcaaaaagaggggattgatattatatttaaaggattattttcaggcttagggagatattggaccatattaatttattcaattataggtgtggtaataattgtgatattggtttatatcctgttgcccataggtcggcttttaaaagcattcctaatcagacatgaaatagaatatgccatggagcagaaaatcaagtagatttggctaaa--aagggtaggcaggtctaaaatcaggtataaataaaattcatataaataa
>MG747588/Brazil/2004
cttcaaggagatgaacttgagtgtaggacttggcgaaatatgtgttaaagatgacatatctattgttaaaagtactactgtttttagtaagaataaaccagctcttgaggcaactacaaaattttatagatcttttattgtaaaagattggtctgagtgcaatccagtgctagacaaatttggaaattttatggttttaagtgttgatgataatggccatataatacctaaaatgtatacatgtagagcagcatgtgatattagattaaacaaagataatgctgaaataatattatcgtcaacaaaactcaaccactttgaaattgtcggaacaacttcgacatcaggctggttcaaaaacacaataacaaacaatttagaacatacatgtgagcatgtaaccgtaaattgtggtcagaaatcagtaaaattccatgcatgctttagacaacataggggttgtataagattctttaaaggaacatatatgccatactcaatgattgaagcaatgtgcgttaacatagagctaataattctgacattatatatctttgctgcaattatatttgcattaattataacaaagagttatgtggcatacttgctcctgccgttattttatccagtgacgtggttttacggaaaggtttataaaaagattaattcttgcccaaattgtctacttgcatctcaccctttcaccagctgccctaaattctgtatatgcggttctaggtttagttgcacagaagctcttaaggtacatagaatgggaaaggactgcttaggttataagtctctaagcaaagctagacagatgtgtaaatcgaaaagctggtccttcacagcagctatattaactggattaatattgatggaattcatctcaccaattgcaggagagagaatgtataagcttgaggagctggctgatgagtttataaagctaacagagcaggtaaatattttagaaagagaaatggaagtcttgaagcagtcaataattgttatgtttgcaatc-attttggtattgttgctttttgaaaatatgatattcaaccggcttttccgcattttttatcgttcttgctccatgtgcggcttgatacattatagaccaggactcaagatcgatttaaccaaaactaacagatgtggtagttgcatctgtggattcgacgagcagcaatcatctggttttgaatatgaaatatttctaaaggatatgcatgtccagaaagaatcatgcaaatttagtccaagagtaaaccactttaggaatattaaagctttattatttgcacttgtaatctgtgctactatatatacagtttatgcagatgaagattgcttatctaaagatattaaaataacatatcaagagttgcacaattgcataggtccaaagataatgggcgatacttgtgtatcaaagagtgaattgtattctgatttattctcaaaaaatctagtcacagaatatgataaaaaatattttgaacccgatactgttaatgatcaattcaacaagatagagtttgcccaagatgcacatagaatgatactattagaaagaatactttacaagacagaatgtgaaatgctaagcttaaaaaagaacagtggaccttataatgttgcctggcgcacatatttaaaaaatcataatatagacttatgcagtaggcacaactataaaatgatatgtcagtgtattaatacacactctatgtgtaataatacagatatagattataacaaagagatcgaaacatattataaaagcaatgctgcagcctatagagctgacctgaacaccataatggacacattaaaaaca-gcattcagagggcttacaaaggtcctaattgaaaattatatagaaaaagatgactctgatgctcttaaggccttatttagtaatattactgattctgttcaggacaattatcagatgattggaatattgaaatttgccagtaagctattagatattaaccttggtagatccacccgctcagctcatcattctataatgacaaacgaaattcccaaatctaatccttttactgattacagttattctaatctgaatataaaggagtgcatgtcaccagagagcttgaaatgttttaaaaagagaggcagtacaccgcatacaaaccacctgctttgcaagatagacaacaaatataaagcatttgactggccagagatagaaacaattcaaaaaggtcaaaaattgtgtcttggtgacagtcattgcaacttggaatttacagccataactgcagacaagattatgtcattaactaactgttataaagaatctttcactgcgcaaccagcagatatgcaggctggaattaaaaaatgctcagctgatgaaattggagaatgtacaacacttgaagacaagacatggccaattatattctgtggtggcaaatattactactctgatagcaaggagcatgccaaggacggttctatcaacaattattgtttaaccaacaaatgctctgaacaacgtttcccaatacatgaaaattggttcaaaaaatgtaattgggacaagacccacaaagaatttagcactatgagacaaataaactataacgatataacttcttatagaaaggcaatagaatctgagataggaacagatttgatgacacaccattataagcccacaaagaaccttccacatgttgtaccaaggtatcatagtatagatgtacaaggtacagaatcaacagagggtattatcaatggtttcatacaaaatacaatacctgctattagtggtctaggtgtcggttatcatctgaattttcaaagcaatcagttatttgacatagttatttttgtgaaaaaagctgtttataaagcacagtaccagaaagcatacaccacaggtcctagcatatccataaatattgaacacaacgaaagatgcacaggccactgccccgaaaagattcctgcaaaagaaggttggttaacattttctaaagagcatactagttcttggggatgtgaagaatatggctgtcttgctatagatacaggctgtctatatggctcttgtcaagatgtcatacgcccagaattagatgtttataagaagattggcagtgaggtatcactgatagaaatatgtataactttgcctcatgaaacttattgcaatgatatggacatattagaaccgattataggagataaattaagtgcatcctttcagaatacacagactaatcaacttccgacccttatagcttataaaaaagggaagatatacacaggtcaaatcaacgatattggaaacacagcattgcagtgcggctcaatccaagtaatcaatggatcaactatcggaactggcagccccaaatttgattatatatgccatgctatgagaaggaaagatgttattgtaaggaagtgtttcaatgacaattatcagtcgtgcactaggctagaaaaacggaacgacttgatcccttatagaaaaggcgatgtcatcgaagtatcaaaaacaggatcgaacatgggccaaatgacatttaaaatagaactaggtgatatcaactataaaatatttactaaatcaatagatcttcaaatgtctggcatttgtgctgggtgcattgactgtgctgaaggcatttcatgctctataaatgctgaagtcccagccgaaacagtctgccattgcaaaacaaactgtgaagattttataaacaatatagtgttttcaccgcaaatcaagaattacaatataaaagtccactgtaaatctaaagttgaaaaaataacagcacatatctgtgggagagacattgatttacagttaacaattaagccatacaatcagaagatagacttgtcgcagttggatgaatcaaattacataagggaagaggacctccagtgtggaacatggttatgtaaagtgcaaaaagaggggattgatattatatttaaaggattattttcaggcttagggagatattggaccatattaatttattcaattataggtgtggtaataattgtgatattggtttatatcctgttgcccataggtcggcttttaaaagcattcctaatcagacatgaaatagaatatgccatggagcagaaaatcaagtagatttggctaaa--aagggtaggcaggtctaaaatcaggtataaataaaattcatataaataa
>MG747510/Brazil/1980
cttcaaggagatgaacttgagtgtaggacttggcgaaatatgtgttaaagatgacatatctattgttaaaagtactactgtttttagtaagaatagaccagctcttgaggcaactacaaaattttatagatcttttattgtgaaagattggtctgagtgcaatccagtgctagacaaatttggaaattttatggttttaagtgttgatgataatggccatataatacctaaaatgtatacatgtagagcagcatgtgatattagattaaacaaagataatgctgaaataatattatcgtcaacaaaactcaaccactttgaaattgtcggaacaacttcgacatcaggctggttcaaaaacacaataacaaacaatttagaacatacatgtgagcatgtaaccgtaaattgtggtcagaaatcagtaaaattccatgcatgctttagacaacataggggttgtataagattctttaaaggaacatatatgccatactcaatgattgaagcaatgtgcgttaacatagagctaataattctgacattatatatctttgctgcaattatatttgcattaattataacaaagagttatgtggcatacttgctcctgccgttattttatccagtgacgtggttttacggaaaggtctataaaaagattaattcttgcccaaattgtctacttgcatctcaccctttcaccagctgccctaaattctgtatatgcggttctaggtttagttgcacagaagctcttaaggtacatagaatgggaaaggactgcttaggttataagtctctaagcaaagctagacagatgtgtaaatcgaaaagctggtccttcacagcagctatattaactggattaatattgatggaattcatctcaccaattgcaggagagagaatgtataagcttgaggagctggctgatgagtttataaagctaacagagcaggtaaatattttagaaagagaaatggaagtcttgaagcagtcaataattgttatgtttgcaatc-attttggtattgttgctttttgaaaatatgatattcaaccggcttttccgcattttttatcgttcttgctccatgtgcggcttgatacattatagaccaggactcaagatcgatttaaccaaaactaacagatgtggtagttgcatctgtggattcgacgagcagcaatcatctggttttgaatatgaaatatttctaaaggatatgcatgtccagaaagaatcatgcaaatttagtccaagagtaaaccactttaggaatattaaagctttattatttgcacttgttatctgtgctactatatatacagtttatgcagatgaagattgcttatctaaagatattaaaataacatatcaagagttgcacaattgcataggtccaaagataatgggcgatacttgtgtatcaaagagtgaattgtattctgatttattctcaaaaaatctagtcacagaatatgataaaaaatattttgaacccgatactgtaaatgatcaattcaacaagatagagtttgcccaagatgcacatagaatgatactattagaaagaatactttacaagacagaatgtgaaatgctaagcttaaaaaagaacagtggaccttataatgttgcctggcgcacatatttaaaaaatcataatatagacttatgcagtaggcacaactataaaatgatatgtcagtgtattaatacacactctatgtgtaataatacagatatagattataacaaagagatcgaaacatattataaaagcaatgctgcagcctatagagctgacctgaacaccataatggacacattaaaaaca-gcattcagagggcttacaaaggtcctaattgagaattatatagaaaaagatgactctgatgctcttaaggccttatttagtaatattactgattctgttcaggacaattatcagatgattggaatattgaaatttgccagtaagctattagatattaaccttggtagatccacccgctcagctcatcattctataatgacaaacgaaattcccaaatctaatccttttactgattacagttattctaatctgaatataaaggagtgcatgtcaccagagagcttgaaatgttttaagaagagaggcagtacaccgcatacaaaccacctgctttgcaagatagacaacaaatataaagcatttgactggccagaaatagaaacaattcaaaaaggtcaaaaattgtgtcttggtgacagtcattgcaacttggaatttacagccataactgcagacaagattatgtcattaactaactgttataaagaatctttcactgcgcagccagcagatatgcaggctggaattaaaaaatgctcagctgatgaaattggagaatgtacaacacttgaagacaagacatggccaattatattctgtggtggcaaatattactactctgatagcaaggagcatgccaaggacggttctatcaacaattattgtttaaccaacaaatgctctgaacaacgtttcccaatacatgaaaattggttcaaaaaatgtaattgggacaagacccacaaagaatttagcactatgagacaaataaactataatgatataacttcttatagaaaggcaatagaatctgagataggaatagatttgatgacacaccattataagcccacaaagaaccttccacatgttgtaccaaggtatcatagtatagatgtacaaggtacagaatcaacagagggtattatcaatggtttcatacaaaatacaatacctgctattagtggtctaggtgtcggttatcatctgaattttcaaagcaatcagttatttgacatagttatttttgtgaaaaaagctgtatataaagcacagtaccagaaagcatacaccacaggtcctagcatatccataaatattgaacacaacgaaagatgcacaggccactgccccgaaaagattcctgcaaaagaaggttggttaacattttctaaagagcatactagttcttggggatgtgaagaatatggctgtcttgctatagatacaggctgtctatatggctcttgtcaagatgtcatacgcccagaattagatgtttataagaagattggcagtgaggtatcactgatagaaatatgtataactttgcctcatgaaacttattgcaatgatatggacatattagaaccgattataggagataaattaagtgcatcctttcagaatacacagactaatcaacttccgacccttatagcttataaaaaagggaagatatacacaggtcaaatcaacgatattggaaacacagcattgcagtgcggctcaatccaagtaatcaatggatcaactatcggaactggcagccccaaatttgattatatatgccatgctatgagaaggaaagatgttattgtaaggaagtgtttcaatgacaattatcagtcgtgcactaggctagaaaaacggaacgacttgatcccttatagaaaaggcgatgtcatcgaagtatcaaaaacaggatcgaacatgggccaaatgacatttaaaatagaactaggtgatatcaactataaaatatttactaaatcaatagatcttcaaatgtctggcatttgtgctgggtgcattgactgtgctgaaggcatttcatgctctataaatgctgaagtcccagccgaaacagtctgccattgcaaaacaaactgtgaagattttataaacaatatagtgttttcaccgcaaatcaagaattacaatataaaagtccactgtaaatctaaagttgaaaaaataacagcacatatctgtgggagagacattgatttacagttaacaattaagccatacaatcagaagatagacttgtcgcagttagatgaatcaaattacataagggaagaggacctccagtgtggaacatggttatgtaaagtgcaaaaagaggggattgatattatatttaaaggattattttcaggcttagggagatattggaccatattaatttattcaattataggtgtggtaataattgtgatattggtttatatcctgttgcccataggtcggcttttaaaagcattcctaatcagacatgaaatagaatatgccatggagcagaaaatcaagtagatttggctaaa--aagggtaggcaggtctaaaatcaggtataaataaaatttatataaataa
>MG747543/Brazil/1971
cttcaaggagatgaacttgagtgtaggacttggcgaaatatgtgttaaagatgacatatctattgttaaaagtacaactgtttttagtaagaatagaccagctcttgaagcaactacaaaattttatagatcttttattgtgaaagattggtctgagtgcaatccagtgctagacaaatttggaaattttatggttttaagtgttgatgataatggccatataatacctaaaatgtatacatgtagagcagcatgtgatattagattaaacaaagataatgctgaaataatattatcgtcaacaaaactcaaccactttgaaattgtcggaacaacttcgacatcaggctggttcaaaaacacaataacaaacaatttagaacatacatgtgagcatgtaaccgtaaattgtggtcagaaatcagtaaaattccatgcatgctttagacaacataggggttgtataagattctttaaaggaacatatatgccatactcaatgattgaagcaatgtgcgttaacatagagctaataattctgacattatatatctttgctgcaattatatttgcattaattataacaaagagttatgtggcatacttgctcctgccgttattttatccagtgacgtggttttacggaaaggtttataaaaagattaattcttgcccaaattgtctacttgcatctcaccctttcaccagctgccctaaattctgtatatgcggttctaggtttagttgcacagaagctcttaaggtacatagaatgggaaaggactgcttaggttataagtctctaagcaaagctagacagatgtgtaaatcgaaaagctggtccttcacagcagctatattaactggattaatattgatggaattcatctcaccaattgcaggagagagaatgtataagcttgaggagctggctgatgagtttataaagctaacagagcaggtaaatattttagaaagagaaatggaagtcttgaagcagtcaataattgttatgtttgcaatc-attttggtattgttgctttttgaaaatatgatattcaaccggcttttccgcattttttatcgttcttgctccatgtgcggcttgatacattatagaccaggactcaagatcgatttaaccaaaactaacagatgtggtagttgcatctgtggattcgacgagcagcaatcatctggttttgaatatgaaatatttctaaaggatatgcatgtccagaaagaatcatgcaaatttagtccaagagtaaaccactttaggaatattaaagctttattatttgcacttgtaatctgtgctactatatatacagtttatgcagatgaagattgcttatctaaagatattaaaataacatatcaagagttgcacaattgcataggtccaaagataatgggcgatacttgtgtatcaaagagtgaattgtattctgatttattctcaaaaaatctagtcacagaatatgataaaaaatattttgaacccgatactgtaaatgatcaattcaacaagatagagtttgcccaagatgcacataggatgatactattagaaagaatactttacaagacagaatgtgaaatgctaagcttaaaaaagaacagtggaccttataatgttgcctggcgcacatatttaaaaaatcataatatagacttatgcagtaggcacaactataaaatgatttgtcagtgtattaatacacactctatgtgtaataatacagatatagattataacaaagagatcgaaacatattataaaagcaatgctgcagcctatagagctgacctgaacaccataatggacacattaaaaaca-gcattcagagggcttacaaaggtcctaattgaaaattatatagaaaaagatgactctgatgctcttaaggccttatttagtaatattactgattctgttcaggacaattatcagatgattggaatattgaaatttgccagtaagctattagatattaaccttggtagatccacccgctcagctcatcattctataatgacaaacgaaattcccaaatctaatccttttactgattacagttattctaatctgaatataaaggagtgcatgtcaccagagagcttgaaatgttttaagaagagagacagtacaccgcatacaaaccacctgctttgcaagatagacaacaaatataaagcatttgactggccagagatagaaacaattcaaaaaggtcaaaaattgtgtcttggtgacagtcattgcaacttggaatttacagccataactgcagacaagattatgtcattaactaactgttataaagaatctttcactgcgcagccagcagatatgcaggctggaattaaaaaatgctcagctgatgaaattggagaatgtacaacacttgaggacaagacatggccaattatattctgtggtggcaaatattactactctgatagcaaggagcatgccaaggacggttctatcaacaattattgtttaaccaacaaatgctctgaacaacgtttcccaatacatgaaaattggttcaaaaaatgtaattgggacaagacccacaaagaatttagcactatgagacaaataaactataatgatataacttcttatagaaaggcaatagaatctgagataggaacagatttgatgacacaccattataagcccacaaagaaccttccacatgttgtaccaaggtatcatagtatagatgtacaaggtacagaatcaacagagggtattatcaatggtttcatacaaaatacaatacctgctattagtggtctaggtgtcggttatcatctgaattttcaaagcaatcagttatttgacatagttatttttgtgaaaaaagctgtatataaagcacagtaccagaaagcatacaccacaggtcctagcatatccataaatattgaacacaacgaaagatgcacaggccactgccccgaaaagattcctgcaaaagaaggttggttaacattttctaaagagcatactagttcttggggatgtgaagaatatggctgtcttgctatagatacaggctgtctatatggctcttgtcaagatgtcatacgcccagaattagatgtttataagaagattggcagtgaggtatcactgatagaaatatgtataactttacctcatgaaacttattgcaatgatatggacatattagaaccgattataggagataaattaagtgcatcctttcagaatacacagactaatcaacttccgacccttatagcttataaaaaagggaagatatacacaggtcaaatcaacgatattggaaacacagcattgcagtgcggctcaatccaagtaatcaatggatcaactatcggaactggcagccccaaatttgattatatatgccatgctatgagaaggaaagatgttattgtaaggaagtgtttcaatgacaattatcagtcgtgcactaggctagaaaaacggaacgacttgatcccttatagaaaaggcgatgtcatcgaagtatcaaaaacaggatcgaacatgggccaaatgacatttaaaatagaactaggtgatatcaactataaaatatttactaaatcaatagatcttcaaatgtctggcatttgtgctgggtgcattgactgtgctgaaggcatttcatgctctataaatgctgaagtgccagccgaaacagtctgccattgcaaaacaaactgtgaagattttataaacaatatagtgttttcaccgcaaatcaagaattacaatataaaagtccactgtaaatctaaagttgaaaaaataacagcacatatctgtgggagagacattgatttacagttaacaattaagccatacaatcagaagatagacttgtcgcagttagatgaatcaaattacataagggaagaggacctccagtgtggaacatggttatgtaaagtgcaaaaagaggggattgatattatatttaaaggattattttcaggcttagggagatattggaccatattaatttattcaattataggtgtggtaataattgtgatattggtttatatcctgttgcccataggtcggcttttaaaagcattcctaatcagacatgaaatagaatatgccatggagcagaaaatcaagtagatttggctaaa--aagggtaggcaggtctaaaatcaggtataaataaaattcatataaataa
>MG747594/Brazil/2006
cttcaaggagatgaacttgagtgtaggacttggcgaaatatgtgttaaagatgacatatctattgttaaaagtacaactgtttttagtaagaatagaccagctcttgaagcaactacaaaattttacagatcttttattgtgaaagactggtctgagtgcaatccagtgctagacaaatttggaaattttatggttttaagtgttgatgataatggccatataatacctaaaatgtatacatgtagagcagcatgtgatattagattaaacaaagataatgctgaaataatattatcgtcaacaaaactcaaccactttgaaattgtcggaacaacttcgacatcaggctggttcaaaaacacaataacaaacaatttagaacatacatgtgagcatgtaaccgtaaattgtggtcagaaatcagtaaaattccatgcatgctttagacaacataggggttgtataagattctttaaaggaacatatatgccatactcaatgattgaagcaatgtgcgttaacatagagctaataattctgacattatatatctttgctgcaattatatttgcattaattataacaaagagttatgtggcatacttgctcctgccgttattttatccagtgacgtggttttacggaaaggtctataaaaagattaattcttgcccaaattgtctacttgcatctcaccctttcaccagctgccctaaattctgtatatgcggttctaggtttagttgcacagaagctcttaaggtacatagaatgggaaaggactgcttaggttataagtctctaagcaaagctagacagatgtgtaaatcgaaaagctggtccttcacagcagctatattaactggattaatattgatggaattcatctcaccaattgcaggagagagaatgtataagcttgaggagctggctgatgagtttataaagctaacagagcaggtaaatattttagaaagagaaatggaagttttgaagcagtcaataattgttatgtttgcaatc-attttggtattgttgctttttgaaaatatgatattcaaccggcttttccgcattttttatcgttcttgctccatgtgcggcttgatacattatagaccaggactcaagatcgatttaaccaaaactaacagatgtggtagttgcatctgtggattcgacgagcagcaatcatctggttttgaatatgaaatatttctaaaggatatgcatgtccagaaagaatcatgcaaatttagtccaagagtaaaccactttaggaatattaaagctttattatttgcacttgtaatctgtgctactatatatacagtttatgcagatgaagattgcttatctaaagatattaaaataacatatcaagagttgcacaattgcataggtccaaagataatgggcgatacttgtgtatcaaagagtgaattgtattctgatttattctcaaaaaatctagtcacagaatatgataaaaaatattttgaacccgatactgtaaatgatcaattcaacaagatagagtttgcccaagatgcacatagaatgatactattagaaagaatactttacaagacagaatgtgaaatgctaagcttaaaaaagaacagtggaccttataatgttgcctggcgcacatatttaaaaaatcataatatagacttatgcagtaggcacaactataaaatgatttgtcagtgtattaatacacactctatgtgtaataatacagatatagattataacaaagagatcgaaacatattataaaagcaatgctgcagcctatagagctgacctgaacaccataatggacacattaaaaaca-gcattcagagggcttacaaaggtcctaattgaaaattatatagaaaaagatgactctgatgctcttaaggccttatttagtaatattactgattctgttcaggacaattatcagatgattggaatattgaaatttgccagtaagctattagatattaaccttggtagatccacccgctcagctcatcattctataatgacaaacgaaattcccaaatctaatccttttactgattacagttattctaatctgaatataaaggagtgcatgtcaccagagagtttgaaatgttttaagaagagagacagtacaccgcatacaaaccacctgctttgcaagatagacaacaaatataaagcatttgactggccagagatagaaacaattcaaaaaggtcaaaaattgtgtcttggtgacagtcattgcaacttggaatttacagccataactgcagacaagattatgtcattaactaactgttataaagaatctttcactgcgcaaccagcagatatgcaggctggaattaaaaaatgctcagctgatgaaattggagaatgcacaacacttgaagacaagacatggccaattatattctgtggtggcaaatattactactctgatagcaaggagcatgccaaggacggttctatcaacaattattgtttaaccaacaaatgctctgaacaacgtttcccaatacatgaaaattggttcaaaaaatgtaattgggacaagacccacaaagaatttagcactatgagacaaataaactataatgatataacttcttatagaaaggcaatagaatctgagataggaacagatttgatgacacaccattataagcccacaaagaaccttccacatgttgtaccaaggtatcatagtatagatgtacaaggtacagaatcaacagagggtattatcaatggtttcatacaaaatacaatacctgctattagtggtctaggtgtcggttatcatctgaattttcaaagcaatcagttatttgacatagttatttttgtgaaaaaagctgtatataaagcacagtaccagaaagcatacaccacaggtcctagcatatccataaatattgaacacaacgaaagatgcacaggccactgccccgaaaagattcctgcaaaagaaggttggttaacattttctaaagagcatactagttcttggggatgtgaagaatatggctgtcttgctatagatacaggctgtctatatggctcttgtcaagatgtcatacgcccagaattagatgtttataagaagattggcagtgaggtatcactgatagaaatatgtataactttgcctcatgaaacttattgcaatgatatggacatattagaaccgattataggagataaattaagtgcatcctttcagaatacacagactaatcaacttccgacccttatagcttataaaaaagggaagatatacacaggtcaaatcaacgatattggaaacacagcattgcagtgcggctcaatccaagtaatcaatggatcaactatcggaactggcagccccaaatttgattatatatgccatgctatgagaaggaaagatgttattgtaaggaagtgtttcaatgacaattatcagtcgtgcactaggctagaaaaacggaacgacttgatcccttatagaaaaggcgatgtcatcgaagtatcaaaaacaggatcgaacatgggccaaatgacatttaaaatagaactaggtgatatcaactataaaatatttactaaatcaatagatcttcaaatgtctggcatttgtgctgggtgcattgactgtgctgaaggcatttcatgctctataaatgctgaagtgccagccgaaacagtctgccattgcaaaacaaactgtgaagattttataaacaatatagtgttttcaccgcaaatcaagaattacaatataaaagtccactgtaaatctaaagttgaaaaaataacagcacatatctgtgggagagacattgatttacagttaacaattaagccatacaatcagaagatagacttgtcgcagttagatgaatcaaattacataagggaagaggacctccagtgtggaacatggttatgtaaagtgcaaaaagaggggattgatattatatttaaaggattattttcaggcttagggagatattggaccatattaatttattcaattataggtgtggtaataattgtgatattggtttatatcctgttgcccataggtcggcttttaaaagcattcctaatcagacatgaaatagaatatgccatggagcagaaaatcaagtagatttagctaaa--aagggtaggcaggtctaaaatcaggtataaataaaattcatataaataa
>MG747585/Brazil/2003
cttcaaggagatgaacttgagtgtaggacttggcgaaatatgtgttaaagatgacatatctattgttaaaagtactactgtttttagtaagaataaaccagctcttgaggcaactacaaaattttatagatcttttattgtgaaagattggtctgagtgcaatccagtcctagacaaatttggaaattttatggttttaagtgttgatgataatggccatataatacctaaaatgtatacatgtagagcagcatgtgatattagattaaacaaagataatgctgaaataatattatcgtcaacaaaactcaaccactttgaaattgtcggaacaacttccacatcaggctggttcaaaaacacaataacaaacaatttagaacatacatgtgagcatgtaaccgtaaattgtggtcagaaatcagtaaaattccatgcatgctttagacaacataggggttgtataagattctttaaaggaacatatatgccatactcaatgattgaagcaatgtgcgttaacatagagctaataattctgacattatatatctttgctgcaattatatttgcattaattataacaaagagttatgtcgcatacttgctcctgccgttattttatccagtgacgtggttttacggaaaggtttataaaaagattaattcttgcccaaattgtctacttgcatctcaccctttcaccagctgccctaaattctgtatatgcggttctaggtttagttgcacagaagctcttaaggtacatagaatgggaaaggactgcttaggttataagtctctaagcaaagctagacagatgtgtaaatcgaaaagctggtccttcacagcagctatattaactggattaatattgatggaattcatctcaccaattgcaggagagagaatgtataagcttgaggagctggctgatgagtttataaagctaacagagcaggtaaatattttagaaagagaaatggaagtcttgaagcagtcaataattgttatgtttgcaatc-attttggtattgttgctttttgaaaatatgatattcaaccggcttttccgcattttttatcgttcttgctccatgtgcggcttgatacattatagaccaggactcaagattgatttaaccaaaactaacagatgtggtagttgcatctgtggattcgacgagcagcaatcatctggttttgaatatgaaatatttctaaaggatatgcatgtccagaaagaatcatgcaaatttagtccaagagtaaaccactttaggaatattaaagctttattatttgcacttgtaatctgtgctactatatatacagtttatgcagatgaagattgcttatctaaagatattaaaataacatatcaagagttgcacaattgcataggtccaaagataatgggcgatacttgtgtatcaaagagtgaattgtattctgatttattctcaaaaaatctagtcacagaatatgataaaaaatattttgaacccgatactgtaaatgatcaattcaacaagatagagtttgcccaagatgcacatagaatgatactattagaaagaatactttacaagacagaatgtgaaatgctaagcttaaaaaagaacagtggaccttataatgttgcctggcgcacatatttaaaaaatcataatatagacttatgcagtaggcacaactataaaatgatttgtcagtgtattaatacacactctatgtgtaataatacagatatagattataacaaagagatcgaaacatattataaaagcaatgctgcagcctatagagctgacctgaacaccataatggacacattaaaaaca-gcattcagagggcttacaaaggtcctaattgaaaattatatagaaaaagatgactctgatgctcttaaggccttatttagtaatattactgattctgtccaggacaattatcagatgattggaatattgaaatttgccagtaagctattagatattaaccttggtagatccacccgctcagctcatcattctataatgacaaacgaaattcccaaatctaatccttttactgattacagttattctaatctgaatataaaggagtgcatgtcaccagagagcttgaaatgttttaagaagagaggcagtacaccgcatacaaaccacctgctttgcaagatagacaacaaatataaagcatttgactggccagagatagaaacaattcaaaaaggtcaaaaattgtgtcttggtgacagtcattgcaacttggaatttacagccataactgcagacaagattatgtcattaactaactgttataaagaatctttcactgcgcaaccagcagatatgcaggctggaattaaaaaatgctcagctgatgaaattggagaatgcacaacacttgaagacaagacatggccaattatattctgtggtggcaaatattactactctgatagcaaggagcatgccaaggacggttctatcaacaattattgtttaaccaacaaatgctccgaacaacgtttcccaatacatgaaaattggttcaaaaaatgtaattgggacaagacccacaaagaatttagcactatgagacaaataaactataatgatataacttcttatagaaaggcaatagaatctgagataggaacagatttgatgacacaccattataagcccacaaagaaccttccacatgttgtaccaaggtatcatagtatagatgtacaaggtacagaatcaacagagggtattatcaatggtttcatacaaaatacaatacctgctattagtggtctaggtgtgggttatcatctgaattttcaaagcaatcagttatttgacatagttatttttgtgaaaaaagctgtatataaagcacagtaccagaaagcatacaccacaggtcctagcatatccataaatattgaacacaacgaaagatgcacaggccactgccccgaaaagattcctgcaaaagaaggttggttaacattttctaaagagcatactagttcttggggatgtgaagaatatggctgtcttgctatagatacaggctgtctatatggctcttgtcaagatgtcatacgcccagaattagatgtgtataagaagattggcagtgaggtatcactgatagaaatatgtataactttgcctcatgaaacttattgcaatgatatggacatattagaaccgattataggagataaattaagtgcatcctttcagaatacacagactaatcaacttccgacccttatagcttataaaaaagggaagatatacacaggtcaaatcaacgatattggaaacacagcattgcagtgcggctcaatccaagtaatcaatggatcaactatcggaactggcagccccaaatttgattatatatgccatgctatgagaaggaaagatgttattgtaaggaagtgtttcaatgacaattatcagtcgtgcactaggctagaaaaacggaacgacttgatcccttatagaaaaggcgatgtcatcgaagtatcaaaaacaggatcgaacatgggccaaatgacatttaaaatagaactaggtgatatcaactataaaatatttactaaatcaatagatcttcaaatgtctggcatttgtgctgggtgcattgactgtgctgaaggcatttcatgctctataaatgctgaagtgccagccgaaacagtctgccattgcaaaacaaactgtgaagattttataaacaatatagtgttttcaccgcaaatcaagaattacaatataaaagtccactgtaaatctaaagttgaaaaaataacagcacatatctgtgggagagacattgatttacagttaacaattaagccatacaatcagaagatagacttgtcgcagttagatgaatcaaattacataagggaagaggacctccagtgtggaacatggttatgtaaagtgcaaaaagaggggattgatattatatttaaaggattattttcaggcttagggagatattggaccatattaatttattcaattataggtgtggtaataattgtgatattggtttatatcctgttgcccataggtcggcttttaaaagcattcctaatcagacatgaaatagaatatgccatggagcagaaaatcaagtagatttggctaaa--aagggtaggcaggtctaaaatcaggtataaataaaattcatataaataa
>MG747579/Brazil/1996
cttcaaggagatgaacttgagtgtaggacttggcgaaatatgtgttaaagatgacatatctattgttaaaagtactactgtttttagtaagaataaaccagctcttgaggcaactacaaaattttatagatcttttattgtgaaagattggtctgagtgcaatccagtcctagacaaatttggaaattttatggttttaagtgttgatgataatggccatataatacctaaaatgtatacatgtagagcagcatgtgatattagattaaacaaagataatgctgaaataatattatcgtcaacaaaactcaaccactttgaaattgtcggaacaacttcgacatcaggctggttcaaaaacacaataacaaacaatttagaacatacatgtgagcatgtaaccgtaaattgtggtcagaaatcagtaaaattccatgcatgctttagacaacataggggttgtataagattctttaaaggaacatatatgccatactcaatgattgaagcaatgtgcgttaacatagagctaataattctgacattatatatctttgctgcaattatatttgcattaattataacaaagagttatgtggcatacttgctcctgccgttattttatccagtgacgtggttttacggaaaggtttataaaaagattaattcttgcccaaattgtctacttgcatctcaccctttcaccagctgccctaaattctgtatatgcggttctaggtttagttgcacagaagctcttaaggtacatagaatgggaaaggactgcttaggttataagtctctaagcaaagctagacagatgtgtaaatcgaaaagctggtccttcacagcagctatattaactggattaatattgatggaattcatctcaccaattgcaggagagagaatgtataagcttgaggagctggctgatgagtttataaagctaacagagcaggtaaatattttagaaagagaaatggaagtcttgaagcagtcaataattgttatgtttgcaatc-attttggtattgttgctttttgaaaatatgatattcaaccggcttttccgcattttttatcgttcttgctccatgtgtggcttgatacattatagaccaggactcaagatcgatttaaccaaaactaacagatgtggtagttgcatctgtggattcgacgagcagcaatcatctggttttgaatatgaaatatttctaaaggatatgcatgtccagaaagaatcatgcaaatttagtccaagagtaaaccactttaggaatattaaagctttattatttgcacttgtaatctgtgctactatatatacagtttatgcagatgaagattgcttatctaaagatattaaaataacatatcaagagttgcacaattgcataggtccaaagataatgggcgatacttgtgtctcaaagagtgaattgtattctgatttattctcaaaaaatctagtcacagaatatgataaaaaatattttgaacccgatactgtaaatgatcaattcaacaagatagagtttgcccaagatgcacatagaatgatactattagaaagaatactttacaagacagaatgtgaaatgctaagcttaaaaaagaacagtggaccttataatgttgcctggcgcacatatttaaaaaatcataatatagacttatgcagtaggcacaactataaaatgatatgtcagtgtattaatacacactctatgtgtaataatacagatatagattataacaaagagatcgaaacatattataaaagcaatgctgcagcctatagagctgacctgaacaccataatggacacattaaaaaca-gcattcagagggcttacaaaggtcctaattgaaaattatatagaaaaagatgactctgatgctcttaaggccttatttagtaatattactgattctgttcaggacaattatcagatgattggaatattgaaatttgccagtaagctattagatattaaccttggtagatccacccgctcagctcatcattctataatgacaaacgaaattcccaaatctaatccttttactgattacagttattctaatctgaatattaaggagtgcatgtcaccagagagcttgaaatgttttaagaagagaggcagtacaccgcatacaaaccacctgctttgcaagatagacaacaaatataaagcatttgactggccagagatagaaacaattcaaaaaggtcaaaaattgtgtcttggtgacagtcattgcaacttggaatttacagccataactgcagacaagattatgtcattaactaactgttataaagaatctttcactgcgcaaccagcagatatgcaggctggaattaaaaaatgctcagctgatgaaattggagaatgtacaacacttgaagacaagacatggccaattatattctgtggcggcaaatattactactctgatagcaaggagcatgccaaggacggttctatcaacaattattgtttaaccaacaaatgctctgaacaacgtttcccaatacatgaaaattggttcaaaaaatgtaattgggacaagacccacaaagaatttagcactatgaggcaaataaactataatgatataacttcttatagaaaggcaatagaatctgagataggaacagatttgatgacacaccattataagcccacaaagaaccttccacatgttgtaccaaggtatcatagtatagatgtacaaggtacagaatcaacagagggtattatcaatggtttcatacaaaatacaatacctgctattagtggtctaggtgtgggttatcatctgaattttcaaagcaatcagttatttgacatagttatttttgtgaaaaaagctgtatataaagcacagtaccagaaagcatacaccacaggtcctagcatatccataaatattgaacacaacgaaagatgcacaggccactgccccgaaaagattcctgcaaaagaaggttggttaacattttctaaagagcatactagttcttggggatgtgaagaatatggctgtcttgctatagatacaggctgtctatatggctcttgtcaagatgtcatacgcccagaattagatgtgtataagaagattggcagtgaggtatcactgatagaaatatgtataactttgcctcatgaaacttattgcaatgatatggacatattagaaccgattataggagataaattaagtgcatcctttcagaatacacagactaatcaacttccgacccttatagcttataaaaaagggaagatatacacaggtcaaatcaacgatattggaaacacagcattgcagtgcggctcaatccaagtaatcaatggatcaactatcggaactggcagccccaaatttgattatatatgccatgctatgagaaggaaagatgttattgtaaggaagtgtttcaatgacaattatcagtcgtgcactaggctagaaaaacggaacgacttgatcccttatagaaaaggcgatgtcatcgaagtatcaaaaacaggatcgaacatgggccaaatgacatttaaaatagaactaggtgatatcaactataaaatatttactaaatcaatagatcttcaaatgtctggcatttgtgctgggtgcattgactgtgctgaaggcatttcatgctctataaatgctgaagtgccagccgaaacagtctgccattgcaaaacaaactgtgaagattttataaacaatatagtgttttcaccgcaaatcaagaattacaatataaaagtccactgtaaatctaaagttgaaaaaataacagcacatatctgtgggagagacattgatttacagttaacaattaagccatacaatcagaagatagacttgtcgcagttagatgaatcaaattacataagggaagaggacctccagtgtggaacatggttatgtaaagtgcaaaaagaggggattgatattatatttaaaggattattttcaggcttagggagatattggaccatattaatttattcaattataggtgtggtaataattgtgatattggtttatatcctgttgcccataggtcggcttttaaaagcattcctaatcagacatgaaatagaatatgccatggagcagaaaatcaagtagatttggctaaa--aagggtaggcaggtctaaaatcaggtataaataaaattcatataaataa
>MG747546/Brazil/1971
cttcaaagagatgaacttgagtgtaggacttggcgaaatatgtgttaaagatgacatatctattgttaaaagtacaactgtttttagtaagaataaaccagctcttgaagcaactacaaaattttatagatcttttattgtgaaagattggtctgagtgcaatccagtgctagacaaatttggaaattttatggttttaagtgttgatgataatggccatataatacctaaaatgtatacatgtagagcagcatgtgatattagattaaacaaagataatgctgaaataatattatcgtcaacaaaactcaaccactttgaaattgtcggaacaacttcgacatcaggctggttcaaaaacacaataacaaacaatttagaacatacatgtgagcatgtaaccgtaaattgtggtcagaaatcagtaaaattccatgcatgctttagacaacataggggttgtataagattctttaaaggaacatatatgccatactcaatgattgaagcaatgtgcgttaacatagagctaataattctgacattatatatctttgctgcaattatatttgcattaattataacaaagagttatgtggcatacttgctcctgccgttattttatccagtgacgtggttttacggaaaggtttataaaaagattaattcttgcccaaattgtctacttgcatctcaccctttcaccagctgccctaaattctgtatatgcggttctaggtttagttgcacagaagctcttaaggtacatagaatgggaaaggactgcttaggttataagtctctaagcaaagctagacagatgtgtaaatcgaaaagctggtccttcacagcagctatattaactggattaatattgatggaattcatctcaccaattgcaggagagagaatgtataagcttgaggagctggctgatgagtttataaaactaacagagcaggtaaatattttagaaagagaaatggaagtcttgaagcagtcaataattgttatgtttgcaatc-attttggtattgttgctttttgaaaatatgatattcaaccggcttttccgcattttttatcgttcttgctccatgtgcggcttgatacattatagaccaggactcaagatcgatttaaccaaaactaacagatgtggtagttgcatctgtggattcgacgagcagcaatcatctggttttgaatatgaaatatttctaaaggatatgcatgtccagaaagaatcatgcaaatttagtccaagagtaaaccactttaggaatattaaagctttattatttgctcttgttatctgtgctactatatatacagtttatgcagatgaagattgcttatctaaagatattaaaataacatatcaagagttgcacaattgcataggtccaaagataatgggcgatacttgtgtatcaaagagtgaattgtattctgatttattctcaaaaaatctagtcacagaatatgataaaaaatattttgaacccgatactgtaaatgatcaattcaacaagatagagtttgcccaagatgcacatagaatgatactattagaaagaatactttacaagacagaatgtgaaatgctaagcttaaaaaagaacagtggaccttataatgttgcctggcgcacatatttaaaaaatcataatatagacttatgcagtaggcacaactataaaatgatatgtcagtgtattaatacacactctatgtgtaataatacagatatagattataacaaagaaatcgaaacatattataaaagcaatgctgcagcctatagagctgacctgaacaccataatggacacattaaaaaca-gcattcagagggcttacaaaggtgctaattgaaaattatatagaaaaagatgactctgatgctcttaaggccttatttagtaatattactgattctgttcaggacaattatcagatgattggaatattgaaatttgccagtaagctattagatattaaccttggtagatccacccgctcagctcatcattctataatgacaaacgaaattcccaaatctaatccttttactgattacagttattctaatctgaatataaaggagtgcatgtcaccagagagcttgaaatgttttaagaagagaggcagtacaccgcatacaaaccacctgctttgcaagatagacaacaaatataaagcatttgactggccagagatagaaacaattcaaaaaggtcaaaaattgtgtcttggtgacagtcattgcaacttggaatttacagccataactgcagacaagattatgtcattaactaactgttataaagaatctttcactgcgcaaccagcagatatgcaggctggaattaaaaaatgctcagctgatgaaattggagaatgtacaacacttgaagacaagacatggccaattatattctgtggtggcaaatattactactctgatagcaaggagcatgccaaggacggttctatcaacaattattgtttaaccaacaaatgctctgaacaacgtttcccaatacatgaaaattggttcaaaaaatgtaattgggacaagacccacaaagaatttagcactatgagacaaataaactataatgatataacttcttatagaaaggcaatagaatctgagataggaatagatttgatgacacaccattataagcccacaaagaaccttccacatgttgtaccaaggtatcatagtatagatgtacaaggtacagaatcaacagagggtattatcaatggtttcatacaaaatacaatacctgctattagtggtctaggtgtcggttatcatctgaattttcaaagcaatcagttatttgacatagttatttttgtgaaaaaagctgtatataaagcacagtaccagaaagcatacaccacaggtcctagcatatccataaatattgaacacaacgaaagatgcacaggccactgccccgaaaagattcctgcaaaagaaggttggttaacattttctaaagagcatactagttcttggggatgtgaagaatatggctgtcttgctatagatacaggctgtctatatggctcttgtcaagatgtcatacgcccagaattagatgtttataagaagattggcagtgaggtatcactgatagaaatatgtataactttgcctcatgaaacttattgcaatgatatggacatattagaaccgattataggagataaattaagtgcatcctttcagaatacacagactaatcaacttccgacccttatagcttataaaaaagggaagatatacacaggtcaaatcaacgatattggaaacacagcattgcagtgcggctcaatccaagtaatcaatggatcaactatcggaactggcagccccaaatttgattatatatgccatgctatgagaaggaaagatgttattgtaaggaagtgtttcaatgacaattatcagtcgtgcactaggctagaaaaacggaacgacttgatcccttatagaaaaggcgatgtcatcgaagtatcaaaaacaggatcgaacatgggccaaatgacatttaaaatagaactaggtgatatcaactataaaatctttactaaatcaatagatcttcaaatgtctggcatttgtgctgggtgcattgactgtgctgaaggcatttcatgctctataaatgctgaagtgccagccgaaacagtctgccattgcaaaacaaactgtgaagattttataaacaatatagtgttttcaccgcaaatcaagaattacaatataaaagtccactgtaaatctaaagttgaaaaaataacagcacatatctgtgggagagacattgatttacagttaacaattaagccatacaatcagaagatagacttgtcgcagttagatgaatcaaattacataagggaagaggacctccagtgtggaacatggttatgtaaagtgcaaaaagaggggattgatattatatttaaaggattattttcaggcttagggagatattggaccatattaatttattcaattataggtgtggtaataattgtgatattggtttatatcctgttgcccataggtcggcttttaaaagcattcctaatcagacatgaaatagaatatgccatggagcagaaaatcaagtagatttggctaaa--aagggtaggcaggtctaaaatcaggtataaataaaattcatataaataa
>MG747570/Brazil/1994
cttcaaggagatgaacttgagtgtaggacttggcgaaatatgtgttaaagatgacatatctattgttaaaagtactactgtttttagtaagaataaaccagctcttgaggcaactacaaaattttatagatcttttattgtgaaagattggtctgagtgcaatccagtgctagacaaatttggaaattttatggttttaagtgtagatgataatggccatataatacctaaaatgtatacatgtagagcagcatgtgatattagattaaacaaagataatgctgaaataatattatcgtcaacaaaactcaaccactttgaaattgtcggaacaacttcgacatcaggctggttcaaaaacacaataacaaacaatttagaacatacatgtgagcatgtaaccgtaaattgtggtcagaaatcagtaaaattccatgcatgctttagacaacataggggttgtataagattctttaaaggaacatatatgccatactcaatgattgaagcaatgtgcgttaacatagagctaataattctgacattatatatctttgctgcaattatatttgcattaattataacaaagagttatgtggcatacttgctcctgccgttattttatccagtgacgtggttttacggaaaggtttataaaaagattaattcttgcccaaattgtctacttgcatctcaccctttcaccagctgccctaaattctgtatatgcggttctaggtttagttgcacagaagctcttaaggtacatagaatgggaaaggactgcttaggttataagtctctaagcaaagctagacagatgtgtaaatcgaaaagctggtccttcacagcagctatattaactggattaatattgatggaattcatctcaccaattgcaggagagagaatgtataagcttgaggagctggctgatgagtttataaagctaacagagcaggtaaatattttagaaagagaaatggaagtcttgaagcagtcaataattgttatgtttgcaatc-attttggtattgttgctttttgaaaatatgatattcaaccggcttttccgcattttttatcgttcttgctccatgtgcggcttgatacattatagaccaggactcaagatcgatttaaccaaaactaacagatgtggtagttgcatctgtggattcgacgagcagcaatcatctggttttgaatatgaaatatttctaaaggatatgcatgtccagaaagaatcatgcaaatttagtccaagagtaaaccactttaggaatattaaagctttattatttgcacttgtaatctgtgctactatatatacagtttatgcagatgaagattgcttatctaaagatattaaaataacatatcaagagttgcacaattgcataggtccaaagataatgggcgatacttgtgtatcaaagagtgaattgtattctgatttattctcaaaaaatctagtcacagaatatgataaaaaatattttgaacccgatactgtaaatgatcaattcaacaagatagagtttgcccaagatgcacatagaatgatactattagaaagaatactttacaagacagaatgtgaaatgctaagcttaaaaaagaacagtggaccttataatgttgcctggcgcacatatttaaaaaatcataatatagacttatgcagtaggcacaactataaaatgatatgtcagtgtattaatacacactctatgtgtaataatacagatatagattataacaaagagatcgaaacatattataaaagcaatgctgcagcctatagagctgacctgaacaccataatggacacattaaaaaca-gcattcagagggcttacaaaggtgctaattgaaaattatatagaaaaagatgactctgatgctcttaaggccttatttagtaatattactgattctgttcaggacaattatcagatgattggaatattgaaatttgccagtaagctattagatattaaccttggtagatccacccgctcagctcatcattctataatgacaaacgaaattcccaaatctaatccttttactgattacagttattctaatctgaacataaaggagtgcatgtcaccagagagcttgaaatgttttaagaagagaggcagtacaccgcatacaaaccacctgctttgcaagatagacaacaaatataaagcatttgactggccagagatagaaacaattcaaaaaggtcaaaaattgtgtcttggtgacagtcattgcaacttggaatttacagccataactgcagacaagattatgtcattaactaactgttataaagaatctttcactgcgcaaccagcagatatgcaggctggaattaaaaaatgctcagctgatgaaattggagaatgtacaacacttgaagacaagacatggccaattatattctgtggtggcaaatattactactctgatagcaaggagcatgccaaggacggttctatcaacaattattgtttaaccaacaaatgctccgaacaacgtttcccaatacatgaaaattggttcaaaaaatgtaattgggacaagacccacaaagaatttagcactatgagacaaataaactataatgatataacttcttatagaaaggcaatagaatctgagataggaacagatttgatgacacaccattataagcccacaaagaaccttccacatgttgtaccaaggtatcatagtatagatgtacaaggtacagaatcaacagagggtattatcaatggtttcatacaaaatacaatacctgctattagtggtctaggtgtcggttatcatctgaattttcaaagcaatcagttatttgacatagttatttttgtgaaaaaagctgtatataaagcacagtaccagaaagcatacaccacaggtcctagcatatccataaatattgaacacaacgaaagatgcacaggccactgccccgaaaagattcctgcaaaagaaggttggttaacattttctaaagagcatactagttcttggggatgtgaagaatatggctgtcttgctatagatacaggctgtctatatggctcttgtcaagatgtcatacgcccagaattagatgtttataagaagattggcagtgaggtatcactgatagaaatatgtataactttgcctcatgaaacttattgtaatgatatggacatattagaaccgattataggagataaattaagtgcatcctttcagaatacacagactaatcaactcccgacccttatagcttataaaaaagggaagatatacacaggtcaaatcaacgatattggaaacacagcattgcagtgcggctcaatccaagtaatcaatggatcaactatcggaactggcagccccaaatttgattatatatgccatgctatgagaaggaaagatgttattgtaaggaagtgtttcaatgacaattatcagtcgtgcactaggctagaaaaacggaacgacttgatcccttatagaaaaggcgatgtcatcgaagtatcaaaaacaggatcgaacatgggccaaatgacatttaaaatagaactaggtgatatcaactataaaatatttactaaatcaatagatcttcaaatgtctggcatttgtgctgggtgcattgactgtgctgaaggcatttcatgctctataaatgctgaagtgccagccgaaacagtctgccattgcaaaacaaactgtgaagattttataaacaatatagtgttttcaccgcaaatcaagaattacaatataaaagtccactgtaaatctaaagttgaaaaaataacagcacatatctgtgggagagacattgatttacagttaacaattaagccatacaatcagaagatagacttgtcgcagttagatgaatcaaattacataagagaagaggacctccagtgtggaacatggttatgtaaagtgcaaaaagaggggattgatattatatttaaaggattattttcaggcttagggaggtattggaccatattaatttattcaattataggtgtcgtaataattgtgatattggtttatatcctgttgcccataggtcggcttttaaaagcattcctaatcagacatgaaatagaatatgccatggagcagaaaatcaagtagatttggctaaa--aagggtaggcaggtctaaaatcaggtataaataaaattcatataaataa
>MG747597/Brazil/2006
cttcaaggagatgaacttgagtgtaggacttggcgaaatatgtgttaaagatgacatatctattgtcaaaagtactactgtttttagtaagaatagaccagctcttgaggcaactacaaaattttatagatcttttattgtgaaagattggtctgagtgcaatccagtgctagacaaatttggaaattttatggttttaagtgttgatgataatggccatataatacctaaaatgtatacatgtagagcagcatgtgatattagattaaacaaagataatgctgaaataatattatcgtcaacaaaactcaaccactttgaaattgtcggaacaacttcgacatcaggctggttcaaaaacacaataacaaacaatttagaacatacatgtgagcatgtaaccgtaaattgtggtcagaaatcagtaaaattccatgcatgctttagacaacataggggttgtataagattctttaaaggaacatatatgccatactcaatgattgaagcaatgtgcgttaacatagagctaataattctgacattatatatctttgctgcaattatatttgcattaattataacaaagagttatgtggcatacttgctcctgccgttattttatccagtgacgtggttttacggaaaggtttataaaaagattaattcttgcccaaattgtctacttgcatctcaccctttcaccagctgccctaaattctgtatatgcggttctaggtttagttgcacagaagctcttaaggtacatagaatgggaaaggactgcttaggttataagtctctaagcaaagctagacagatgtgtaaatcgaaaagctggtccttcacagcagctatattaactggattaatattgatggaattcatctcaccaattgcaggagagagaatgtataagcttgaggagctggctgatgagtttataaagctaacagagcaggtaaatattttagaaagagaaatggaagtcttgaagcagtcaataattgttatgtttgcaatc-attttggtattgttgctttttgaaaatatgatattcaaccggcttttccgcattttttatcgttcttgctccatgtgcggcttgatacattatagaccaggactcaagattgatttaaccaaaactaacagatgtggtagttgcatctgtggattcgacgagcagcaatcatctggttttgaatatgaaatatttctaaaggatatgcatgtccagaaagaatcatgcaaatttagtccaagagtaaaccactttaggaatattaaagctttattatttgcacttgtaatctgtgctactatatatacagtttatgcagatgaagattgcttatctaaagatattaaaataacatatcaagagttgcacaattgcataggtccaaagataatgggcgatacttgtgtatcaaagagtgaattgtattctgatttattctcaaaaaatctagtcacagaatatgataaaaaatattttgaacccgatactgtaaatgatcaattcaacaagatagagtttgcccaagatgcacatagaatgatactattagaaagaatactttacaagacagaatgtgaaatgctaagcttaaaaaagaacagtggaccttataatgttgcctggcgcacatatttaaaaaatcataatatagacttatgcagtaggcacaactataaaatgatatgtcagtgtattaatacacactctatgtgtaataatacagatatagattataacaaagagatcgaaacatattataaaagcaatgctgcagcctatagagctgacctgaacaccataatggacacattaaaaaca-gcattcagagggcttacaaaggtcctaattgaaaattatatagaaaaagatgactctgatgctcttaaggccttatttagtaatattactgattctgttcaggacaattatcagatgattggaatattgaaatttgccagtaagctattagatattaaccttggtagatccacccgctcagctcatcattctataatgacaaacgaaattcccaaatctaatccttttactgattacagttattctaatctgaatataaaggagtgcatgtcaccagagagtttgaaatgttttaagaagagagacagtacaccgcatacaaaccacctgctttgcaagatagacaacaaatataaagcatttgactggccagagatagaaacaattcaaaaaggtcaaaaattgtgtcttggtgacagtcattgcaacttggaatttacagccataactgcagacaagattatgtcattaactaactgttataaagaatctttcactgcgcagccagcagatatgcaggctggaattaaaaaatgctcagctgatgaaattggagaatgtacaacacttgaagacaagacatggccaattatattctgtggtggcaaatattactactctgatagcaaggagcatgccaaggacggttctatcaacaattattgtttaaccaacaaatgctccgaacaacgtttcccaatacatgaaaattggttcaaaaaatgtaattgggacaagacccacaaagaatttagcactatgagacaaataaactataacgatataacttcttatagaaaggcaatagaatctgagataggaacagatttgatgacacaccattataagcccacaaagaaccttccacatgttgtaccaaggtatcatagtatagatgtacaaggtacagaatcaacagagggtattatcaatggtttcatacaaaatacaatacctgctattagtggtctaggtgtgggttatcatctgaatttcaaaagcaatcagttatttgacatagttatttttgtgaaaaaagctgtatataaagcacagtaccagaaagcatacaccacaggtcctagcatatccataaatattgaacacaacgaaagatgcacaggccactgccccgaaaagattcctgcaaaagaaggttggttaacattttctaaagagcatactagttcttggggatgtgaagaatatggctgtcttgctatagatacaggctgtctatatggctcttgtcaagatgtcatacgcccagaattagatgtttataagaagattggcagtgaggtatcactgatagaaatatgtataactttgcctcatgaaacttattgcaatgatatggacatattagaaccgattataggagataaattaagtgcatcctttcagaatacacagactaatcaacttccgacccttatagcttataaaaaagggaagatatacacaggtcaaatcaacgatattggaaacacagcattgcagtgcggctcaatccaagtcatcaatggatcaactatcggaactggcagccccaaatttgattatatatgccatgctatgagaaggaaagatgttattgtaaggaagtgtttcaatgacaattatcagtcgtgcactaggctagaaaaacggaacgacttgatcccttatagaaaaggcgatgtcatcgaagtatcaaaaacaggatcgaacatgggccaaatgacatttaaaatagaactaggtgatatcaactataaaatctttactaaatcaatagatcttcaaatgtctggcatttgtgctgggtgcattgactgcgctgaaggcatttcatgctctataaatgctgaagtgccagccgaaacagtctgccattgcaaaacaaactgtgaagattttataaacaatatagtgttttcaccgcaaatcaagaattacaatataaaagtccactgtaaatctaaagttgaaaaaataacagcacatatctgtgggagagacattgatttacagttaacaattaagccatacaatcagaagatagacttgtcgcagttagatgaatcaaattacataagggaagaggacctccagtgtggaacatggttatgtaaagtgcaaaaagaggggattgatattatatttaaaggattattttcaggcttagggagatattggaccatattaatttattcaattataggtgtggtaataattgtgatattggtttatatcctgttgcccataggtcggcttttaaaagcattcctaatcagacatgaaatagaatatgccatggagcagaaaatcaagtagatttagctaaa--aagggtaggcaggtctaaaatcaggtataaataaaattcatataaataa
>MG747540/Brazil/1971
cttcaaggagatgaacttgagtgtaggacttggcgaaatatgtgttaaagatgacatatctattgttaaaagtactactgtttttagtaagaataaaccagctcttgaggcaactacaaaattttatagatcttttattgtgaaagattggtcagagtgcaatccagtgctagacaaatttggaaattttatggttttaagtgttgatgataatggccatataatacctaaaatgtatacatgtagagcagcatgtgatattagattaaacaaagataatgctgaaataatattatcgtcaacaaaactcaaccactttgaaattgtcgggacaacttcgacatcaggctggttcaaaaacacaataacaaacaatttagaacatacatgtgagcatgtaaccgtaaattgtggtcagaaatcagtaaaattccatgcatgctttagacaacataggggttgtataagattctttaaaggaacatatatgccatactcaatgattgaagcaatgtgcgttaacatagagctaataattctgacattatatatctttgctgcaattatatttgcattaattataacaaagagttatgtggcatacttgctcctgccgttattttatccagtcacgtggttttacggaaaggtttataaaaagattaattcttgcccaaattgtctacttgcatctcaccctttcaccagctgccctaaattctgtatatgcggttctaggtttagttgcacagaagctcttaaggtacatagaatgggaaaggactgcttaggttataagtctctaagcaaagctagacagatgtgtaaatcgaaaagctggtccttcacagcagctatattaactggattaatattgatggaattcatctcaccaattgcaggagagagaatgtataagcttgaggagctggctgatgagtttataaagctaacagagcaggtaaatattttagaaagagaaatggaagtcttgaagcagtcaataattgttatgtttgcaatc-attttggtattgttgctttttgaaaatatgatattcaaccggcttttccgcattttttatcgttcttgctccatgtgcggcttgatacattatagaccaggactcaagatcgatttaaccaaaactaacagatgtggtagttgcatctgtggattcgacgagcagcaatcatctggttttgaatatgaaatatttctaaaggatatgcatgtccagaaagaatcatgcaaatttagtccaagagtaaaccactttaggaatattaaagctttattatttgcacttgtaatctgtgctactatatatacagtttatgcagatgaagattgcttatctaaagatattaaaataacatatcaagagttgcacaattgcataggtccaaagataatgggcgatacttgtgtatcaaagagtgaattgtattctgatttattctcaaaaaatctagtcacagaatatgataaaaaatattttgaacccgatactgtaaatgatcaattcaacaagatagagtttgcccaagatgcacatagaatgatactattagaaagaatactttacaagacagaatgtgaaatgctaagcttaaaaaagaacagtggaccttataatgttgcctggcgcacatatttaaaaaatcataatatagacttatgcagtaggcacaactataaaatgatatgtcagtgtattaatacacactctatgtgtaataatacagatatagattataacaaagagatcgaaacatattataaaagcaatgctgcagcctatagagctgacctgaacaccataatggacacattaaaaaca-gcattcagagggcttacaaaggtgctaattgaaaattatatagaaaaagatgactctgatgctcttaaggccttatttagtaatattactgattctgttcaggacaattatcagatgattggaatattgaaatttgccagtaagctattagatattaaccttggtagatccacccgctcagctcatcattctataatgacaaacgaaattcccaaatctaatccttttactgattacagttattctaatctgaatataaaggagtgcatgtcaccagagagcttgaaatgttttaagaagagagacagtacaccgcatacaaaccacctgctttgcaagatagacaacaaatataaagcatttgactggccagagatagaaacaattcaaaaaggtcaaaaattgtgtcttggtgacagtcattgcaacttggaatttacagccataactgcagacaagattatgtcattaactaactgttataaagaatctttcactgcgcaaccagcagatatgcaggctggaattaaaaaatgctcagctgatgaaattggagaatgtacaacacttgaagacaagacctggccaattatattctgtggtggcaaatattactactctgatagcaaggagcatgccaaggacggttctatcaacaattattgtttaaccaacaaatgctctgaacaacgtttcccaatacatgaaaattggttcaaaaaatgtaattgggacaagacccacaaagaatttagcactatgaggcaaataaactataatgatataacttcttatagaaaggcaatagaatctgagataggaacagatttgatgacacaccattataagcccacaaagaaccttccacatgttgtaccaaggtatcatagtatagatgtacaaggtacagaatccacagagggtattatcaatggtttcatacaaaatacaatacctgctattagtggtctaggtgtcggttatcatctgaattttcaaagcaatcagttatttgacatagttatttttgtgaaaaaagctgtttataaagcacagtaccagaaagcatacaccacaggtcctagcatatccataaatattgaacacaacgaaagatgcacaggccactgccccgaaaagattcctgcaaaagaaggttggttaacattttctaaagagcatactagttcttggggatgtgaagaatatggctgtcttgctatagatacaggctgtctatatggctcttgtcaagatgtcatacgcccagaattagatgtttataagaagattggcagtgaggtatcactgatagaaatatgtataactttgcctcatgaaacttattgcaatgatatggacatattagaaccgattataggagataaattaagtgcatcctttcagaatacacagactaatcaactcccgacccttatagcttataaaaaagggaagatatacacaggtcaaatcaacgatattggaaacacagcattgcagtgcggctcaatccaagtaatcaatggatcaactatcggaactggcagccccaaatttgattatatatgccatgctatgagaaggaaagatgttattgtaaggaagtgtttcaatgacaattatcagtcgtgcactaggctagaaaaacggaacgacttgatcccttatagaaaaggcgatgtcatcgaagtttcaaaaacaggatcgaacatgggccaaatgacatttaaaatagaactaggtgatatcaactataaaatatttactaaatcaatagatcttcaaatgtctggcatttgtgctgggtgcattgactgcgctgaaggcatttcatgctctataaatgctgaagtcccagccgaaacagtctgccattgcaaaacaaactgtgaagattttataaacaatatagtgttttcaccgcaaatcaagaattacaatataaaagtccactgtaaatctaaagttgaaaaaataacagcacatatctgtgggagagacatcgatttacagttaacaattaagccatacaatcagaagatagacttgtcgcagttagatgaatcaaattacataagggaagaggacctccagtgtggaacatggttatgtaaagtgcaaaaagaggggattgatattatatttaaaggattattttcaggcttagggagatattggaccatattaatttattcaattataggtgtggtaataattgtgatattggtttatatcctgttgcccataggtcggcttttaaaagcattcctaatcagacatgaaatagaatatgccatggagcagaaaatcaagtagatttggctaaa--aagggtaggcaggtctaaaatcaggtataaataaaattcatataaataa
>MG747600/Brazil/2006
cttcaaggagatgaacttgagtgtaggacttggcgaaatatgtgttaaagatgacatatctattgttaagagtactactgtttttagcaagaataaaccagctcttgaggcaactacaaaattttatagatcttttattgtgaaagattggtctgagtgcaatccagtgctagacaaatttggaaattttatggttttaagtgttgatgataatggccatataatacctaaaatgtatacatgtagagcagcatgtgatattagattaaacaaagataatgctgaaataatattatcgtcaacaaaactcaaccactttgaaattgtcggaacaacttcgacatcaggctggttcaaaaacacaataacaaacaatttagaacatacatgtgagcatgtaaccgtaaattgtggtcagaaatcagtaaaattccatgcatgctttagacaacataggggttgtataagattctttaaaggaacatatatgccatactcaatgattgaagcaatgtgcgttaacatagagctaataattctgacattatatatctttgctgcaattatatttgcattaattataacaaagagttatgtcgcatacttgctcctgccgttattttatccagtgacgtggttttacggaaaggtctataaaaagattaattcttgcccaaattgtctacttgcatctcaccctttcaccagctgccctaaattctgtatatgcggttctaggtttagttgcacagaagctcttaaggtacatagaatgggaaaggactgtttaggttataagtctctaagcaaagctaggcagatgtgtaaatcgaaaagctggtccttcacagcagctatattaactggattaatattgatggaattcatctcaccaattgcaggagagagaatgtataagcttgaggagctggctgatgagtttataaagctaacagagcaggtaaatattttagaaagagaaatggaagtcttgaagcagtcaataattgttatgtttgcaatc-attttggtattgttgctttttgaaaatatgatattcaaccggcttttccgcattttttatcgttcttgctccatgtgcggcttgatacattatagaccaggactcaagatcgatttaaccaaaactaacagatgtggtagttgcatctgtggattcgacgagcagcaatcatctggttttgaatatgaaatatttctaaaggatatgcatgtccagaaagaatcatgcaaatttagtccaagagtaaaccactttaggaatattaaagctttattatttgcacttgtaatctgtgctactatatatacagtttatgcagatgaagattgcttatctaaagatattaaaataacatatcaagagttgcacaattgcataggtccaaagataatgggcgatacttgtgtttcaaagagtgaattgtattctgatttattctcaaaaaatctagtcacagaatatgataaaaaatattttgaacccgatactgtaaatgatcaattcaacaagatagagtttgcccaagatgcacataggatgatactattagaaagaatactttacaagacagaatgtgaaatgctaagcttaaaaaagaacagtggaccttataatgttgcctggcgcacatatttaaaaaatcataatatagacttatgcagtaggcacaactataaaatgatatgtcagtgtattaatacacactctatgtgtaataatacagatatagattataacaaagaaatcgaaacatattataaaagcaatgctgcagcctatagagctgacctgaacaccataatggacacattaaaaaca-gcattcagagggcttacaaaggtgctaattgaaaattatatagaaaaagatgactctgatgctcttaaggccttatttagtaatattactgattctgtccaggacaattatcagatgattggaatattgaaatttgccagtaagctattagatattaaccttggtagatccacccgctcagctcatcattctataatgacaaacgaaattcccaaatctaatccttttactgattacagttattctaatctgaatataaaggagtgcatgtcaccagagagcttgaaatgttttaagaagagaggcagtacaccgcatacaaaccacctgctttgcaagatagacaacaaatataaagcatttgactggccagagatagaaacaattcaaaaaggtcaaaaattgtgtcttggtgacagtcattgcaacttggaatttacagccataactgcagacaagattatgtcattaactaactgttataaagaatctttcactgcgcaaccagcagatatgcaggctggaattaaaaaatgctcagctgatgaaattggagaatgtacaacacttgaggacaagacatggccaattatattctgtggtggcaaatattactactctgatagcaaggagcatgccaaggacggttctatcaacaattattgtttaaccaataaatgctctgaacaacgtttcccaatacatgaaaattggttcaaaaaatgtaattgggacaagacccacaaagaatttagcactatgagacaaataaactataacgatataacttcttatagaaaggcaatagaatctgagataggaatagatttgatgacacaccattataagcccacaaagaaccttccacatgttgtaccaaggtatcatagtatagatgtacaaggtacagaatcaacagagggtattatcaatggtttcatacaaaatacaatacctgctattagtggtctaggtgtgggttatcatctgaattttcaaagcaatcagttatttgacatagttatttttgtgaaaaaagctgtttataaagcacagtaccagaaagcatacaccacaggtcctagcatatccataaatattgaacacaacgaaagatgcacaggccactgccccgagaagattcctgcaaaagaaggttggttaacattttctaaagagcatactagttcttggggatgtgaagaatatggctgtcttgctatagatacaggctgtctatatggctcttgtcaagatgtcatacgcccagaattagatgtttataagaagattggcagtgaggtatcactgatagaaatatgtataactttgcctcatgagacttattgcaatgatatggacatattagaaccgattataggagataaattaagtgcatcctttcagaatacacagactaatcaacttccgacccttatagcttataaaaaagggaagatatacacaggtcaaatcaacgatattggaaacacagcattgcagtgcggctcaatccaagtaatcaatggatcaactatcggaactggcagccccaaatttgattatatatgccatgctatgagaaggaaagatgttattgtaaggaagtgtttcaatgacaattatcagtcgtgcactaggctagaaaaacggaacgacttgatcccttatagaaaaggcgatgtcatcgaagtatcaaaaacaggatcgaacatgggccaaatgacatttaaaatagaactaggtgatatcaactataaaatatttactaaatcaatagatcttcaaatgtctggcatttgtgctgggtgcattgactgcgctgaaggcatttcatgctctataaatgctgaagtcccagccgaaacagtctgccattgcaaaacaaactgtgaagattttataaacaatatagtgttttcaccgcaaatcaagaattacaatataaaagtccactgtaaatctaaagttgaaaaaataacagcacatatctgtgggagagacattgatttacagttaacaattaagccatacaatcagaagatagacttgtcgcagttagatgaatcaaattacataagagaagaggacctccagtgtggaacatggttatgtaaagtgcaaaaagaggggattgatattatatttaaaggattattttcaggcttagggagatattggaccatattaatttattcaattataggtgtggtaataattgtgatattggtttatatcctgttgcccataggtcggcttttaaaagcattcctaatcagacatgaaatagaatatgccatggagcagaaaatcaagtagatttagctaaa--aagggtaggcaggtctaaaatcaggtataaataaaattcatataaataa
>MG747552/Brazil/1979
cttcaaggagatgaacttgagtgtaggacttggcgaaatatgtgttaaagatgacatatctattgtcaaaagtactactgtttttagtaagaataaaccagctcttgaggcaactacaaaattttatagatcttttattgtgaaagattggtctgagtgcaatccagtgctagacaaatttggaaattttatggttttaagtgttgatgataatggccatataatacctaaaatgtatacatgtagagcagcatgtgatattagattaaacaaagataatgctgaaataatattatcgtcaacaaaactcaaccactttgaaattgtcgggacaacttcgacatcaggctggttcaaaaacacaataacaaacaatttagaacatacatgtgagcatgtaaccgtaaattgtggtcagaaatcagtaaaattccatgcatgctttagacaacataggggttgtataagattctttaaaggaacatatatgccatactcaatgattgaagcaatgtgcgttaacatagagctaataattctgacattatatatctttgctgcaattatatttgcattaattataacaaagagttatgtggcatacttgctcctgccgttattttatccagtcacgtggttttacggaaaggtttataaaaagattaattcttgcccaaattgtctccttgcatctcaccctttcaccagctgccctaaattctgtatatgcggttctaggtttagttgcacagaagctcttaaggtacatagaatgggaaaggactgcttaggttataagtctctaagcaaagctagacagatgtgtaaatcgaaaagctggtccttcacagcagctatattaactggattaatattgatggaattcatctcaccaattgcaggagagagaatgtataagcttgaggagctggctgatgagtttataaagctaacagagcaggtaaatattttagaaagagaaatggaagtcttgaagcagtcaataattgttatgtttgcaatc-attttggtattgttgctttttgaaaatatgatattcaaccggcttttccgcattttttatcgttcttgctccatgtgcggcttgatacattatagaccaggactcaagatcgatttaaccaaaactaacagatgtggtagttgcatctgtggattcgacgagcagcaatcatctggttttgaatatgaaatatttctaaaggatatgcatgtccagaaagaatcatgcaaatttagtccaagagtaaaccactttaggaatattaaagctttattatttgcacttgtaatctgtgctactatatatacagtttatgcagatgaagattgcttatctaaagatattaaaataacatatcaagagttgcataattgcataggtccaaagataatgggcgatacttgtgtctcaaagagtgaattgtattctgatttattctcaaaaaatctagtcacagaatatgataaaaaatattttgaacccgatactgtaaatgatcaattcaacaagatagagtttgcccaagatgcacatagaatgatactattagaaagaatactttacaagacagaatgtgaaatgctaagcttaaaaaagaacagtggaccttataatgttgcctggcgcacatatttaaaaaatcataatatagacttatgcagtaggcacaactataaaatgatatgtcagtgtattaatacacactctatgtgtaataatacagatatagattataacaaagaaatcgaaacatattataaaagcaatgctgcagcctatagagctgacctgaacaccataatggacacattaaaaaca-gcattcagagggcttacaaaggtcctaattgagaattatatagaaaaagatgactctgatgctcttaaggccttatttagtaatattactgattctgtccaggacaattatcagatgattggaatattgaaatttgccagtaagctattagatattaaccttggtagatccacccgctcagctcatcattctataatgacaaacgaaatccccaaatctaatccttttactgattacagttattctaatctgaacataaaggagtgcatgtcaccagagagcttgaaatgttttaagaagagagacagtacaccgcatacaaaccacctgctttgcaagatagacaacaaatataaagcatttgactggccagagatagaaacaattcaaaaaggtcaaaaattgtgtcttggtgacagtcattgcaacttggaatttacagccataactgcagacaagattatgtcattaactaactgttataaagaatctttcactgcgcaaccagcagatatgcaggctggaattaaaaaatgctcagctgatgaaattggagaatgtacaacacttgaagacaagacctggccaattatattctgtggtggcaaatattactactctgatagcaaggagcatgccaaggacggttctatcaacaattattgtttaaccaacaaatgctccgaacaacgtttcccaatacatgaaaattggttcaaaaaatgtaattgggacaagacccacaaagaatttagcactatgaggcaaataaactataatgatataacttcttatagaaaggcaatagaatctgagataggaacagatttgatgacacaccattataagcccacaaagaaccttccacatgttgtaccaaggtatcatagtatagatgtacaaggtacagaatccacagagggtattatcaatggtttcatacaaaatacaatacctgctattagtggtctaggtgtcggttatcatctgaattttcaaagcaatcagttatttgacatagttatttttgtgaaaaaagctgtatataaagcacagtaccagaaagcatacaccacaggtcctagcatatccataaatattgaacacaacgaaaggtgcacaggccactgccccgaaaagattcctgcaaaagaaggttggttaacattttctaaagagcatactagttcttggggatgtgaagaatatggctgtcttgctatagatacaggctgtctatatggctcttgtcaagatgtcatacgcccagaattagatgtttataagaagattggcagtgaggtatcactgatagaaatatgtataactttgcctcatgaaacttattgtaatgatatggacatattagaaccgattataggagataaattaagtgcatcctttcagaatacacagactaatcaacttccgacccttatagcttataaaaaagggaagatatacacaggtcaaatcaacgatattggaaacacagcattgcagtgcggctcaatccaagtcatcaatggatcaactatcggaactggcagccccaaatttgattatatatgccatgctatgagaaggaaagatgttattgtaaggaagtgtttcaatgacaattatcagtcgtgcactaggctagaaaaacggaacgacttgatcccttatagaaaaggcgatgtcatcgaagtttcaaaaacaggatcgaacatgggccaaatgacatttaaaatagaactaggtgatatcaactataaaatatttactaaatcaatagatcttcaaatgtctggcatttgtgctgggtgcattgactgtgctgaaggcatttcatgctctataaatgctgaagtcccagccgaaacagtctgccattgcaaaacaaactgtgaagattttataaacaatatagttttttcaccgcaaatcaagaattacaatataaaagtccactgtaaatctaaagttgaaaaaataacagcacatatctgtgggagagacattgatttacagttaacaattaagccatacaatcagaagatagacttgtcgcagttagatgaatcaaattacataagggaagaggacctccagtgtggaacatggttatgtaaagtgcaaaaagaggggattgatattatatttaaaggattattttcaggcttagggagatattggaccatattaatttattcaattataggtgtcgtaataattgtgatattggtttatatcctgttgcccataggccggcttttaaaagcattcctaatcagacatgaaatagaatatgccatggagcagaaaatcaagtagatttagctaaa--aagggtaggcaggtctaaaatcaggtataaataaaatttatataaataa
>MG747534/Brazil/1967
[truncated: 131,864 more chars]
