# Supplementary material for: Phylogeographic dynamics of oropouche virus in the Colombian Amazon: Evolutionary insights in a climatic context
Source: PLoS Negl Trop Dis. 2026 Jul 14;20(7):e0013810. doi: 10.1371/journal.pntd.0013810 (PMC13387556; doi:10.1371/journal.pntd.0013810)
Supplement: S1 File — Compressed (.zip) file containing nucleotide alignments for OROV genomic segments (S, M, and L) and used in maximum likelihood and Bayesian phylogenetic inference. Alignments are provided in FASTA format and include both newly generated sequences from this study and reference sequences retrieved from GenBank. (ZIP) [file pntd.0013810.s004.zip › Supplementary files Alingments/PECOEC-2008-2021.fasta]

>LET-2122/Colombia/2024-02-19
gtaccacaacggactacatctacatttgatccggaggcagcatatgtggcatttgaagctagatacggacaagtgctcaatgctggtgttgttagagtcttcttcctcaaccaaaagaaggccaaagatgtcttacgtaagacgtcgcggcccatggttgaccttacttttggtggggtccaatttgcaatggttaataaccatttcccacaattccaatcgaatccagtgccggacaacggtcttaccctgcaccgtctgtcaggatacctagctcgctgggcctttacccagatgcgatcaccaattaagcaagctgagtttagggccactgtggtggtgcctttggcagaggtgaagggttgtacttggaacgatggtgacgcaatgtacctgggatttgctgccggtgctgagatgtttctgcaaacattcactttcttccctttggtgattgagatgcatagggtcctcaaggacggcatggatgtcaacttcatgaagaaagtccttcggcagaggtatggccagaagactgctgaacagtggatgcgtgaagaaatagttgctgtaagagcagcttttgaggctgtaggcactctggcctgggccaggactggattctccccagcagcaagagacttcttgcgccaatttggaattgacatatagtggagtacaataaacaaacaaaatataatat--aaaata-c-aaaaaaa-----------gaaa-taaaataac-aaaaatac--aaaaaaact--aaaaaatatataaaat-aaat-a-aaaaaagtg--cgaaagcacaaaaaaag-aactgcagctgtaatattataaagggttgg--------------------------------------------------------------------------------------------------------------------------------------------------------------------------------------------------------------actacttttctcgagaattttgcagagctgcaaaccttgagtatagaaatgatgttcctgctgaggatatttgtgctgaagtcctcgatggttacaaagcaaggaaagtgcgcttttgcacacctgataattacttactacacgacgggaaaatgtatataatagatttcaaagtgtctgtggacgatcggtcttccagaattacaagagagaaatacaatgaaatttttggagaagtgttcaatccagaaggtgtggactttgaaatcgttattatcaggttggatccttcaaatatggctatacatgttgactctcgagatttcatgaatacaatcgggccaatcacgctaaacattagtatgcaatggttttttgatatgaaagacttcttatttggcaaattccgggatgatgataaattccatgctataataagtcaaggagaattcacaatgacattgccatggatcgaagaagatactccagaattgcttactcatcctatatacaatgagttcatgaattcaatgccagagtcagaacaggccttgttcaaagaagcattggaattcaaatcattcggagcagaaaaatggaatattttcttaaagggagtgatgtctaagtatggtgaatattataaagaatttaccaaaggacatgcccaatccatattcctggcaacaggagactatcccaaaccagataaggaccaaatttcagctggctggcgagagatggtaagtagggtgagctctgaacgtgacatgtcaaatgacataaatcaggaaaaaccaagtatacattttatatgggcacaaaatgattcaagtagcaataataacatacagaaattaatcaaactatccaaatcattgcaagccatgagtggaacaggaagctatgtaagtgctttcaaatcattaggaagattgatggatatatcatcagacatcaaaaagtatgaatcgttctgcggaaaattaaaatctttggcaaggtctagcgtaaagaaactcgacaggaaaatagaaccggtgcaaattggaacagcaactgtcttatgggagcaacaatttaaattggatacggatgtcataaaaagagaagacagaatacatttaatgaaagattatttcggaattggtaaacacaaatccttttcaaaaaaactaaacaatgacataaataccgataagcctaaaatattgaattttgacaatgacgatatagttaggaaatgcaaagataaatataaccaagtcacacataacttgtctcaagttaataatttagacaagattggaaattacctagagcatttttcagctaaaattagtgcctgcagtgttgaaatgtgggactttatatataatacgactaaaaccaagtactggcaatgcatcaatgactactctaccctaatgaaaaacatgctagctgtttcccaatataatagacacaatacctttaggattgtctcatgtgcaaataacaatgtgtttggcttagtgatgccaagctcagacataaaaacaaaaaaagcaacattagtctatgcaataatagctctccacagtgaggaggcagagatagcagaacttggttcactttactccactttcaaaacaacaacaggctatatttcaatatcgaaagcttttaggctagataaagaaaggtgtcagcgcatagtgtcttctccaggcttatttctcatgacaagctgtctattattcaatggtaataagagtctagagtttgataagttactaggcttttcattttttacatcaatatcgattacaaaagctatgctctctcttactgagccttcacgctatatgatcatgaactcattggcagtttctagccatgtaaaagagtatatatctgaaaaattttctccttatacaaaaacatcattttctgtagtgatgacagatttgattaaaaaaggttgctattcagcatatgaacagagaaaaaaggtccaaataagggatataaagttaacagactacgatataacacagaaaggggtagattccaaaagagatcttaaatccatttggttcccgggaaaggtaaatttaaaagaatacttgaaccagatttatttaccattttattttaattccaaaggattgcatgaaaagcatcatgttttaatagatttggctaaaacagtgctagaaatcgaaaaagagcaaagagaatcactacctgagccatggtcagagatacctgctaagcagactgtcaacttaaatattttaatttactcaattgcaaggaatttgaacttagatacttcaagacataattttgtgaggagccgggtggaaaatgcaaataactttaacagatctataacaacaatatccacctttaccagctcgaaatcatgcattaaaattggtgattttgaagaggagaaaaagaagaaaactaaaaatgatgcaaagaaactagcaaaagatatttctaaattaactatagccaacccagcattcttagatgaaatcacaaatgaacatgagataagacactcaacttatgaggatttgaaacaatctatcccagattacacagactatatgtctgtaaaagtttttgacagactatatgagaagattactactaacgaaataagtgataaagaaacagtcaagttgattttagagactatgaagaagcataaaatattttacttcgggttcttcaacaaaggacagaaaacggctaaagatagggaaatatttttaggtgaattcgaggcaaaaatgtgcctgtaccttgttgaaagaatagccaaagagagatgcaaattaaacccagaagaaatgataagcgaaccaggcgactctaaattaagagtattggaaaagcaatcagaagacgaaattaggtatatcagcaacacaataaagacattagggaatgccatagaaaacttgcaatccgggtctttaaattgggcagatatatgtgaaagtaaggcacgagggcttaaaatagaaataaatgctgatatgtctaaatggagtgcccaagatgtacttttcaagtatttctggctgatagtacttgatcctatcttatatcctgctgagagaaagcgaataatttattttctatgtaattacatgcaaaaaaggcttataatgcctgatgagttgctcactacgatattggaccagagggttccttattcaaatgatataattgggttaatgacaaacaattatagatccaacacagtagaaataaagcgcaactggcttcaaggcaatttaaattatacaagtagttacttgcacagctgtagtatgtctgtatataaagatataataagggaagcagcaacattattagagggggaagcccttgtgaattcaatggtacattctgatgataatcaaacatccatatgtatggtgcaaaacaagttgccagatgacaatgtaattgaattttgcatcaagatattcgagaagatatgtttaacctttggaaatcaggcaaacatgaaaaagacatacttaaccaacttcatcaaggaatttgtttctttatttaatatacacggagagccattctctatatacgggaggtttttgcttacagcagtaggggactgtgcctatctagggccttatgaagatttagcaagtaggctatctgcaacacaaaccgctataaagcatggctgcccaccgtcactggcatgggtgtccattgctttgaatcactggataactcacaccacgtataatatgttacctagccaaaataatgacccattgccattcttccctaccaacaatagaaatgaaataccagtggagatgtgcggaatactagaaagcgacttatcaacaatcgcactaaccggtctagaagcaggaaatgtcacgttcctaacaaatatagcaagaaaactatcatctccaatcttgcaaagagaaagtattcaagaccaatacaattctatagaaaaatgggacctaagcaggttatcgcagatcgacattctgaggcttaaaatgcttaggtacatatctcttgatagttcggtcacatctgacgatggtatgggggagaccagtgaaatgaggtcgcgatcacttttaacacctcgtaaattcacaacgagtgggtcactcaataggcttaaatcatataaagattttcaaaatataataacagatgaggataagacaaacgagctatttgagaatttcatcaggcatccagagttattggtcacaaaaggtgaaacatttgaagaatttgtcaatacaatattatttaggtataattcaaaaaaattcaaagaatctctgtcaatacaaaatccagcacaactctttattgagcaaatattattttccaataaaccaataattgactacactagcatacatgataagatttttggattgcaagatatgccgggaatcgaagaactagatacaatcataggccgcaaaacatttgttgaaagttatgtccagattgtagatgatttaagcaacttaacactggatattaatgatgtcaagactatattcgccttctgtctcatgaacgatccactactaattacatctgctaataacataataatgtctgttaaagggcatagccaagagaggataggacaatcagcatgcaaaatgccagaagtcaggagtctgaagcttatacattattcaccagcagttgttttgagagcctatgtgagagggccaacaaatgtgccaaatgtagatatagacgagcttgcgagggatctatctcatctggaagattttatacaaagcacgaaactcagagagaatatgagagaaagaatagaaataaatgagaaacggcatttaggaagagatttcaagtttgaaatcaaagaattgactagattttaccaagtgtgttacgattatataaaatctacagaacataaaattaaggtattcatattgccatacaaagttttcacatcaatagaattctgcggcgcactgacagggaacttaataaatgacaaattgtggtacataacacattacttgaaaaatatagtgtctactacacacaaggcacaaatctcgtcctcacctgaattggaattgcaaatagctgatgaagcactgagactaatagcacattttgccgatactttcttggcgtctgaatcaagaattcaatttctgaaaaaggttgtcggagaattcacatacaaagggatacctgtaaaacatttatattccaaaataaagaattccaagttgagggtcaaattcctagggatccttttatggttggatgacctaacacaaaatgacttggataagtttgatgcagataaatcagacgaaaagattatatggaataactggcaagtatcaagagacatgaacaccggaccaatagatttgatgataagtggctattccaggcagctgcggatcacaggggaagatgataaattgattgctgctgagttgcaagtcactagattgtcagaagatttgatttacagacatggccaggcaatgttaaataaaccgcacggattgaagcttgaaaaaatgcaacctgtaactgagatgtctaaacaactacattatatcgttttccagcagaggtcaagaaaacggtacttctattctatattgcccacccaaataattgaagatcataattctagagtcgaatcatctaggttaaacagagattcaaaatgggttcctgtatgtcctgttgcagtatcaaaactctatcagcaaggacgacctatactttccaaagttaagaatctgaatatgcagactcattcactttccagaatacaggttaatgttgatgaatatgccattacaaggagagcgcatttccagaagatgcctttctttgaaggaccatccattccttctggtggcatggatctatcagagttaatgaaatccacatccttattgagcttaaactatgacaatataaagaatgcttctttattggatatgtctagagtattcaagtgcaatggcagtgaaaatgaccaaatggcttttgagttcctgtcagatgaaattctagagcaagacgtagttgaagaaatagaatgcaaccctatattttctatcagttatacaaaaagaggagaatccaatatgacttataaaaatgctttccacaaagctttaatctcagaatgtgacaaatttgaagaagcattcgactttcttgacatggggttttgctcgaacgagaaccttagtattttagaggaaatacattggattatcagttatttgaagacgaatcagtggtccacagaactagacaattgtattcatatgtgtatgtataggaatgggtatgatgcagagtatcataaatttgatataccttctaaattcctcaaggacccgataaaccgaacaataaattggacagaggttattgagtttatactattaattgaagatttccaaacaaagattgagccatggtcaagtatgaagtcacatttctgttcaaaagcacacagtgtagcattagagtgcatgaaaagcgagaaaagatcactggcagaatttgta-----------------------------------------------------------------------------------------------ttttaaagaaatgaatctgagtgtgggacttggcgaaatatgtgtcaaagacgatatatctattgttaagagtacaactgcctttagtaagaatgcactagcacttgaagcaactacaaaattctataggtcttttattgtcaaagactggtctgaatgcaacccagtattagataaatttgggaatttcatggttttaaatgttgatgataacgggcatttagtccctaagatgtatacatgcagggcagcatgcgatattagattgaataaggataatgcagaaataatattgtcatcaacaaagcttaaccatttcgaaattgtcggaactacttcaacatcaggttggtttaaaaatacaataacaaataatctagaacacacatgcgaacatgtgactgttaattgtggtcagaaatcagtaaaattccatgcatgctttcgacagcataggggttgtataaggttcttcaaggggacatatatgccgtactcaatgattgaagcaatgtgtgtcaatatagaattgataatcttaacattgtatgtctttgctgcaattatattcgcattaatcataacaaaaagctatatagcatacctacttctaccattgttttatccagtaacctggctttacggaaaagtttacaaaaggattaattcatgtcctaattgtctacttgcatcacacccttttactagctgcccaaaaatctgtatatgtggttctagatttagctgcacagaagccctcaaagtgcacaggatggggaaagactgtctaggttataaatccctaagcaaagctagacagatgtgcaagtctaaaagctggtcattcacagctgctatactaactggcttaatattgatggaatttgtttcaccaattgcaggcgaaaggatgtacaaacttgaagaactggctgacgattacatagaactggcagagcaggtgaatatattaggaaaagaaatcaaaattttaaaacaatccataattgccatgcttgcaattattttgatactactgctttctgagaatataatcttcaattacctcttcaacaccctttatcgctcttgttctatgtgcgggttgatacactacagaccaggactcaaggttgatttgaccaagactaacaaatgcgggagttgcatttgcgggtttgatgagcaacaatcatctgggtttgaatacgaggtatttctaaaagacatgcatgttcaaagggaatcttgcaaatttggacctagagtaaaccattttagaaacacaaagattttgttatttacaattgctatttgcgcttctttttatacagtttatgcagatgaagactgcttgtccaagaatattaggataacatatcaagaattacatagttgcataggaccacacataatgggtgacacctgcatgtcaaaaagtgaattgtattctgatctgctttcaaagaacttaatcacagaatatgacaaaaaatattttgaacctgacactgtaaatgaccaattcaacaaaattgaatttgctcaagatgcacacagaatgatattattggaaagaatactttataagaccgaatgcgagatgctgagtttaaagaaaaatagtggaccttataatgttgcttggcgcacatatttgaaaaatcataacatagatttatgcagcagacataattacaaaatgatatgtcagtgtatcaacacgcattctatgtgtaaaaatacagatatagatttcaataaagaaattgaaacatattataaggccaatgctgcagcttacaggtctgactttaacacaataatagatacattaaaaacagcatttagaggacttacaaaagtactgattgaaaattacatagaaaaagatgattctgatgcccttaaggctttgtttagcaatattagtgattctgttcagaataattatcagatggtcggtgtgctaaaatttgctagcaagttgctaaatattagtttaggtaggactactcgttcggctcaacattcaataatgactaacgaaattcctaagtcaaacccctttactgattatagttattctagtgtcaatattaaagaatgtatgtcaccagagagcttaaaatgttttaagaaaagagacagtgcaccacatacgaaccatttgctttgcaagatagataacaaatataaagcatttgactggccagaaatagagacagttcaaaaagggcaaaagttgtgtcttggtgatagccactgcaacttagaatttactgctataactgcagataagattatatcattaactaattgttataaagagtctttcactgcacaacctgccgacatgcaaactggtattaaaaaatgctcagctgatgagattggggaatgtatgacccttgaggataaatcatggccaattgttttctgcggagataaatactactactctgaaggtaaagaacatgcaaaagatggatccattaataattattgtcttgcaaataaatgctccgaacagcggttcccaatacataaaaattggtttaaaaagtgcaactgggacaagactcataaggagttcaccactatgaggcaaataaattacaatgacataacttcatatagaaaggcaattgaatccgaaataggaacagatctaatgacacaccattataagcctacaaagaaccttccacatgttgttccacgctatcacagtatagatgttcaaggtacagaatcaacagaaggtattattaatgggtttatacaaaatacgatacctgctatcagcggcttaggcgtcggttaccacttaggttttaaaggaaatcaactatttgacatagttatttttgttaaaaaggctgtatataaagcgcaatatcagaaagtatacacaactggacctagtatatctataaatattgaacataatgaaaagtgtacaggccactgtcctgaaaaaatacctgctaaagaaggttggttgacattttctaaagaacatacaagctcttgggggtgtgaggagtatggttgccttgccatagatactggctgcctatatggttcttgtcaagatgttatacgcccagaattagatatttataaaaagattggtagtgaagcatcgcttatagaaatatgtataactttgcctcatgagacatattgcaatgatatggatatattagaacctattattggagataaattgagtgcatcttttcaaaatacacaaacaaatcagctgccaaacctcatggcttataaaaagggaaaagtctatactggacagataaatgatgtaggaaacacagcattacaatgcggttcaatacaagtagttaatggttcaactattgggtctggcaatcctaaatttgattatatatgccatgctatgagacgaaaagatgtcattgtgagaaaatgcttcaatgacaattaccagtcttgcactagactgaatccgagaaatgatttaattccttacaggaagggcgatattattgagatatcgaagacagggtcaaatatgggtcaaatgacatttaaaatagagttgggtgatattaattataaaatatttactaaatcagtagatctccagatgtctggtgtttgtgctggatgcattgattgtgccgaaggcatatcatgttctataaatgccgatgtgtcagctgaaactgtctgccactgtaaaacaaactgcgaagactttataagcaacattgtaatctcaccccaaatcaaaacttataatataaaagtacattgcaagtcaaaagttgaaaagataacagcaaatatctgtgggagaaatattgacttacaattaacggttaagccgtacaatcaaaaaatagatctgtcacagctggatgaatcgaattacataaaagaagaagacctccaatgtggaacatggctgtgtaaagtccaaaaagagggaattgatattgtatttaaaggactattctcaggattagggaaatattgggctattctaatttactcaattataggggtaattgtagtcatactattgatatatgtcctactgccaataggacgccttctaaaggcattcctaatcaaaaatgaaatagagtacaccatggagcaaaaaattaaatagtaactgtcaaggtaagagtagataaagttagattcagatataagtaaaattcatataaataa
>LET-2120/Colombia/2024-02-19
gtaccacaacggactacatctacatttgatccggaggcagcatatgtggcatttgaagctagatacggacaagtgctcaatgctggtgttgttagagtcttcttcctcaaccaaaagaaggccaaagatgtcttacgtaagacgtcgcggcccatggttgaccttacttttggtggggtccaatttgcaatggttaataaccatttcccacaattccaatcgaatccagtgccggacaacggtcttaccctgcaccgtctgtcaggatacctagctcgctgggcctttacccagatgcgatcaccaattaagcaagctgagtttagggccactgtggtggtgcctttggcagaggtgaagggttgtacttggaacgatggtgacgcaatgtacctgggatttgctgccggtgctgagatgtttctgcaaacattcactttcttccctttggtgattgagatgcatagggtcctcaaggacggcatggatgtcaacttcatgaagaaagtccttcggcagaggtatggccagaagactgctgaacagtggatgcgtgaagaaatagttgctgtaagagcagcttttgaggctgtaggcactctggcctgggccaggactggattctccccagcagcaagagacttcttgcgccaatttggaattgacatatagtggagtacaataaacaaacaaaatataatat--aaaata-c-aaaaaaa-----------gaaa-taaaataac-aaaaatac--aaaaaaact--aaaaaatatataaaat-aaat-a-aaaaaagtg--cgaaagcacaaaaaaag-aactgcagctgtaatattataaagggttgg--------------------------------------------------------------------------------------------------------------------------------------------------------------------------------------------------------------actacttttctcgagaattttgcagagctgcaaaccttgagtatagaaatgatgttcctgctgaggatatttgtgctgaagtcctcgatggttacaaagcaaggaaagtgcgcttttgcacacctgataattacttactacacgacgggaaaatgtatataatagatttcaaagtgtctgtggacgatcggtcttccagaattacaagagagaaatacaatgaaatttttggagaagtgttcaatccagaaggtgtggactttgaaatcgttattatcaggttggatccttcaaatatggctatacatgttgactctcgagatttcatgaatacaatcgggccaatcacgctaaacattagtatgcaatggttttttgatatgaaagacttcttatttggcaaattccgggatgatgataaattccatgctataataagtcaaggagaattcacaatgacattgccatggatcgaagaagatactccagaattgcttactcatcctatatacaatgagttcatgaattcaatgccagagtcagaacaggccttgttcaaagaagcattggaattcaaatcattcggagcagaaaaatggaatattttcttaaagggagtgatgtctaagtatggtgaatattataaagaatttaccaaaggacatgcccaatccatattcctggcaacaggagactatcccaaaccagataaggaccaaatttcagctggctggcgagagatggtaagtagggtgagctctgaacgtgacatgtcaaatgacataaatcaggaaaaaccaagtatacattttatatgggcacaaaatgattcaagtagcaataataacatacagaaattaatcaaactatccaaatcattgcaagccatgagtggaacaggaagctatgtaagtgctttcaaatcattaggaagattgatggatatatcatcagacatcaaaaagtatgaatcgttctgcggaaaattaaaatctttggcaaggtctagcgtaaagaaactcgacaggaaaatagaaccggtgcaaattggaacagcaactgtcttatgggagcaacaatttaaattggatacggatgtcataaaaagagaagacagaatacatttaatgaaagattatttcggaattggtaaacacaaatccttttcaaaaaaactaaacaatgacataaataccgataagcctaaaatattgaattttgacaatgacgatatagttaggaaatgcaaagataaatataaccaagtcacacataacttgtctcaagttaataatttagacaagattggaaattacctagagcatttttcagctaaaattagtgcctgcagtgttgaaatgtgggactttatatataatacgactaaaaccaagtactggcaatgcatcaatgactactctaccctaatgaaaaacatgctagctgtttcccaatataatagacacaatacctttaggattgtctcatgtgcaaataacaatgtgtttggcttagtgatgccaagctcagacataaaaacaaaaaaagcaacattagtctatgcaataatagctctccacagtgaggaggcagagatagcagaacttggttcactttactccactttcaaaacaacaacaggctatatttcaatatcgaaagcttttaggctagataaagaaaggtgtcagcgcatagtgtcttctccaggcttatttctcatgacaagctgtctattattcaatggtaataagagtctagagtttgataagttactaggcttttcattttttacatcaatatcgattacaaaagctatgctctctcttactgagccttcacgctatatgatcatgaactcattggcagtttctagccatgtaaaagagtatatatctgaaaaattttctccttatacaaaaacatcattttctgtagtgatgacagatttgattaaaaaaggttgctattcagcatatgaacagagaaaaaaggtccaaataagggatataaagttaacagactacgatataacacagaaaggggtagattccaaaagagatcttaaatccatttggttcccgggaaaggtaaatttaaaagaatacttgaaccagatttatttaccattttattttaattccaaaggattgcatgaaaagcatcatgttttaatagatttggctaaaacagtgctagaaatcgaaaaagagcaaagagaatcactacctgagccatggtcagagatacctgctaagcagactgtcaacttaaatattttaatttactcaattgcaaggaatttgaacttagatacttcaagacataattttgtgaggagccgggtggaaaatgcaaataactttaacagatctataacaacaatatccacctttaccagctcgaaatcatgcattaaaattggtgattttgaagaggagaaaaagaagaaaactaaaaatgatgcaaagaaactagcaaaagatatttctaaattaactatagccaacccagcattcttagatgaaatcacaaatgaacatgagataagacactcaacttatgaggatttgaaacaatctatcccagattacacagactatatgtctgtaaaagtttttgacagactatatgagaagattactactaacgaaataagtgataaagaaacagtcaagttgattttagagactatgaagaagcataaaatattttacttcgggttcttcaacaaaggacagaaaacggctaaagatagggaaatatttttaggtgaattcgaggcaaaaatgtgcctgtaccttgttgaaagaatagccaaagagagatgcaaattaaacccagaagaaatgataagcgaaccaggcgactctaaattaagagtattggaaaagcaatcagaagacgaaattaggtatatcagcaacacaataaagacattagggaatgccatagaaaacttgcaatccgggtctttaaattgggcagatatatgtgaaagtaaggcacgagggcttaaaatagaaataaatgctgatatgtctaaatggagtgcccaagatgtacttttcaagtatttctggctgatagtacttgatcctatcttatatcctgctgagagaaagcgaataatttattttctatgtaattacatgcaaaaaaggcttataatgcctgatgagttgctcactacgatattggaccagagggttccttattcaaatgatataattgggttaatgacaaacaattatagatccaacacagtagaaataaagcgcaactggcttcaaggcaatttaaattatacaagtagttacttgcacagctgtagtatgtctgtatataaagatataataagggaagcagcaacattattagagggggaagcccttgtgaattcaatggtacattctgatgataatcaaacatccatatgtatggtgcaaaacaagttgccagatgacaatgtaattgaattttgcatcaagatattcgagaagatatgtttaacctttggaaatcaggcaaacatgaaaaagacatacttaaccaacttcatcaaggaatttgtttctttatttaatatacacggagagccattctctatatacgggaggtttttgcttacagcagtaggggactgtgcctatctagggccttatgaagatttagcaagtaggctatctgcaacacaaaccgctataaagcatggctgcccaccgtcactggcatgggtgtccattgctttgaatcactggataactcacaccacgtataatatgttacctagccaaaataatgacccattgccattcttccctaccaacaatagaaatgaaataccagtggagatgtgcggaatactagaaagcgacttatcaacaatcgcactaaccggtctagaagcaggaaatgtcacgttcctaacaaatatagcaagaaaactatcatctccaatcttgcaaagagaaagtattcaagaccaatacaattctatagaaaaatgggacctaagcaggttatcgcagatcgacattctgaggcttaaaatgcttaggtacatatctcttgatagttcggtcacatctgacgatggtatgggggagaccagtgaaatgaggtcgcgatcacttttaacacctcgtaaattcacaacgagtgggtcactcaataggcttaaatcatataaagattttcaaaatataataacagatgaggataagacaaacgagctatttgagaatttcatcaggcatccagagttattggtcacaaaaggtgaaacatttgaagaatttgtcaatacaatattatttaggtataattcaaaaaaattcaaagaatctctgtcaatacaaaatccagcacaactctttattgagcaaatattattttccaataaaccaataattgactacactagcatacatgataagatttttggattgcaagatatgccgggaatcgaagaactagatacaatcataggccgcaaaacatttgttgaaagttatgtccagattgtagatgatttaagcaacttaacactggatattaatgatgtcaagactatattcgccttctgtctcatgaacgatccactactaattacatctgctaataacataataatgtctgttaaagggcatagccaagagaggataggacaatcagcatgcaaaatgccagaagtcaggagtctgaagcttatacattattcaccagcagttgttttgagagcctatgtgagagggccaacaaatgtgccaaatgtagatatagacgagcttgcgagggatctatctcatctggaagattttatacaaagcacgaaactcagagagaatatgagagaaagaatagaaataaatgagaaacggcatttaggaagagatttcaagtttgaaatcaaagaattgactagattttaccaagtgtgttacgattatataaaatctacagaacataaaattaaggtattcatattgccatacaaagttttcacatcaatagaattctgcggcgcactgacagggaacttaataaatgacaaattgtggtacataacacattacttgaaaaatatagtgtctactacacacaaggcacaaatctcgtcctcacctgaattggaattgcaaatagctgatgaagcactgagactaatagcacattttgccgatactttcttggcgtctgaatcaagaattcaatttctgaaaaaggttgtcggagaattcacatacaaagggatacctgtaaaacatttatattccaaaataaagaattccaagttgagggtcaaattcctagggatccttttatggttggatgacctaacacaaaatgacttggataagtttgatgcagataaatcagacgaaaagattatatggaataactggcaagtatcaagagacatgaacaccggaccaatagatttgatgataagtggctattccaggcagctgcggatcacaggggaagatgataaattgattgctgctgagttgcaagtcactagattgtcagaagatttgatttacagacatggccaggcaatgttaaataaaccgcacggattgaagcttgaaaaaatgcaacctgtaactgagatgtctaaacaactacattatatcgttttccagcagaggtcaagaaaacggtacttctattctatattgcccacccaaataattgaagatcataattctagagtcgaatcatctaggttaaacagagattcaaaatgggttcctgtatgtcctgttgcagtatcaaaactctatcagcaaggacgacctatactttccaaagttaagaatctgaatatgcagactcattcactttccagaatacaggttaatgttgatgaatatgccattacaaggagagcgcatttccagaagatgcctttctttgaaggaccatccattccttctggtggcatggatctatcagagttaatgaaatccacatccttattgagcttaaactatgacaatataaagaatgcttctttattggatatgtctagagtattcaagtgcaatggcagtgaaaatgaccaaatggcttttgagttcctgtcagatgaaattctagagcaagacgtagttgaagaaatagaatgcaaccctatattttctatcagttatacaaaaagaggagaatccaatatgacttataaaaatgctttccacaaagctttaatctcagaatgtgacaaatttgaagaagcattcgactttcttgacatggggttttgctcgaacgagaaccttagtattttagaggaaatacattggattatcagttatttgaagacgaatcagtggtccacagaactagacaattgtattcatatgtgtatgtataggaatgggtatgatgcagagtatcataaatttgatataccttctaaattcctcaaggacccgataaaccgaacaataaattggacagaggttattgagtttatactattaattgaagatttccaaacaaagattgagccatggtcaagtatgaagtcacatttctgttcaaaagcacacagtgtagcattagagtgcatgaaaagcgagaaaagatcactggcagaatttgta-----------------------------------------------------------------------------------------------ttttaaagaaatgaatctgagtgtgggacttggcgaaatatgtgtcaaagacgatatatctattgttaagagtacaactgcctttagtaagaatgcactagcacttgaagcaactacaaaattctataggtcttttattgtcaaagactggtctgaatgcaacccagtattagataaatttgggaatttcatggttttaaatgttgatgataacgggcatttagtccctaagatgtatacatgcagggcagcatgcgatattagattgaataaggataatgcagaaataatattgtcatcaacaaagcttaaccatttcgaaattgtcggaactacttcaacatcaggttggtttaaaaatacaataacaaataatctagaacacacatgcgaacatgtgactgttaattgtggtcagaaatcagtaaaattccatgcatgctttcgacagcataggggttgtataaggttcttcaaggggacatatatgccgtactcaatgattgaagcaatgtgtgtcaatatagaattgataatcttaacattgtatgtctttgctgcaattatattcgcattaatcataacaaaaagctatatagcatacctacttctaccattgttttatccagtaacctggctttacggaaaagtttacaaaaggattaattcatgtcctaattgtctacttgcatcacacccttttactagctgcccaaaaatctgtatatgtggttctagatttagctgcacagaagccctcaaagtgcacaggatggggaaagactgtctaggttataaatccctaagcaaagctagacagatgtgcaagtctaaaagctggtcattcacagctgctatactaactggcttaatattgatggaatttgtttcaccaattgcaggcgaaaggatgtacaaacttgaagaactggctgacgattacatagaactggcagagcaggtgaatatattaggaaaagaaatcaaaattttaaaacaatccataattgccatgcttgcaattattttgatactactgctttctgagaatataatcttcaattacctcttcaacaccctttatcgctcttgttctatgtgcgggttgatacactacagaccaggactcaaggttgatttgaccaagactaacaaatgcgggagttgcatttgcgggtttgatgagcaacaatcatctgggtttgaatacgaggtatttctaaaagacatgcatgttcaaagggaatcttgcaaatttggacctagagtaaaccattttagaaacacaaagattttgttatttacaattgctatttgcgcttctttttatacagtttatgcagatgaagactgcttgtccaagaatattaggataacatatcaagaattacatagttgcataggaccacacataatgggtgacacctgcatgtcaaaaagtgaattgtattctgatctgctttcaaagaacttaatcacagaatatgacaaaaaatattttgaacctgacactgtaaatgaccaattcaacaaaattgaatttgctcaagatgcacacagaatgatattattggaaagaatactttataagaccgaatgcgagatgctgagtttaaagaaaaatagtggaccttataatgttgcttggcgcacatatttgaaaaatcataacatagatttatgcagcagacataattacaaaatgatatgtcagtgtatcaacacgcattctatgtgtaaaaatacagatatagatttcaataaagaaattgaaacatattataaggccaatgctgcagcttacaggtctgactttaacacaataatagatacattaaaaacagcatttagaggacttacaaaagtactgattgaaaattacatagaaaaagatgattctgatgcccttaaggctttgtttagcaatattagtgattctgttcagaataattatcagatggtcggtgtgctaaaatttgctagcaagttgctaaatattagtttaggtaggactactcgttcggctcaacattcaataatgactaacgaaattcctaagtcaaacccctttactgattatagttattctagtgtcaatattaaagaatgtatgtcaccagagagcttaaaatgttttaagaaaagagacagtgcaccacatacgaaccatttgctttgcaagatagataacaaatataaagcatttgactggccagaaatagagacagttcaaaaagggcaaaagttgtgtcttggtgatagccactgcaacttagaatttactgctataactgcagataagattatatcattaactaattgttataaagagtctttcactgcacaacctgccgacatgcaaactggtattaaaaaatgctcagctgatgagattggggaatgtatgacccttgaggataaatcatggccaattgttttctgcggagataaatactactactctgaaggtaaagaacatgcaaaagatggatccattaataattattgtcttgcaaataaatgctccgaacagcggttcccaatacataaaaattggtttaaaaagtgcaactgggacaagactcataaggagttcaccactatgaggcaaataaattacaatgacataacttcatatagaaaggcaattgaatccgaaataggaacagatctaatgacacaccattataagcctacaaagaaccttccacatgttgttccacgctatcacagtatagatgttcaaggtacagaatcaacagaaggtattattaatgggtttatacaaaatacgatacctgctatcagcggcttaggcgtcggttaccacttaggttttaaaggaaatcaactatttgacatagttatttttgttaaaaaggctgtatataaagcgcaatatcagaaagtatacacaactggacctagtatatctataaatattgaacataatgaaaagtgtacaggccactgtcctgaaaaaatacctgctaaagaaggttggttgacattttctaaagaacatacaagctcttgggggtgtgaggagtatggttgccttgccatagatactggctgcctatatggttcttgtcaagatgttatacgcccagaattagatatttataaaaagattggtagtgaagcatcgcttatagaaatatgtataactttgcctcatgagacatattgcaatgatatggatatattagaacctattattggagataaattgagtgcatcttttcaaaatacacaaacaaatcagctgccaaacctcatggcttataaaaagggaaaagtctatactggacagataaatgatgtaggaaacacagcattacaatgcggttcaatacaagtagttaatggttcaactattgggtctggcaatcctaaatttgattatatatgccatgctatgagacgaaaagatgtcattgtgagaaaatgcttcaatgacaattaccagtcttgcactagactgaatccgagaaatgatttaattccttacaggaagggcgatattattgagatatcgaagacagggtcaaatatgggtcaaatgacatttaaaatagagttgggtgatattaattataaaatatttactaaatcagtagatctccagatgtctggtgtttgtgctggatgcattgattgtgccgaaggcatatcatgttctataaatgccgatgtgtcagctgaaactgtctgccactgtaaaacaaactgcgaagactttataagcaacattgtaatctcaccccaaatcaaaacttataatataaaagtacattgcaagtcaaaagttgaaaagataacagcaaatatctgtgggagaaatattgacttacaattaacggttaagccgtacaatcaaaaaatagatctgtcacagctggatgaatcgaattacataaaagaagaagacctccaatgtggaacatggctgtgtaaagtccaaaaagagggaattgatattgtatttaaaggactattctcaggattagggaaatattgggctattctaatttactcaattataggggtaattgtagtcatactattgatatatgtcctactgccaataggacgccttctaaaggcattcctaatcaaaaatgaaatagagtacaccatggagcaaaaaattaaatagtaactgtcaaggtaagagtagataaagttagattcagatataagtaaaattcatataaataa
>LET-2117/Colombia/2024-02-15
gtaccacaacggactacatctacatttgatccggaggcagcatatgtggcatttgaagctagatacggacaagtgctcaatgctggtgttgttagagtcttcttcctcaaccaaaagaaggccaaagatgtcttacgtaagacgtcgcggcccatggttgaccttacttttggtggggtccaatttgcaatggttaataaccatttcccacaattccaatcgaatccagtgccggacaacggtcttaccctgcaccgtctgtcaggatacctagctcgctgggcctttacccagatgcgatcaccaattaagcaagcagagtttagggccactgtggtggtgcctttggcagaggtgaagggttgtacttggaacgatggtgacgcaatgtacctgggatttgctgccggtgctgagatgtttctgcaaacattcactttcttccctttggtgattgagatgcatagggtcctcaaggacggcatggatgtcaacttcatgaagaaagtccttcggcagaggtatggccagaagactgctgaacagtggatgcgtgaagaaatagttgctgtaagagcagcttttgaggctgtaggcactctggcctgggccaggactggattctcctcagcagcaagagacttcttgcgccaatttggaattgacatatagtggagtacaataaacaaacaaaatataatat--aaaata-c-aaaaaaa-----------gaaa-taaaataac-aaaaatac--aaaaaaact--aaaaaatatataaaat-aaat-a-aaaaaagtg--cgaaagcacaaaaaaag-aactgcagctgtaatattataaagggttgg--------------------------------------------------------------------------------------------------------------------------------------------------------------------------------------------------------------actacttttctcgagaattttgcagagctgcaaaccttgagtatagaaatgatgttcctgctgaggatatttgtgctgaagtcctcgatggttacaaagcaaggaaagtgcgcttttgcacacctgataattacttactacacgacgggaaaatgtatataatagatttcaaagtgtctgtggacgatcggtcttccagaattacaagagagaaatacaatgaaatttttggagaagtgttcaatccagaaggtgtggactttgaaatcgttattatcaggttggatccttcaaatatggctatacatgttgactctcgagatttcatgaatacaatcgggccaatcacgctaaacattagtatgcaatggttttttgatatgaaagacttcttatttggcaaattccgggatgatgataaattccatgctataataagtcaaggagaattcacaatgacattgccatggatcgaagaagatactccagaattgcttactcatcctatatacaatgagttcatgaattcaatgccagagtcagaacaggccttgttcaaagaagcattggaattcaaatcattcggagcagaaaaatggaatattttcttaaagggagtgatgtctaagtatggtgaatattataaagaatttaccaaaggacatgcccaatccatattcctggcaacaggagactatcccaaaccagataaggaccaaatttcagctggctggcgagagatggtaagtagggtgagctctgaacgtgacatgtcaaatgacataaatcaggaaaaaccaagtatacattttatatgggcacaaaatgattcaagtagcaataataacatacagaaattaatcaaactatccaaatcattgcaagccatgagtggaacaggaagctatgtaagtgctttcaaatcattaggaagattgatggatatatcatcagacatcaaaaagtatgaatcgttctgcggaaaattaaaatctttggcaaggtctagcgtaaagaaactcgacaggaaaatagaaccggtgcaaattggaacagcaactgtcttatgggagcaacaatttaaattggatacggatgtcataaaaagagaagacagaatacatttaatgaaagattatttcggaattggtaaacacaaatccttttcaaaaaaactaaacaatgacataaataccgataagcctaaaatattgaattttgacaatgacgatatagttaggaaatgcaaagataaatataaccaagtcacacataacttgtctcaagttaataatttagacaagattggaaattacctagagcatttttcagctaaaattagtgcctgcagtgttgaaatgtgggactttatatataatacgactaaaaccaagtactggcaatgcatcaatgactactctaccctaatgaaaaacatgctagctgtttcccaatataatagacacaatacctttaggattgtctcatgtgcaaataacaatgtgtttggcttagtgatgccaagctcagacataaaaacaaaaaaagcaacattagtctatgcaataatagctctccacagtgaggaggcagagatagcagaacttggttcactttactccactttcaaaacaacaacaggctatatttcaatatcgaaagcttttaggctagataaagaaaggtgtcagcgcatagtgtcttctccaggcttatttctcatgacaagctgtctattattcaatggtaataagagtctagagtttgataagttactaggcttttcattttttacatcaatatcgattacaaaagctatgctctctcttactgagccttcacgctatatgatcatgaactcattggcagtttctagccatgtaaaagagtatatatctgaaaaattttctccttatacaaaaacatcattttctgtagtgatgacagatttgattaaaaaaggttgctattcagcatatgaacagagaaaaaaggtccaaataagggatataaagttaacagactacgatataacacagaaaggggtagattccaaaagagatcttaaatccatttggttcccgggaaaggtaaatttaaaagaatacttgaaccagatttatttaccattttattttaattccaaaggattgcatgaaaagcatcatgttttaatagatttggctaaaacagtgctagaaatcgaaaaagagcaaagagaatcactacctgagccatggtcagagatacctgctaagcagactgtcaacttaaatattttaatttactcaattgcaaggaatttgaacttagatacttcaagacataattttgtgaggagccgggtggaaaatgcaaataactttaacagatctataacaacaatatccacctttaccagctcgaaatcatgcattaaaattggtgattttgaagaggagaaaaagaagaaaactaaaaatgatgcaaagaaactagcaaaagatatttctaaattaactatagccaacccagcattcttagatgaaatcacaaatgaacatgagataagacactcaacttatgaggatttgaaacaatctatcccagattacacagactatatgtctgtaaaagtttttgacagactatatgagaagattactactaacgaaataagtgataaagaaacagtcaagttgattttagagactatgaagaagcataaaatattttacttcgggttcttcaacaaaggacagaaaacggctaaagatagggaaatatttttaggtgaattcgaggcaaaaatgtgcctgtaccttgttgaaagaatagccaaagagagatgcaaattaaacccagaagaaatgataagcgaaccaggcgactctaaattaagagtattggaaaagcaatcagaagacgaaattaggtatatcagcaacacaataaagacattagggaatgccatagaaaacttgcaatccgggtctttaaattgggcagatatatgtgaaagtaaggcacgagggcttaaaatagaaataaatgctgatatgtctaaatggagtgcccaagatgtacttttcaagtatttctggctgatagtacttgatcctatcttatatcctgctgagagaaagcgaataatttattttctatgtaattacatgcaaaaaaggcttataatgcctgatgagttgctcactacgatattggaccagagggttccttattcaaatgatataattgggttaatgacaaacaattatagatccaacacagtagaaataaagcgcaactggcttcaaggcaatttaaattatacaagtagttacttgcacagctgtagtatgtctgtatataaagatataataagggaagcagcaacattattagagggggaagcccttgtgaattcaatggtacattctgatgataatcaaacatccatatgtatggtgcaaaacaagttgccagatgacaatgtaattgaattttgcatcaagatattcgagaagatatgtttaacctttggaaatcaggcaaacatgaaaaagacatacttaaccaacttcatcaaggaatttgtttctttatttaatatacacggagagccattctctatatacgggaggtttttgcttacagcagtaggggactgtgcctatctagggccttatgaagatttagcaagtaggctatctgcaacacaaaccgctataaagcatggctgcccaccgtcactggcatgggtgtccattgctttgaatcactggataactcacaccacgtataatatgttacctagccaaaataatgacccattgccattcttccctaccaacaatagaaatgaaataccagtggagatgtgcggaatactagaaagcgacttatcaacaatcgcactaaccggtctagaagcaggaaatgtcacgttcctaacaaatatagcaagaaaactatcatctccaatcttgcaaagagaaagtattcaagaccaatacaattctatagaaaaatgggacctaagcaggttatcgcagatcgacattctgaggcttaaaatgcttaggtacatatctcttgatagttcggtcacatctgacgatggtatgggggagaccagtgaaatgaggtcgcgatcacttttaacacctcgtaaattcacaacgagtgggtcactcaataggcttaaatcatataaagattttcaaaatataataacagatgaggataagacaaacgagctatttgagaatttcatcaggcatccagagttattggtcacaaaaggtgaaacatttgaagaatttgtcaatacaatattatttaggtataattcaaaaaaattcaaagaatctctgtcaatacaaaatccagcacaactctttattgagcaaatattattttccaataaaccaataattgactacactagcatacatgataagatttttggattgcaagatatgccgggaatcgaagaactagatacaatcataggccgcaaaacatttgttgaaagttatgtccagattgtagatgatttaagcaacttaacactggatattaatgatgtcaagactatattcgccttctgtctcatgaacgatccactactaattacatctgctaataacataataatgtctgttaaagggcatagccaagagaggataggacaatcagcatgcaaaatgccagaagtcaggagtctgaagcttatacattattcaccagcagttgttttgagagcctatgtgagagggccaacaaatgtgccaaatgtagatatagacgagcttgcgagggatctatctcatctggaagattttatacaaagcacgaaactcagagagaatatgagagaaagaatagaaataaatgagaaacggcatttaggaagagatttcaagtttgaaatcaaagaattgactagattttaccaagtgtgttacgattatataaaatctacagaacataaaattaaggtattcatattgccatacaaagttttcacatcaatagaattctgcggcgcactgacagggaacttaataaatgacaaattgtggtacataacacattacttgaaaaatatagtgtctactacacacaaggcacaaatctcgtcctcacctgaattggaattgcaaatagctgatgaagcactgagactaatagcacattttgccgatactttcttggcgtctgaatcaagaattcaatttctgaaaaaggttgtcggagaattcacatacaaagggatacctgtaaaacatttatattccaaaataaagaattccaagttgagggtcaaattcctagggatccttttatggttggatgacctaacacaaaatgacttggataagtttgatgcagataaatcagacgaaaagattatatggaataactggcaagtatcaagagacatgaacaccggaccaatagatttgatgataagtggctattccaggcagctgcggatcacaggggaagatgataaattgattgctgctgagttgcaagtcactagattgtcagaagatttgatttacagacatggccaggcaatgttaaataaaccgcacggattgaagcttgaaaaaatgcaacctgtaactgagatgtctaaacaactacattatatcgttttccagcagaggtcaagaaaacggtacttctattctatattgcccacccaaataattgaagatcataattctagagtcgaatcatctaggttaaacagagattcaaaatgggttcctgtatgtcctgttgcagtatcaaaactctatcagcaaggacgacctatactttccaaagttaagaatctgaatatgcagactcattcactttccagaatacaggttaatgttgatgaatatgccattacaaggagagcgcatttccagaagatgcctttctttgaaggaccatccattccttctggtggcatggatctatcagagttaatgaaatccacatccttattgagcttaaactatgacaatataaagaatgcttctttattggatatgtctagagtattcaagtgcaatggcagtgaaaatgaccaaatggcttttgagttcctgtcagatgaaattctagagcaagacgtagttgaagaaatagaatgcaaccctatattttctatcagttatacaaaaagaggagaatccaatatgacttataaaaatgctttccacaaagctttaatctcagaatgtgacaaatttgaagaagcattcgactttcttgacatggggttttgctcgaacgagaaccttagtattttagaggaaatacattggattatcagttatttgaagacgaatcagtggtccacagaactagacaattgtattcatatgtgtatgtataggaatgggtatgatgcagagtatcataaatttgatataccttctaaattcctcaaggacccgataaaccgaacaataaattggacagaggttattgagtttatactattaattgaagatttccaaacaaagattgagccatggtcaagtatgaagtcacatttctgttcaaaagcacacagtgtagcattagagtgcatgaaaagcgagaaaagatcactggcagaatttgta-----------------------------------------------------------------------------------------------ttttaaagaaatgaatctgagtgtgggacttggcgaaatatgtgtcaaagacgatatatctattgttaagagtacaactgcctttagtaagaatgcactagcacttgaagcaactacaaaattctataggtcttttattgtcaaagactggtctgaatgcaacccagtattagataaatttgggaatttcatggttttaaatgttgatgataacgggcatttagtccctaagatgtatacatgcagggcagcatgcgatattagattgaataaggacaatgcagaaataatattgtcatcaacaaagcttaaccatttcgaaattgtcggaactacttcaacatcaggttggtttaaaaatacaataacaaataatctagaacacacatgcgaacatgtgactgttaattgtggtcagaaatcagtaaaattccatgcatgctttcgacagcataggggttgtataaggttcttcaaggggacatatatgccgtactcaatgattgaagcaatgtgtgtcaatatagaattgataatcttaacattgtatgtctttgctgcaattatattcgcattaatcataacaaaaagctatatagcatacctacttctaccattgttttatccagtaacctggctttacggaaaagtttacaaaaggattaattcatgtcctaattgtctacttgcatcacacccttttactagctgcccaaaaatctgtatatgtggttctagatttagctgcacagaagccctcaaagtgcacaggatggggaaagactgtctaggttataaatccctaagcaaagctagacaaatgtgcaagtctaaaagctggtcattcacagctgctatactaactggcttaatattgatggaatttgtttcaccaattgcaggcgaaaggatgtacaaacttgaagaactggctgacgattacatagaactggcagagcaggtgaatatattaggaaaagaaatcaaaattttaaaacaatccataattgccatgcttgcaattattttgatactactgctttctgagaatataatcttcaattacctcttcaacaccctttatcgctcttgttctatgtgcgggttgatacactacagaccaggactcaaggttgatttgaccaagactaacaaatgcgggagttgcatttgcgggtttgatgagcaacaatcatctgggtttgaatacgaggtatttctaaaagacatgcatgttcaaagggaatcttgcaaatttggacctagagtaaaccattttagaaacacaaagattttgttatttacaattgctatttgcgcttctttttatacagtttatgcagatgaagactgcttgtccaagaatattaggataacatatcaagaattacatagttgcataggaccacacataatgggtgacacctgcatgtcaaaaagtgaattgtattctgatctgctttcaaagaacttaatcacagaatatgacaaaaaatattttgaacctgacactgtaaatgaccaattcaacaaaattgaatttgctcaagatgcacacagaatgatattattggaaagaatactttataagaccgaatgcgagatgctgagtttaaagaaaaatagtggaccttataatgttgcttggcgcacatatttgaaaaatcataacatagatttatgcagcagacataattacaaaatgatatgtcagtgtatcaacacgcattctatgtgtaaaaatacagatatagatttcaataaagaaattgaaacatattataaggccaatgctgcagcttacaggtctgactttaacacaataatagatacattaaaaacagcatttagaggacttacaaaagtactgattgaaaattacatagaaaaagatgattctgatgcccttaaggctttgtttagcaatattagtgattctgttcagaataattatcagatggtcggtgtgctaaaatttgctagcaagttgctaaatattagtttaggtaggactactcgttcggctcaacattcaataatgactaacgaaattcctaagtcaaacccctttactgattatagttattctagtgtcaatattaaagaatgtatgtcaccagagagcttaaaatgttttaagaaaagagacagtgcaccacatacgaaccatttgctttgcaagatagataacaaatataaagcatttgactggccagaaatagagacagttcaaaaagggcaaaagttgtgtcttggtgatagccactgcaacttagaatttactgctataactgcagataagattatatcattaactaattgttataaagagtctttcactgcacaacctgccgacatgcaaactggtattaaaaaatgctcagctgatgagattggggaatgtatgacccttgaggataaatcatggccaattgttttctgcggagataaatactactactctgaaggtaaagaacatgcaaaagatggatccattaataattattgtcttgcaaataaatgctccgaacagcggttcccaatacataaaaattggtttaaaaagtgcaactgggacaagactcataaggagttcaccactatgaggcaaataaattacaatgacataacttcatatagaaaggcaattgaatccgaaataggaacagatctaatgacacaccattataagcctacaaagaaccttccacatgttgttccacgctatcacagtatagatgttcaaggtacagaatcaacagaaggtattattaatgggtttatacaaaatacgatacctgctatcagcggcttaggcgtcggttaccacttaggttttaaaggaaatcaactatttgacatagttatttttgttaaaaaggctgtatataaagcgcaatatcagaaagtatacacaactggacctagtatatctataaatattgaacataatgaaaagtgtacaggccactgtcctgaaaaaatacctgctaaagaaggttggttgacattttctaaagaacatacaagctcttgggggtgtgaggagtatggttgccttgccatagatactggctgcctatatggttcttgtcaagatgttatacgcccagaattagatatttataaaaagattggtagtgaagcatcgcttatagaaatatgtataactttgcctcatgagacatattgcaatgatatggatatattagaacctattattggagataaattgagtgcatcttttcaaaatacacaaacaaatcagctgccaaacctcatggcttataaaaagggaaaagtctatactggacagataaatgatgtaggaaacacagcattacaatgcggttcaatacaagtagttaatggttcaactattgggtctggcaatcctaaatttgattatatatgccatgctatgagacgaaaagatgtcattgtgagaaaatgcttcaatgacaattaccagtcttgcactagactgaatccgagaaatgatttaattccttacaggaagggcgatattattgagatatcgaagacagggtcaaatatgggtcaaatgacatttaaaatagagttgggtgatattaattataaaatatttactaaatcagtagatctccagatgtctggtgtttgtgctggatgcattgattgtgccgaaggcatatcatgttctataaatgccgatgtgtcagctgaaactgtctgccactgtaaaacaaactgcgaagactttataagcaacattgtaatctcaccccaaatcaaaacttataatataaaagtacattgcaagtcaaaagttgaaaagataacagcaaatatctgtgggagaaatattgacttacaattaacggttaagccgtacaatcaaaaaatagatctgtcacagctggatgaatcgaattacataaaagaagaagacctccaatgtggaacatggctgtgtaaagtccaaaaagagggaattgatattgtatttaaaggactattctcaggattagggaaatattgggctattctaatttactcaattataggggtaattgtagtcatactattgatatatgtcctactgccaataggacgccttctaaaggcattcctaatcaaaaatgaaatagagtacaccatggagcaaaaaattaaatagtaactgtcaaggtaagagtagataaagttagattcagatataagtaaaattcatataaataa
>LET-2258/Colombia/2024-04-05
gtaccacaacggactacatctacatttgatccggaggcagcatatgtggcatttgaagctagatacggacaagtgctcaatgctggtgttgttagagtcttcttcctcaaccaaaagaaggccaaagatgtcttacgtaagacgtcgcggcccatggttgaccttacttttggtggggtccaatttgcaatggttaataaccatttcccacaattccaatcgaatccagtgccggacaacggtcttaccctgcaccgtctgtcaggntacctagctcgctgggcctttacccagatgcgatcaccaattaagcaagctgagtttagggccactgtggtggtgcctttggcagaggtgaagggttgtacttggaacgatggtgacgcaatgtacctgggatttgctgccggtgctgagatgtttctgcaaacattcactttcttccctttggtgattgagatgcatagggtcctcaaggacggcatggatgtcaacttcatgaagaaagtccttcggcagaggtatggccagaagactgctgaacagtggatgcgtgaagaaatagttgctgtaagagcagcttttgaggctgtaggcactctggcctgggccaggactggattctccccagcagcaagagacttcttgcgccaatttggaattgacatatagtggagtacaataaacaaacaaaatataatat--aaaata-c-aaaaaaa-----------gaaa-taaaataac-aaaaatac--aaaaaaact--aaaaaatatataaaat-aaat-a-aaaaaagtg--cgaaagcacaaaaaaag-aactgcagctgtaatattataaagggttgg--------------------------------------------------------------------------------------------------------------------------------------------------------------------------------------------------------------actacttttctcgagaattttgcagagctgcaaaccttgagtatagaaatgatgttcctgctgaggatatttgtgctgaagtcctcgatggttacaaagcaaggaaagtgcgcttttgcacacctgataattacttactacacgacgggaaaatgtatataatagatttcaaagtgtctgtggacgatcggtcttccagaattacaagagagaaatacaatgaaatttttggagaagtgttcaatccagaaggtgtggactttgaaatcgttattatcaggttggatccttcaaatatggctatacatgttgactctcgagatttcatgaatacaatcgggccaatcacgctaaacattagtatgcaatggttttttgatatgaaagacttcttatttggcaaattccgggatgatgataaattccatgctataataagtcaaggagaattcacaatgacattgccatggatcgaagaagatactccagaattgcttactcatcctatatacaatgagttcatgaattcaatgccagagtcagaacaggccttgttcaaagaagcattggaattcaaatcattcggagcagaaaaatggaatattttcttaaagggagtgatgtctaagtatggtgaatattataaagaatttaccaaaggacatgcccaatccatattcctggcaacaggagactatcccaaaccagataaggaccaaatttcagctggctggcgagagatggtaagtagggtgagctctgaacgtgacatgtcaaatgacataaatcaggaaaaaccaagtatacattttatatgggcacaaaatgattcaagtagcaataataacatacagaaattaatcaaactatccaaatcattgcaagccatgagtggaacaggaagctatgtaagtgctttcaaatcattaggaagattgatggatatatcatcagacatcaaaaagtatgaatcgttctgcggaaaattaaaatctttggcaaggtctagcgtaaagaaactcgacaggaaaatagaaccggtgcaaattggaacagcaactgtcttatgggagcaacaatttaaattggatacggatgtcataaaaagagaagacagaatacatttaatgaaagattatttcggaattggtaaacacaaatccttttcaaaaaaactaaacaatgacataaataccgataagcctaaaatattgaattttgacaatgacgatatagttaggaaatgcaaagataaatataaccaagtcacacataacttgtctcaagttaataatttagacaagattggaaattacctagagcatttttcagctaaaattagtgcctgcagtgttgaaatgtgggactttatatataatacgactaaaaccaagtactggcaatgcatcaatgactactctaccctaatgaaaaacatgctagctgtttcccaatataatagacacaatacctttaggattgtctcatgtgcaaataacaatgtgtttggcttagtgatgccaagctcagacataaaaacaaaaaaagcaacattagtctatgcaataatagctctccacagtgaggaggcagagatagcagaacttggttcactttactccactttcaaaacaacaacaggctatatttcaatatcgaaagcttttaggctagataaagaaaggtgtcagcgcatagtgtcttctccaggcttatttctcatgacaagctgtctattattcaatggtaataagagtctagagtttgataagttactaggcttttcattttttacatcaatatcgattacaaaagctatgctctctcttactgagccttcacgctatatgatcatgaactcattggcagtttctagccatgtaaaagagtatatatctgaaaaattttctccttatacaaaaacatcattttctgtagtgatgacagatttgattaaaaaaggttgctattcagcatatgaacagagaaaaaaggtccaaataagggatataaagttaacagactacgatataacacagaaaggggtagattccaaaagagatcttaaatccatttggttcccgggaaaggtaaatttaaaagaatacttgaaccagatttatttaccattttattttaattccaaaggattgcatgaaaagcatcatgttttaatagatttggctaaaacagtgctagaaatcgaaaaagagcaaagagaatcactacctgagccatggtcagagatacctgctaagcagactgtcaacttaaatattttaatttactcaattgcaaggaatttgaacttagatacttcaagacataattttgtgaggagccgggtggaaaatgcaaataactttaacagatctataacaacaatatccacctttaccagctcgaaatcatgcattaaaattggtgattttgaagaggagaaaaagaagaaaactaaaaatgatgcaaagaaactagcaaaagatatttctaaattaactatagccaacccagcattcttagatgaaatcacaaatgaacatgagataagacactcaacttatgaggatttgaaacaatctatcccagattacacagactatatgtctgtaaaagtttttgacagactatatgagaagattactactaacgaaataagtgataaagaaacagtcaagttgattttagagactatgaagaagcataaaatattttacttcgggttcttcaacaaaggacagaaaacggctaaagatagggaaatatttttaggtgaattcgaggcaaaaatgtgcctgtaccttgttgaaagaatagccaaagagagatgcaaattaaacccagaagaaatgataagcgaaccaggcgactctaaattaagagtattggaaaagcagtcagaagacgaaattaggtatatcagcaacacaataaagacattagggagtgccatagaaaacttgcaatccgggtctttaaattgggcagatatatgtgaaagtaaggcacgagggcttaaaatagaaataaatgctgatatgtctaaatggagtgcccaagatgtacttttcaagtatttctggctgatagtacttgatcctatcttatatcctgctgagagaaagcgaataatttattttctatgtaattacatgcaaaaaaggcttataatgcctgatgagttgctcactacgatattggaccagagggttccttattcaaatgatataattgggttaatgacaaacaattatagatccaacacagtagaaataaagcgcaactggcttcaaggcaatttaaattatacaagtagttacttgcacagctgtagtatgtctgtatataaagatataataagggaagcagcaacattattagagggggaagcccttgtgaattcaatggtacattctgatgataatcaaacatccatatgtatggtgcaaaacaagttgccagatgacaatgtaattgaattttgcatcaagatattcgagaagatatgtttaacctttggaaatcaggcaaacatgaaaaagacatacttaaccaacttcatcaaggaatttgtttctttatttaatatacacggagagccattctctatatacgggaggtttttgcttacagcagtaggggactgtgcctatctagggccttatgaagatttagcaagtaggctatctgcaacacaaaccgctataaagcatggctgcccaccgtcactggcatgggtgtccattgctttgaatcactggataactcacaccacgtataatatgttacctagccaaaataatgacccattgccattcttccctaccaacaatagaaatgaaataccagtggagatgtgcggaatactagaaagcgacttatcaacaatcgcactaaccggtctagaagcaggaaatgtcacgttcctaacaaatatagcaagaaaactatcatctccaatcttgcaaagagaaagtattcaagaccaatacaattctatagaaaaatgggacctaagcaggttatcgcagatcgacattctgaggcttaaaatgcttaggtacatatctcttgatagttcggtcacatctgacgatggtatgggggagaccagtgaaatgaggtcgcgatcacttttaacacctcgtaaattcacaacgagtgggtcactcaataggcttaaatcatataaagattttcaaaatataataacagatgaggataagacaaacgagctatttgagaatttcatcaggcatccagagttattggtcacaaaaggtgaaacatttgaagaatttgtcaatacaatattatttaggtataattcaaaaaaattcaaagaatctctgtcaatacaaaatccagcacaactctttattgagcaaatattattttccaataaaccaataattgactacactagcatacatgataagatttttggattgcaagatatgccgggaatcgaagaactagatacaatcataggccgcaaaacatttgttgaaagttatgtccagattgtagatgatttaagcaacttaacactggatattaatgatgtcaagactatattcgccttctgtctcatgaacgatccactactaattacatctgctaataacataataatgtctgttaaagggcatagccaagagaggataggacaatcagcatgcaaaatgccagaagtcaggagtctgaagcttatacattattcaccagcagttgttttgagagcctatgtgagagggccaacaaatgtgccaaatgtagatatagacgagcttgcgagggatctatctcatctggaagattttatacaaagcacgaaactcagagagaatatgagagaaagaatagaaataaatgagaaacggcatttaggaagagatttcaagtttgaaatcaaagaattgactagattttaccaagtgtgttacgattatataaaatctacagaacataaaattaaggtattcatattgccatacaaagttttcacatcaatagaattctgcggcgcactgacagggaacttaataaatgacaaattgtggtacataacacattacttgaaaaatatagtgtctactacacacaaggcacaaatctcgtcctcacctgaattggaattgcaaatagctgatgaagcactgagactaatagcacattttgccgatactttcttggcgtctgaatcaagaattcaatttctgaaaaaggttgtcggagaattcacatacaaagggatacctgtaaaacatttatattccaaaataaagaattccaagttgagggtcaaattcctagggatccttttatggttggatgacctaacacaaaatgacttggataagtttgatgcagataaatcagacgaaaagattatatggaataactggcaagtatcaagagacatgaacaccggaccaatagatttgatgataagtggctattccaggcagctgcggatcacaggggaagatgataaattgattgctgctgagttgcaagtcactagattgtcagaagatttgatttacagacatggccaggcaatgttaaataaaccgcacggattgaagcttgaaaaaatgcaacctgtaactgagatgtctaaacaactgcattatatcgttttccagcagaggtcaagaaaacggtacttctattctatattgcccacccaaataattgaagatcataattctagagtcgaatcatctaggttaaacagagattcaaaatgggttcctgtatgtcctgttgcagtatcaaaactctatcagcaaggacgacctatactttccaaagttaagaatctgaatatgcagactcattcactttccagaatacaggttaatgttgatgaatatgccattacaaggagagcgcatttccagaagatgcctttctttgaaggaccatccattccttctggtggcatggatctatcagagttaatgaaatccacatccttattgagcttaaactatgacaatataaagaatgcttctttattggatatgtctagagtattcaagtgcaatggcagtgaaaatgaccaaatggcttttgagttcctgtcagatgaaattctagagcaagacgtagttgaagaaatagaatgcaaccctatattttctatcagttatacaaaaagaggagaatccaatatgacttataaaaatgctttccacaaagctttaatctcagaatgtgacaaatttgaagaagcattcgactttcttgacatggggttttgctcgaacgagaaccttagtattttagaggaaatacattggattatcagttatttgaagacgaatcagtggtccacagaactagacaattgtattcatatgtgtatgtataggaatgggtatgatgcagagtatcataaatttgatataccttctaaattcctcaaggacccgataaaccgaacaataaattggacagaggttattgagtttatactattaattgaagatttccaaacaaagattgagccatggtcaagtatgaagtcacatttctgttcaaaagcacacagtgtagcattagagtgcatgaaaagcgagaaaagatcactggcagaatttgta-----------------------------------------------------------------------------------------------ttttaaagaaatgaatctgagtgtgggacttggcgaaatatgtgtcaaagacgatatatctattgttaagagtacaactgcctttagtaagaatgcactagcacttgaagcaactacaaaattctataggtcttttattgtcaaagactggtctgaatgcaacccagtattagataaatttgggaatttcatggttttaaatgttgatgataacgggcatttagtccctaagatgtatacatgcagggcagcatgcgatattagattgaataaggataatgcagaaataatattgtcatcaacaaagcttaaccatttcgaaattgtcggaactacttcaacatcaggttggtttaaaaatacaataacaaataatctagaacacacatgcgaacatgtgactgttaattgtggtcagaaatcagtaaaattccatgcatgctttcgacagcataggggttgtataaggttcttcaaggggacatatatgccgtactcaatgattgaagcaatgtgtgtcaatatagaattgataatcttaacattgtatgtctttgctgcaattatattcgcattaatcataacaaaaagctatatagcatacctacttctaccattgttttatccagtaacctggctttacggaaaagtttacaaaaggattaattcatgtcctaattgtctacttgcatcacacccttttactagctgcccaaaaatctgtatatgtggttctagatttagctgcacagaagccctcaaagtgcacaggatggggaaagactgtctaggttataaatccctaagcaaagctagacaaatgtgcaagtctaaaagctggtcattcacagctgctatactaactggcttaatattgatggaatttgtttcaccaattgcaggcgaaaggatgtacaaacttgaagaactggctgacgattacatagaactggcagagcaggtgaatatattaggaaaagaaatcaaaattttaaaacaatccataattgccatgcttgcaattattttgatactactgctttctgagaatataatcttcaattacctcttcaacaccctttatcgctcttgttctatgtgcgggttgatacactacagaccaggactcaaggttgatttgaccaagactaacaaatgcgggagttgcatttgcgggtttgatgagcaacaatcatctgggtttgaatacgaggtatttctaaaagacatgcatgttcaaagggaatcttgcaaatttggacctagagtaaaccattttagaaacacaaagattttgttatttacaattgctatttgcgcttctttttatacagtttatgcagatgaagactgcttgtccaagaatattaggataacatatcaagaattacatagttgcataggaccacacataatgggtgacacctgcatgtcaaaaagtgaattgtattctgatctgctttcaaagaacttaatcacagaatatgacaaaaaatattttgaacctgacactgtaaatgaccaattcaacaaaattgaatttgctcaagatgcacacagaatgatattattggaaagaatactttataagaccgaatgcgagatgctgagtttaaagaaaaatagtggaccttataatgttgcttggcgcacatatttgaaaaatcataacatagatttatgcagcagacataattacaaaatgatatgtcagtgtatcaacacgcattctatgtgtaaaaatacagatatagatttcaataaagaaattgaaacatattataaggccaatgctgcagcttacaggtctgactttaacacaataatagatacattaaaaacagcatttagaggacttacaaaagtactgattgaaaattacatagaaaaagatgattctgatgcccttaaggctttgtttagcaatattagtgattctgttcagaataattatcagatggtcggtgtgctaaaatttgctagcaagttgctaaatattagtttaggtaggactactcgttcggctcaacattcaataatgactaacgaaattcctaagtcaaacccctttactgattatagttattctagtgtcaatattaaagaatgtatgtcaccagagagcttaaaatgttttaagaaaagagacagtgcaccacatacgaaccatttgctttgcaagatagataacaaatataaagcatttgactggccagaaatagagacagttcaaaaagggcaaaagttgtgtcttggtgatagccactgcaacttagaatttactgctataactgcagataagattatatcattaactaattgttataaagagtctttcactgcacaacctgccgacatgcaaactggtattaaaaaatgctcagctgatgagattggggaatgtatgacccttgaggataaatcatggccaattgttttctgcggagataaatactactactctgaaggtaaagaacatgcaaaagatggatccattaataattattgtcttgcaaataaatgctccgaacagcggttcccaatacataaaaattggtttaaaaagtgcaactgggacaagactcataaggagttcaccactatgaggcaaataaattacaatgacataacttcatatagaaaggcaattgaatccgaaataggaacagatctaatgacacaccattataagcctacaaagaaccttccacatgttgttccacgctatcacagtatagatgttcaaggtacagaatcaacagaaggtattattaatgggtttatacaaaatacgatacctgctatcagcggcttaggcgtcggttaccacttaggttttaaaggaaatcaactatttgacatagttatttttgttaaaaaggctgtatataaagcgcaatatcagaaagtatacacaactggacctagtatatctataaatattgaacataatgaaaagtgtacaggccactgtcctgaaaaaatacctgctaaagaaggttggttgacattttctaaagaacatacaagctcttgggggtgtgaggagtatggttgccttgccatagatactggctgcctatatggttcttgtcaagatgttatacgcccagaattagatatttataaaaagattggtagtgaagcatcgcttatagaaatatgtataactttgcctcatgagacatattgcaatgatatggatatattagaacctattattggagataaattgagtgcatcttttcaaaatacacaaacaaatcagctgccaaacctcatggcttataaaaagggaaaagtctatactggacagataaatgatgtaggaaacacagcattacaatgcggttcaatacaagtagttaatggttcaactattgggtctggcaatcctaaatttgattatatatgccatgctatgagacgaaaagatgtcattgtgagaaaatgcttcaatgacaattaccagtcttgcactagactgaatccgagaaatgatttaattccttacaggaagggcgatattattgagatatcgaagacagggtcaaatatgggtcaaatgacatttaaaatagagttgggtgatattaattataaaatatttactaaatcagtagatctccagatgtctggtgtttgtgctggatgcattgattgtgccgaaggcatatcatgttctataaatgccgatgtgtcagctgaaactgtctgccactgtaaaacaaactgcgaagactttataagcaacattgtaatctcaccccaaatcaaaacttataatataaaagtacattgcaagtcaaaagttgaaaagataacagcaaatatctgtgggagaaatattgacttacaattaacggttaagccgtacaatcaaaaaatagatctgtcacagctggatgaatcgaattacataaaagaagaagacctccaatgtggaacatggctgtgtaaagtccaaaaagagggaattgatattgtatttaaaggactattctcaggattagggaaatattgggctattctaatttactcaattataggggtaattgtagtcatactattgatatatgtcctactgccaataggacgccttctaaaggcattcctaatcaaaaatgaaatagagtacaccatggagcaaaaaattaaatagtaactgtcaaggtaagagtagataaagttagattcagatataagtaaaattcatataaataa
>LET-2167/Colombia/2024-02-27
gtaccacaacggactacatctacatttgatccggaggcagcatatgtggcatttgaagctagatacggacaagtgctcaatgctggtgttgttagagtcttcttcctcaaccaaaagaaggccaaagatgtcttacgtaagacgtcgcggcccatggttgaccttacttttggtggggtccaatttgcaatggttaataaccatttcccacaattccaatcgaatccagtgccggacaacggtcttaccctgcaccgtctgtcaggatacctagctcgctgggcctttacccagatgcgatcaccaattaagcaagctgagtttagggccactgtggtggtgcctttggcagaggtgaagggttgtacttggaacgatggtgacgcaatgtacctgggatttgctgccggtgctgagatgtttctgcaaacattcactttcttccctttggtgattgagatgcatagggtcctcaaggacggcatggatgtcaacttcatgaagaaagtccttcggcagaggtatggccagaagactgctgaacagtggatgcgtgaagaaatagttgctgtaagagcagcttttgaggctgtaggcactctggcctgggccaggactggattctccccagcagcaagagacttcttgcgccaatttggaattgacatatagtggagtacaataaacaaacaaaatataatat--aaaata-c-aaaaaaa-----------gaaa-taaaataac-aaaaatac--aaaaaaact--aaaaaatatataaaat-aaat-a-aaaaaagtg--cgaaagcacaaaaaaag-aactgcagctgtaatattataaagggttgg--------------------------------------------------------------------------------------------------------------------------------------------------------------------------------------------------------------actacttttctcgagaattttgcagagctgcaaaccttgagtatagaaatgatgttcctgctgaggatatttgtgctgaagtcctcgatggttacaaagcaaggaaagtgcgcttttgcacacctgataattacttactacacgacgggaaaatgtatataatagatttcaaagtgtctgtggacgatcggtcttccagaattacaagagagaaatacaatgaaatttttggagaagtgttcaatccagaaggtgtggactttgaaatcgttattatcaggttggatccttcaaatatggctatacatgttgactctcgagatttcatgaatacaatcgggccaatcacgctaaacattagtatgcaatggttttttgatatgaaagacttcttatttggcaaattccgggatgatgataaattccatgctataataagtcaaggagaattcacaatgacattgccatggatcgaagaagatactccagaattgcttactcatcctatatacaatgagttcatgaattcaatgccagagtcagaacaggccttgttcaaagaagcattggaattcaaatcattcggagcagaaaaatggaatattttcttaaagggagtgatgtctaagtatggtgaatattataaagaatttaccaaaggacatgcccaatccatattcctggcaacaggagactatcccaaaccagataaggaccaaatttcagctggctggcgagagatggtaagtagggtgagctctgaacgtgacatgtcaaatgacataaatcaggaaaaaccaagtatacattttatatgggcacaaaatgattcaagtagcaataataacatacagaaattaatcaaactatccaaatcattgcaagccatgagtggaacaggaagctatgtaagtgctttcaaatcattaggaagattgatggatatatcatcagacatcaaaaagtatgaatcgttctgcggaaaattaaaatctttggcaaggtctagcgtaaagaaactcgacaggaaaatagaaccggtgcaaattggaacagcaactgtcttatgggagcaacaatttaaattggatacggatgtcataaaaagagaagacagaatacatttaatgaaagattatttcggaattggtaaacacaaatccttttcaaaaaaactaaacaatgacataaataccgataagcctaaaatattgaattttgacaatgacgatatagttaggaaatgcaaagataaatataaccaagtcacacataacttgtctcaagttaataatttagacaagattggaaattacctagagcatttttcagctaaaattagtgcctgcagtgttgaaatgtgggactttatatataatacgactaaaaccaagtactggcaatgcatcaatgactactctaccctaatgaaaaacatgctagctgtttcccaatataatagacacaatacctttaggattgtctcatgtgcaaataacaatgtgtttggcttagtgatgccaagctcagacataaaaacaaaaaaagcaacattagtctatgcaataatagctctccacagtgaggaggcagagatagcagaacttggttcactttactccactttcaaaacaacaacaggctatatttcaatatcgaaagcttttaggctagataaagaaaggtgtcagcgcatagtgtcttctccaggcttatttctcatgacaagctgtctattattcaatggtaataagagtctagagtttgataagttactaggcttttcattttttacatcaatatcgattacaaaagctatgctctctcttactgagccttcacgctatatgatcatgaactcattggcagtttctagccatgtaaaagagtatatatctgaaaaattttctccttatacaaaaacatcattttctgtagtgatgacagatttgattaaaaaaggttgctattcagcatatgaacagagaaaaaaggtccaaataagggatataaagttaacagactacgatataacacagaaaggggtagattccaaaagagatcttaaatccatttggttcccgggaaaggtaaatttaaaagaatacttgaaccagatttatttaccattttattttaattccaaaggattgcatgaaaagcatcatgttttaatagatttggctaaaacagtgctagaaatcgaaaaagagcaaagagaatcactacctgagccatggtcagagatacctgctaagcagactgtcaacttaaatattttaatttactcaattgcaaggaatttgaacttagatacttcaagacataattttgtgaggagccgggtggaaaatgcaaataactttaacagatctataacaacaatatccacctttaccagctcgaaatcatgcattaaaattggtgattttgaagaggagaaaaagaagaaaactaaaaatgatgcaaagaaactagcaaaagatatttctaaattaactatagccaacccagcattcttagatgaaatcacaaatgaacatgagataagacactcaacttatgaggatttgaaacaatctatcccagattacacagactatatgtctgtaaaagtttttgacagactatatgagaagattactactaacgaaataagtgataaagaaacagtcaagttgattttagagactatgaagaagcataaaatattttacttcgggttcttcaacaaaggacagaaaacggctaaagatagggaaatatttttaggtgaattcgaggcaaaaatgtgcctgtaccttgttgaaagaatagccaaagagagatgcaaattaaacccagaagaaatgataagcgaaccaggcgactctaaattaagagtattggaaaagcagtcagaagacgaaattaggtatatcagcaacacaataaagacattagggagtgccatagaaaacttgcaatccgggtctttaaattgggcagatatatgtgaaagtaaggcacgagggcttaaaatagaaataaatgctgatatgtctaaatggagtgcccaagatgtacttttcaagtatttctggctgatagtacttgatcctatcttatatcctgctgagagaaagcgaataatttattttctatgtaattacatgcaaaaaaggcttataatgcctgatgagttgctcactacgatattggaccagagggttccttattcaaatgatataattgggttaatgacaaacaattatagatccaacacagtagaaataaagcgcaactggcttcaaggcaatttaaattatacaagtagttacttgcacagctgtagtatgtctgtatataaagatataataagggaagcagcaacattattagagggggaagcccttgtgaattcaatggtacattctgatgataatcaaacatccatatgtatggtgcaaaacaagttgccagatgacaatgtaattgaattttgcatcaagatattcgagaagatatgtttaacctttggaaatcaggcaaacatgaaaaagacatacttaaccaacttcatcaaggaatttgtttctttatttaatatacacggagagccattctctatatacgggaggtttttgcttacagcagtaggggactgtgcctatctagggccttatgaagatttagcaagtaggctatctgcaacacaaaccgctataaagcatggctgcccaccgtcactggcatgggtgtccattgctttgaatcactggataactcacaccacgtataatatgttacctagccaaaataatgacccattgccattcttccctaccaacaatagaaatgaaataccagtggagatgtgcggaatactagaaagcgacttatcaacaatcgcactaaccggtctagaagcaggaaatgtcacgttcctaacaaatatagcaagaaaactatcatctccaatcttgcaaagagaaagtattcaagaccaatacaattctatagaaaaatgggacctaagcaggttatcgcagatcgacattctgaggcttaaaatgcttaggtacatatctcttgatagttcggtcacatctgacgatggtatgggggagaccagtgaaatgaggtcgcgatcacttttaacacctcgtaaattcacaacgagtgggtcactcaataggcttaaatcatataaagattttcaaaatataataacagatgaggataagacaaacgagctatttgagaatttcatcaggcatccagagttattggtcacaaaaggtgaaacatttgaagaatttgtcaatacaatattatttaggtataattcaaaaaaattcaaagaatctctgtcaatacaaaatccagcacaactctttattgagcaaatattattttccaataaaccaataattgattacactagcatacatgataagatttttggattgcaagatatgccgggaatcgaagaactagatacaatcataggccgcaaaacatttgttgaaagttatgtccagattgtagatgatttaagcaacttaacactggatattaatgatgtcaagactatattcgccttctgtctcatgaacgatccactactaattacatctgctaataacataataatgtctgttaaagggcatagccaagagaggataggacaatcagcatgcaaaatgccagaagtcaggagtctgaagcttatacattattcaccagcagttgttttgagagcctatgtgagagggccaacaaatgtgccaaatgtagatatagacgagcttgcgagggatctatctcatctggaagattttatacaaagcacgaaactcagagagaatatgagagaaagaatagaaataaatgagaaacggcatttaggaagagatttcaagtttgaaatcaaagaattgactagattttaccaagtgtgttacgattatataaaatctacagaacataaaattaaggtattcatattgccatacaaagttttcacatcaatagaattctgcggcgcactgacagggaacttaataaatgacaaattgtggtacataacacattacttgaaaaatatagtgtctactacacacaaggcacaaatctcgtcctcacctgaattggaattgcaaatagctgatgaagcactgagactaatagcacattttgccgatactttcttggcgtctgaatcaagaattcaatttctgaaaaaggttgtcggagaattcacatacaaagggatacctgtaaaacatttatattccaaaataaagaattccaagttgagggtcaaattcctagggatccttttatggttggatgacctaacacaaaatgacttggataagtttgatgcagataaatcagacgaaaagattatatggaataactggcaagtatcaagagacatgaacaccggaccaatagatttgatgataagtggctattccaggcagctgcggatcacaggggaagatgataaattgattgctgctgagttgcaagtcactagattgtcagaagatttgatttacagacatggccaggcaatgttaaataaaccgcacggattgaagcttgaaaaaatgcaacctgtaactgagatgtctaaacaactgcattatatcgttttccagcagaggtcaagaaaacggtacttctattctatattgcccacccaaataattgaagatcataattctagagtcgaatcatctaggttaaacagagattcaaaatgggttcctgtatgtcctgttgcagtatcaaaactctatcagcaaggacgacctatactttccaaagttaagaatctgaatatgcagactcattcactttccagaatacaggttaatgttgatgaatatgccattacaaggagagcgcatttccagaagatgcctttctttgaaggaccatccattccttctggtggcatggatctatcagagttaatgaaatccacatccttattgagcttaaactatgacaatataaagaatgcttctttattggatatgtctagagtattcaagtgcaatggcagtgaaaatgaccaaatggcttttgagttcctgtcagatgaaattctagagcaagacgtagttgaagaaatagaatgcaaccctatattttctatcagttatacaaaaagaggagaatccaatatgacttataaaaatgctttccacaaagctttaatctcagaatgtgacaaatttgaagaagcattcgactttcttgacatggggttttgctcgaacgagaaccttagtattttagaggaaatacattggattatcagttatttgaagacgaatcagtggtccacagaactagacaattgtattcatatgtgtatgtataggaatgggtatgatgcagagtatcataaatttgatataccttctaaattcctcaaggacccgataaaccgaacaataaattggacagaggttattgagtttatactattaattgaagatttccaaacaaagattgagccatggtcaagtatgaagtcacatttctgttcaaaagcacacagtgtagcattagagtgcatgaaaagcgagaaaagatcactggcagaatttgta-----------------------------------------------------------------------------------------------ttttaaagaaatgaatctgagtgtgggacttggcgaaatatgtgtcaaagacgatatatctattgttaagagtacaactgcctttagtaagaatgcactagcacttgaagcaactacaaaattctataggtcttttattgtcaaagactggtctgaatgcaacccagtattagataaatttgggaatttcatggttttaaatgttgatgataacgggcatttagtccctaagatgtatacatgcagggcagcatgcgatattagattgaataaggataatgcagaaataatattgtcatcaacaaagcttaaccatttcgaaattgtcggaactacttcaacatcaggttggtttaaaaatacaataacaaataatctagaacacacatgcgaacatgtgactgttaattgtggtcagaaatcagtaaaattccatgcatgctttcgacagcataggggttgtataaggttcttcaaggggacatatatgccgtactcaatgattgaagcaatgtgtgtcaatatagaattgataatcttaacattgtatgtctttgctgcaattatattcgcattaatcataacaaaaagctatatagcatacctacttctaccattgttttatccagtaacctggctttacggaaaagtttacaaaaggattaattcatgtcctaattgtctacttgcatcacacccttttactagctgcccaaaaatctgtatatgtggttctagatttagctgcacagaagccctcaaagtgcacaggatggggaaagactgtctaggttataaatccctaagcaaagctagacaaatgtgcaagtctaaaagctggtcattcacagctgctatactaactggcttaatattgatggaatttgtttcaccaattgcaggcgaaaggatgtacaaacttgaagaactggctgacgattacatagaactggcagagcaggtgaatatattaggaaaagaaatcaaaattttaaaacaatccataattgccatgcttgcaattattttgatactactgctttctgagaatataatcttcaattacctcttcaacaccctttatcgctcttgttctatgtgcgggttgatacactacagaccaggactcaaggttgatttgaccaagactaacaaatgcgggagttgcatttgcgggtttgatgagcaacaatcatctgggtttgaatacgaggtatttctaaaagacatgcatgttcaaagggaatcttgcaaatttggacctagagtaaaccattttagaaacacaaagattttgttatttacaattgctatttgcgcttctttttatacagtttatgcagatgaagattgcttgtccaagaatattaggataacatatcaagaattacatagttgcataggaccacacataatgggtgacacctgcatgtcaaaaagtgaattgtattctgatctgctttcaaagaacttaatcacagaatatgacaaaaaatattttgaacctgacactgtaaatgaccaattcaacaaaattgaatttgctcaagatgcacacagaatgatattattggaaagaatactttataagaccgaatgcgagatgctgagtttaaagaaaaatagtggaccttataatgttgcttggcgcacatatttgaaaaatcataacatagatttatgcagcagacataattacaaaatgatatgtcagtgtatcaacacgcattctatgtgtaaaaatacagatatagatttcaataaagaaattgaaacatattataaggccaatgctgcagcttacaggtctgactttaacacaataatagatacattaaaaacagcatttagaggacttacaaaagtactgattgaaaattacatagaaaaagatgattctgatgcccttaaggctttgtttagcaatattagtgattctgttcagaataattatcagatggtcggtgtgctaaaatttgctagcaagttgctaaatattagtttaggtaggactactcgttcggctcaacattcaataatgactaacgaaattcctaagtcaaacccctttactgattatagttattctagtgtcaatattaaagaatgtatgtcaccagagagcttaaaatgttttaagaaaagagacagtgcaccacatacgaaccatttgctttgcaagatagataacaaatataaagcatttgactggccagaaatagagacagttcaaaaagggcaaaagttgtgtcttggtgatagccactgcaacttagaatttactgctataactgcagataagattatatcattaactaattgttataaagagtctttcactgcacaacctgccgacatgcaaactggtattaaaaaatgctcagctgatgagattggggaatgtatgacccttgaggataaatcatggccaattgttttctgcggagataaatactactactctgaaggtaaagaacatgcaaaagatggatccattaataattattgtcttgcaaataaatgctccgaacagcggttcccaatacataaaaattggtttaaaaagtgcaactgggacaagactcataaggagttcaccactatgaggcaaataaattacaatgacataacttcatatagaaaggcaattgaatccgaaataggaacagatctaatgacacaccattataagcctacaaagaaccttccacatgttgttccacgctatcacagtatagatgttcaaggtacagaatcaacagaaggtattattaatgggtttatacaaaatacgatacctgctatcagcggcttaggcgtcggttaccacttaggttttaaaggaaatcaactatttgacatagttatttttgttaaaaaggctgtatataaagcgcaatatcagaaagtatacacaactggacctagtatatctataaatattgaacataatgaaaagtgtacaggccactgtcctgaaaaaatacctgctaaagaaggttggttgacattttctaaagaacatacaagctcttgggggtgtgaggagtatggttgccttgccatagatactggctgcctatatggttcttgtcaagatgttatacgcccagaattagatatttataaaaagattggtagtgaagcatcgcttatagaaatatgtataactttgcctcatgagacatattgcaatgatatggatatattagaacctattattggagataaattgagtgcatcttttcaaaatacacaaacaaatcagctgccaaacctcatggcttataaaaagggaaaagtctatactggacagataaatgatgtaggaaacacagcattacaatgcggttcaatacaagtagttaatggttcaactattgggtctggcaatcctaaatttgattatatatgccatgctatgagacgaaaagatgtcattgtgagaaaatgcttcaatgacaattaccagtcttgcactagactgaatccgagaaatgatttaattccttacaggaagggcgatattattgagatatcgaagacagggtcaaatatgggtcaaatgacatttaaaatagagttgggtgatattaattataaaatatttactaaatcagtagatctccagatgtctggtgtttgtgctggatgcattgattgtgccgaaggcatatcatgttctataaatgccgatgtgtcagctgaaactgtctgccactgtaaaacaaactgcgaagactttataagcaacattgtaatctcaccccaaatcaaaacttataatataaaagtacattgcaagtcaaaagttgaaaagataacagcaaatatctgtgggagaaatattgacttacaattaacggttaagccgtacaatcaaaaaatagatctgtcacagctggatgaatcgaattacataaaagaagaagacctccaatgtggaacatggctgtgtaaagtccaaaaagagggaattgatattgtatttaaaggactattctcaggattagggaaatattgggctattctaatttactcaattataggggtaattgtagtcatactattgatatatgtcctactgccaataggacgccttctaaaggcattcctaatcaaaaatgaaatagagtacaccatggagcaaaaaattaaatagtaactgtcaaggtaagagtagataaagttagattcagatataagtaaaattcatataaataa
>LET-2116/Colombia/2024-02-15
gtaccacaacggactacatctacatttgatccggaggcagcatatgtggcatttgaagctagatacggacaagtgctcaatgctggtgttgttagagtcttcttcctcaaccaaaagaaggccaaagatgtcttacgtaagacgtcgcggcccatggttgaccttacttttggtggggtccaatttgcaatggttaataaccatttcccacaattccaatcgaatccagtgccggacaacggtcttaccctgcaccgtctgtcaggatacctagctcgctgggcctttacccagatgcgatcaccaattaagcaagctgagtttagggccactgtggtggtgcctttggcagaggtgaagggttgtacttggaacgatggtgacgcaatgtacctgggatttgctgccggtgctgagatgtttctgcaaacattcactttcttccctttggtgattgagatgcatagggtcctcaaggacggcatggatgtcaacttcatgaagaaagtccttcggcagaggtatggccagaagactgctgaacagtggatgcgtgaagaaatagttgctgtaagagcagcttttgaggctgtaggcactctggcctgggccaggactggattctccccagcagcaagagacttcttgcgccaatttggaattgacatatagtggagtacaataaacaaacaaaatataatat--aaaatn-n-nnnnnnn-----------nnnn-nnnnnnnnn-nnnnnnnn--nnnnnnnnn--aaaaaatatataaaat-aaa-----------------------------------------------------------------------------------------------------------------------------------------------------------------------------------------------------------------------------------------------------------------------------actacttttctcgagaattttgcagagctgcaaaccttgagtatagaaatgatgttcctgctgaggatatttgtgctgaagtcctcgatggttacaaagcaaggaaagtgcgcttttgcacacctgataattacttactacacgacgggaaaatgtatataatagatttcaaagtgtctgtggacgatcggtcttccagaattacaagagagaaatacaatgaaatttttggagaagtgttcaatccagaaggtgtggactttgaaatcgttattatcaggttggatccttcaaatatggctatacatgttgactctcgagatttcatgaatacaatcgggccaatcacgctaaacattagtatgcaatggttttttgatatgaaagacttcttatttggcaaatttcgggatgatgataaattccatgctataataagtcaaggagaattcacaatgacattgccatggatcgaagaagatactccagaattgcttactcatcctatatacaatgnnnncatgaattcaatgccagagtcagaacaggccttgttcaaagaagcattggaattcaaatcattcggagcagaaaaatggaatattttcttaaagggagtgatgtctaagtatggtgaatattataaagaatttaccaaaggatatgcccaatccatattcctggcaacaggagactatcccaaaccagataaggaccaaatttcagctggctggcgagagatggtaagtagggtgagctctgaacgtgacatgtcaaatgacataaatcaggaaaaaccaagtatacattttatatgggcacaaaatgattcaagtagcaataataacatacagaaattaatcaaactatccaaatcattgcaagccatgagtggaacaggaagctatgtaagtgctttcaaatcattaggaagattgatggatatatcatcagacatcaaaaagtatgaatcgttctgcggaaaattaaaatctttggcaaggtctagcgtaaagaaactcgacaggaaaatagaaccggtgcaaattggaacagcaactgtcttatgggagcaacaatttaaattgnnnncggatgtcataaaaagagaagacagaatacatttaatgaaagattatttcggaattggtaaacacaaatccttttcaaaaaaactaaacaatgacataaataccgataagcctaaantattgaattttgacaatgacgatatagttaggaaatgcaaagataaatataaccaagtcacacataacttgtctcaagttaataatttagacaagattggaaattacctagagcatttttcagctaaaattagtgcctgcagtgttgaaatgtgggactttatatatannnnnnnnnnnnnnnnnnnnnnnnnnnnnnnnaatgactactctaccctaatgaaaaacatgctagctgtttcccaatataatagacacaatacctttaggattgtctcatgtgcaaataacaatgtgtttggcttagtgatgccaagctcagacataaaaacaaaaaaagcaacattagtctatgcaataatagctctccacagtgaggaggcagagatagcagaacttggttcactttactccactttcaaaacaacaacaggctatatttcaatatcgaaagcttttaggctagataaagaaaggtgtcagcgcatagtgtcttctccaggcttatttctcatgacaagctgtctattattcaatggtaataagagtctagagtttgataagttactaggcttttcattttttacatcaatatcgattacaaaagctatgctctctcttactgagccttcacgctatatgatcatgaactcattggcagtttctagccatgtaaaagagtatatatctgaaaaattttctccttatacaaaaacatcattttctgtagtgatgacagatttgattaaaaaaggttgctattcagcatatgaannnnnnnnnnnnnnnnnnnnnnnnnnnnnnnnnnnnnnnnnnnncgatataacacagaaaggggtagattccaaaagagatcttaaatccatttggttcccgggaaannnnnnnnnnnnnnnnnnnnnnnnnnnnnnnnnnnnnnnnnnnnnnnnnnnttccaaaggattgcatgaaaagcatcatgttttaatagatttggctaaaacagtgctagaaatcgaaaaagagcaaagagaatcactacctgagccatggtcagagatacctgctaagcagactgtcaacttaaatattttaatttactcaattgcaaggaatttgaacttagnnnnnnnnnnnnnnnnnnnnnnnnnnnnnnnnnnnnnnnatgcaaataactttaacagatctataacaacaatatccacctttaccagctcgaaatcatgcattaaaattggtgattttgaagaggagaaaaagaagaaaactaaaaatgatgcaaagaaactagcaaaagatatttctaaattaactatagccaacccagcattcttagatgaaatcacaaatgaacatgagataagacactnnnnnnnnnnnnnnnnnnnnnnnnnnnnnnnnnnnnacacagactatatgtctgtaaaagtttttgacagactatatgagaagattactactaacgaaataagtgataaagaaacagtcaagttgattttagagactatgaagaagcataaaatattttacttcgggttcttcaacaaaggacagaaannnnnnnnagatagggaaatatttttaggtgaattcgaggcaaaaatgtgcctgtaccttgttgaaagaatagccaaagagagatgcaaattaaacccagaagaaatgataagcgaaccaggcgactctaaattaagagtattggaaaagcaatcagaagacgaaattaggtatatcagcaacacaataaagacattagggaatgccatagaaaacttgcaatccgggtctttaaattgggcagatatatgtgaaagtaaggcacgagggcttaaaatagaaataaatgctgatatgtctaaatggagtgcccaagatgtacttttcaagtatttctggctgatagtacttgatcctatcttatatcctgctgagagaaagcgaataatttattttctatgtaattacatgcaaaaaaggcttataatgcctgatgagttgctcactacgatattggaccagagggttccttattcaaatgatataattgggttaatgacaaacaattatagatccaacacagtagaaataaagcgcaactggcttcaaggcaatttaaattatacaagtagttacttgcacagctgtagtatgtctgtatataaagatataataagggaagcagcaacattattagagggggaagcccttgtnnnnnnnnnnnnnnnnnnnnnnnnnnnnnnnnnnnnnnnnnnnnnnnnnnnnnnnnnnnnnnnnnnnnnnnnnnnnnnnnnnnnnnnnnnnnnnnnnnnnnnnnnnntatgtttaacttttggaaannnnnnnnnnnnnnnnnnnnnnnnnnnnnnnnnnnnnnnnnnnnnnnnnnnnnnnnnnnnnaatatacacggagagccattctctatatacgggaggtttttgcttacagcagtaggggactgtgcctatctagggccttatgaagatttagcaagtaggctatctgcaacacaaaccgctataaagcatggctgcccaccgtcactggcatgggtgtccattgctttgaatcactggataactcacaccacgtataatatgttacctagccaaaataatgacccattgccattcttccctaccaacaatagaaatgaaataccagtggagatgtgcggaatactagaaagcgacttatcaacaatcgcactaaccggtctagaagcaggaaatgtcacgttcctaacaannnnnnnnnnnnnnnnnnnnnnnnnnnnnnnnnnnnnnnnnngtattcaagaccaatacaattctatagaaaaatgggacctaagcaggttatcgcagatcgacattctgaggcttaaaatgcttaggtacatatctcttgatagttcggtcacatctgacgatgntatgggggagaccagtgaaatgaggtcgcgatcacttttaacacctcgtaaattcacaacgagtgggtcactcaataggcttaaatcatataaagattttcaaaatataataacagatgaggataagacaaacgagctatttgagaatttcatcaggcatccagagttattggtcacaaaaggtgaaacatttgaagaatttgtcaatacaatattnnnnnnnnnnnnnnnnnnnnnnnnnnnnnnnnnnnnnnnnnnnnnnnnnnnnnnnnnnnnnnnnnnnnnnnnnnnnnnnnnnnnnnnnnnnnnnnnnattgactacactagcatacatgataagatttttggattgcaagatatgccgggaatcgaagaactagatacaatcataggccgcaaaacatttgttgaaagttatgtccagattgtagatgatttaagcaacttaacactggatattaatgatgtcaagactatattcgccttctgtctcatgaacgatccactactaattacatctgctannnnnnnnataatgtctgttaaagggcatagccaagagaggataggacaatcagcatnnnnnnnnnnnnnnnnnnnnnnnnnnnnnnnnnnnnnnnnnnnnnnnnnnnnnnnnnnnnnnnnnnnnnnnnnnnggccaacaaatgtgccaaatgtagatatagacgagcttgcgagggatctatctcatctggaagattttatacaaagcacgaaactcagagagaatatgagagaaagaatanaaataaatgagaaacggcatttaggaagagatttcaagtttgaaatcaaagaattgactagattttaccaagtgtgttacgattatataaaatctacagaacataaaattaaggtattcatattgccatacaaagttttcacatcaatagaattctgcggcgcactgacagggaacttnnnnnnngacaaattgtggtacataacacattacttgaaaaatatagtgtctactacacacaaggcacaaatctcgtcctcacctgaattggaattgcaaatagctgatgaagcactgagactaatagcacattttgccgatactttcttggcgtctgaatcaagaattcaatttctgaaaaaggttgtcggagaattcacnnncaaagggatacctgtaaaacatttatattccaaaataaagaattccaagttgagggtcaaattcctagggatccttttatggttggatgacctaacacaaaatgacttggataagtttgatgcagataaatcagacgaaaagattatatggaataactggcaagtatcaagagacatgaacaccggaccaatagatttgatgataagtggctattccaggcagctgcggatcacaggggaagatgataaattgattgctgctgagttgcaagtcactagattgtcagaagatttgatttacagacatggccaggcaatgttaaataaaccgcacggattgaagcttgaaaaaatgcaacctgtaactgagatgtctaaacaactacattatatcgttttccagcagaggtcaagaaaacggtacttctattctatattgcccacccaaataattgaagatcataattctagagtcgaatcatctaggttaaacagagattcaaaatgggttcctgtatgtcctgttgcagtatcaaaactctatcagcaaggacgacctatactttccaaagttaagaatctgaatatgcagactcattcactttccagaatacaggttaatgttgatgaatatgccattacaaggagagcgcatttccagaagatgcctttctttgaaggaccatccattccttctggtggcatggatctatcagagttaatgaaatccacatccttattgagcttaaactatgacaatataaagaatgcttctttattggatatgtctagagtattcaagtgcaatggcagtgaaaatnnnnnnnnnnnnnnnnnnnnnnnnnnnnnnnnnnnnnnnnnnnnnnnnnnnnnnnnnnnnatagaatgcaaccctatattttctatcagttatacaaaaagaggagaatccaatatgacttataaaaatgctttccacaaagctttaatctcagaatgtgacaaatttgaagaagcattcgactttcttgacatggggttttgctcgaacgagaaccttagtattttagaggaaatacattggattatcagttatttgnnnnnnnnnnnnnnnnnnnnnnnnnnnnnnnnnnnnnnnnnnnnnnnnnngtataggaatgggtatgatgcagagtatcataaatttgatataccttctaaattcctcaaggacccgataaaccgaacaataaattggacagaggttattgagtttatactattaattgaagatttccaaacaaagattgagccatggtcaagtatgaagtcacatttctgttcaaaagcacacagtgtagcattagagtgcatgaaaagcgagaaaagatcactggcagaatttgta----------------------------------------------------------------------------------------------------------------------------------aaatatgtgtcaaagacgatatatctattgttaagagtacaactgcctttagtaagaatgcactagcacttgaagcaactacaaaattctataggtcttttattgtcaaagacnggtctgaatgcaacccagtattagataaatttgggaannnnnnnnnnnnnnnnnnnnnnnnnnnnnnnnnnnnnnnnnnnnnnnnnnnnnnnnnnnnnnnnnnnnnnnnnnnnnnnnnnnnnnnnnnnnnnnnnnnnnnnnnattgtcatcaacaaagcttaaccatttcgaaattgtcggaactacttcaacatcaggttggtttaaaaatacaataacaaataatctagaacacacatgcgaacatgtgactgttaattgtggtcagaaatcagtaaaattccatgcatgctttcgacagcataggggttgtataaggttcttcaaggggacatatatgccgtactcaatgattgaagcaatgtgtgtcaatatagaattgataatcttaacattgtatgtctttgctgcaattatattcgcattaatcataacaaaaagctatatagcatacnnnnnnnnnnnnnnnnnnngtccagtaacctggctttacggaaaagtttacaaaaggattaattcatgtcctaattgtctacttgcatcacacccttttactagctgcccaaaaatctgtatatgtggttctagatttagctgcacagaagccctcaaagtgcacaggatggggaaagactgtctaggttataaatccctaagcaaagctagacaaatgtgcaagtctaaaagctggtcattcacagctgctatactaactggcttaatattgatggaatttgtttcaccaattgcaggcgaaaggatgtacaaacttgaagaactggctgacgattacatagaactggcagagcaggtgaatatattaggaaaagaaatcaaaattttaaaacaatccataattgccatgcttgcaattattttgatactactgctttctgannnnnnnnnnnnnnnnnnnnnnnnnnnnnnnnnnnnnnnnnnnnnnnnnnnnnnnnnnnnnnnnnnctacagaccaggactcaaggttgatttgaccaagactaacaaatgcgggagttgcatttgcgggtttgatgagcaacaatcatctgggtttgaatacgaggtatttctaaaagacatgcatgttcaaagggaatcttgcaaatttggacctagagtaaaccattttagaaacacaaagattttgttatttacaattgctatttgcgcttctttttatacagtttatgcagatgaagactgcttgtccaagaatattaggataacatatcnagaattacatagttgcataggaccacacataatgggtgacacctgcatgtcaaaaagtgaattgtattctgatctgctttcaaagaacttaatcacagaatatgacaaaaaatattttgaacctgacactgtaaatgaccaattcaacaaaattgaatttgctcaagatgcacacagaatgatattattggaaagaatactttataagaccgaatgcgagatgctgagtttaaagaaaaatagtggaccttataatgttgcttggcgcacatatttgaaaaatcataacatnnnnnnnnnnnnnnnnnnnnnnnnnnnnnnnnnnnnnnnnnnnnnnnnnnnnnnnnnnnnnnnnnnnnnnnnnnnnnnnnnnnnnnnnnnnnnnnnnnnnnnnnnnnnnnnnnnnnnnnnnnnnnnnnnnnnnnnnnnnnnnnncacaataatagatacattaaaaacagcatttagaggacttacaaaagtactgattgaaaattacatagaaaaagatgattctgatgcccttaaggctttgtttagcaatattagtgattctgttcagaataattatcagatggtcggtgtgctaaaatttgctagcaagttgctaaatattagtttaggtaggactactcgttcggctcaacattcaataatgactaacgaaattcctaagtcaaacccctttactgattatagttattctagtgtcaatattaaagaatgtatgtcaccagagagcttaaaatgttttaagaaaagagacagtgcaccacatacgaaccatttgctttgcaagatagataacaaatataaagcatttgactggccagaaatagagacagttcaaaaagggcaaaagttgtgtcttggtgatagccactgcaacttagaatttactgctataactgcagataagattatnnnnnnnnnnnnttgttataaagagtctttcactgcacaacctgccgacatgcaaactggtattaaaaaatgctcagctgatgagattggggaatgtatgacccttgaggataaatcatggccaattgttttctgcggagataaatactactactctgaaggtaaagaacatgcaaaagatggatccattaataattattgtcttgcaaataaatgctccgaacagcggttcccaatacataaaaattggtttaaaaagtgcaactgggacaagactcataaggagttcaccactatgaggcaaataaattacaatgacataacttcatatagaaaggcaattnnntccgaaataggaacagatctaatgacacaccattataagcctacaaagaaccttccacatgttgttccacgctatcacnnnnnnnnnnnnnnnnnnnnnnnnncaacagaaggtattattaatgggtttatacaaaatacgatacctgctatcagcggcttaggcgtcggttaccacttaggttttaaaggaaatcaactatttgacatagttatttttgttaaaaaggctgtatataaagcgcaatatcagaaagtatacacaactagacctagtatatctataaatattgaacataatgaaaagtgtacaggccactgtcctgaaaaaatacctgctaaagaaggttggttgacattttctaaagaacatacaagctcttgggggtgtgaggagtatggttgccttgccatagatactggctgcctatatggttcttgtcaagatgttatacgcccagaattagatatttataaaaagnnnnnnnnnnnnnnnnnnnnnnnnnnnnnnnnnnnnnnnnnnnctcatgagacatattgcaatgatatggatatattagaacctattattggagataaattgagtgcatcttttcaaaatacacaaacaaatcagctgccaaacctcatggcttataaaaagggaaaagtctatactggacagataaatgatgtaggaaacacagcattacaatgcggttcaatacaagtagttaatggttcaactattgggtctggcaatcctaaatttgattatatatgccatgctatgagacgaaaagatgtcattgtgagaaaatgcttcaatgacaattaccagtcttgcactagactgaatccgagaaatgatttaattccttacaggaagggcgatattattgagatatcgaagacagggtcaaatnnnnnnnnnnnnnnnnnnnnnnnnnnnnnnngtgatattaattataaaatatttactaaatcagtagatctccagatgtctggtgtttgtgctggatgcattgattgtgccgaaggcatatcatgttctataaatgccgatgtgtcagctgaaactgtctgccactgtaaaacaaactgcgaagactttataagcaacattgtaatctcaccccaaatcaaaacttataatataaaagtacattgnaagtcaaaagttgaaaagataacagcaaatatctgtgggagaaatattgacttacaattaacggttaagccgtacaatcaaaaaatagatctgtcacagctggatgaatcgaattacataaaagaagaagacctccaatgtggaacatggctgtgtaaagtccaaaaagagggaattgatattgtatttaaaggacnnnnnnnnnnnnnnnnnnnnnnnnnnnnnnnnnnnnnnnnnnnnnnnnnnnnnnnnnnnnnnnnnatactattg--atatgtcctactgccaataggacgccttctaaaggcattcctaatcaaaaatgaaatagagtacac------------------------------------------------------------------------------------
>LET-2040/Colombia/2024-03-26
gtaccacaacggactacatctacatttgatccggaggcagcatatgtggcatttgaagctagatacggacaagtgctcaatgctggtgttgttagagtcttcttcctcaaccaaaagaaggccaaagatgtcttacgtaagacgtcgcggcccatggttgaccttacttttggtggggtccaatttgcaatggttaataaccatttcccacaattccaatcgaatccagtgccggacaacggtcttaccctgcaccgtctgtcaggatacctagctcgctgggcctttacccagatgcgatcaccaattaagcaagctgagtttagggccactgtggtggtgcctttggcagaggtgaagggttgtacttggaacgatggtgacgcaatgtacctgggatttgctgccggtgctgagatgtttctgcaaacattcactttcttccctttggtgattgagatgcatagggtcctcaaggacggcatggatgtcaacttcatgaagaaagtccttcggcagaggtatggccagaagactgctgaacagtggatgcgtgaagaaatagttgctgtaagagcagcttttgaggctgtaggcactctggcctgggccaggactggattctccccagcagcaagagacttcttgcgccaatttggaattgacatatagtggagtacaataaacaaacaaaatataatat--aaaata-c-aaaaaaa-----------gaaa-taaaataac-aaaaatac--aaaaaaact--aaaaaatatataaaat-aaat-a-aaaaaagtg--cgaaagcacaaaaaaag-aactgcagctgtaatattataaagggttgg--------------------------------------------------------------------------------------------------------------------------------------------------------------------------------------------------------------actacttttctcgagaattttgcagagctgcaaaccttgagtatagaaatgatgttcctgctgaggatatttgtgctgaagtcctcgatggttacaaagcaaggaaagtgcgcttttgcacacctgataattacttactacacgacgggaaaatgtatataatagatttcaaagtgtctgtggacgatcggtcttccagaattacaagagagaaatacaatgaaatttttggagaagtgttcaatccagaaggtgtggactttgaaatcgttattatcaggttggatccttcaaatatggctatacatgttgactctcgagatttcatgaatacaatcgggccaatcacgctaaacattagtatgcaatggttttttgatatgaaagacttcttatttggcaaattccgggatgatgataaattccatgctataataagtcaaggagaattcacaatgacattgccatggatcgaagaagatactccagaattgcttactcatcctatatacaatgagttcatgaattcaatgccagagtcagaacaggccttgttcaaagaagcattggaattcaaatcattcggagcagaaaaatggaatattttcttaaagggagtgatgtctaagtatggtgaatattataaagaatttaccaaaggacatgcccaatccatattcctggcaacaggagactatcccaaaccagataaggaccaaatttcagctggctggcgagagatggtaagtagggtgagctctgaacgtgacatgtcaaatgacataaatcaggaaaaaccaagtatacattttatatgggcacaaaatgattcaagtagcaataataacatacagaaattaatcaaactatccaaatcattgcaagccatgagtggaacaggaagctatgtaagtgctttcaaatcattaggaagattgatggatatatcatcagacatcaaaaagtatgaatcgttctgcggaaaattaaaatctttggcaaggtctagcgtaaagaaactcgacaggaaaatagaaccggtgcaaattggaacagcaactgtcttatgggagcaacaatttaaattggatacggatgtcataaaaagagaagacagaatacatttaatgaaagattatttcggaattggtaaacacaaatccttttcaaaaaaactaaacaatgacataaataccgataagcctaaaatattgaattttgacaatgacgatatagttaggaaatgcaaagataaatataaccaagtcacacataacttgtctcaagttaataatttagacaagattggaaattacctagagcatttttcagctaaaattagtgcctgcagtgttgaaatgtgggactttatatataatacgactaaaaccaagtactggcaatgcatcaatgactactctaccctaatgaaaaacatgctagctgtttcccaatataatagacacaatacctttaggattgtctcatgtgcaaataacaatgtgtttggcttagtgatgccaagctcagacataaaaacaaaaaaagcaacattagtctatgcaataatagctctccacagtgaggaggcagagatagcagaacttggttcactttactccactttcaaaacaacaacaggctatatttcaatatcgaaagcttttaggctagataaagaaaggtgtcagcgcatagtgtcttctccaggcttatttctcatgacaagctgtctattattcaatggtaataagagtctagagtttgataagttactaggcttttcattttttacatcaatatcgattacaaaagctatgctctctcttactgagccttcacgctatatgatcatgaactcattggcagtttctagccatgtaaaagagtatatatctgaaaaattttctccttatacaaaaacatcattttctgtagtgatgacagatttgattaaaaaaggttgctattcagcatatgaacagagaaaaaaggtccaaataagggatataaagttaacagactacgatataacacagaaaggggtagattccaaaagagatcttaaatccatttggttcccgggaaaggtaaatttaaaagaatacttgaaccagatttatttaccattttattttaattccaaaggattgcatgaaaagcatcatgttttaatagatttggctaaaacagtgctagaaatcgaaaaagagcaaagagaatcactacctgagccatggtcagagatacctgctaagcagactgtcaacttaaatattttaatttactcaattgcaaggaatttgaacttagatacttcaagacataattttgtgaggagccgggtggaaaatgcaaataactttaacagatctataacaacaatatccacctttaccagctcgaaatcatgcattaaaattggtgattttgaagaggagaaaaagaagaaaactaaaaatgatgcaaagaaactagcaaaagatatttctaaattaactatagccaacccagcattcttagatgaaatcacaaatgaacatgagataagacactcaacttatgaggatttgaaacaatctatcccagattacacagactatatgtctgtaaaagtttttgacagactatatgagaagattactactaacgaaataagtgataaagaaacagtcaagttgattttagagactatgaagaagcataaaatattttacttcgggttcttcaacaaaggacagaaaacggctaaagatagggaaatatttttaggtgaattcgaggcaaaaatgtgcctgtaccttgttgaaagaatagccaaagagagatgcaaattaaacccagaagaaatgataagcgaaccaggcgactctaaattaagagtattggaaaagcaatcagaagacgaaattaggtatatcagcaacacaataaagacattagggaatgccatagaaaacttgcaatccgggtctttaaattgggcagatatatgtgaaagtaaggcacgagggcttaaaatagaaataaatgctgatatgtctaaatggagtgcccaagatgtacttttcaagtatttctggctgatagtacttgatcctatcttatatcctgctgagagaaagcgaataatttattttctatgtaattacatgcaaaaaaggcttataatgcctgatgagttgctcactacgatattggaccagagggttccttattcaaatgatataattgggttaatgacaaacaattatagatccaacacagtagaaataaagcgcaactggcttcaaggcaatttaaattatacaagtagttacttgcacagctgtagtatgtctgtatataaagatataataagggaagcagcaacattattagagggggaagcccttgtgaattcaatggtacattctgatgataatcaaacatccatatgtatggtgcaaaacaagttgccagatgacaatgtaattgaattttgcatcaagatattcgagaagatatgtttaacctttggaaatcaggcaaacatgaaaaagacatacttaaccaacttcatcaaggaatttgtttctttatttaatatacacggagagccattctctatatacgggaggtttttgcttacagcagtaggggactgtgcctatctagggccttatgaagatttagcaagtaggctatctgcaacacaaaccgctataaagcatggctgcccaccgtcactggcatgggtgtccattgctttgaatcactggataactcacaccacgtataatatgttacctagccaaaataatgacccattgccattcttccctaccaacaatagaaatgaaataccagtggagatgtgcggaatactagaaagcgacttatcaacaatcgcactaaccggtctagaagcaggaaatgtcacgttcctaacaaatatagcaagaaaactatcatctccaatcttgcaaagagaaagtattcaagaccaatacaattctatagaaaaatgggacctaagcaggttatcgcagatcgacattctgaggcttaaaatgcttaggtacatatctcttgatagttcggtcacatctgacgatggtatgggggagaccagtgaaatgaggtcgcgatcacttttaacacctcgtaaattcacaacgagtgggtcactcaataggcttaaatcatataaagattttcaaaatataataacagatgaggataagacaaacgagctatttgagaatttcatcaggcatccagagttattggtcacaaaaggtgaaacatttgaagaatttgtcaatacaatattatttaggtataattcaaaaaaattcaaagaatctctgtcaatacaaaatccagcacaactctttattgagcaaatattattttccaataaaccaataattgactacactagcatacatgataagatttttggattgcaagatatgccgggaatcgaagaactagatacaatcataggccgcaaaacatttgttgaaagttatgtccagattgtagatgatttaagcaacttaacactggatattaatgatgtcaagactatattcgccttctgtctcatgaacgatccactactaattacatctgctaataacataataatgtctgttaaagggcatagccaagagaggataggacaatcagcatgcaaaatgccagaagtcaggagtctgaagcttatacattattcaccagcagttgttttgagagcctatgtgagagggccaacaaatgtgccaaatgtagatatagacgagcttgcgagggatctatctcatctggaagattttatacaaagcacgaaactcagagagaatatgagagaaagaatagaaataaatgagaaacggcatttaggaagagatttcaagtttgaaatcaaagaattgactagattttaccaagtgtgttacgattatataaaatctacagaacataaaattaaggtattcatattgccatacaaagttttcacatcaatagaattctgcggcgcactgacagggaacttaataaatgacaaattgtggtacataacacattacttgaaaaatatagtgtctactacacacaaggcacaaatctcgtcctcacctgaattggaattgcaaatagctgatgaagcactgagactaatagcacattttgccgatactttcttggcgtctgaatcaagaatacaatttctgaaaaaggttgtcggagaattcacatacaaagggatacctgtaaaacatttatattccaaaataaagaattccaagttgagggtcaaattcctagggatccttttatggttggatgacctaacacaaaatgacttggataagtttgatgcagataaatcagacgaaaagattatatggaataactggcaagtatcaagagacatgaacaccggaccaatagatttgatgataagtggctattccaggcagctgcggatcacaggggaagatgataaattgattgctgctgagttgcaagtcactagattgtcagaagatttgatttacagacatggccaggcaatgttaaataaaccgcacggattgaagcttgaaaaaatgcaacctgtaactgagatgtctaaacaactacattatatcgttttccagcagaggtcaagaaaacggtacttctattctatattgcccacccaaataattgaagatcataattctagagtcgaatcatctaggttaaacagagattcaaaatgggttcctgtatgtcctgttgcagtatcaaaactctatcagcaaggacgacctatactttccaaagttaagaatctgaatatgcagactcattcactttccagaatacaggttaatgttgatgaatatgccattacaaggagagcgcatttccagaagatgcctttctttgaaggaccatccattccttctggtggcatggatctatcagagttaatgaaatccacatccttattgagcttaaactatgacaatataaagaatgcttctttattggatatgtctagagtattcaagtgcaatggcagtgaaaatgaccaaatggcttttgagttcctgtcagatgaaattctagagcaagacgtagttgaagaaatagaatgcaaccctatattttctatcagttatacaaaaagaggagaatccaatatgacttataaaaatgctttccacaaagctttaatctcagaatgtgacaaatttgaagaagcattcgactttcttgacatggggttttgctcgaacgagaaccttagtattttagaggaaatacattggattatcagttatttgaagacgaatcagtggtccacagaactagacaattgtattcatatgtgtatgtataggaatgggtatgatgcagagtatcataaatttgatataccttctaaattcctcaaggacccgataaaccgaacaataaattggacagaggttattgagtttatactattaattgaagatttccaaacaaagattgagccatggtcaagtatgaagtcacatttctgttcaaaagcacacagtgtagcattagagtgcatgaaaagcgagaaaagatcactggcagaatttgta-----------------------------------------------------------------------------------------------ttttaaagaaatgaatctgagtgtgggacttggcgaaatatgtgtcaaagacgatatatctattgttaagagtacaactgcctttagtaagaatgcactagcacttgaagcaactacaaaattctataggtcttttattgtcaaagactggtctgaatgcaacccagtattagataaatttgggaatttcatggttttaaatgttgatgataacgggcatttagtccctaagatgtatacatgcagggcagcatgcgatattagattgaataaggataatgcagaaataatattgtcatcaacaaagcttaaccatttcgaaattgtcggaactacttcaacatcaggttggtttaaaaatacaataacaaataatctagaacacacatgcgaacatgtgactgttaattgtggtcagaaatcagtaaaattccatgcatgctttcgacagcataggggttgtataaggttcttcaaggggacatatatgccgtactcaatgattgaagcaatgtgtgtcaatatagaattgataatcttaacattgtatgtctttgctgcaattatattcgcattaatcataacaaaaagctatatagcatacctacttctaccattgttttatccagtaacctggctttacggaaaagtttacaaaaggattaattcatgtcctaattgtctacttgcatcacacccttttactagctgcccaaaaatctgtatatgtggttctagatttagctgcacagaagccctcaaagtgcacaggatggggaaagactgtctaggttataaatccctaagcaaagctagacaaatgtgcaagtctaaaagctggtcattcacagctgctatactaactggcttaatattgatggaatttgtttcaccaattgcaggcgaaaggatgtacaaacttgaagaactggctgacgattacatagaactggcagagcaggtgaatatattaggaaaagaaatcaaaattttaaaacaatccataattgccatgcttgcaattattttgatactactgctttctgagaatataatcttcaattacctcttcaacaccctttatcgctcttgttctatgtgcgggttgatacactacagaccaggactcaaggttgatttgaccaagactaacaaatgcgggagttgcatttgcgggtttgatgagcaacaatcatctgggtttgaatacgaggtatttctaaaagacatgcatgttcaaagggaatcttgcaaatttggacctagagtaaaccattttagaaacacaaagattttgttatttacaattgctatttgcgcttctttttatacagtttatgcagatgaagactgcttgtccaagaatattaggataacatatcaagaattacatagttgcataggaccacacataatgggtgacacctgcatgtcaaaaagtgaattgtattctgatctgctttcaaagaacttaatcacagaatatgacaaaaaatattttgaacctgacactgtaaatgaccaattcaacaaaattgaatttgctcaagatgcacacagaatgatattattggaaagaatactttataagaccgaatgcgagatgctgagtttaaagaaaaatagtggaccttataatgttgcttggcgcacatatttgaaaaatcataacatagatttatgcagcagacataattacaaaatgatatgtcagtgtatcaacacgcattctatgtgtaaaaatacagatatagatttcaataaagaaattgaaacatattataaggccaatgctgcagcttacaggtctgactttaacacaataatagatacattaaaaacagcatttagaggacttacaaaagtactgattgaaaattacatagaaaaagatgattctgatgcccttaaggctttgtttagcaatattagtgattctgttcagaataattatcagatggtcggtgtgctaaaatttgctagcaagttgctaaatattagtttaggtaggactactcgttcggctcaacattcaataatgactaacgaaattcctaagtcaaacccctttactgattatagttattctagtgtcaatattaaagaatgtatgtcaccagagagcttaaaatgttttaagaaaagagacagtgcaccacatacgaaccatttgctttgcaagatagataacaaatataaagcatttgactggccagaaatagagacagttcaaaaagggcaaaagttgtgtcttggtgatagccactgcaacttagaatttactgctataactgcagataagattatatcattaactaattgttataaagagtctttcactgcacaacctgccgacatgcaaactggtattaaaaaatgctcagctgatgagattggggaatgtatgacccttgaggataaatcatggccaattgttttctgcggagataaatactactactctgaaggtaaagaacatgcaaaagatggatccattaataattattgtcttgcaaataaatgctccgaacagcggttcccaatacataaaaattggtttaaaaagtgcaactgggacaagactcataaggagttcaccactatgaggcaaataaattacaatgacataacttcatatagaaaggcaattgaatccgaaataggaacagatctaatgacacaccattataagcctacaaagaaccttccacatgttgttccacgctatcacagtatagatgttcaaggtacagaatcaacagaaggtattattaatgggtttatacaaaatacgatacctgctatcagcggcttaggcgtcggttaccacttaggttttaaaggaaatcaactatttgacatagttatttttgttaaaaaggctgtatataaagcgcaatatcagaaagtatacacaactggacctagtatatctataaatattgaacataatgaaaagtgtacaggccactgtcctgaaaaaatacctgctaaagaaggttggttgacattttctaaagaacatacaagctcttgggggtgtgaggagtatggttgccttgccatagatactggctgcctatatggttcttgtcaagatgttatacgcccagaattagatatttataaaaagattggtagtgaagcatcgcttatagaaatatgtataactttgcctcatgagacatattgcaatgatatggatatattagaacctattattggagataaattgagtgcatcttttcaaaatacacaaacaaatcagctgccaaacctcatggcttataaaaagggaaaagtctatactggacagataaatgatgtaggaaacacagcattacaatgcggttcaatacaagtagttaatggttcaactattgggtctggcaatcctaaatttgattatatatgccatgctatgagacgaaaagatgtcattgtgagaaaatgcttcaatgacaattaccagtcttgcactagactgaatccgagaaatgatttaattccttacaggaagggcgatattattgagatatcgaagacagggtcaaatatgggtcaaatgacatttaaaatagagttgggtgatattaattataaaatatttactaaatcagtagatctccagatgtctggtgtttgtgctggatgcattgattgtgccgaaggcatatcatgttctataaatgccgatgtgtcagctgaaactgtctgccactgtaaaacaaactgcgaagactttataagcaacattgtaatctcaccccaaatcaaaacttataatataaaagtacattgcaagtcaaaagttgaaaagataacagcaaatatctgtgggagaaatattgacttacaattaacggttaagccgtacaatcaaaaaatagatctgtcacagctggatgaatcgaattacataaaagaagaagacctccaatgtggaacatggctgtgtaaagtccaaaaagagggaattgatattgtatttaaaggactattctcaggattagggaaatattgggctattctaatttactcaattataggggtaattgtagtcatactattgatatatgtcctactgccaataggacgccttctaaaggcattcctaatcaaaaatgaaatagagtacaccatggagcaaaaaattaaatagtaactgtcaaggtaagagtagataaagttagattcagatataagtaaaattcatataaataa
>LET-2252/Colombia/2024-04-03
gtaccacaacggactacatctacatttgatccggaggcagcatatgtggcatttgaagctaaatacggacaagtgctcaatgctggtgttgttagagtcttcttcctcaaccaaaagaaggccaaagatgtcttacgtaagacgtcgcggcccatggttgaccttacttttggtggggtccaatttgcaatggttaataaccatttcccacaattccaatcgaatccagtgccggacaacggtcttaccctgcaccgtctgtcaggatacctagctcgctgggcctttacccagatgcgatcaccaattaagcaagctgagtttagggccactgtggtggtgcctttggcagaggtgaagggttgtacttggaacgatggtgacgcaatgtacctgggatttgctgccggtgctgagatgtttctgcaaacattcactttcttccctttggtgattgagatgcatagggtcctcaaggacggcatggatgtcaacttcatgaagaaagtccttcggcagaggtatggccagaagactgctgaacagtggatgcgtgaagaaatagttgctgtaagagcagcttttgaggctgtaggcactctggcctgggccaggactggattctccccagcagcaagagacttcttgcgccaatttggaattgacatatagtggagtacaataaacaaacaaaatataatat--aaaata-c-aaaaaaa-----------gaaa-taaaataac-aaaaatac--aaaaaaact--aaaaaatatataaaat-aaat-a-aaaaaagtg--cgaaagcacaaaaaaag-aactgcagctgtaatattataaagggttgg--------------------------------------------------------------------------------------------------------------------------------------------------------------------------------------------------------------actacttttctcgagaattttgcagagctgcaaaccttgagtatagaaatgatgttcctgctgaggatatttgtgctgaagtcctcgatggttacaaagcaaggaaagtgcgcttttgcacacctgataattacttactacacgacgggaaaatgtatataatagatttcaaagtgtctgtggacgatcggtcttccagaattacaagagagaaatacaatgaaatttttggagaagtgttcaatccagaaggtgtggactttgaaatcgttattatcaggttggatccttcaaatatggctatacatgttgactctcgagatttcatgaatacaatcgggccaatcacgctaaacattagtatgcaatggttttttgatatgaaagacttcttatttggcaaattccgggatgatgataaattccatgctataataagtcaaggagaattcacaatgacattgccatggatcgaagaagatactccagaattgcttactcatcctatatacaatgagttcatgaattcaatgccagagtcagaacaggccttgttcaaagaagcattggaattcaaatcattcggagcagaaaaatggaatattttcttaaagggagtgatgtctaagtatggtgaatattataaagaatttaccaaaggacatgcccaatccatattcctggcaacaggagactatcccaaaccagataaggaccaaatttcagctggctggcgagagatggtaagtagggtgagctctgaacgtgacatgtcaaatgacataaatcaggaaaaaccaagtatacattttatatgggcacaaaatgattcaagtagcaataataacatacagaaattaatcaaactatccaaatcattgcaagccatgagtggaacaggaagctatgtaagtgctttcaaatcattaggaagattgatggatatatcatcagacatcaaaaagtatgaatcgttctgcggaaaattaaaatctttggcaaggtctagcgtaaagaaactcgacaggaaaatagaaccggtgcaaattggaacagcaactgtcttatgggagcaacaatttaaattggatacggatgtcataaaaagagaagacagaatacatttaatgaaagattatttcggaattggtaaacacaaatccttttcaaaaaaactaaacaatgacataaataccgataagcctaaaatattgaattttgacaatgacgatatagttaggaaatgcaaagataaatataaccaagtcacacataacttgtctcaagttaataatttagacaagattggaaattacctagagcatttttcagctaaaattagtgcctgcagtgttgaaatgtgggactttatatataatacgactaaaaccaagtactggcaatgcatcaatgactactctaccctaatgaaaaacatgctagctgtttcccaatataatagacacaatacctttaggattgtctcatgtgcaaataacaatgtgtttggcttagtgatgccaagctcagacataaaaacaaaaaaagcaacattagtctatgcaataatagctctccacagtgaggaggcagagatagcagaacttggttcactttactccactttcaaaacaacaacaggctatatttcaatatcgaaagcttttaggctagataaagaaaggtgtcagcgcatagtgtcttctccaggcttatttctcatgacaagctgtctattattcaatggtaataagagtctagagtttgataagttactaggcttttcattttttacatcaatatcgattacaaaagctatgctctctcttactgagccttcacgctatatgatcatgaactcattggcagtttctagccatgtaaaagagtatatatctgaaaaattttctccttatacaaaaacatcattttctgtagtgatgacagatttgattaaaaaaggttgctattcagcatatgaacagagaaaaaaggtccaaataagggatataaagttaacagactacgatataacacagaaaggggtagattccaaaagagatcttaaatccatttggttcccgggaaaggtaaatttaaaagaatacttgaaccagatttatttaccattttattttaattccaaaggattgcatgaaaagcatcatgttttaatagatttggctaaaacagtgctagaaatcgaaaaagagcaaagagaatcactacctgagccatggtcagagatacctgctaagcagactgtcaacttaaatattttaatttactcaattgcaaggaatttgaacttagatacttcaagacataattttgtgaggagccgggtggaaaatgcaaataactttaacagatctataacaacaatatccacctttaccagctcgaaatcatgcattaaaattggtgattttgaagangagaaaaagaagaaaactaaaaatgatgcaaagaaactagcaaaagatatttctaaattaactatagccaacccagcattcttagatgaaatcacaaatgaacatgagataagacactcaacttatgaggatttgaaacaatctatcccagattacacagactatatgtctgtaaaagtttttgacagactatatgagaagattactactaacgaaataagtgataaagaaacagtcaagttgattttagagactatgaagaagcataaaatattttacttcgggttcttcaacaaaggacagaaaacggctaaagatagggaaatatttttaggtgaattcgaggcaaaaatgtgcctgtaccttgttgaaagaatagccaaagagagatgcaaattaaacccagaagaaatgataagcgaaccaggcgactcnaaattaagagtattggaaaagcaatcagaagacgaaattaggtatatcagcaacacaataaagacattagggaatgccatagaaaacttgcaatccgggtctttaaattgggcagatatatgtgaaagtaaggcacgagggcttaaaatagaaataaatgctgatatgtctaaatggagtgcccaagatgtacttttcaagtatttctggctgatagtacttgatcctatcttatatcctgctgagagaaagcgaataatttattttctatgtaattacatgcaaaaaaggcttataatgcctgatgagttgctcactacgatattggaccagagggttccttattcaaatgatataattgggttaatgacaaacaattatagatccaacacagtagaaataaagcgcaactggcttcaaggcaatttaaattatacaagtagttacttgcacagctgtagtatgtctgtatataaagatataataagggaagcagcaacattattagagggggaagcccttgtgaattcaatggtacattctgatgataatcaaacatccatatgtatggtgcaaaacaagttgccagatgacaatgtaattgaattttgcatcaagatattcgagaagatatgtttaacctttggaaatcaggcaaacatgaaaaagacatacttaaccaacttcatcaaggaatttgtttctttatttaatatacacggagagccattctctatatacgggaggtttttgcttacagcagtaggggactgtgcctatctagggccttatgaagatttagcaagtaggctatctgcaacacaaaccgctataaagcatggctgcccaccgtcactggcatgggtgtccattgctttgaatcactggataactcacaccacgtataatatgttacctggccaaaataatgacccattgccattcttccctaccaacaatagaaatgaaataccagtggagatgtgcggaatactagaaagcgacttatcaacaatcgcactaaccggtctagaagcaggaaatgtcacgttcctaacaaatatagcaagaaaactatcatctccaatcttgcaaagagaaagtattcaagaccaatacaattctatagaaaaatgggacctaagcaggttatcgcagatcgacattctgaggcttaaaatgcttaggtacatatctcttgatagttcggtcacatctgacgatggtatgggggagaccagtgaaatgaggtcgcgatcacttttaacacctcgtaaattcacaacgagtgggtcactcaataggcttaaatcatataaagattttcaaaatataataacagatgaggataagacaaacgagctatttgagaatttcatcaggcatccagagttattggtcacaaaaggtgaaacatttgaagaatttgtcaatacaatattatttaggtataattcaaaaaaattcaaagaatctctgtcaatacaaaatccagcacaactctttattgagcaaatattattttccaataaaccaataattgactacactagcatacatgataagatttttggattgcaagatatgccgggaatcgaagaactagatacaatcataggccgcaaaacatttgttgaaagttatgtccagattgtagatgatttaagcaacttaacactggatattaatgatgtcaagactatattcgccttctgtctcatgaacgatccactactaattacatctgctaataacataataatgtctgttaaagggcatagccaagagaggataggacaatcagcatgcaaaatgccagaagtcaggagtctgaagcttatacattattcaccagcagttgttttgagagcctatgtgagagggccaacaaatgtgccaaatgtagatatagacgagcttgcgagggatctatctcatctggaagattttatacaaagcacgaaactcagagagaatatgagagaaagaatagaaataaatgagaaacggcatttaggaagagatttcaagtttgaaatcaaagaattgactagattttaccaagtgtgttacgattatataaaatctacagaacataaaattaaggtattcatattgccatacaaagttttcacatcaatagaattctgcggcgcactgacagggaacttaataaatgacaaattgtggtacataacacattacttgaaaaatatagtgtctactacacacaaggcacaaatctcgtcctcacctgaattggaattgcaaatagctgatgaagcactgagactaatagcacattttgccgatactttcttggcgtctgaatcaagaattcaatttctgaaaaaggttgtcggagaattcacatacaaagggatacctgtaaaacatttatattccaaaataaagaattccaagttgagggtcaaattcctagggatccttttatggttggatgacctaacacaaaatgacttggataagtttgatgcagataaatcagacgaaaagattatatggaataactggcaagtatcaagagacatgaacaccggaccaatagatttgatgataagtggctattccaggcagctgcggatcacaggggaagatgataaattgattgctgctgagttgcaagtcactagattgtcagaagatttgatttacagacatggccaggcaatgttaaataaaccgcacggattgaagcttgaaaaaatgcaacctgtaactgagatgtctaaacaactacattatatcgttttccagcagaggtcaagaaaacggtacttctattctatattgcccacccaaataattgaagatcataattctagagtcgaatcatctaggttaaacagagattcaaaatgggttcctgtatgtcctgttgcagtatcaaaactctatcagcaaggacgacctatactttccaaagttaagaatctgaatatgcagactcattcactttccagaatacaggttaatgttgatgaatatgccattacaaggagagcgcatttccagaagatgcctttctttgaaggaccatccattccttctggtggcatggatctatcagagttaatgaaatccacatccttattgagcttaaactatgacaatataaagaatgcttctttattggatatgtctagagtattcaagtgcaatggcagtgaaaatgaccaaatggcttttgagttcctgtcagatgaaattctagagcaagacgtagttgaagaaatagaatgcaaccctatattttctatcagttatacaaaaagaggagaatccaatatgacttataaaaatgctttccacaaagctttaatctcagaatgtgacaaatttgaagaagcattcgactttcttgacatggggttttgctcgaacgagaaccttagtattttagaggaaatacattggattatcagttatttgaagacgaatcagtggtccacagaactagacaattgtattcatatgtgtatgtataggaatgggtatgatgcagagtatcataaatttgatataccttctaaattcctcaaggacccgataaaccgaacaataaattggacagaggttattgagtttatactattaattgaagatttccaaacaaagattgagccatggtcaagtatgaagtcacatttctgttcaaaagcacacagtgtagcattagagtgcatgaaaagcgagaaaagatcactggcagaatttgta-----------------------------------------------------------------------------------------------ttttaaagaaatgaatctgagtgtgggacttggcgaaatatgtgtcaaagacgatatatctattgttaagagtacaactgcctttagtaagaatgcactagcacttgaagcaactacaaaattctataggtcttttattgtcaaagactggtctgaatgcaacccagtattagataaatttgggaatttcatggttttaaatgttgatgataacgggcatttagtccctaagatgtatacatgcagggcagcatgcgatattagattgaataaggataatgcagaaataatattgtcatcaacaaagcttaaccatttcgaaattgtcggaactacttcaacatcaggttggtttaaaaatacaataacaaataatctagaacacacatgcgaacatgtgactgttaattgtggtcagaaatcagtaaaattccatgcatgctttcnacagcataggggttgtataaggttcttcaaggggacatatatgccgtactcaatgattgaagcaatgtgtgtcaatatagaattgataatcttaacattgtatgtctttgctgcaattatattcgcattaatcataacaaaaagctatatagcatacctacttctaccattgttttatccagtaacctggctttacggaaaagtttacaaaaggattaattcatgtcctaattgtctacttgcatcacacccttttactagctgcccaaaaatctgtatatgtggttctagatttagctgcacagaagccctcaaagtgcacaggatggggaaagactgtctaggttataaatccctaagcaaagctagacaaatgtgcaagtctaaaagctggtcattcacagctgctatactaactggcttaatattgatggaatttgtttcaccaattgcaggcgaaaggatgtacaaacttgaagaactggctgacgattacatagaactggcagagcaggtgaatatattaggaaaagaaatcaaaattttaaaacaatccataattgccatgcttgcaattattttgatactactgctttctgagaatataatcttcaattacctcttcaacaccctttatcgctcttgttctatgtgcgggttgatacactacagaccaggactcaaggttgatttgaccaagactaacaaatgcgggagttgcatttgcgggtttgatgagcaacaatcatctgggtttgaatacgaggtatttctaaaagacatgcatgttcaaagggaatcttgcaaatttggacctagagtaaaccattttagaaacacaaagattttgttatttacaattgctatttgcgcttctttttatacagtttatgcagatgaagactgcttgtccaagaatattaggataacatatcaagaattacatagttgcataggaccacacataatgggtgacacctgcatgtcaaaaagtgaattgtattctgatctgctttcaaagaacttaatcacagaatatgacaaaaaatattttgaacctgacactgtaaatgaccaattcaacaaaattgaatttgctcaagatgcacacagaatgatattattggaaagaatactttataagaccgaatgcgagatgctgagtttaaagaaaaatagtggaccttataatgttgcttggcgcacatatttgaaaaatcataacatagatttatgcagcagacataattacaaaatgatatgtcagtgtatcaacacgcattctatgtgtaaaaatacagatatagatttcaataaagaaattgaaacatattataaggccaatgctgcagcttacaggtctgactttaacacaataatagatacattaaaaacagcatttagaggacttacaaaagtactgattgaaaattacatagaaaaagatgattctgatgcccttaaggctttgtttagcaatattagtgattctgttcagaataattatcagatggtcggtgtgctaaaatttgctagcaagttgctaaatattagtttaggtaggactactcgttcggctcaacattcaataatgactaacgaaattcctaagtcaaacccctttactgattatagttattctagtgtcaatattaaagaatgtatgtcaccagagagcttaaaatgttttaagaaaagagacagtgcaccacatacgaaccatttgctttgcaagatagataacaaatataaagcatttgactggccagaaatagagacagttcaaaaagggcaaaagttgtgtcttggtgatagccactgcaacttagaatttactgctataactgcagataagattatatcattaactaattgttataaagagtctttcactgcacaacctgccgacatgcaaactggtattaaaaaatgctcagctgatgagattggggaatgtatgacccttgaggataaatcatggccaattgttttctgcggagataaatactactactctgaaggtaaagaacatgcaaaagatggatccattaataattattgtcttgcaaataaatgctccgaacagcggttcccaatacataaaaattggtttaaaaagtgcaactgggacaagactcataaggagttcaccactatgaggcaaataaattacaatgacataacttcatatagaaaggcaattgaatccgaaataggaacagatctaatgacacaccattataagcctacaaagaaccttccacatgttgttccacgctatcacagtatagatgttcaaggtacagaatcaacagaaggtattattaatgggtttatacaaaatacgatacctgctatcagcggcttaggcgtcggttaccacttaggttttaaaggaaatcaactatttgacatagttatttttgttaaaaaggctgtatataaagcgcaatatcagaaagtatacacaactggacctagtatatctataaatattgaacataatgaaaagtgtacaggccactgtcctgaaaaaatacctgccaaagaaggttggttgacattttctaaagaacatacaagctcttgggggtgtgaggagtatggttgccttgccatagatactggctgcctatatggttcttgtcaagatgttatacgcccagaattagatatttataaaaagattggtagtgaagcatcgcttatagaaatatgtataactttgcctcatgagacatattgcaatgatatggatatattagaacctattattggagataaattgagtgcatcttttcaaaatacacaaacaaatcagctgccaaacctcatggcttataaaaagggaaaagtctatactggacagataaatgatgtaggaaacacagcattacaatgcggttcaatacaagtagttaatggttcaactattgggtctggcaatcctaaatttgattatatatgccatgctatgagacgaaaagatgtcattgtgagaaaatgcttcaatgacaattaccagtcttgcactagactgaatccgagaaatgatttaattccttacaggaagggcgatattattgagatatcgaagacagggtcaaatatgggtcaaatgacatttaaaatagagttgggtgatattaattataaaatatttactaaatcagtagatctccagatgtctggtgtttgtgctggatgcattgattgtgccgaaggcatatcatgttctataaatgccgatgtgtcagctgaaactgtctgccactgtaaaacaaactgcgaagactttataagcaacattgtaatctcaccccaaatcaaaacttataatataaaagtacattgcaagtcaaaagttgaaaagataacagcaaatatctgtgggagaaatattgacttacaattaacggttaagccgtacaatcaaaaaatagatctgtcacagctggatgaatcgaattacataaaagaagaagacctccaatgtggaacatggctgtgtaaagtccaaaaagagggaattgatattgtatttaaaggactattctcaggattagggaaatattgggctattctaatttactcaattataggggtaattgtagtcatactattgatatatgtcctactgccaataggacgccttctaaaggcattcctaatcaaaaatgaaatagagtacaccatggagcaaaaaattaaatagtaactgtcaaggtaagagtagataaagttagattcagatataagtaaaattcatataaataa
>LET-2180/Colombia/2024-02-29
gtaccacaacggactacatctacatttgatccggaggcagcatatgtggcatttgaagctaaatacggacaagtgctcaatgctggtgttgttagagtcttcttcctcaaccaaaagaaggccaaagatgtcttacgtaagacgtcgcggcccatggttgaccttacttttggtggggtccaatttgcaatggttaataaccatttcccacaattccaatcgaatccagtgccggacaacggtcttaccctgcaccgtctgtcaggatacctagctcgctgggcctttacccagatgcgatcaccaattaagcaagctgagtttagggccactgtggtggtgcctttggcagaggtgaagggttgtacttggaacgatggtgacgcaatgtacctgggatttgctgccggtgctgagatgtttctgcaaacattcactttcttccctttggtgattgagatgcatagggtcctcaaggacggcatggatgtcaacttcatgaagaaagtccttcggcagaggtatggccagaagactgctgaacagtggatgcgtgaagaaatagttgctgtaagagcagcttttgaggctgtaggcactctggcctgggccaggactggattctccccagcagcaagagacttcttgcgccaatttggaattgacatatagtggagtacaataaacaaacaaaatataatat--aaaata-c-aaaaaaa-----------gaaa-taaaataac-aaaaatac--aaaaaaact--aaaaaatatataaaat-aaat-a-aaaaaagtg--cgaaagcacaaaaaaag-aactgcagctgtaatattataaagggttgg--------------------------------------------------------------------------------------------------------------------------------------------------------------------------------------------------------------actacttttctcgagaattttgcagagctgcaaaccttgagtatagaaatgatgttcctgctgaggatatttgtgctgaagtcctcgatggttacaaagcaaggaaagtgcgcttttgcacacctgataattacttactacacgacgggaaaatgtatataatagatttcaaagtgtctgtggacgatcggtcttccagaattacaagagagaaatacaatgaaatttttggagaagtgttcaatccagaaggtgtggactttgaaatcgttattatcaggttggatccttcaaatatggctatacatgttgactctcgagatttcatgaatacaatcgggccaatcacgctaaacattagtatgcaatggttttttgatatgaaagacttcttatttggcaaattccgggatgatgataaattccatgctataataagccaaggagaattcacaatgacattgccatggatcgaagaagatactccagaattgcttactcatcctatatacaatgagttcatgaattcaatgccagagtcagaacaggccttgttcaaagaagcattggaattcaaatcattcggagcagaaaaatggaatattttcttaaagggagtgatgtctaagtatggtgaatattataaagaatttaccaaaggacatgcccaatccatattcctggcaacaggagactatcccaaaccagataaagaccaaatttcagctggctggcgagagatggtaagtagggtgagctctgaacgtgacatgtcaaatgacataaatcaggaaaaaccaagtatacattttatatgggcacaaaatgattcaagtagcaataataacatacagaaattaatcaaactatccaaatcattgcaagccatgagtggaacaggaagctatgtaagtgctttcaaatcattaggaagattgatggatatatcatcagacatcaaaaagtatgaatcgttctgcggaaaattaaaatctttggcaaggtctagcgtaaagaaactcgacaggaaaatagaaccggtgcaaattggaacagcaactgtcttatgggagcaacaatttaaattggatacggatgtcataaaaagagaagacagaatacatttaatgaaagattatttcggaattggtaaacacaaatccttttcaaaaaaactaaacaatgacataaataccgataagcctaaaatattgaattttgacaatgacgatatagttaggaaatgcaaagataaatataaccaagtcacacataacttgtctcaagttaataatttagacaagattggaaattacctagagcatttttcagctaaaattagtgcctgcagtgttgaaatgtgggactttatatataatacgactaaaaccaagtactggcaatgcatcaatgactactctaccctaatgaaaaacatgctagctgtttcccaatataatagacacaatacctttaggattgtctcatgtgcaaataacaatgtgtttggcttagtgatgccaagctcagacataaaaacaaaaaaagcaacattagtctatgcaataatagctctccacagtgaggaggcagagatagcagaacttggttcactttactccactttcaaaacaacaacaggctatatttcaatatcgaaagcttttaggctagataaagaaaggtgtcagcgcatagtgtcttctccaggcttatttctcatgacaagctgtctattattcaatggtaataagagtctagagtttgataagttactaggcttttcattttttacatcaatatcgattacaaaagctatgctctctcttactgagccttcacgctatatgatcatgaactcattggcagtttctagccatgtaaaagagtatatatctgaaaaattttctccttatacaaaaacatcattttctgtagtgatgacagatttgattaaaaaaggttgctattcagcatatgaacagagaaaaaaggtccaaataagggatataaagttaacagactacgatataacacagaaaggggtagattccaaaagagatcttaaatccatttggttcccgggaaaggtaaatttaaaagaatacttgaaccagatttatttaccattttattttaattccaaaggattgcatgaaaagcatcatgttttaatagatttggctaaaacagtgctagaaatcgaaaaagagcaaagagaatcactacctgagccatggtcagagatacctgctaagcagactgtcaacttaaatattttaatttactcaattgcaaggaatttgaacttagatacttcaagacataattttgtgaggagccgggtggaaaatgcaaataactttaacagatctataacaacaatatccacctttaccagctcgaaatcatgcattaaaattggtgattttgaagaggagaaaaagaagaaaactaaaaatgatgcaaagaaactagcaaaagatatttctaaattaactatagccaacccagcattcttagatgaaatcacaaatgaacatgagataagacactcaacttatgaggatttgaaacaatctatcccagattacacagactatatgtctgtaaaagtttttgacagactatatgagaagattactactaacgaaataagtgataaagaaacagtcaagttgattttagagactatgaagaagcataaaatattttacttcgggttcttcaacaaaggacagaaaacggctaaagatagggaaatatttttaggtgaattcgaggcaaaaatgtgcctgtaccttgttgaaagaatagccaaagagagatgcaaattaaacccagaagaaatgataagcgaaccaggcgactctaaattaagagtattggaaaagcaatcagaagacgaaattaggtatatcagcaacacaataaagacattagggaatgccatagaaaacttgcaatccgggtctttaaattgggcagatatatgtgaaagtaaggcacgagggcttaaaatagaaataaatgccgatatgtctaaatggagtgcccaagatgtacttttcaagtatttctggctgatagtacttgatcctatcttatatcctgctgagagaaagcgaataatttattttctatgtaattacatgcaaaaaaggcttataatgcctgatgagttgctcactacgatattggaccagagggttccttattcaaatgatataattgggttaatgacaaacaattatagatccaacacagtagaaataaagcgcaactggcttcaaggcaatttaaattatacaagtagttacttgcacagctgtagtatgtctgtatataaagatataataagggaagcagcaacattattagagggggaagcccttgtgaattcaatggtacattctgatgataatcaaacatccatatgtatggtgcaaaacaagttgccagatgacaatgtaattgaattttgcatcaagatattcgagaagatatgtttaacctttggaaatcaggcaaacatgaaaaagacatacttaaccaacttcatcaaggaatttgtttctttatttaatatacacggagagccattctctatatacgggaggtttttgcttacagcagtaggggactgtgcctatctagggccttatgaagatttagcaagtaggctatctgcaacacaaaccgctataaagcatggctgcccaccgtcactggcatgggtgtccattgctttgaatcactggataactcacaccacgtataatatgttacctggccaaaataatgacccattgccattcttccctaccaacaatagaaatgaaataccagtggagatgtgcggaatactagaaagcgacttatcaacaatcgcactaaccggtctagaagcaggaaatgtcacgttcctaacaaatatagcaagaaaactatcatctccaatcttgcaaagagaaagtattcaagaccaatacaattctatagaaaaatgggacctaagcaggttatcgcagatcgacattctgaggcttaaaatgcttaggtacatatctcttgatagttcggtcacatctgacgatggtatgggggagaccagtgaaatgaggtcgcgatcacttttaacacctcgtaaattcacaacgagtgggtcactcaataggcttaaatcatataaagattttcaaaatataataacagatgaggataagacaaacgagctatttgagaatttcatcaggcatccagagttattggtcacaaaaggtgaaacatttgaagaatttgtcaatacaatattatttaggtataattcaaaaaaattcaaagaatctctgtcaatacaaaatccagcacaactctttattgagcaaatattattttccaataaaccaataattgactacactagcatacatgataagatttttggattgcaagatatgccgggaatcgaagaactagatacaatcataggccgcaaaacatttgttgaaagttatgtccagattgtagatgatttaagcaacttaacactggatattaatgatgtcaagactatattcgccttctgtctcatgaacgatccactactaattacatctgctaataacataataatgtctgttaaagggcatagccaagagaggataggacaatcagcatgcaaaatgccagaagtcaggagtctgaagcttatacattattcaccagcagttgttttgagagcctatgtgagagggccaacaaatgtgccaaatgtagatatagacgagcttgcgagggatctatctcatctggaagattttatacaaagcacgaaactcagagagaatatgagagaaagaatagaaataaatgagaaacggcatttaggaagagatttcaagtttgaaatcaaagaattgactagattttaccaagtgtgttacgattatataaaatctacagaacataaaattaaggtattcatattgccatacaaagttttcacatcaatagaattctgcggcgcactgacagggaacttaataaatgacaaattgtggtacataacacattacttgaaaaatatagtgtctactacacacaaggcacaaatctcgtcctcacctgaattggaattgcaaatagctgatgaagcactgagactaatagcacattttgccgatactttcttggcgtctgaatcaagaattcaatttctgaaaaaggttgtcggagaattcacatacaaagggatacctgtaaaacatttatattccaaaataaagaattccaagttgagggtcaaattcctagggatccttttatggttggatgacctaacacaaaatgacttggataagtttgatgcagataaatcagacgaaaagattatatggaataactggcaagtatcaagagacatgaacaccggaccaatagatttgatgataagtggctattccaggcagctgcggatcacaggggaagatgataaattgattgctgctgagttgcaagtcactagattgtcagaagatttgatttacagacatggccaggcaatgttaaataaaccgcacggattgaagcttgaaaaaatgcaacctgtaactgagatgtctaaacaactacattatatcgttttccagcagaggtcaagaaaacggtacttctattctatattgcccacccaaataattgaagatcataattctagagtcgaatcatctaggttaaacagagattcaaaatgggttcctgtatgtcctgttgcagtatcaaaactctatcagcaaggacgacctatactttccaaagttaagaatctgaatatgcagactcattcactttccagaatacaggttaatgttgatgaatatgccattacaaggagagcgcatttccagaagatgcctttctttgaaggaccatccattccttctggtggcatggatctatcagagttaatgaaatccacatccttattgagcttaaactatgacaatataaagaatgcttctttattggatatgtctagagtattcaagtgcaatggcagtgaaaatgaccaaatggcttttgagttcctgtcagatgaaattctagagcaagacgtagttgaagaaatagaatgcaaccctatattttctatcagttatacaaaaagaggagaatccaatatgacttataaaaatgctttccacaaagctttaatctcagaatgtgacaaatttgaagaagcattcgactttcttgacatggggttttgctcgaacgagaaccttagtattttagaggaaatacattggattatcagttatttgaagacgaatcagtggtccacagaactagacaattgtattcatatgtgtatgtataggaatgggtatgatgcagagtatcataaatttgatataccttctaaattcctcaaggacccgataaaccgaacaataaattggacagaggttattgagtttatactattaattgaagatttccaaacaaagattgagccatggtcaagtatgaagtcacatttctgttcaaaagcacacagtgtagcattagagtgcatgaaaagcgagaaaagatcactggcagaatttgta-----------------------------------------------------------------------------------------------ttttaaagaaatgaatctgagtgtgggacttggcgaaatatgtgtcaaagacgatatatctattgttaagagtacaactgcctttagtaagaatgcactagcacttgaagcaactacaaaattctataggtcttttattgtcaaagactggtctgaatgcaacccagtattagataaatttgggaatttcatggttttaaatgttgatgataacgggcatttagtccctaagatgtatacatgcagggcagcatgcgatattagattgaataaggataatgcagaaataatattgtcatcaacaaagcttaaccatttcgaaattgtcggaactacttcaacatcaggttggtttaaaaatacaataacaaataatctagaacacacatgcgaacatgtgactgttaattgtggtcagaaatcagtaaaattccatgcatgctttcgacagcataggggttgtataaggttcttcaaggggacatatatgccgtactcaatgattgaagcaatgtgtgtcaatatagaattgataatcttaacattgtatgtctttgctgcaattatattcgcattaatcataacaaaaagctatatagcatacctacttctaccattgttttatccagtaacctggctttacggaaaagtttacaaaaggattaattcatgtcctaattgtctacttgcatcacacccttttactagctgcccaaaaatctgtatatgtggttctagatttagctgcacagaagccctcaaagtgcacaggatggggaaagactgtctaggttataaatccctaagcaaagctagacaaatgtgcaagtctaaaagctggtcattcacagctgctatactaactggcttaatattgatggaatttgtttcaccaattgcaggcgaaaggatgtacaaacttgaagaactggctgacgattacatagaactggcagagcaggtgaatatattaggaaaagaaatcaaaattttaaaacaatccataattgccatgcttgcaattattttgatactactgctttctgagaatataatcttcaattacctcttcaacaccctttatcgctcttgttctatgtgcgggttgatacactacagaccaggactcaaggttgatttgaccaagactaacaaatgcgggagttgcatttgcgggtttgatgagcaacaatcatctgggtttgaatacgaggtatttctaaaagacatgcatgttcaaagggaatcttgcaaatttggacctagagtaaaccattttagaaacacaaagattttgttatttacaattgctatttgcgcttctttttatacagtttatgcagatgaagactgcttgtccaagaatattaggataacatatcaagaattacatagttgcataggaccacacataatgggtgacacctgcatgtcaaaaagtgaattgtattctgatctgctttcaaagaacttaatcacagaatatgacaaaaaatattttgaacctgacactgtaaatgaccaattcaacaaaattgaatttgctcaagatgcacacagaatgatattattggaaagaatactttataagaccgaatgcgagatgctgagtttaaagaaaaatagtggaccttataatgttgcttggcgcacatatttgaaaaatcataacatagatttatgcagcagacataattacaaaatgatatgtcagtgtatcaacacgcattctatgtgtaaaaatacagatatagatttcaataaagaaattgaaacatattataaggccaatgctgcagcttacaggtctgactttaacacaataatagatacattaaaaacagcatttagaggacttacaaaagtactgattgaaaattacatagaaaaagatgattctgatgcccttaaggctttgtttagcaatattagtgattctgttcagaataattatcagatggtcggtgtgctaaaatttgctagcaagttgctaaatattagtttaggtaggactactcgttcggctcaacattcaataatgactaacgaaattcctaagtcaaacccctttactgattatagttattctagtgtcaatattaaagaatgtatgtcaccagagagcttaaaatgttttaagaaaagagacagtgcaccacatacgaaccatttgctttgcaagatagataacaaatataaagcatttgactggccagaaatagagacagttcaaaaagggcaaaagttgtgtcttggtgatagccactgcaacttagaatttactgctataactgcagataagattatatcattaactaattgttataaagagtctttcactgcacaacctgccgacatgcaaactggtattaaaaaatgctcagctgatgagattggggaatgtatgacccttgaggataaatcatggccaattgttttctgcggagataaatactactactctgaaggtaaagaacatgcaaaagatggatccattaataattattgtcttgcaaataaatgctccgaacagcggttcccaatacataaaaattggtttaaaaagtgcaactgggacaagactcataaggagttcaccactatgaggcaaataaattacaatgacataacttcatatagaaaggcaattgaatccgaaataggaacagatctaatgacacaccattataagcctacaaagaaccttccacatgttgttccacgctatcacagtatagatgttcaaggtacagaatcaacagaaggtattattaatgggtttatacaaaatacgatacctgctatcagcggcttaggcgtcggttaccacttaggttttaaaggaaatcaactatttgacatagttatttttgttaaaaaggctgtatataaagcgcaatatcagaaagtatacacaactggacctagtatatctataaatattgaacataatgaaaagtgtacaggccactgtcctgaaaaaatacctgctaaagaaggttggttgacattttctaaagaacatacaagctcttgggggtgtgaggagtatggttgccttgccatagatactggctgcctatatggttcttgtcaagatgttatacgcccagaattagatatttataaaaagattggtagtgaagcatcgcttatagaaatatgtataactttgcctcatgagacatattgcaatgatatggatatattagaacctattattggagataaattgagtgcatcttttcaaaatacacaaacaaatcagctgccaaacctcatggcttataaaaagggaaaagtctatactggacagataaatgatgtaggaaacacagcattacaatgcggttcaatacaagtagttaatggttcaactattgggtctggcaatcctaaatttgattatatatgccatgctatgagacgaaaagatgtcattgtgagaaaatgcttcaatgacaattaccagtcttgcactagactgaatccgagaaatgatttaattccttacaggaagggcgatattattgagatatcgaagacagggtcaaatatgggtcaaatgacatttaaaatagagttgggtgatattaattataaaatatttactaaatcagtagatctccagatgtctggtgtttgtgctggatgcattgattgtgccgaaggcatatcatgttctataaatgccgatgtgtcagctgaaactgtctgccactgtaaaacaaactgcgaagactttataagcaacattgtaatctcaccccaaatcaaaacttataatataaaagtacattgcaagtcaaaagttgaaaagataacagcaaatatctgtgggagaaatattgacttacaattaacggttaagccgtacaatcaaaaaatagatctgtcacagctggatgaatcgaattacataaaagaagaagacctccaatgtggaacatggctgtgtaaagtccaaaaagagggaattgatattgtatttaaaggactattctcaggattagggaaatattgggctattctaatttactcaattataggggtaattgtagtcatactattgatatatgtcctactgccaataggacgccttctaaaggcattcctaatcaaaaatgaaatagagtacaccatggagcaaaaaattaaatagtaactgtcaaggtaagagtagataaagttagattcagatataagtaaaattcatataaataa
>LET-2088/Colombia/2024-02-06
gtaccacaacggactacatctacatttgatccggaggcagcatatgtggcatttgaagctaaatacggacaagtgctcaatgctggtgttgttagagtcttcttcctcaaccaaaagaaggccaaagatgtcttacgtaagacgtcgcggcccatggttgaccttacttttggtggggtccaatttgcaatggttaataaccatttcccacaattccaatcgaatccagtgccggacaacggtcttaccctgcaccgtctgtcaggatacctagctcgctgggcctttacccagatgcgatcaccaattaagcaagctgagtttagggccactgtggtggtgcctttggcagaggtgaagggttgtacttggaacgatggtgacgcaatgtacctgggatttgctgccggtgctgagatgtttctgcaaacattcactttcttccctttggtgattgagatgcatagggtcctcaaggacggcatggatgtcaacttcatgaagaaagtccttcggcagaggtatggccagaagactgctgaacagtggatgcgtgaagaaatagttgctgtaagagcagcttttgaggctgtaggcactctggcctgggccaggactggattctccccagcagcaagagacttcttgcgccaatttggaattgacatatagtggagtacaataaacaaacaaaatataatat--aaaata-c-aaaaaaa-----------gaaa-taaaataac-aaaaatnn--nnnnnnnnn--nnnnnnnatataaaat-aaat-a-aaaaaagtg--cgaaagcacaaaaaaag-aactgcagctgtaatattataaagggttgg--------------------------------------------------------------------------------------------------------------------------------------------------------------------------------------------------------------actacttttctcgagaattttgcagagctgcaaaccttgagtatagaaatgatgttcctgctgaggatatttgtgctgaagtcctcgatggttacaaagcaaggaaagtgcgcttttgcacacctgataattacttactacacgacgggaaaatgtatataatagatttcaaagtgtctgtggacgatcggtcttccagaattacaagagagaaatacaatgaaatttttggagaagtgttcaatccagaaggtgtggactttgaaatcgttattatcaggttggatccttcaaatatggctatacatgttgactctcgagatttcatgaatacaatcgggccaatcacgctaaacattagtatgcaatggttttttgatatgaaagacttcttatttggcaaattccgggatgatgataaattccatgctataataagtcaaggagaattcacaatgacattgccatggatcgaagaagatactccagaattgcttactcatcctatatacaatgagttcatgaattcaatgccagagtcagaacaggccttgttcaaagaagcattggaattcaaatcattcggagcagaaaaatggaatattttcttaaagggagtgatgtctaagtatggtgaatattataaagaatttaccaaaggacatgcccaatccatattcctggcaacaggagactatcccaaaccagataaggaccaaatttcagctggctggcgagagatggtaagtagggtgagctctgaacgtgacatgtcaaatgacataaatcaggaaaaaccaagtatacattttatatgggcacaaaatgattcaagtagcaataataacatacagaaattaatcaaactatccaaatcattgcaagccatgagtggaacaggaagctatgtaagtgctttcaaatcattaggaagattgatggatatatcatcagacatcaaaaagtatgaatcgttctgcggaaaattaaaatctttggcaaggtcnagcgtaaagaaactcgacaggaaaatagaaccggtgcaaattggaacagcaactgtcttatgggagcaacaatttaaattggatacggatgtcataaaaagagaagacagaatacatttaatgaaagattatttcggaattggtaaacacaaatccttttcaaaaaaactaaacaatgacataaataccgataagcctaaaatattgaattttgacaatgacgatatagttaggaaatgcaaagataaatataaccaagtcacacataacttgtctcaagttaataatttagacaagattggaaattacctagagcatttttcagctaaaattagtgcctgcagtgttgaaatgtgggactttatatataatacgactaaaaccaagtactggcaatgcatcaatgactactctaccctaatgaaaaacatgctagctgtttcccaatataatagacacaatacctttaggattgtctcatgtgcaaataacaatgtgtttggcttagtgatgccaagctcagacataaaaacaaaaaaagcaacattagtctatgcaataatagctctccacagtgaggaggcagagatagcagaacttggttcactttactccactttcaaaacaacaacaggctatatttcaatatcgaaagcttttaggctagataaagaaaggtgtcagcgcatagtgtcttctccaggcttatttctcatgacaagctgtctattattcaatggtaataagagtctagagtttgataagttactaggcttttcattttttacatcaatatcgattacaaaagctatgctctctcttactgagccttcacgctatatgatcatgaactcattggcagtttctagccatgtaaaagagtatatatctgaaaaattttctccttatacaaaaacatcattttctgtagtgatgacagatttgattaaaaaaggttgctattcagcatatgaacagagaaaaaaggtccaaataagggatataaagttaacagactacgatataacacagaaaggggtagattccaaaagagatcttaaatccatttggttcccgggaaaggtaaatttaaaagaatacttgaaccagatttatttaccattttattttaattccaaaggattgcatgaaaagcatcatgttttaatagatttggctaaaacagtgctagaaatcgaaaaagagcaaagagaatcactacctgagccatggtcagagatacctgctaagcagactgtcaacttaaatattttaatttactcaattgcaaggaatttgaacttagatacttcaagacataattttgtgaggagccgggtggaaaatgcaaataactttaacagatctataacaacaatatccacctttaccagctcgaaatcatgcattaaaattggtgattttgaagaggagaaaaagaagaaaactaaaaatgatgcaaagaaactagcaaaagatatttctaaattaactatagccnnnnnnnnnnnnnnnnnnnnnnnnnnnnnnnnacatgagataagacactcaacttatgaggatttgaaacaatctatcccagattacacagactatatgtctgtaaaagtttttgacagactatatgagaagattactactaacgaaataagtgataaagaaacagtcaagttgattttagagactatgaagaagcataaaatattttacttcgggttcttcaacaaaggacagaaaacggctaaagatagggaaatatttttaggtgaattcgaggcaaaaatgtgcctgtaccttgttgaaagaatagccaaagagagatgcaaattaaacccagaagaaatgataagcgaaccaggcgactctaaattaagagtattggaaaagcaatcagaagacgaaattaggtatatcagcaacacaataaagacattagggaatgccatagaaaacttgcaatccgggtctttaaattgggcagatatatgtgaaagtaaggcacgagggcttaaaatagaaataaatgctgatatgtctaaatggagtgcccaagatgtacttttcaagtatttctggctgatagtacttgatcctatcttatatcctgctgagagaaagcgaataatttattttctatgtaattacatgcaaaaaaggcttataatgcctgatgagttgctcactacgatattggaccagagggttccttattcaaatgatataattgggttantgacaaacaattatagatccaacacagtagaaataaagcgcaactggcttcaaggcaatttaaattatacaagtagttacttgcacagctgtagtatgtctgtatataaagatataatannnnnnnnnnnnncattattagagggggaagcccttgtgaattcaatggtacattctgatgataatcaaacatccatatgtatggtgcaaaacaagttgccagatgacaatgtaattgaattttgcatcaagatattcgagaagatatgtttaacctttggaaatcaggcaaacatgaanaagacatacttaaccaacttcatcaaggaatttgtttctttatttaatatacacggagagccattctctatatacgggaggtttttgcttacagcagtaggggactgtgcctatctagggccttatgaagatttagcaagtaggctatctgcaacacaaaccgctataaagcatggctgcccaccgtcactggcatgggtgtccattgctttgaatcactggataactcacaccacgtataatatgttacctggccaaaataatgacccattgccattcttccctaccaacaatagaaatgaaataccagtggagatgtgcggaatactagaaagcgacttatcaacaatcgcactaaccggtctagaagcaggaaatgtcacgttcctaacaaatatagcaagaaaactatcatctccaatcttgcaaagagaaagtattcaagaccaatacaattctatagaaaaatgggacctaagcaggttatcgcagatcgacattctgaggcttaaaatgcttaggtacatatctcttgatagttcggtcacatctgacgatggtatgggggagaccagtgaaatgaggtcgcgatcacttttaacacctcgtaaattcacaacgagtgggtcactcaataggcttaaatcatataaagattttcaaaatataataacagatgaggataagacaaacgagctatttgagaatttcatcaggcatccagagttattggtcacaaaaggtgaaacatttgaagaatttgtcaatacaatattatttaggtataattcaaaaaaattcaaagaatctctgtcaatacaaaatccagcacaactctttattgagcaaatattattttccaataaaccaataattgactacactagcatacatgataagatttttggattgcaagatatgccgggaatcgaagaactagatacaatcataggccgcaaaacatttgttgaaagttatgtccagattgtagatgatttaagcaacttaacactggatattaatgatgtcaagactatattcgccttctgtctcatgaacgatccactactaattacatctgctaataacataataatgtctgttaaanggcatagccaagagaggataggacaatcagcatgcaaaatgccagaagtcaggagtctgaagcttatacattattcaccagcagttgttttgagagcctatgtgagagggccaacaaatgtgccaaatgtagatatagacgagcttgcgagggatctatctcatctggaagattttatacaaagcacgaaactcagagagaatatgagagaaagaatagaaataaatgagaaacggcatttaggaagagatttcaagtttgaaatcaaagaattgactagattttaccaagtgtgttacgattatataaaatctacagaacataaaattaaggtattcatattgccatacaaagttttcacatcaatagaattctgcggcgcactgacagggaacttaataaatgacaaattgtggtacataacacattacttgaaaaatatagtgtctactacacacaaggcacaaatctcgtcctcacctgaattggaattgcaaatagctgatgaagcactgagactaatagcacattttgccgatactttcttggcgtctgaatcaagaattcaatttctgaaaaaggttgtcggagaattcacatacaaagggatacctgtaaaacatttatattccaaaataaagaattccaagttgagggtcaaattcctagggatccttttatggttggatgacctaacacaaaatgacttggataagtttgatgcagataaatcagacgaaaagattatatggaataactggcaagtatcaagagacatgaacaccggaccaatagatttgatgataagtggctattccaggcagctgcggatcacaggggaagatgataaattgattgctgctgagttgcaagtcactagattgtcagaagatttgatttacagacatggccaggcaatgttaaataaaccgcacggattgaagcttgaaaaaatgcaacctgtaactgagatgtctaaacaactacattatatcgttttccagcagaggtcaagaaaacggtacttctattctatattgcccacccaaataattgaagatcataattctagagtcgaatcatctaggttaaacagagattcaaaatgggttcctgtatgtcctgttgcagtatcaaaactctatcagcaaggacgacctatactttccaaagttaagaatctgaatatgcagactcattcactttccagaatacaggttaatgttgatgaatatgccattacaaggagagcgcatttccagaagatgcctttctttgaaggaccatccattccttctggtggcatggatctatcagagttaatgaaatccacatccttattgagcttaaactatgacaatataaagaatgcttctttattggatatgtctagagtattcaagtgcaatggcagtgaaaatgaccaaatggcttttgagttcctgtcagatgaaattctagagcaagacgtagttgaagaaatagaatgcaaccctatattttctatcagttatacaaaaagaggagaatccaatatgacttataaaaatgctttccacaaagctttaatctcagaatgtgacaaatttgaagaagcattcgactttcttgacatggggttttgctcgaacgagaaccttagtattttagaggaaatacattggattatcagttatttgaagacgaatcagtggtccacannnnnnnnnnnnnnnnnnnnnnnnnnnnnnnnnnggaatgggtatgatgcagagtatcataaatttgatataccttctaaattcctcaaggacccgataaaccgaacaataaattggacagaggttattgagtttatactattaattgaagatttccaaacaaagattgagccatggtcaagtatgaagtcacatttctgttcaaaagcacacagtgtagcattagagtgcatgaaaagcgagaaaagatcactggcagaatttgta-----------------------------------------------------------------------------------------------ttttaaagaaatgaatctgagtgtgggacttggcgaaatatgtgtcaaagacgatatatctattgttaagagtacaactgcctttagtaagaatgcactagcacttgaagcaactacaaaattctataggtcttttattgtcaaagactggtctgaatgcaacccagtattagataaatttgggaatttcatggttttaaatgttgatgataacgggcatttagtccctaagatgtatacatgcagggcagcatgcgatattagattgaataaggataatgcagaaataatattgtcatcaacaaagcttaacnatttcgaaattgtcggaactacttcaacatcaggttggtttaaaaatacaataacaaataatctagaacacacatgcgaacatgtgactgttaattgtggtcagaaatcagtaaaattccatgcatgctttcgacagcataggggttgtataaggttcttcaaggggacatatntgccgtactcaatgattgaagcaatgtgtgtcaatatagaattgataatcttaacattgtatgtctttgctgcaattatattcgcattaatcataacaaaaagctatatagcatacctacttctaccattgttttatccagtaacctggctttacggaaaagtttacaaaaggattaattcatgtcctaattgtctacttgcatcacacccttttactagctgcccaaaaatctgtatatgtggttctagatttagctgcacagaagccctcaaagtgcacaggatggggaaagactgtctaggttataaatccctaagcaaagctagacaaatgtgcaagtctaaaagctggtcattcacagctgctatactaactggcttaatattgatggaatttgtttcaccaattgcaggcgaaaggatgtacaaacttgaagaactggctgacgattacatagaactggcagagcaggtgaatatattaggaaaagaaatcaaaattttaaaacaatccataattgccatgcttgcaattattttgatactactgctttctgagaatataatcttcaattacctcttcaacaccctttatcgctcttgttctatgtgcgggttgatacactacagaccaggactcaaggttgatttgaccaagactaacaaatgcgggagttgcatttgcgggtttgatgagcaacaatcatctgggtttgaatacgaggtatttctaaaagacatgcatgttcaaagggaatcttgcaaatttggacctagagtaaaccattttagaaacacaaagattttgttatttacaattgctatttgcgcttctttttatacagtttatgcagatgaagactgcttgtccaagaatattaggataacatatcaagaattacatagttgcataggaccacacataatgggtgacacctgcatgtcaaaaagtgaactgtattctgatctgctttcaaagaacttaatcacagaatatgacaaaaaatattttgaacctgacactgtaaatgaccaattcaacaaaattgaatttgctcaagatgcacacagaatgatattattggaaagaatactttataagaccgaatgcgagatgctgagtttaaagaaaaatagtggaccttataatgttgcttggcgcacatatttgaaaaatcataacatagatttatgcagcagacataattacaaaatgatatgtcagtgtatcaacacgcattctatgtgtaaaaatacagannnnnnnnnnnnnnnnnnnnnnnnnnnnnnnnnnnnnnnnnnnnnnnnnnnnnnnnnnnnnnnnnnnnnnnnnnnnnnnnnnnnnnnnnnnnnnnnnnnnnnnnnnnnnnnnnnnnnnnnnnnnnnnnnnnnnnnnnnnnnnnnnnnnnnnnnnnnnnnnnnngctttgtttagcaatattagtgattctgttcagaataattatcagatggtcggtgtgctaaaatttgctagcaagttgctaaatattagtttaggtaggactactcgttcggctcaacattcaataatgactaacgaaattcctaagtcaaacccctttactgattatagttattctagtgtcaatattaaagaatgtatgtcaccagagagcttaaaatgttttaagaaaagagacagtgcaccacatacgaaccatttgctttgcaagatagataacaaatataaagcatttgactggccagaaatagagacagttcaaaaagggcaaaagttgtgtcttggtgatagccactgcaacttagaatttactgctataactgcagataagattatatcattaactaattgttataaagagtctttcactgcacaacctgccgacatgcaaactggtattaaaaaatgctcagctgatgagattggggaatgtatgacccttgaggataaatcatggccaattgttttctgcggagataaatactactactctgaaggtaaagaacatgcaaaagatggatccattaataattattgtcttgcaaataaatgctccgaacagcggttcccaatacataaaaattggtttaaaaagtgcaactgggacaagactcataaggagttcaccactatgaggcaaataaattacaatgacataacttcatatagaaaggcaattgaatccgaaataggaacagatctaatgacacaccattataagcctacaaagaaccttccacatgttgttccacgctatcacagtatagatgttcaaggtacagaatcaacagaaggtattattaatgggtttatacaaaatacgatacctgctatcagcggcttaggcgtcggttaccacttaggttttaaaggaaatcaactatttgacatagttatttttgttaaaaaggctgtatataaagcgcaatatcagaaagtatacacaactggacctagtatatctataaatattgaacataatgaaaagtgtacaggccactgtcctgaaaaaatacctgctaaagaaggttggttgacattttctaaagaacatacaagctcttgggggtgtgaggagtatggttgccttgccatagatactggctgcctatatggttcttgtcaagatgttatacgcccagaattagatatttataaaaagattggtagtgaagcatcgcttatagaaatatgtataactttgcctcatgagacatattgcaatgatatggatatattagaacctattattggagataaattgagtgcatcttttcaaaatacacaaacaaatcagctgccaaacctcatggcttataaaaagggaaaagtctatactggacagataaatgatgtaggaaacacagcattacaatgcggttcaatacaagtagttaatggttcaactattgggtctggcaatcctaaatttgattatatatgccatgctatgagacgaaaagatgtcattgtgagaaaatgcttcaatgacaattaccagtcttgcactagactgaatccgagaaatgatttaattccttacaggaagggcgatattattgagatatcgaagacagggtcaaatatgggtcaaatgacatttaaaatagagttgggtgatattaattataaaatatttactaaatcagtagatctccagatgtctggtgtttgtgctggatgcattgattgtgccgaaggcatatcatgttctataaatgccgatgtgtcagctgaaactgtctgccactgtaaaacaaactgcgaagactttataagcaacattgtaatctcaccccaaatcaaaacttataatataaaagtacattgcaagtcaaaagttgaaaagataacagcaaatatctgtgggagaaatattgacttacaattaacggttaagccgtacaatcaaaaaatagatctgtcacagctggatgaatcgaattacataaaagaagaagacctccaatgtggaacatggctgtgtaaagtccaaaaagagggaattgatattgtatttaaaggactattctcaggattagggaaatattgggctattctaatttactcaattataggggtaattgtagtcatactattgatatatgtcctactgccaataggacgccttctaaaggcattcctaatcaaaaatgaaatagagtacaccatggannnnnnnnnnnnnnnnnnnnnnnnnnnnnnnnnnnnnnnnnnnnnnnnnnnnnnnnnnnnnnnnnnnnnnnnaaataa
>LET-2093/Colombia/2024-02-08
gtaccacaacggactacatctacatttgatccggaggcagcatatgtggcatttgaagctaaatacggacaagtgctcaatgctggtgttgttagagtcttcttcctcaaccaaaagaaggccaaagatgtcttacgtaagacgtcgcggcccatggttgaccttacttttggtggggtccaatttgcaatggttaataaccatttcccacaattccaatcgaatccagtgccggacaacggtcttaccctgcaccgtctgtcaggatacctagctcgctgggcctttacccagatgcgatcaccaattaagcaagctgagtttagggccactgtggtggtgcctttggcagaggtgaagggttgtacttggaacgatggtgacgcaatgtacctgggatttgctgccggtgctgagatgtttctgcaaacattcactttcttccctttggtgattgagatgcatagggtcctcaaggacggcatggatgtcaacttcatgaagaaagtccttcggcagaggtatggccagaagactgctgaacagtggatgcgtgaagaaatagttgctgtaagagcagcttttgaggctgtaggcactctggcctgggccaggactggattctccccagcagcaagagacttcttgcgccaatttggaattgacatatagtggagtacaataaacaaacaaaatataatat--aaaata-c-aaaaaaa-----------gaaa-taaaataac-aaaaatac--aaaaaaact--aaaaaatatataaaat-aaat-a-aaaaaagtg--cgaaagcacaaaaaaag-aactgcagctgtaatattataaagggttgg--------------------------------------------------------------------------------------------------------------------------------------------------------------------------------------------------------------actacttttctcgagaattttgcagagctgcaaaccttgagtatagaaatgatgttcctgctgaggatatttgtgctgaagtcctcgatggttacaaagcaaggaaagtgcgcttttgcacacctgataattacttactacacgacgggaaaatgtatataatagatttcaaagtgtctgtggacgatcggtcttccagaattacaagagagaaatacaatgaaatttttggagaagtgttcaatccagaaggtgtggactttgaaatcgttattatcaggttggatccttcaaatatggctatacatgttgactctcgagatttcatgaatacaatcgggccaatcacgctaaacattagtatgcaatggttttttgatatgaaagacttcttatttggcaaattccgggatgatgataaattccatgctataataagtcaaggagaattcacaatgacattgccatggatcgaagaagatactccagaattgcttactcatcctatatacaatgagttcatgaattcaatgccagagtcagaacaggccttgttcaaagaagcattggaattcaaatcattcggagcagaaaaatggaatattttcttaaagggagtgatgtctaagtatggtgaatattataaagaatttaccaaaggacatgcccaatccatattcctggcaacaggagactatcccaaaccagataaggaccaaatttcagctggctggcgagagatggtaagtagggtgagctctgaacgtgacatgtcaaatgacataaatcaggaaaaaccaagtatacattttatatgggcacaaaatgattcaagtagcaataataacatacagaaattaatcaaactatccaaatcattgcaagncatgagtggaacaggaagctatgtaagtgctttcaaatcattaggaagattgatggatatatcatcagacatcaaaaagtatgaatcgttctgcggaaaattaaaatctttggcaaggtctagcgtaaagaaactcgacaggaaaatagaaccggtgcaaattggaacagcaactgtcttatgggagcaacaatttaaattggatacggatgtcataaaaagagaagacagaatacatttaatgaaagattatttcggaattggtaaacacaaatccttttcaaaaaaactaaacaatgacataaataccgataagcctaaaatattgaattttgacaatgacgatatagttaggaaatgcaaagataaatataaccaagtcacacataacttgtctcaagttaataatttagacaagattggaaattacctagagcatttttcagctaaaattagtgcctgcagtgttgaaatgtgggactttatatataatacgactaaaaccaagtactggcaatgcatcaatgactactctaccctaatgaaaaacatgctagctgtttcccaatataatagacacaatacctttaggattgtctcatgtgcaaataacaatgtgtttggcttagtgatgccaagctcagacataaaaacaaaaaaagcaacattagtctatgcaataatagctctccacagtgaggaggcagagatagcagaacttggttcactttactccactttcaaaacaacaacaggctatatttcaatatcgaaagcttttaggctagataaagaaaggtgtcagcgcatagtgtcttctccaggcttatttctcatgacaagctgtctattattcaatggtaataagagtctagagtttgataagttactaggcttttcattttttacatcaatatcgattacaaaagctatgctctctcttactgagccttcacgctatatgatcatgaactcattggcagtttctagccatgtaaaagagtatatatctgaaaaattttctccttatacaaaaacatcattttctgtagtgatgacagatttgattaaaaaaggttgctattcagcatatgaacagagaaaaaaggtccaaataagggatataaagttaacagactacgatataacacagaaaggggtagattccaaaagagatcttaaatccatttggttcccgggaaaggtaaatttaaaagaatacttgaaccagatttatttaccattttattttaattccaaaggattgcatgaaaagcatcatgttttaatagatttggctaaaacagtgctagaaatcgaaaaagagcaaagagaatcactacctgagccatggtcagagatacctgctaagcagactgtcaacttaaatattttaatttactcaattgcaaggaatttgaacttagatacttcaagacataattttgtgaggagccgggtggaaaatgcaaataactttaacagatctataacaacaatatccacctttaccagctcgaaatcatgcattaaaattggtgattttgaagaggagaaaaagaagaaaactaaaaatgatgcaaagaaactagcaaaagatatttctaaattaactatagccaacccagcattcttagatgaaatcacaaatgaacatgagataagacactcaacttatgaggatttgaaacaatctatcccagattacacagactatatgtctgtaaaagtttttgacagactatatgagaagattactactaacgaaataagtgataaagaaacagtcaagttgattttagagactatgaagaagcataaaatattttacttcgggttcttcaacaaaggacagaaaacggctaaagatagggaaatatttttaggtgaattcgaggcaaaaatgtgcctgtaccttgttgaaagaatagccaaagagagatgcaaattaaacccagaagaaatgataagcgaaccaggcgactctaaattaagagtattggaaaagcaatcagaagacgaaattaggtatatcagcaacacaataaagacattagggaatgccatagaaaacttgcaatccgggtctttaaattgggcagatatatgtgaaagtaaggcacgagggcttaaaatagaaataaatgctgatatgtctaaatggagtgcccaagatgtacttttcaagtatttctggctgatagtacttgatcctatcttatatcctgctgagagaaagcgaataatttattttctatgtaattacatgcaaaaaaggcttataatgcctgatgagttgctcactacgatattggaccagagggttccttattcaaatgatataattgggttaatgacaaacaattatagatccaacacagtagaaataaagcgcaactggcttcaaggcaatttaaattatacaagtagttacttgcacagctgtagtatgtctgtatataaagatataataagggaagcagcaacattattagagggggaagcccttgtgaattcaatggtacattctgatgataatcaaacatccatatgtatggtgcaaaacaagttgccagatgacaatgtaattgaattttgcatcaagatattcgagaagatatgtttaacctttggaaatcaggcaaacatgaaaaagacatacttaaccaacttcatcaaggaatttgtttctttatttaatatacacggagagccattctctatatacgggaggtttttgcttacagcagtaggggactgtgcctatctagggccttatgaagatttagcaagtaggctatctgcaacacaaaccgctataaagcatggctgcccaccgtcactggcatgggtgtccattgctttgaatcactggataactcacaccacgtataatatgttacctggccaaaataatgacccattgccattcttccctaccaacaatagaaatgaaataccagtggagatgtgcggaatactagaaagcgacttatcaacaatcgcactaaccggtctagaagcaggaaatgtcacgttcctaacaaatatagcaagaaaactatcatctccaatcttgcaaagagaaagtattcaagaccaatacaattctatagaaaaatgggacctaagcaggttatcgcagatcgacattctgaggcttaaaatgcttaggtacatatctcttgatagttcggtcacatctgacgatggtatgggggagaccagtgaaatgaggtcgcgatcacttttaacacctcgtaaattcacaacgagtgggtcactcaataggcttaaatcatataaagattttcaaaatataataacagatgaggataagacaaacgagctatttgagaatttcatcaggcatccagagttattggtcacaaaaggtgaaacatttgaagaatttgtcaatacaatattatttaggtataattcaaaaaaattcaaagaatctctgtcaatacaaaatccagcacaactctttattgagcaaatattattttccaataaaccaataattgactacactagcatacatgataagatttttggattgcaagatatgccgggaatcgaagaactagatacaatcataggccgcaaaacatttgttgaaagttatgtccagattgtagatgatttaagcaacttaacactggatattaatgatgtcaagactatattcgccttctgtctcatgaacgatccactactaattacatctgctaataacataataatgtctgttaaagggcatagccaagagaggataggacaatcagcatgcaaaatgccagaagtcaggagtctgaagcttatacattattcaccagcagttgttttgagagcctatgtgagagggccaacaaatgtgccaaatgtagatatagacgagcttgcgagggatctatctcatctggaagattttatacaaagcacgaaactcagagagaatatgagagaaagaatagaaataaatgagaaacggcatttaggaagagatttcaagtttgaaatcaaagaattgactagattttaccaagtgtgttacgattatataaaatctacagaacataaaattaaggtattcatattgccatacaaagttttcacatcaatagaattctgcggcgcactgacagggaacttaataaatgacaaattgtggtacataacacattacttgaaaaatatagtgtctactacacacaaggcacaaatctcgtcctcacctgaattggaattgcaaatagctgatgaagcactgagactaatagcacattttgccgatactttcttggcgtctgaatcaagaattcaatttctgaaaaaggttgtcggagaattcacatacaaagggatacctgtaaaacatttatattccaaaataaagaattccaagttgagggtcaaattcctagggatccttttatggttggatgacctaacacaaaatgacttggataagtttgatgcagataaatcagacgaaaagattatatggaataactggcaagtatcaagagacatgaacaccggaccaatagatttgatgataagtggctattccaggcagctgcggatcacaggggaagatgataaattgattgctgctgagttgcaagtcactagattgtcagaagatttgatttacagacatggccaggcaatgttaaataaaccgcacggattgaagcttgaaaaaatgcaacctgtaactgagatgtctaaacaactacattatatcgttttccagcagaggtcaagaaaacggtacttctattctatattgcccacccaaataattgaagatcataattctagagtcgaatcatctaggttaaacagagattcaaaatgggttcctgtatgtcctgttgcagtatcaaaactctatcagcaaggacgacctatactttccaaagttaagaatctgaatatgcagactcattcactttccagaatacaggttaatgttgatgaatatgccattacaaggagagcgcatttccagaagatgcctttctttgaaggaccatccattccttctggtggcatggatctatcagagttaatgaaatccacatccttattgagcttaaactatgacaatataaagaatgcttctttattggatatgtctagagtattcaagtgcaatggcagtgaaaatgaccaaatggcttttgagttcctgtcagatgaaattctagagcaagacgtagttgaagaaatagaatgcaaccctatattttctatcagttatacaaaaagaggagaatccaatatgacttataaaaatgctttccacaaagctttaatctcagaatgtgacaaatttgaagaagcattcgactttcttgacatggggttttgctcgaacgagaaccttagtattttagaggaaatacattggattatcagttatttgaagacgaatcagtggtccacagaactagacaattgtattcatatgtgtatgtataggaatgggtatgatgcagagtatcataaatttgatataccttctaaattcctcaaggacccgataaaccgaacaataaattggacagaggttattgagtttatactattaattgaagatttccaaacaaagattgagccatggtcaagtatgaagtcacatttctgttcaaaagcacacagtgtagcattagagtgcatgaaaagcgagaaaagatcactggcagaatttgta-----------------------------------------------------------------------------------------------ttttaaagaaatgaatctgagtgtgggacttggcgaaatatgtgtcaaagacgatatatctattgttaagagtacaactgcctttagtaagaatgcactagcacttgaagcaactacaaaattctataggtcttttattgtcaaagactggtctgaatgcaacccagtattagataaatttgggaatttcatggttttaaatgttgatgataacgggcatttagtccctaagatgtatacatgcagggcagcatgcgatattagattgaataaggataatgcagaaataatattgtcatcaacaaagcttaaccatttcgaaattgtcggaactacttcaacatcaggttggtttaaaaatacaataacaaataatctagaacacacatgcgaacatgtgactgttaattgtggtcagaaatcagtaaaattccatgcatgctttcgacagcataggggttgtataaggttcttcaaggggacatatatgccgtactcaatgattgaagcaatgtgtgtcaatatagaattgataatcttaacattgtatgtctttgctgcaattatattcgcattaatcataacaaaaagctatatagcatacctacttctaccattgttttatccagtaacctggctttacggaaaagtttacaaaaggattaattcatgtcctaattgtctacttgcatcacacccttttactagctgcccaaaaatctgtatatgtggttctagatttagctgcacagaagccctcaaagtgcacaggatggggaaagactgtctaggttataaatccctaagcaaagctagacaaatgtgcaagtctaaaagctggtcattcacagctgctatactaactggcttaatattgatggaatttgtttcaccaattgcaggcgaaaggatgtacaaacttgaagaactggctgacgattacatagaactggcagagcaggtgaatatattaggaaaagaaatcaaaattttaaaacaatccataattgccatgcttgcaattattttgatactactgctttctgagaatataatcttcaattacctcttcaacaccctttatcgctcttgttctatgtgcgggttgatacactacagaccaggactcaaggttgatttgaccaagactaacaaatgcgggagttgcatttgcgggtttgatgagcaacaatcatctgggtttgaatacgaggtatttctaaaagacatgcatgttcaaagggaatcttgcaaatttggacctagagtaaaccattttagaaacacaaagattttgttatttacaattgctatttgcgcttctttttatacagtttatgcagatgaagactgcttgtccaagaatattaggataacatatcaagaattacatagttgcataggaccacacataatgggtgacacctgcatgtcaaaaagtgaattgtattctgatctgctttcaaagaacttaatcacagaatatgacaaaaaatattttgaacctgacactgtaaatgaccaattcaacaaaattgaatttgctcaagatgcacacagaatgatattattggaaagaatactttataagaccgaatgcgagatgctgagtttaaagaaaaatagtggaccttataatgttgcttggcgcacatatttgaaaaatcataacatagatttatgcagcagacataattacaaaatgatatgtcagtgtatcaacacgcattctatgtgtaaaaatacagatatagatttcaataaagaaattgaaacatattataaggccaatgctgcagcttacaggtctgactttaacacaataatagatacattaaaaacagcatttagaggacttacaaaagtactgattgaaaattacatagaaaaagatgattctgatgcccttaaggctttgtttagcaatattagtgattctgttcagaataattatcagatggtcggtgtgctaaaatttgctagcaagttgctaaatattagtttaggtaggactactcgttcggctcaacattcaataatgactaacgaaattcctaagtcaaacccctttactgattatagttattctagtgtcaatattaaagaatgtatgtcaccagagagcttaaaatgttttaagaaaagagacagtgcaccacatacgaaccatttgctttgcaagatagataacaaatataaagcatttgactggccagaaatagagacagttcaaaaagggcaaaagttgtgtcttggtgatagccactgcaacttagaatttactgctataactgcagataagattatatcattaactaattgttataaagagtctttcactgcacaacctgccgacatgcaaactggtattaaaaaatgctcagctgatgagattggggaatgtatgacccttgaggataaatcatggccaattgttttctgcggagataaatactactactctgaaggtaaagaacatgcaaaagatggatccattaataattattgtcttgcaaataaatgctccgaacagcggttcccaatacataaaaattggtttaaaaagtgcaactgggacaagactcataaggagttcaccactatgaggcaaataaattacaatgacataacttcatatagaaaggcaattgaatccgaaataggaacagatctaatgacacaccattataagcctacaaagaaccttccacatgttgttccacgctatcacagtatagatgttcaaggtacagaatcaacagaaggtattattaatgggtttatacaaaatacgatacctgctatcagcggcttaggcgtcggttaccacttaggttttaaaggaaatcaactatttgacatagttatttttgttaaaaaggctgtatataaagcgcaatatcagaaagtatacacaactggacctagtatatctataaatattgaacataatgaaaagtgtacaggccactgtcctgaaaaaatacctgctaaagaaggttggttgacattttctaaagaacatacaagctcttgggggtgtgaggagtatggttgccttgccatagatactggctgcctatatggttcttgtcaagatgttatacgcccagaattagatatttataaaaagattggtagtgaagcatcgcttatagaaatatgtataactttgcctcatgagacatattgcaatgatatggatatattagaacctattattggagataaattgagtgcatcttttcaaaatacacaaacaaatcagctgccaaacctcatggcttataaaaagggaaaagtctatactggacagataaatgatgtaggaaacacagcattacaatgcggttcaatacaagtagttaatggttcaactattgggtctggcaatcctaaatttgattatatatgccatgctatgagacgaaaagatgtcattgtgagaaaatgcttcaatgacaattaccagtcttgcactagactgaatccgagaaatgatttaattccttacaggaagggcgatattattgagatatcgaagacagggtcaaatatgggtcaaatgacatttaaaatagagttgggtgatattaattataaaatatttactaaatcagtagatctccagatgtctggtgtttgtgctggatgcattgattgtgccgaaggcatatcatgttctataaatgccgatgtgtcagctgaaactgtctgccactgtaaaacaaactgcgaagactttataagcaacattgtaatctcaccccaaatcaaaacttataatataaaagtacattgcaagtcaaaagttgaaaagataacagcaaatatctgtgggagaaatattgacttacaattaacggttaagccgtacaatcaaaaaatagatctgtcacagctggatgaatcgaattacataaaagaagaagacctccaatgtggaacatggctgtgtaaagtccaaaaagagggaattgatattgtatttaaaggactattctcaggattagggaaatattgggctattctaatttactcaattataggggtaattgtagtcatactattgatatatgtcctactgccaataggacgccttctaaaggcattcctaatcaaaaatgaaatagagtacaccatggagcaaaaaattaaatagtaactgtcaaggtaagagtagataaagttagattcagatataagtaaaattcatataaataa
>LET-2190/Colombia/2024-03-05
gtaccacaacggactacatctacatttgatccggaggcagcatatgtggcatttgaagctaaatacggacaagtgctcaatgctggtgttgttagagtcttcttcctcaaccaaaagaaggccaaagatgtcttacgtaagacgtcgcggcccatggttgaccttacttttggtggggtccaatttgcaatggttaataaccatttcccacaattccaatcgaatccagtgccggacaacggtcttaccctgcaccgtctgtcaggatacctagctcgctgggcctttacccagatgcgatcaccaattaagcaagctgagtttagggccactgtggtggtgcctttggcagaggtgaagggttgtacttggaacgatggtgacgcaatgtacctgggatttgctgccggtgctgagatgtttctgcaaacattcactttcttccctttggtgattgagatgcatagggtcctcaaggacggcatggatgtcaacttcatgaagaaagtccttcggcagaggtatggccagaagactgctgaacagtggatgcgtgaagaaatagttgctgtaagagcagcttttgaggctgtaggcactctggcctgggccaggactggattctccccagcagcaagagacttcttgcgccaatttggaattgacatatagtggagtacaataaacaaacaaaatataatat--aaaata-c-aaaaaaa-----------gaaa-taaaataac-aaaaatac--aaaaaaact--aaaaaatatataaaat-aaat-a-aaaaaagtg--cgaaagcacaaaaaaag-aactgcagctgtaatattataaagggttgg--------------------------------------------------------------------------------------------------------------------------------------------------------------------------------------------------------------actacttttctcgagaattttgcagagctgcaaaccttgagtatagaaatgatgttcctgctgaggatatttgtgctgaagtcctcgatggttacaaagcaaggaaagtgcgcttttgcacacctgataattacttactacacgacgggaaaatgtatataatagatttcaaagtgtctgtggacgatcggtcttccagaattacaagagagaaatacaatgaaatttttggagaagtgttcaatccagaaggtgtggactttgaaatcgttattatcaggttggatccttcaaatatggctatacatgttgactctcgagatttcatgaatacaatcgggccaatcacgctaaacattagtatgcaatggttttttgatatgaaagacttcttatttggcaaattccgggatgatgataaattccatgctataataagtcaaggagaattcacaatgacattgccatggatcgaagaagatactccagaattgcttactcatcctatatacaatgagttcatgaattcaatgccagagtcagaacaggccttgttcaaagaagcattggaattcaaatcattcggagcagaaaaatggaatattttcttaaagggagtgatgtctaagtatggtgaatattataaagaatttaccaaaggacatgcccaatccatattcctggcaacaggagactatcccaaaccagataaggaccaaatttcagctggctggcgagagatggtaagtagggtgagctctgaacgtgacatgtcaaatgacatanatcaggaaaaaccaagtatacattttatatgggcacaaaatgattcaagtagcaataataacatacagaaattaatcaaactatccaaatcattgcaagccatgagtggaacaggaagctatgtaagtgctttcaaatcattaggaagattgatggatatatcatcagacatcaaaaagtatgaatcgttctgcggaaaattaaaatctttggcaaggtctagcgtaaagaaactcgacaggaaaatagaaccggtgcaaattggaacagcaactgtcttatgggagcaacaatttaaattggatacggatgtcataaaaagagaagacagaatacatttaatgaaagattatttcggaattggtaaacacaaatccttttcaaaaaaactaaacaatgacataaataccgataagcctaaaatattgaattttgacaatgacgatatagttaggaaatgcaaagataaatataaccaagtcacacataacttgtctcaagttaataatttagacaagattggaaattacctagagcatttttcagctaaaattagtgcctgcagtgttgaaatgtgggactttatatataatacgactaaaaccaagtactggcaatgcatcaatgactactctaccctaatgaaaaacatgctagctgtttcccaatataatagacacaatacctttaggattgtctcatgtgcaaataacaatgtgtttggcttagtgatgccaagctcagacataaaaacaaaaaaagcaacattagtctatgcaataatagctctccacagtgaggaggcagagatagcagaacttggttcactttactccactttcaaaacaacaacaggctatatttcaatatcgaaagcttttaggctagataaagaaaggtgtcagcgcatagtgtcttctccaggcttatttctcatgacaagctgtctattattcaatggtaataagagtctagagtttgataagttactaggcttttcattttttacatcaatatcgattacaaaagctatgctctctcttactgagccttcacgctatatgatcatgaactcattggcagtttctagccatgtaaaagagtatatatctgaaaaattttctccttatacaaaaacatcattttctgtagtgatgacagatttgattaaaaaaggttgctattcagcatatgaacagagaaaaaaggtccaaataagggatataaagttaacagactacgatataacacagaaaggggtagattccaaaagagatcttaaatccatttggttcccgggaaaggtaaatttaaaagaatacttgaaccagatttatttaccattttattttaattccaaaggattgcatgaaaagcatcatgttttaatagatttggctaaaacagtgctagaaatcgaaaaagagcaaagagaatcactacctgagccatggtcagagatacctgctaagcagactgtcaacttaaatattttaatttactcaattgcaaggaatttgaacttagatacttcaagacataattttgtgaggagccgggtggaaaatgcaaataactttaacagatctataacaacaatatccacctttaccagctcgaaatcatgcattaaaattggtgattttgaagaggagaaaaagaagaaaattaaaaatgatgcaaagaaactagcaaaagatatttctaaattaactatagccaacccagcattcttagatgaaatcacaaatgaacatgagataagacactcaacttatgaggatttgaaacaatctatcccagattacacagactatatgtctgtaaaagtttttgacagactatatgagaagattactactaacgaaataagtgataaagaaacagtcaagttgattttagagactatgaagaagcataaaatattttacttcgggttcttcaacaaaggacagaaaacggctaaagatagggaaatatttttaggtgaattcgaggcaaaaatgtgcctgtaccttgttgaaagaatagccaaagagagatgcaaattaaacccagaagaaatgataagcgaaccaggcgactctaaattaagagtattggaaaagcaatcagaagacgaaattaggtatatcagcaacacaataaagacattagggaatgccatagaaaacttgcaatccgggtctttaaattgggcagatatatgtgaaagtaaggcacgagggcttaaaatagaaataaatgctgatatgtctaaatggagtgcccaagatgtacttttcaagtatttctggctgatagtacttgatcctatcttatatcctgctgagagaaancgaataatttattttctatgtaattacatgcaaaaaaggcttataatgcctgatgagttgctcactacgatattggaccagagggttccttattcaaatgatataattgggttaatgacaaacaattatagatccaacacagtagaaataaagcgcaactggcttcaaggcaatttaaattatacaagtagttacttgcacagctgtagtatgtctgtatataaagatataataagggaagcagcaacattattagagggggaagcccttgtgaattcaatggtacattctgatgataatcaaacatccatatgtatggtgcaaaacaagttgccagatgacaatgtaattgaattttgcatcaagatattcgagaagatatgtttaacctttggaaatcaggcaaacatgaaaaagacatacttaaccaacttcatcaaggaatttgtttctttatttaatatacacggagagccattctctatatacgggaggtttttgcttacagcagtaggggactgtgcctatctagggccttatgaagatttagcaagtaggctatctgcaacacaaaccgctataaagcatggctgcccaccgtcactggcatgggtgtccattgctttgaatcactggataactcacaccacgtataatatgttacctggccaaaataatgacccattgccattcttccctaccaacaatagaaatgaaataccagtggagatgtgcggaatactagaaagcgacttatcaacaatcgcactaaccggtctagaagcaggaaatgtcacgttcctaacaaatatagcaagaaaactatcatctccaatcttgcaaagagaaagtattcaagaccaatacaattctatagaaaaatgggacctaagcaggttatcgcagatcgacattctgaggcttaaaatgcttaggtacatatctcttgatagttcggtcacatctgacgatggtatgggggagaccagtgaaatgaggtcgcgatcacttttaacacctcgtaaattcacaacgagtgggtcactcaataggcttaaatcatataaagattttcaaaatataataacagatgaggataagacaaacgagctatttgagaatttcatcaggcatccagagttattggtcacaaaaggtgaaacatttgaagaatttgtcaatacaatattatttaggtataattcaaaaaaattcaaagaatctctgtcaatacaaaatccagcacaactctttattgagcaaatattattttccaataaaccaataattgactacactagcatacatgataagatttttggattgcaagatatgccgggaatcgaagaactagatacaatcataggccgcaaaacatttgttgaaagttatgtccagattgtagatgatttaagcaacttaacactggatattaatgatgtcaagactatattcgccttctgtctcatgaacgatccactactaattacatctgctaataacataataatgtctgttaaagggcatagccaagagaggataggacaatcagcatgcaaaatgccagaagtcaggagtctgaagcttatacattattcaccagcagttgttttgagagcctatgtgagagggccaacaaatgtgccaaatgtagatatagacgagcttgcgagggatctatctcatctggaagattttatacaaagcacgaaactcagagagaatatgagagaaagaatagaaataaatgagaaacggcatttaggaagagatttcaagtttgaaatcaaagagttgactagattttaccaagtgtgttacgattatataaaatctacagaacataaaattaaggtattcatattgccatacaaagttttcacatcaatagaattctgcggcgcactgacagggaacttaataaatgacaaattgtggtacataacacattacttgaaaaatatagtgtctactacacacaaggcacaaatctcgtcctcacctgaattggaattgcaaatagctgatgaagcactgagactaatagcacattttgccgatactttcttggcgtctgaatcaagaattcaatttctgaaaaaggttgtcggagaattcacatacaaagggatacctgtaaaacatttatattccaaaataaagaattccaagttgagggtcaaattcctagggatccttttatggttggatgacctaacacaaaatgacttggataagtttgatgcagataaatcagacgaaaagattatatggaataactggcaagtatcaagagacatgaacaccggaccaatagatttgatgataagtggctattccaggcagctgcggatcacaggggaagatgataaattgattgctgctgagttgcaagtcactagattgtcagaagatttgatttacagacatggccaggcaatgttaaataaaccgcacggattgaagcttgaaaaaatgcaacctgtaactgagatgtctaaacaactacattatatcgttttccagcagaggtcaagaaaacggtacttctattctatattgcccacccaaataattgaagatcataattctagagtcgaatcatctaggttaaacagagattcaaaatgggttcctgtatgtcctgttgcagtatcaaaactctatcagcaaggacgacctatactttccaaagttaagaatctgaatatgcagactcattcactttccagaatacaggttaatgttgatgaatatgccattacaaggagagcgcatttccagaagatgcctttctttgaaggaccatccattccttctggtggcatggatctatcagagttaatgaaatccacatccttattgagcttaaactatgacaatataaagaatgcttctttattggatatgtctagagtattcaagtgcaatggcagtgaaaatgaccaaatggcttttgagttcctgtcagatgaaattctagagcaagacgtagttgaagaaatagaatgcaaccctatattttctatcagttatacaaaaagaggagaatccaatatgacttataaaaatgctttccacaaagctttaatctcagaatgtgacaaatttgaagaagcattcgactttcttgacatggggttttgctcgaacgagaaccttagtattttagaggaaatacattggattatcagttatttgaagacgaatcagtggtccacagaactagacaattgtattcatatgtgtatgtataggaatgggtatgatgcagagtatcataaatttgatataccttctaaattcctcaaggacccgataaaccgaacaataaattggacagaggttattgagtttatactattaattgaagatttccaaacaaagattgagccatggtcaagtatgaagtcacatttctgttcaaaagcacacagtgtagcattagagtgcatgaaaagcgagaaaagatcactggcagaatttgta-----------------------------------------------------------------------------------------------ttttaaagaaatgaatctgagtgtgggacttggcgaaatatgtgtcaaagacgatatatctattgttaagagtacaactgcctttagtaagaatgcactagcacttgaagcaactacaaaattctataggtcttttattgtcaaagactggtctgaatgcaacccagtattagataaatttgggaatttcatggttttaaatgttgatgataacgggcatttagtccctaagatnnnnnnnnnnngggcagcatgcgatattagattgaataaggataatgcagaaataatattgtcatcaacaaagcttaaccatttcgaaattgtcggaactacttcaacatcaggttggtttaaaaatacaataacaaataatctagaacacacatgcgaacatgtgactgttaattgtggtcagaaatcagtaaaattccatgcatgctttcgacagcataggggttgtataaggttcttcaaggggacatatatgccgtactcaatgattgaagcaatgtgtgtcaatatagaattgataatcttaacattgtatgtctttgctgcaattatattcgcattaatcataacaaaaagctatatagcatacctacttctaccattgttttatccagtaacctggctttacggaaaagtttacaaaaggattaattcatgtcctaattgtctacttgcatcacacccttttactagctgcccaaaaatctgtatatgtggttctagatttagctgcacagaagccctcaaagtgcacaggatggggaaagactgtctaggttataaatccctaagcaaagctagacaaatgtgcaagtctaaaagctggtcattcacagctgctatactaactggcttaatattgatggaatttgtttcaccaattgcaggcgaaaggatgtacaaacttgaagaactggctgacgattacatagaactggcagagcaggtgaatatattaggaaaagaaatcaaaattttaaaacaatccataattgccatgcttgcaattattttgatactactgctttctgagaatataatcttcaattacctcttcaacaccctttatcgctcttgttctatgtgcgggttgatacactacagaccaggactcaaggttgatttgaccaagactaacaaatgcgggagttgcatttgcgggtttgatgagcaacaatcatctgggtttgaatacgaggtatttctaaaagacatgcatgttcaaagggaatcttgcaaatttggacctagagtaaaccattttagaaacacaaagattttgttatttacaattgctatttgcgcttctttttatacagtttatgcagatgaagactgcttgtccaagaatattaggataacatatcaagaattacatagttgcataggaccacacataatgggtgacacctgcatgtcaaaaagtgaattgtattctgatctgctttcaaagaacttaatcacagaatatgacaaaaaatattttgaacctgacactgtaaatgaccaattcaacaaaattgaatttgctcaagntgcacacagaatgatattattggaaagaatactttataagaccgaatgcgagatgctgagtttaaagaaaaatagtggaccttataatgttgcttggcgcacatatttgaaaaatcataacatagatttatgcagcagacataattacaaaatgatatgtcagtgtatcaacacgcattctatgtgtaaaaatacagatatagatttcaataaagaaattgaaacatattataaggccaatgctgcagcttacaggtctgactttaacacaataatagatacattaaaaacagcatttagaggacttacaaaagtactgattgaaaattacatagaaaaagatgattctgatgcccttaaggctttgtttagcaatattagtgattctgttcagaataattatcagatggtcggtgtgctaaaatttgctagcaagttgctaaatattagtttaggtaggactactcgttcggctcaacattcaataatgactaacgaaattcctaagtcaaacccctttactgattatagttattctagtgtcaatattaaagaatgtatgtcaccagagagcttaaaatgttttaagaaaagagacagtgcaccacatacgaaccatttgctttgcaagatagataacaaatataaagcatttgactggccagaaatagagacagttcaaaaagggcaaaagttgtgtcttggtgatagccactgcaacttagaatttactgctataactgcagataagattatatcattaactaattgttataaagagtctttcactgcacaacctgccgacatgcaaactggtattaaaaaatgctcagctgatgagattggggaatgtatgacccttgaggataaatcatggccaattgttttctgcggagataaatactactactctgaaggtaaagaacatgcaaaagatggatccattaataattattgtcttgcaaataaatgctccgaacagcggttcccaatacataaaaattggtttaaaaagtgcaactgggacaagactcataaggagttcaccactatgaggcaaataaattacaatgacataacttcatatagaaaggcaattgaatccgaaataggaacagatctaatgacacaccattataagcctacaaagaaccttccacatgttgttccacgctatcacagtatagatgttcaaggtacagaatcaacagaaggtattattaatgggtttatacaaaatacgatacctgctatcagcggcttaggcgtcggttaccacttaggttttaaaggaaatcaactatttgacatagttatttttgttaaaaaggctgtatataaagcgcaatatcagaaagtatacacaactggacctagtatatctataaatattgaacataatgaaaagtgtacaggccactgtcctgaaaaaatacctgctaaagaaggttggttgacattttctaaagaacatacaagctcttgggggtgtgaggagtatggttgccttgccatagatactggctgcctatatggttcttgtcaagatgttatacgcccagaattagatatttataaaaagattggtagtgaagcatcgcttatagaaatatgtataactttgcctcatgagacatattgcaatgatatggatatattagaacctattattggagataaattgagtgcatcttttcaaaatacacaaacaaatcagctgccaaacctcatggcttataaaaagggaaaagtctatactggacagataaatgatgtaggaaacacagcattacaatgcggttcaatacaagtagttaatggttcaactattgggtctggcaatcctaaatttgattatatatgccatgctatgagacgaaaagatgtcattgtgagaaaatgcttcaatgacaattaccagtcttgcactagactgaatccgagaaatgatttaattccttacaggaagggcgatattattgagatatcgaagacagggtcaaatatgggtcaaatgacatttaaaatagagttgggtgatattaattataaaatatttactaaatcagtagatctccagatgtctggtgtttgtgctggatgcattgattgtgccgaaggcatatcatgttctataaatgccgatgtgtcagctgaaactgtctgccactgtaaaacaaactgcgaagactttataagcaacattgtaatctcaccccaaatcaaaacttataatataaaagtacattgcaagtcaaaagttgaaaagataacagcaaatatctgtgggagaaatattgacttacaattaacggttaagccgtacaatcaaaaaatagatctgtcacagctggatgaatcgaattacataaaagaagaagacctccaatgtggaacatggctgtgtaaagtccaaaaagagggaattgatattgtatttaaaggactattctcaggattagggaaatattgggctattctaatttactcaattataggggtaattgtagtcatactattgatatatgtcctactgccaataggacgccttctaaaggcattcctaatcaaaaatgaaatagagtacaccatggagcaaaaaattaaatagtaactgtcaaggtaagagtagataaagttagattcagatataagtaaaattcatataaataa
>LET-2083/Colombia/2024-02-05
gtaccacaacggactacatctacatttgatccggaggcagcatatgtggcatttgaagctagatacggacaagtgctcaatgctggtgttgttagagtcttcttcctcaaccaaaagaaggccaaagatgtcttacgtaagacgtcgcggcccatggttgaccttacttttggtggggtccaatttgcaatggttaataaccatttcccacaattccaatcgaatccagtgccggacaacggtcttaccctgcaccgtctgtcaggatacctagctcgctgggcctttacccagatgcgatcaccaattaagcaagctgagtttagggccactgtggtggtgcctttggcagaggtgaagggttgtacttggaacgatggtgacgcaatgtacctgggatttgctgccggtgctgagatgtttctgcaaacattcactttcttccctttggtgattgagatgcatagggtcctcaaggacggcatggatgtcaacttcatgaagaaagtccttcggcagaggtatggccagaagactgctgaacagtggatgcgtgaagaaatagttgctgtaagagcagcttttgaggctgtaggcactctggcctgggccaggactggattctccccagcagcaagagacttcttgcgccaatttggaattgacatatagtggagtacaataaacaaacaaaatataatat--aaaata-caaaaaaaa-----------gaaa-taaaataac-aaaaatac--aaaaaaact--aaaaaatatataaaat-aaat-a-aaaaaagtg--cgaaagcacaaaaaaag-aactgcagctgtaatattataaagggttgg--------------------------------------------------------------------------------------------------------------------------------------------------------------------------------------------------------------actacttttctcgagaattttgcagagctgcaaaccttgagtatagaaatgatgttcctgctgaggatatttgtgctgaagtcctcgatggttacaaagcaaggaaagtgcgcttttgcacacctgataattacttactacacgacgggaaaatgtatataatagatttcaaagtgtctgtggacgatcggtcttccagaattacaagagagaaatacaatgaaatttttggagaagtgttcaatccagaaggtgtggactttgaaatcgttattatcaggttggatccttcaaatatggctatacatgttgactctcgagatttcatgaatacaatcggaccaatcacgctaaacattagtatgcaatggttttttgatatgaaagacttcttatttggcaaattccgggatgatgataaattccatgctataataagtcaaggagaattcacaatgacattgccatggatcgaagaagatactccagaattgcttactcatcctatatacaatgagttcatgaattcaatgccagagtcagaacaggccttgttcaaagaagcattggaattcaaatcattcggagcagaaaaatggaatattttcttaaagggagtgatgtctaagtatggtgaatattataaagaatttaccaaaggacatgcccaatccatattcctggcaacaggagactatcccaaaccagataaggaccaaatttcagctggctggcgagagatggtaagtagggtgagctctgaacgtgacatgtcaaatgacataaatcaggaaaaaccaagtatacattttatatgggcacaaaatgattcaagtagcaataataacatacagaaattaatcaaactatccaaatcattgcaagccatgagtggaacaggaagctatgtaagtgctttcaaatcattaggaagattgatggatatatcatcagacatcaaaaagtatgaatcgttctgcggaaaattaaaatctttggcaaggtctagcgtaaagaaactcgacaggaaaatagaaccggtgcaaattggaacagcaactgtcttatgggagcaacaatttaaattggatacggatgtcataaaaagagaagacagaatacatttaatgaaagattatttcggaattggtaaacacaaatccttttcaaaaaaactaaacaatgacataaataccgataagcctaaaatattgaattttgacaatgacgatatagttaggaaatgcaaagataaatataaccaagtcacacataacttgtctcaagttaataatttagacaagattggaaattacctagagcatttttcagctaaaattagtgcctgcagtgttgaaatgtgggactttatatataatacgactaaaaccaagtactggcaatgcatcaatgactactctaccctaatgaaaaacatgctagctgtttcccaatataatagacacaatacctttaggattgtctcatgtgcaaataacaatgtgtttggcttagtgatgccaagctcagacataaaaacaaaaaaagcaacattagtctatgcaataatagctctccacagtgaggaggcagagatagcagaacttggttcactttactccactttcaaaacaacaacaggctatatttcaatatcgaaagcttttaggctagataaagaaaggtgtcagcgcatagtgtcttctccaggcttatttctcatgacaagctgtctattattcaatggtaataagagtctagagtttgataagttactaggcttttcattttttacatcaatatcgattacaaaagctatgctctctcttactgagccttcacgctatatgatcatgaactcattggcagtttctagccatgtaaaagagtatatatctgaaaaattttctccttatacaaaaacatcattttctgtagtgatgacagatttgattaaaaaaggttgctattcagcatatgaacagagaaaaaaggtccaaataagggatataaagttaacagactacgatataacacagaaaggggtagattccaaaagagatcttaaatccatttggttcccgggaaaggtaaatttaaaagaatacttgaaccagatttatttaccattttattttaattccaaaggattgcatgaaaagcatcatgttttaatagatttggctaaaacagtgctagaaatcgaaaaagagcaaagagaatcactacctgagccatggtcagagatacctgctaagcagactgtcaacttaaatattttaatttactcaattgcaaggaatttgaacttagatacttcaagacataattttgtgaggagccgggtggaaaatgcaaataactttaacagatctataacaacaatatccacctttaccagctcgaaatcatgcattaaaattggtgattttgaagaggagaaaaagaagaaaactaaaaatgatgcaaagaaactagcaaaagatatttctaaattaactatagccaacccagcattcttagatgaaatcacaaatgaacatgagataagacactcaacttatgaggatttgaaacaatctatcccagattacacagactatatgtctgtaaaagtttttgacagactatatgagaagattactactaacgaaataagtgataaagaaacagtcaagttgattttagagactatgaagaagcataaaatattttacttcgggttcttcaacaaaggacagaaaacggctaaagatagggaaatatttttaggtgaattcgaggcaaaaatgtgcctgtaccttgttgaaagaatagccaaagagagatgcaaattaaacccagaagaaatgataagcgaaccaggcgactctaaattaagagtattggaaaagcaatcagaagacgaaattaggtatatcagcaacacaataaagacattagggaatgccatagaaaacttgcaatccgggtctttaaattgggcagatatatgtgaaagtaaggcacgagggcttaaaatagaaataaatgctgatatgtctaaatggagtgcccaagatgtacttttcaagtatttctggctgatagtacttgatcctatcttatatcctgctgagagaaagcgaataatttattttctatgtaattacatgcaaaaaaggcttataatgcctgatgagttgctcactacgatattggaccagagggttccttattcaaatgatataattgggttaatgacaaacaattatagatccaacacagtagaaataaagtgcaactggcttcaaggcaatttaaattatacaagtagttacttgcacagctgtagtatgtctgtatataaagatataataagggaagcagcaacattattagagggggaagcccttgtgaattcaatggtacattctgatgataatcaaacatccatatgtatggtgcaaaacaagttgccagatgacaatgtaattgaattttgcatcaagatattcgagaagatatgtttaacctttggaaatcaggcaaacatgaaaaagacatacttaaccaacttcatcaaggaatttgtttctttatttaatatacacggagagccattctctatatacgggaggtttttgcttacagcagtaggggactgtgcctatctagggccttatgaagatttagcaagtaggctatctgcaacacaaaccgctataaagcatggctgcccaccgtcactggcatgggtgtccattgctttgaatcactggataactcacaccacgtataatatgttacctggccaaaataatgacccattgccattcttccctaccaacaatagaaatgaaataccagtggagatgtgcggaatactagaaagcgacttatcaacaatcgcactaaccggtctagaagcaggaaatgtcacgttcctaacaaatatagcaagaaaactatcatctccaatcttgcaaagagaaagtattcaagaccaatacaattctatagaaaaatgggacctaagcaggttatcgcagatcgacattctgaggcttaaaatgcttaggtacatatctcttgatagttcggtcacatctgacgatggtatgggggagaccagtgaaatgaggtcgcgatcacttttaacacctcgtaaattcacaacgagtgggtcactcaataggcttaaatcatataaagattttcaaaatataataacagatgaggataagacaaacgagctatttgagaatttcatcaggcatccagagttattggtcacaaaaggtgaaacatttgaagaatttgtcaatacaatattatttaggtataattcaaaaaaattcaaagaatctctgtcaatacaaaatccagcacaactctttattgagcaaatattattttccaataaaccaataattgactacactagcatacatgataagatttttggattgcaagatatgccgggaatcgaagaactagatacaatcataggccgcaaaacatttgttgaaagttatgtccagattgtagatgatttaagcaacttaacactggatattaatgatgtcaagactatattcgccttctgtctcatgaacgatccactactaattacatctgctaataacataataatgtctgttaaagggcatagccaagagaggataggacaatcagcatgcaaaatgccagaagtcaggagtctgaagcttatacattattcaccagcagttgttttgagagcctatgtgagagggccaacaaatgtgccaaatgtagatatagacgagcttgcgagggatctatctcatctggaagattttatacaaagcacgaaactcagagagaatatgagagaaagaatagaaataaatgagaaacggcatttaggaagagatttcaagtttgaaatcaaagaattgactagattttaccaagtgtgttacgattatataaaatctacagaacataaaattaaggtattcatattgccatacaaagttttcacatcaatagaattctgcggcgcactgacagggaacttaataaatgacaaattgtggtacataacacattacttgaaaaatatagtgtctactacacacaaggcacaaatctcgtcctcacctgaattggaattgcaaatagctgatgaagcactgagactaatagcacattttgccgatactttcctggcgtctgaatcaagaattcaatttctgaaaaaggttgtcggagaattcacatacaaagggatacctgtaaaacatttatattccaaaataaagaattccaagttgagggtcaaattcctagggatccttttatggttggatgacctaacacaaaatgacttggataagtttgatgcagataaatcagacgaaaagattatatggaataactggcaagtatcaagagacatgaacaccggaccaatagatttgatgataagtggctattccaggcagctgcggatcacaggggaagatgataaattgattgctgctgagttgcaagtcactagattgtcagaagatttgatttacagacatggccaggcaatgttaaataaaccgcacggattgaagcttgaaaaaatgcaacctgtaactgagatgtctaaacaactacattatatcgttttccagcagaggtcaagaaaacggtacttctattctatattgcccacccaaataattgaagatcataattctagagtcgaatcatctaggttaaacagagattcaaaatgggttcctgtatgtcctgttgcagtatcaaaactctatcagcaaggacgacctatactttccaaagttaagaatctgaatatgcagactcattcactttccagaatacaggttaatgttgatgaatatgccattacaaggagagcgcatttccagaagatgcctttctttgaaggaccatccattccttctggtggcatggatctatcagagttaatgaaatccacatccttattgagcttaaactatgacaatataaagaatgcttctttattggatatgtctagagtattcaagtgcaatggcagtgaaaatgaccaaatggcttttgagttcctgtcagatgaaattctagagcaagacgtagttgaagaaatagaatgcaaccctatattttctatcagttatacaaaaagaggagaatccaatatgacttataaaaatgctttccacaaagctttaatctcagaatgtgacaaatttgaagaagcattcgactttcttgacatggggttttgctcgaacgagaaccttagtattttagaggaaatacattggattatcagttatttgaagacgaatcagtggtccacagaactagacaattgtattcatatgtgtatgtataggaatgggtatgatgcagagtatcataaatttgatataccttctaaattcctcaaggacccgataaaccgaacaataaattggacagaggttattgagtttatactattaattgaagatttccaaacaaagattgagccatggtcaagtatgaagtcacatttctgttcaaaagcacacagtgtagcattagagtgcatgaaaagcgagaaaagatcactggcagaatttgta-----------------------------------------------------------------------------------------------ttttaaagaaatgaatctgagtgtgggacttggcgaaatatgtgtcaaagacgatatatctattgttaagagtacaactgcctttagtaagaatgcactagcacttgaagcaactacaaaattctataggtcttttattgtcaaagactggtctgaatgcaacccagtattagataaatttgggaatttcatggttttaaatgttgatgataacgggcatttagtccctaagatgtatacatgcagggcagcatgcgatattagattgaataaggataatgcagaaataatattgtcatcaacaaagcttaaccatttcgaaattgtcggaactacttcaacatcaggttggtttaaaaatacaataacaaataatctagaacacacatgcgaacatgtgactgttaattgtggtcagaaatcagtaaaattccatgcatgctttcgacagcataggggttgtataaggttcttcaaggggacatatatgccgtactcaatgattgaagcaatgtgtgtcaatatagaattgataatcttaacattgtatgtctttgctgcaattatattcgcattaatcataacaaaaagctatatagcatacctacttctaccattgttttatccagtaacctggctttacggaaaagtttacaaaaggattaattcatgtcctaattgtctacttgcatcacacccttttactagctgcccaaaaatctgtatatgtggttctagatttagctgcacagaagccctcaaagtgcacaggatggggaaagactgtctaggttataaatccctaagcaaagctagacaaatgtgcaagtctaaaagctggtcattcacagctgctatactaactggcttaatattgatggaatttgtttcaccaattgcaggcgaaaggatgtacaaacttgaagaactggctgacgattacatagaactggcagagcaggtgaatatattaggaaaagaaatcaaaattttaaaacaatccataattgccatgcttgcaattattttgatactactgctttctgagaatataatcttcaattacctcttcaacaccctttatcgctcttgttctatgtgcgggttgatacactacagaccaggactcaaggttgatttgaccaagactaacaaatgcgggagttgcatttgcgggtttgatgagcaacaatcatctgggtttgaatacgaggtatttctaaaagacatgcatgttcaaagggaatcttgcaaatttggacctagagtaaaccattttagaaacacaaagattttgttatttacaattgctatttgcgcttctttttatacagtttatgcagatgaagactgcttgtccaagaatattaggataacatatcaagaattacatagttgcataggaccacacataatgggtgacacctgcatgtcaaaaagtgaattgtattctgatctgctttcaaagaacttaatcacagaatatgacaaaaaatattttgaacctgacactgtaaatgaccaattcaacaaaattgaatttgctcaagatgcacacagaatgatattattggaaagaatactttataagaccgaatgcgagatgctgagtttaaagaaaaatagtggaccttataatgttgcttggcgcacatatttgaaaaatcataacatagatttatgcagcagacataattacaaaatgatatgtcagtgtatcaacacgcattctatgtgtaaaaatacagatatagatttcaataaagaaattgaaacatattataaggccaatgctgcagcttacaggtctgactttaacacaataatagatacattaaaaacagcatttagaggacttacaaaagtactgattgaaaattacatagaaaaagatgattctgatgcccttaaggctttgtttagcaatattagtgattctgttcagaataattatcagatggtcggtgtgctaaaatttgctagcaagttgctaaatattagtttaggtaggactactcgttcggctcaacattcaataatgactaacgaaattcctaagtcaaacccctttactgattatagttattctagtgtcaatattaaagaatgtatgtcaccagagagcttaaaatgttttaagaaaagagacagtgcaccacatacgaaccatttgctttgcaagatagataacaaatataaagcatttgactggccagaaatagagacagttcaaaaagggcaaaagttgtgtcttggtgatagccactgcaacttagaatttactgctataactgcagataagattatatcattaactaattgttataaagagtctttcactgcacaacctgccgacatgcaaactggtattaaaaaatgctcagctgatgagattggggaatgtatgacccttgaggataaatcatggccaattgttttctgcggagataaatactactactctgaaggtaaagaacatgcaaaagatggatccattaataattattgtcttgcaaataaatgctccgaacagcggttcccaatacataaaaattggtttaaaaagtgcaactgggacaagactcataaggagttcaccactatgaggcaaataaattacaatgacataacttcatatagaaaggcaattgaatccgaaataggaacagatctaatgacacaccattataagcctacaaagaaccttccacatgttgttccacgctatcacagtatagatgttcaaggtacagaatcaacagaaggtattattaatgggtttatacaaaatacgatacctgctatcagcggcttaggcgtcggttaccacttaggttttaaaggaaatcaactatttgacatagttatttttgttaaaaaggctgtatataaagcgcaatatcagaaagtatacacaactggacctagtatatctataaatattgaacataatgaaaagtgtacaggccactgtcctgaaaaaatacctgctaaagaaggttggttgacattttctaaagaacatacaagctcttgggggtgtgaggagtatggttgccttgccatagatactggctgcctatatggttcttgtcaagatgttatacgcccagaattagatatttataaaaagattggtagtgaagcatcgcttatagaaatatgtataactttgcctcatgagacatattgcaatgatatggatatattagaacctattattggagataaattgagtgcatcttttcaaaatacacaaacaaatcagctgccaaacctcatggcttataaaaagggaaaagtctatactggacagataaatgatgtaggaaacacagcattacaatgcggttcaatacaagtagttaatggttcaactattgggtctggcaatcctaaatttgattatatatgccatgctatgagacgaaaagatgtcattgtgagaaaatgcttcaatgacaattaccagtcttgcactagactgaatccgagaaatgatttaattccttacaggaagggcgatattattgagatatcgaagacagggtcaaatatgggtcaaatgacatttaaaatagagttgggtgatattaattataaaatatttactaaatcagtagatctccagatgtctggtgtttgtgctggatgcattgattgtgccgaaggcatatcatgttctataaatgccgatgtgtcagctgaaactgtctgccactgtaaaacaaactgcgaagactttataagcaacattgtaatctcaccccaaatcaaaacttataatataaaagtacattgcaagtcaaaagttgaaaagataacagcaaatatctgtgggagaaatattgacttacaattaacggttaagccgtacaatcaaaaaatagatctgtcacagctggatgaatcgaattacataaaagaagaagacctccaatgtggaacatggctgtgtaaagtccaaaaagagggaattgatattgtatttaaaggactattctcaggattagggaaatattgggctattctaatttactcaattataggggtaattgtagtcatactattgatatatgtcctactgccaataggacgccttctaaaggcattcctaatcaaaaatgaaatagagtacaccatggagcaaaaaattaaatagtaactgtcaaggtaagagtagataaagttagattcagatataagtaaaattcatataaataa
>LET-2209/Colombia/2024-03-07
gtaccacaacggactacatctacatttgatccggaggcagcatatgtggcatttgaagctagatacggacaagtgctcaatgctggtgttgttagagtcttcttcctcaaccaaaagaaggccaaagatgtcttacgtaagacgtcgcggcccatggttgaccttacttttggtggggtccaatttgcaatggttaataaccatttcccacaattccaatcgaatccagtgccggacaacggtcttaccctgcaccgtctgtcaggatacctagctcgctgggcctttacccagatgcgatcaccaattaagcaagctgagtttagggccactgtggtggtgcctttggcagaggtgaagggttgtacttggaatgatggtgacgcaatgtacctgggatttgctgccggtgctgagatgtttctgcaaacattcactttcttccctttggtgattgagatgcatagggtcctcaaggacggcatggatgtcaacttcatgaagaaagtccttcggcagaggtatggccagaagactgctgaacagtggatgcgtgaagaaatagttgctgtaagagcagcttttgaggctgtaggcactctggcctgggccaggactggattctccccagcagcaagagacttcttgcgccaatttggaattgacatatagtggagtacaataaacaaacaaaatataatat--aaaata-c-aaaaaaa-----------gaaa-taaaataac-aaaaatac--aaaaaaact--aaaaaatatataaaat-aaat-a-aaaaaagtg--cgaaagcacaaaaaaag-aactgcagctgtaatattataaagggttgg--------------------------------------------------------------------------------------------------------------------------------------------------------------------------------------------------------------actacttttctcgagaattttgcagagctgcaaaccttgagtatagaaatgatgttcctgctgaggatatttgtgctgaagtcctcgatggttacaaagcaaggaaagtgcgcttttgcacacctgataattacttactacacgacgggaaaatgtatataatagatttcaaagtgtctgtggacgatcggtcttccagaattacaagagagaaatacaatgaaatttttggagaagtgttcaatccagaaggtgtggactttgaaatcgttattatcaggttggatccttcaaatatggctatacatgttgactctcgagatttcatgaatacaatcgggccaatcacgctaaacattagtatgcaatggttttttgatatgaaagacttcttatttggcaaattccgggatgatgataaattccatgctataataagtcaaggagaattcacaatgacattgccatggatcgaagaagatactccagaattgcttactcatcctatatacaatgagttcatgaattcaatgccagagtcagaacaggccttgttcaaagaagcattggaattcaaatcattcggagcagaaaaatggaatattttcttaaagggagtgatgtctaagtatggtgaatattataaagaatttaccaaaggacatgcccaatccatattcctggcaacaggagactatcccaaaccagataaggaccaaatttcagctggctggcgagagatggtaagtagggtgagctctgaacgtgacatgtcaaatgacataaatcaggaaaaaccaagtatacattttatatgggcacaaaatgattcaagtagcaataataacatacagaaattaatcaaactatccaaatcattgcaagccatgagtggaacaggaagctatgtaagtgctttcaaatcattaggaagattgatggatatatcgtcagacatcaaaaagtatgaatcgttctgcggaaaattaaaatctttggcaaggtctagcgtaaagaaactcgacaggaaaatagaaccggtgcaaattggaacagcaactgtcttatgggagcaacaatttaaattggatacggatgtcataaaaagagaagacagaatacatttaatgaaagattatttcggaattggtaaacacaaatccttttcaaaaaaactaaacaatgacataaatactgataagcctaaaatattgaattttgacaatgacgatatagttaggaaatgcaaagataaatataaccaagtcacacataacttgtctcaagttaataatttagacaagattggaaattacctagagcatttttcagctaaaattagtgcctgcagtgtagaaatgtgggactttatatataatacgactaaaaccaagtactggcaatgcatcaatgactactctaccctaatgaaaaacatgctagctgtttcccaatataatagacacaatacctttaggattgtctcatgtgcaaataacaatgtgtttggcttagtgatgccaagctcagacataaaaacaaaaaaagcaacattagtctatgcaataatagctctccacagtgaggaggcagagatagcagaacttggttcactttactccactttcaaaacaacaacaggctatatttcaatatcgaaagcttttaggctagataaagaaaggtgtcagcgcatagtgtcttctccaggcttatttctcatgacaagctgtctattattcaatggtaataagagtctagagtttgataagttactaggcttttcattttttacatcaatatcgattacaaaagctatgctctctcttactgagccttcacgctatatgatcatgaactcattggcagtttctagccatgtaaaagagtatatatctgaaaaattttctccttatacaaaaacatcattttctgtagtgatgacagatttgattaaaaaaggttgctattcagcatatgaacagagaaaaaaggtccaaataagggatataaagttaacagactacgatataacacagaaaggggtagattccaaaagagatcttaaatccatttggttcccgggaaaggtaaatttaaaagaatacttgaaccagatttatttaccattttattttaattccaaaggattgcatgaaaagcatcatgttttaatagatttggctaaaacagtgctagaaatcgaaaaagagcaaagagaatcactacctgagccatggtcagagatacctgctaagcagactgtcaacttaaatattttaatttactcaattgcaaggaatttgaacttagatacttcaagacataattttgtgaggagccgggtggaaaatgcaaataactttagcagatctataacaacaatatccacctttaccagctcgaaatcatgcattaaaattggtgattttgaagaggagaaaaagaagaaaactaaaaatgatgcaaagaaactagcaaaagatatttctaaattaactatagccaacccagcattcttagatgaaatcacaaatgaacatgagataagacactcaacttatgaggatttgaaacaatctatcccagattacacagactatatgtctgtaaaagtttttgatagactatatgagaagattactactaacgaaataagtgataaagaaacagtcaagttgattttagagactatgaagaagcataaaatattttacttcgggttcttcaacaaaggacagaaaacggctaaagatagggaaatatttttaggtgaattcgaggcaaaaatgtgcctgtaccttgttgaaagaatagccaaagagagatgcaaattaaacccagaagaaatgataagcgaaccaggcgactctaaattaagagtattggaaaagcaatcagaagacgaaattaggtatatcagcaacacaataaagacattagggaatgccatagaaaacttgcaatccgggtctttaaattgggcagatatatgtgaaagtaaggcacgagggcttaaaatagaaataaatgctgatatgtctaaatggagtgcccaagatgtacttttcaagtatttctggctgatagtacttgatcctatcttatatcctgctgagagaaagcgaataatttattttctatgtaattacatgcaaaaaaggcttataatgcctgatgagttgctcactacgatattggaccagagggttccttattcaaatgatataattgggttaatgacaaacaattatagatccaacacagtagaaataaagcgcaactggcttcaaggcaatttaaattatacaagtagttatttgcacagctgtagtatgtctgtatataaagatataataagggaagcagcaacattattagagggggaagcccttgtgaattcaatggtacattctgatgataatcaaacatccatatgtatggtgcaaaacaagttgccagatgacaatgtaattgaattttgcatcaagatattcgagaagatatgtttaacctttggaaatcaggcaaacatgaaaaagacatacttaaccaacttcatcaaggaatttgtttctttatttaatatacacggggagccattctctatatacgggaggtttttgcttacagcagtaggggactgtgcctatctagggccttatgaagatttagcaagtaggctatctgcaacacaaaccgctataaagcatggctgcccaccgtcactggcatgggtgtccattgctttgaatcactggataactcacaccacgtataatatgttacctggccaaaataatgacccattgccattcttccctaccaacaatagaaatgaaataccagtggagatgtgcggaatactagaaagcgacttatcaacaatcgcactaaccggtctagaagcgggaaatgtcacgttcctaacaaatatagcaagaaaactatcatctccaatcttgcaaagagaaagtattcaagaccaatacaattctatagaaaaatgggacctaagcaggttatcgcagatcgacattctgaggcttaaaatgcttaggtacatatctcttgatagttcggtcacatctgacgatggtatgggggagaccagtgaaatgaggtcgcgatcacttttaacacctcgtaaattcacaacgagtgggtcactcaataggcttaaatcatataaagattttcaaaatataataacagatgaggataagacaaacgagctatttgagaatttcatcaggcatccagagttattggtcacaaaaggtgaaacatttgaagaatttgtcaatacaatattatttaggtataattcaaaaaaattcaaagaatctctgtcaatacaaaatccagcacaactctttattgagcaaatattattttccaataaaccaataattgactacactagcatacatgataagatttttggattgcaagatatgccgggaatcgaagaactagatacaatcataggccgcaaaacatttgttgaaagttatgtccagattgtagatgatttaagcaacttaacactggatattaatgatgtcaagactatattcgccttctgtctcatgaacgatccactactaattacatctgctaataacataataatgtctgttaaagggcatagccaagagagaataggacaatcagcatgcaaaatgccagaagtcaggagtctgaagcttatacattattcaccagcagttgttttgagagcctatgtgagagggccaacaaatgtgccaaatgtagatatagacgagcttgcgagggatctatctcatctggaagatttcatacaaagcacgaaactcagagagaatatgagagaaagaatagaaataaatgagaaacggcatttaggaagagatttcaagtttgaaatcaaagaattgactagattttaccaagtgtgttacgattatataaaatctacagaacataaaattaaagtattcatattgccatacaaagttttcacatcaatagaattctgcggcgcactgacagggaacttaataaatgacaaattgtggtacataacacattacttgaaaaatatagtgtctactacacacaaggcacaaatctcgtcctcacctgaattggaattgcaaatagctgatgaagcactgagactaatagcacattttgccgatactttcttggcatctgaatcaagaattcaatttctgaaaaaggttgtcggagaattcacatacaaagggatacctgtaaaacatttatattccaaaataaagaattccaagttgagggtcaaattcctagggatccttttatggttggatgacctaacacaaaatgacttggataagtttgatgcagataaatcagacgaaaagattatatggaataactggcaagtatcaagagacatgaacaccggaccaatagatttgatgataagtggctattccaggcagctgcggatcacaggggaagatgataaattgattgctgctgagttgcaagtcactagattgtcagaagatttgatttacagacatggccaggcaatgttaaataaaccgcacggattgaagcttgaaaaaatgcaacctgtaactgagatgtctaaacaactacattatatcgttttccagcagaggtcaagaaaacggtacttctattctatattgcccacccaaataattgaagatcataattctagagtcgaatcatctaggttaaacagagattcaaaatgggttcctgtatgtcctgttgcagtatcaaaactctatcagcaaggacgacctatactttccaaagttaagaatctgaatatgcagactcattcactttccagaatacaggttaatgttgatgaatatgccattacaaggagagcgcatttccagaagatgcctttctttgaaggaccatccattccttctggtggcatggatctatcagagttaatgaaatccacatccttattgagcttaaactatgacaatataaagaatgcttctttattggatatgtctagagtattcaagtgcaatggcagtgaaaatgaccaaatggcttttgagttcctgtcagatgaaattctagagcaagacgtagttgaagaaatagaatgcaaccctatattttctatcagttatacaaaaagaggagaatccaatatgacttataaaaatgctttccacaaagctttaatctcagaatgtgacaaatttgaagaagcattcgactttcttgacatggggttttgctcgaacgagaaccttagtattttagaggaaatacattggattatcagttatttgaagacgaatcagtggtccacagaactagacaattgtattcatatgtgtatgtataggaatgggtatgatgcagagtatcataaatttgatataccttctaaattcctcaaggacccgataaaccgaacaataaattggacagaggttattgagtttatactattaattgaagatttccaaacaaagattgagccatggtcaagtatgaagtcacatttctgttcaaaagcacacagtgtagcattagagtgcatgaaaagcgagaaaagatcactggcagaatttgta-----------------------------------------------------------------------------------------------ttttaaagaaatgaatctgagtgtgggacttggcgaaatatgtgtcaaagacgatatatctattgttaagagtacaactgcctttagtaagaatgcactagcacttgaagcaactacaaaattctataggtcttttattgtcaaagactggtctgaatgcaacccagtattagataaatttgggaatttcatggttttaaatgttgatgataacgggcatttagtccctaagatgtatacatgcagggcagcatgcgatattagattgaataaggataatgcagaaataatattgtcatcaacaaagcttaaccatttcgaaattgtcggaactacttcaacatcaggttggtttaaaaatacaataacaaataatctagaacacacatgcgaacatgtgactgttaattgtggtcagaaatcagtaaaattccatgcatgctttcgacagcataggggttgtataaggttcttcaaggggacatatatgccgtactcaatgattgaagcaatgtgtgtcaatatagaattaataatcttaacattgtatgtctttgctgcaattatattcgcattaatcataacaaaaagctatatagcatacctacttctaccattgttttatccagtaacctggctttacggaaaagtttacaaaaggattaatccatgtcctaattgtctacttgcatcacacccttttactagctgcccaaaaatctgtatatgtggttctagatttagctgcacagaagccctcaaagtgcacaggatggggaaagactgtctaggttataaatccctaagtaaagctagacaaatgtgcaagtctaaaagctggtcattcacagctgctatactaactggcttaatattgatggaatttgtttcaccaattgcaggcgaaaggatgtacaaacttgaagaactggctgacgattacatagaactggcagagcaggtgaatatattaggaaaagaaatcaaaattttaaaacaatccataattgccatgcttgcaattattttgatactactgctttctgagaatataatcttcaattacctcttcaacaccctttatcgctcttgttctatgtgcgggttgatacactacagaccaggactcaaggttgatttgaccaagactaacaaatgcgggagttgcatttgcgggtttgatgagcaacaatcatctgggtttgaatacgaggtatttctaaaagacatgcatgttcaaagggaatcttgcaaatttggacctagagtaaaccattttagaaacacaaagattttgttatttacaattgctatttgcgcttctttttatacagtttatgcagatgaagactgcttgtccaagaatattaggataacatatcaagaattacatagttgcataggaccacacataatgggtgacacctgcatgtcaaaaagtgaattgtattctgatctgctttcaaagaacttaatcacagaatatgacaaaaaatattttgaacctgacactgtaaatgaccaattcaacaaaattgaatttgctcaagatgcacacagaatgatattattggaaagaatactttataagaccgaatgcgagatgctgagtttaaagaaaaatagtggaccttataatgttgcttggcgcacatatttgaaaaatcataacatagatttatgcagcagacataattacaaaatgatatgtcagtgtatcaacacgcattctatgtgtaaaaatacagatatagatttcaataaagaaattgaaacatattataaggccaatgctgcagcttacaggtctgactttaacacaataatagatacattaaaaacagcatttagaggacttacaaaagtactgattgaaaattacatagaaaaagatgattctgatgcccttaaggctttgtttagcaatattagtgattctgttcagaataattatcagatggtcggtgtgctaaaatttgctagcaagttgctaaatattagtttaggtaggactactcgttcggctcaacattcaataatgactaacgaaattcctaagtcaaacccctttactgattatagttattctagtgtcaatattaaagaatgtatgtcaccagagagcttgaaatgttttaagaaaagagacagtgcaccacatacgaaccatttgctttgcaagatagataacaaatataaagcatttgactggccagaaatagagacagttcaaaaagggcaaaagttgtgtcttggtgatagccactgcaacttagaatttactgctataactgcagataagattatatcattaactaattgttataaagagtctttcactgcacaacctgccgacatgcaaactggtattaaaaaatgctcagctgatgagattggggaatgtatgacccttgaggataaatcatggccaattgttttctgcggagataaatactactactctgagggtaaagaacatgcaaaagatggatccattaataattattgtcttgcaaataaatgctccgaacagcggttcccaatacataaaaattggtttaaaaagtgcaactgggacaagactcataaggagttcaccactatgaggcaaataaattacaatgacataacttcatatagaaaggcaattgaatccgaaataggaacagatctaatgacacaccattataagcctacaaagaaccttccacatgttgttccacgctatcacagtatagatgttcaaggtacagaatcaacagaaggtattattaatgggtttatacaaaatacgatacctgctatcagcggcttaggcgtcggttaccacttaggttttaaaggaaatcaactatttgacatagttatttttgttaaaaaggctgtatataaagcgcaatatcagaaagtatacacaactggacctagtatatctataaatattgaacataatgaaaagtgtacaggccactgtcctggaaaaatacctgctaaagaaggttggttgacattttctaaagaacatacaagctcttgggggtgtgaggagtatggttgccttgccatagatactggctgcctatatggttcttgtcaagatgttatacgcccagaattagatatttataaaaagattggtagtgaaacatcgcttatagaaatatgtataactttgcctcatgagacatattgcaatgatatggatatattagaacctattattggagataaattgagtgcatcttttcaaaatacacaaacaaatcagctgccaaacctcatggcttataaaaagggaaaagtctatactggacagataaatgatgtaggaaacacagcattacaatgcggttcaatacaagtagttaatggttcaactattgggtctggcaatcctaaatttgattatatatgccatgctatgagacgaaaagatgtcattgtgagaaaatgcttcaatgacaattaccagtcttgcactagactgaatccgagaaatgatttaattccttacaggaagggcgatattattgagatatcgaagacagggtcaaatatgggtcaaatgacatttaaaatagagttgggtgatattaattataaaatatttactaaatcagtagatctccagatgtctggtgtttgtgctggatgcattgattgtgccgaaggcatatcatgttctataaatgccgatgtgtcagctgaaactgtctgccactgtaaaacaaactgcgaagactttataagcaacattgtaatctcaccccaaatcaaaacttataatataaaagtacattgcaagtcaaaagttgaaaagataacagcaaatatctgtgggagaaatattgacttacaattaacggttaagccgtacaatcaaaaaatagatctgtcacagctggatgaatcgaattacataaaagaagaagacctccaatgtggaacatggctgtgtaaagtccaaaaagagggaattgatattgtatttaaaggactattctcaggattagggaaatattgggctattctaatttactcaattataggggtaattgtagtcatactattgatatatgtcctactgccaataggacgccttctaaaggcattcctaatcaaaaatgaaatagagtacaccatggagcaaaaaattaaatagtaactgtcaaggtaagggtagataaagttagattcagatataagtaaaattcatataaataa
>LET-2213/Colombia/2024-03-13
gtaccacaacggactacatctacatttgatccggaggcagcatatgtggcatttgaagctagatacggacaagtgctcaatgctggtgttgttagagtcttcttcctcaaccaaaagaaggccaaagatgtcttacgtaagacgtcgcggcccatggttgaccttacttttggtggggtccaatttgcaatggttaataaccatttcccacaattccaatcgaatccagtgccggacaacggtcttaccctgcaccgtctgtcaggatacctagctcgctgggcctttacccagatgcgatcaccaattaagcaagctgagtttagggccactgtggtggtgcctttggcagaggtgaagggttgtacttggaatgatggtgacgcaatgtacctgggatttgctgccggtgctgagatgtttctgcaaacattcactttcttccctttggtgattgagatgcatagggtcctcaaggacggcatggatgtcaacttcatgaagaaagtccttcggcagaggtatggccagaagactgctgaacagtggatgcgtgaagaaatagttgctgtaagagcagcttttgaggctgtaggcactctggcctgggccaggactggattctccccagcagcaagagacttcttgcgccaatttggaattgacatatagtggagtacaataaacaaacaaaatataatat--aaaata-caaaaaaaa-----------gaaa-taaaataac-aaaaatac--aaaaaaact--aaaaaatatataaaat-aaat-a-aaaaaagtg--cgaaagcacaaaaaaag-aactgcagctgtaatattataaagggttgg--------------------------------------------------------------------------------------------------------------------------------------------------------------------------------------------------------------actacttttctcgagaattttgcagagctgcaaaccttgagtatagaaatgatgttcctgctgaggatatttgtgctgaagtcctcgatggttacaaagcaaggaaagtgcgcttttgcacacctgataattacttactacacgacgggaaaatgtatataatagatttcaaagtgtctgtggacgatcggtcttccagaattacaagagagaaatacaatgaaatttttggagaagtgttcaatccagaaggtgtggactttgaaatcgttattatcaggttggatccttcaaatatggctatacatgttgactctcgagatttcatgaatacaatcgggccaatcacgctaaacattagtatgcaatggttttttgatatgaaagacttcttatttggcaaattccgggatgatgataaattccatgctataataagtcaaggagaattcacaatgacattgccatggatcgaagaagatactccagaattgcttactcatcctatatacaatgagttcatgaattcaatgccagagtcagaacaggccttgttcaaagaagcattggaattcaaatcattcggagcagaaaaatggaatattttcttaaagggagtgatgtctaagtatggtgaatattataaagaatttaccaaaggacatgcccaatccatattcctggcaacaggagactatcccaaaccagataaggaccaaatttcagctggctggcgagagatggtaagtagggtgagctctgaacgtgacatgtcaaatgacataaatcaggaaaaaccaagtatacattttatatgggcacaaaatgattcaagtagcaataataacatacagaaattaatcaaactatccaaatcattgcaagccatgagtggaacaggaagctatgtaagtgctttcaaatcattaggaagattgatggatatatcgtcagacatcaaaaagtatgaatcgttctgcggaaaattaaaatctttggcaaggtctagcgtaaagaaactcgacaggaaaatagaaccggtgcaaattggaacagcaactgtcttatgggagcaacaatttaaattggatacggatgtcataaaaagagaagacagaatacatttaatgaaagattatttcggaattggtaaacacaaatccttttcaaaaaaactaaacaatgacataaatactgataagcctaaaatattgaattttgacaatgacgatatagttaggaaatgcaaagataaatataaccaagtcacacataacttgtctcaaattaataatttagacaagattggaaattacctagagcatttttcagctaaaattagtgcctgcagtgtagaaatgtgggactttatatataatacgactaaaaccaagtactggcaatgcatcaatgactactctaccctaatgaaaaacatgctagctgtttcccaatataatagacacaatacctttaggattgtctcatgtgcaaataacaatgtgtttggcttagtgatgccaagctcagacataaaaacaaaaaaagcaacattagtctatgcaataatagctctccacagtgaggaggcagagatagcagaacttggttcactttactccactttcaaaacaacaacaggctatatttcaatatcgaaagcttttaggctagataaagaaaggtgtcagcgcatagtgtcttctccaggcttatttctcatgacaagctgtctattattcaatggtaataagagtctagagtttgataagttactaggcttttcattttttacatcaatatcgattacaaaagctatgctctctcttactgagccttcacgctatatgatcatgaactcattggcagtttctagccatgtaaaagagtatatatctgaaaaattttctccttatacaaaaacatcattttctgtagtgatgacagatttgattaaaaaaggttgctattcagcatatgaacagagaaaaaaggtccaaataagggatataaagttaacagactacgatataacacagaaaggggtagattccaaaagagatcttaaatccatttggttcccgggaaaggtaaatttaaaagaatacttgaaccagatttatttaccattttattttaattccaaaggattgcatgaaaagcatcatgttttaatagatttggctaaaacagtgctagaaatcgaaaaagagcaaagagaatcactacctgagccatggtcagagatacctgctaagcagactgtcaacttaaatattttaatttactcaattgcaaggaatttgaacttagatacttcaagacataattttgtgaggagccgggtggaaaatgcaaataactttaacagatctataacaacaatatccacctttaccagctcgaaatcatgcattaaaattggtgattttgaagaggagaaaaagaagaaaactaaaaatgatgcaaagaaactagcaaaagatatttctaaattaactatagccaacccagcattcttagatgaaatcacaaatgaacatgagataagacactcaacttatgaggatttgaaacaatctatcccagattacacagactatatgtctgtaaaagtttttgatagactatatgagaagattactactaacgaaataagtgataaagaaacagtcaagttgattttagagactatgaagaagcataaaatattttacttcgggttcttcaacaaaggacagaaaacggctaaagatagggaaatatttttaggtgaattcgaggcaaaaatgtgcctgtaccttgttgaaagaatagccaaagagagatgcaaattaaacccagaagaaatgataagcgaaccaggcgactctaaattaagagtattggaaaagcaatcagaagacgaaattaggtatatcagcaacacaataaagacattagggaatgccatagaaaacttgcaatccgggtctttaaattgggcagatatatgtgaaagtaaggcacgagggcttaaaatagaaataaatgctgatatgtctaaatggagtgcccaagatgtacttttcaagtatttctggctgatagtacttgatcctatcttatatcctgctgagagaaagcgaataatttattttctatgtaattacatgcaaaaaaggcttataatgcctgatgagttgctcactacgatattggaccagagggttccttattcaaatgatataattgggttaatgacaaacaattatagatccaacacagtagaaataaagcgcaactggcttcaaggcaatttaaattatacaagtagttacttgcacagctgtagtatgtctgtatataaagatataataagggaagcagcaacattattagagggggaagcccttgtgaattcaatggtacattctgatgataatcaaacatccatatgtatggtgcaaaacaagttgccagatgacaatgtaattgaattttgcatcaagatattcgagaagatatgtttaacctttggaaatcaggcaaacatgaaaaagacatacttaaccaacttcatcaaggaatttgtttctttatttaatatacacggggagccattctctatatacgggaggtttttgcttacagcagtaggggactgtgcctatctagggccttatgaagatttagcaagtaggctatctgcaacacaaaccgctataaagcatggctgcccaccgtcactggcatgggtgtccattgctttgaatcactggataactcacaccacgtataatatgttacctggccaaaataatgacccattgccattcttccctaccaacaatagaaatgaaataccagtggagatgtgcggaatactagaaagcgacttatcaacaatcgcactaaccggtctagaagcgggaaatgtcacgttcctaacaaatatagcaagaaaactatcatctccaatcttgcaaagagaaagtattcaagaccaatacaattctatagaaaaatgggacctaagcaggttatcgcagatcgacattctgaggcttaaaatgcttaggtacatatctcttgatagttcggtcacatctgacgatggtatgggggagaccagtgaaatgaggtcgcgatcacttttaacacctcgtaaattcacaacgagtgggtcactcaataggcttaaatcatataaagattttcaaaatataataacagatgaggataagacaaacgagctatttgagaatttcatcaggcatccagagttattggtcacaaaaggtgaaacatttgaagaatttgtcaatacaatattatttaggtataattcaaaaaaattcaaagaatctctgtcaatacaaaatccagcacaactctttattgagcaaatattattttccaataaaccaataattgactacactagcatacatgataagatttttggattgcaagatatgccgggaatcgaagaactagatacaatcataggccgcaaaacatttgttgaaagttatgtccagattgtagatgatttaagcaacttaacactggatattaatgatgtcaagactatattcgccttctgtctcatgaacgatccactactaattacatctgctaataacataataatgtctgttaaagggcatagccaagagagaataggacaatcagcatgcaaaatgccagaagtcaggagtctgaagcttatacattattcaccagcagttgttttgagagcctatgtgagagggccaacaaatgtgccaaatgtagatatagacgagcttgcgagggatctatctcatctggaagatttcatacaaagcacgaaactcagagagaatatgagagaaagaatagaaataaatgagaaacggcatttaggaagagatttcaagtttgaaatcaaagaattgactagattttaccaagtgtgttacgattatataaaatctacagaacataaaattaaggtattcatattgccatacaaagttttcacatcaatagaattctgcggcgcactgacagggaacttaataaatgacaaattgtggtacataacacattacttgaaaaatatagtgtctactacacacaaggcacaaatctcgtcctcacctgaattggaattgcaaatagctgatgaagcactgagactaatagcacattttgccgatactttcttggcatctgaatcaagaattcaatttctgaaaaaggttgtcggagaattcacatacaaagggatacctgtaaaacatttatattccaaaataaagaattccaagttgagggtcaaattcctagggatccttttatggttggatgacctaacacaaaatgacttggataagtttgatgcagataaatcagacgaaaagattatatggaataactggcaagtatcaagagacatgaacaccggaccaatagatttgatgataagtggctattccaggcagctgcggatcacaggggaagatgataaattgattgctgctgagttgcaagtcactagattgtcagaagatttgatttacagacatggccaggcaatgttaaataaaccgcacggattgaagcttgaaaaaatgcaacctgtaactgagatgtctaaacaactacattatatcgttttccagcagaggtcaagaaaacggtacttctattctatattgcccacccaaataattgaagatcataattctagagtcgaatcatctaggttaaacagagattcaaaatgggttcctgtatgtcctgttgcagtatcaaaactctatcagcaaggacgacctatactttccaaagttaagaatctgaatatgcagactcattcactttccagaatacaggttaatgttgatgaatatgccattacaaggagagcgcatttccagaagatgcctttctttgaaggaccatccattccttctggtggcatggatctatcagagttaatgaaatccacatccttattgagcttaaactatgacaatataaagaatgcttctttattggatatgtctagagtattcaagtgcaatggcagtgaaaatgaccaaatggcttttgagttcctgtcagatgaaattctagagcaagacgtagttgaagaaatagaatgcaaccctatattttctatcagttatacaaaaagaggagaatccaatatgacttataaaaatgctttccacaaagctttaatctcagaatgtgacaaatttgaagaagcattcgactttcttgacatggggttttgctcgaacgagaaccttagtattttagaggaaatacattggattatcagttatttgaagacgaatcagtggtccacagaactagacaattgtattcatatgtgtatgtataggaatgggtatgatgcagagtatcataaatttgatataccttctaaattcctcaaggacccgataaaccgaacaataaattggacagaggttattgagtttatactattaattgaagatttccaaacaaagattgagccatggtcaagtatgaagtcacatttctgttcaaaagcacacagtgtagcattagagtgcatgaaaagcgagaaaagatcactggcagaatttgta-----------------------------------------------------------------------------------------------ttttaaagaaatgaatctgagtgtgggacttggcgaaatatgtgtcaaagacgatatatctattgttaagagtacaactgcctttagtaagaatgcactaacacttgaagcaactacaaaattctataggtcttttattgtcaaagactggtctgaatgcaacccagtattagataaatttgggaatttcatggttttaaatgttgatgataacgggcatttagtccctaagatgtatacatgcagggcagcatgcgatattagattgaataaggataatgcagaaataatattgtcatcaacaaagcttaaccatttcgaaattgtcggaactacttcaacatcaggttggtttaaaaatacaataacaaataatctagaacacacatgcgaacatgtgactgttaattgtggtcagaaatcagtaaaattccatgcatgctttcgacagcataggggttgtataaggttcttcaaggggacatatatgccgtactcaatgattgaagcaatgtgtgtcaatatagaattaataatcttaacattgtatgtctttgctgcaattatattcgcattaatcataacaaaaagctatatagcatacctacttctaccattgttttatccagtaacctggctttacggaaaagtttacaaaaggattaattcatgtcctaattgtctacttgcatcacacccttttactagctgcccaaaaatctgtatatgtggttctagatttagctgcacagaagccctcaaagtgcacaggatggggaaagactgtctaggttataaatccctaagcaaagctagacaaatgtgcaagtctaaaagctggtcattcacagctgctatactaactggcttaatattgatggaatttgtttcaccaattgcaggcgaaaggatgtacaaacttgaagaactggctgacgattacatagaactggcagagcaggtgaatatattaggaaaagaaatcaaaattttaaaacaatccataattgccatgcttgcaattattttgatactactgctttctgagaatataatcttcaattacctcttcaacaccctttatcgctcttgttctatgtgcgggttgatacactacagaccaggactcaaggttgatttgaccaagactaacaaatgcgggagttgcatttgcgggtttgatgagcaacaatcatctgggtttgaatacgaggtatttctaaaagacatgcatgttcaaagggaatcttgcaaatttggacctagagtaaaccattttagaaacacaaagattttgttatttacaattgctatttgcgcttctttttatacagtttatgcagatgaagactgcttgtccaagaatattaggataacatatcaagaattacatagttgcataggaccacacataatgggtgacacctgcatgtcaaaaagtgaattgtattctgatctgctttcaaagaacttaatcacagaatatgacaaaaaatattttgaacctgacactgtaaatgaccaattcaacaaaattgaatttgctcaagatgcacacagaatgatattattggaaagaatactttataagaccgaatgcgagatgctgagtttaaagaaaaatagtggaccttataatgttgcttggcgcacatatttgaaaaatcataacatagatttatgcagcagacataattacaaaatgatatgtcagtgtatcaacacgcattctatgtgtaaaaatacagatatagatttcaataaagaaattgaaacatattataaggccaatgctgcagcttacaggtctgactttaacacaataatagatacattaaaaacagcatttagaggacttacaaaagtactgattgaaaattacatagaaaaagatgattctgatgcccttaaggctttgtttagcaatattagtgattctgttcagaataattatcagatggtcggtgtgctaaaatttgctagcaagttgctaaatattagtttaggtaggactactcgttcggctcaacattcaataatgactaacgaaattcctaagtcaaacccctttactgattatagttattctagtgtcaatattaaagaatgtatgtcaccagagagcttgaaatgttttaagaaaagagacagtgcaccacatacgaaccatttgctttgcaagatagataacaaatataaagcatttgactggccagaaatagagacagttcaaaaagggcaaaagttgtgtcttggtgatagccactgcaacttagaatttactgctataactgcagataagattatatcattaactaattgttataaagagtctttcactgcacaacctgccgacatgcaaactggtattaaaaaatgctcagctgatgagattggggaatgtatgacccttgaggataaatcatggccaattgttttctgcggagataaatactactactctgagggtaaagaacatgcaaaagatggatccattaataattattgtcttgcaaataaatgctccgaacagcggttcccaatacataaaaattggtttaaaaagtgcaactgggacaagactcataaggagttcaccactatgaggcaaataaattacaatgacataacttcatatagaaaggcaattgaatccgaaataggaacagatctaatgacacaccattataagcctacaaagaaccttccacatgttgttccacgctatcacagtatagatgttcaaggtacagaatcaacagaaggtattattaatgggtttatacaaaatacgatacctgctatcagcggcttaggcgtcggttaccacttaggttttaaaggaaatcaactatttgacatagttatttttgttaaaaaggctgtatataaagcgcaatatcagaaagtatacacaactggacctagtatatctataaatattgaacataatgaaaagtgcacaggccactgtcctggaaaaatacctgctaaagaaggttggttgacattttctaaagaacatacaagctcttgggggtgtgaggagtatggttgccttgccatagatactggctgcctatatggttcttgtcaagatgttatacgcccagaattagatatttataaaaagattggtagtgaagcatcgcttatagaaatatgtataactttgcctcatgagacatattgcaatgatatggatatattagaacctattattggagataaattgagtgcatcttttcaaaatacacaaacaaatcagctgccaaacctcatggcttataaaaagggaaaagtctatactggacagataaatgatgtaggaaacacagcattacaatgcggttcaatacaagtagttaatggttcaactattgggtctggcaatcctaaatttgattatatatgccatgctatgagacgaaaagatgtcattgtgagaaaatgcttcaatgacaattaccagtcttgcactagactgaatccgagaaatgatttaattccttacaggaagggcgatattattgagatatcgaagacagggtcaaatatgggtcaaatgacatttaaaatagagttgggtgatattaattataaaatatttactaaatcagtagatctccagatgtctggtgtttgtgctggatgcattgattgtgccgaaggcatatcatgttctataaatgccgatgtgtcagctgaaactgtctgccactgtaaaacaaactgcgaagactttataagcaacattgtaatctcaccccaaatcaaaacttataatataaaagtacattgcaagtcaaaagttgaaaagataacagcaaatatctgtgggagaaatattgacttacaattaacggttaagccgtacaatcaaaaaatagatctgtcacagctggatgaatcgaattacataaaagaagaagacctccaatgtggaacatggctgtgtaaagtccaaaaagagggaattgatattgtatttaaaggactattctcaggattagggaaatattgggctattctaatttactcaattataggggtaattgtagtcatactattgatatatgtcctactgccaataggacgccttctaaaggcattcctaatcaaaaatgaaatagagtacaccatggagcaaaaaattaaatagtaactgtcaaggtaagggtagataaagttagattcagatataagtaaaattcatataaataa
>LET-352/Colombia/2021-07-23
gtaccacaacggactacatctacatttgatccggaggcagcatatgtggcatttgaagctagatacggacaagtgctcaatgctggtgttgttagagtcttcttcctcaaccaaaagaaggccaaagatgtcttacgtaagacgtcgcggcccatggttgaccttacttttggtggggtccaatttgcaatggttaataaccatttcccacaattccaatcgaatccagtgccggacaacggtcttaccctgcaccgtctgtcaggatacctagctcgctgggcctttacccagatgcgatcaccaattaagcaagctgagtttagggccactgtggtggtgcctttggcagaggtgaagggttgtacttggaatgatggtgacgcaatgtacctgggatttgctgccggtgctgagatgtttctgcaaacattcactttcttccctttggtgattgagatgcatagggtcctcaaggacggcatggatgtcaacttcatgaagaaagtccttcggcagaggtatggccagaagactgctgaacagtggatgcgtgaagaaatagttgctgtaagagcagcttttgaggctgtaggcactctggcctgggccaggactggattctccccagcagcaagagacttcttgcgccaatttggaattgacatatagtggagtacaataaacaaacaaaatataatat--aaaata-c-aaaaaaa-----------gaaa-taaaataac-aaaaatac--aaaaaaact--aaaaaatatataaaat-aaat-a-aaaaaagtg--cgaaagcacaaaaaaag-aactgcagctgtaatattataaagggttgggtggttggggaaagctatgtcattttagaaaacgtatttttgaattgggagcacactactagtagtgtactcctatttcaaaacaaacaaaaataatctcaaaatgtcgcaactgttactcaaccaatatcgaaataggatattgcattgccgtgaacctgaaatagcaaaggatatatggcgtgatctattgaatgatcgacacaactacttttctcgagaattttgcagagctgcaaaccttgagtatagaaatgatgttcctgctgaggatatttgtgctgaagtcctcgatggttacaaagcaaggaaagtgcgcttttgcacacctgataattacttactacgcgacgggaaaatgtatataatagatttcaaagtgtctgtggacgatcggtcttccagaattacaagagagaaatacaatgaaatttttggagaagtgttcaatccagaaggtgtggactttgaaatcgttattatcaggttggatccttcaaatatggctatacatgttgactctcgagatttcatgaatacaatcgggccaatcacgctaaacattagtatgcaatggttttttgatatgaaagacttcttatttggcaaattccgggatgatgataaattccatgctataataagtcaaggagaattcacaatgacattgccatggatcgaagaagatactccagaattgcttactcatcctatatacaatgagttcatgaattcaatgccagagtcagaacaggccttgttcaaagaagcattggaattcaaatcattcggagcagaaaaatggaatattttcttaaagggagtgatgtctaagtatggtgaatattataaagaatttaccaaaggacatgcccaatccatattcctggcaacaggagactatcccaaaccagataaggaccaaatttcagctggctggcgagagatggtaagtagggtgagctctgaacgtgacatgtcaaatgacataaatcaggaaaaaccaagtatacattttatatgggcacaaaatgattcaagtagcaataataacatacagaaattaatcaaactatccaaatcattgcaagccatgagtggaacaggaagctatgtaagtgctttcaaatcattaggaagattgatggatatatcgtcagacatcaaaaagtatgaatcgttctgcggaaaattaaaatctttggcaaggtctagcgtaaagaaactcgacaggaaaatagaaccggtgcaaattggaacagcaactgtcttatgggagcaacaatttaaattggatacggatgtcataaaaagagaagacagaatacatttaatgaaagattatttcggaattggtaaacacaaatctttttcaaaaaaactaaacaatgacataaataccgataagcctaaaatattgaattttgacaatgacgatatagttaggaaatgcaaagataaatataaccaagtcacacataacttgtctcaagttaataatttagacaagattggaaattacctagagcatttttcagctaaaattagtgcctgcagtgtagaaatgtgggactttatatataatacgactaaaaccaagtactggcaatgcatcaacgactactctaccctaatgaaaaacatgctagctgtttcccaatataatagacacaatacctttaggattgtctcatgtgcaaataacaatgtgtttggcttagtgatgccaagctcagacataaaaacaaaaaaagcaacattagtctatgcaataatagctctccacagtgaggaggcagagatagcagaacttggttcactttactccactttcaaaacaacaacaggctatatttcaatatcgaaagcttttaggctagataaagaaaggtgtcagcgcatagtgtcttctccaggcttatttctcatgacaagctgtctattattcaatggtaataagagtctagagtttgataagttactaggcttttcattttttacatcaatatcgattacaaaagctatgctctctcttactgagccttcacgctatatgatcatgaactcattggcagtttctagccatgtaaaagagtatatatctgaaaaattttctccttatacaaaaacatcattttctgtagtgatgacagatttgattaaaaaaggttgctattcagcatatgaacagagaaaaaaggtccaaataagggatataaagttaacagactacgatataacacagaaaggggtagattccaaaagagatcttaaatccatttggttcccgggaaaggtaaatttaaaagaatacttgaaccagatttatttaccattttattttaattccaaaggattgcatgaaaagcatcatgttttaatagatttggctaaaacagtgctagaaatcgaaaaagagcaaagagaatcactacctgagccatggtcagagatacctgctaagcagactgtcaacttaaatattttaatttactcaattgcaaggaatttgaacttagatacttcaagacataattttgtgaggagccgggtggaaaatgcaaataactttaacagatctataacaacaatatccacctttaccagctcgaaatcatgcattaaaattggtgattttgaagaggagaaaaagaagaaaactaaaaatgatgcaaagaaactagcaaaagatatttctaaattaactatagccaacccagcattcttagatgaaatcacaaatgaacatgagataagacactcaacttatgaggatttgaaacaatctatcccagattacacagactatatgtctgtaaaagtttttgacagactatatgagaagattactactaacgaaataagtgataaagaaacagtcaagttgattttagagactatgaagaagcataaaatattttacttcgggttcttcaacaaaggacagaaaacggctaaagatagggaaatatttttaggtgaattcgaggcaaaaatgtgcctgtaccttgttgaaagaatagccaaagagagatgcaaattaaacccagaagaaatgataagcgaaccaggcgactctaaattaagagtattggaaaagcaatcagaagacgaaattaggtatatcagcaacacaataaagacattagggaatgccatagaaaacctgcaatccgggtctttaaattgggcagatatatgtgaaagtaaggcacgagggcttaaaatagaaataaatgctgatatgtctaaatggagtgcccaagatgtacttttcaagtatttctggctgatagtacttgatcctatcttatatcctgctgagagaaagcgaataatttattttctatgtaattacatgcaaaaaaggcttataatgcctgatgagttgctcactacgatattggaccagagggttccttattcaaatgatataattgggttaatgacaaacaattatagatccaacacagtagaaataaagcgcaactggcttcaaggcaatttaaattatacaagtagttacttgcacagctgtagtatgtctgtatataaagatataataagggaagcagcaacattattagagggggaagcccttgtgaattcaatggtacattctgatgataatcaaacatccatatgtatggtgcaaaacaagttgccagatgacaatgtaattgaattttgcatcaagatattcgagaagatatgtttaacctttggaaatcaggcaaacatgaaaaagacatacttaaccaacttcatcaaggaatttgtttctttatttaatatacacggggagccattctctatatacgggaggtttttgcttacagcagtaggggactgtgcctatctagggccttatgaagatttagcaagtaggctatctgcaacacaaaccgctataaagcatggctgcccaccgtcactggcatgggtgtccattgctttgaatcactggataactcacaccacgtataatatgttacctggccaaaataatgacccattgccattcttccctaccaacaatagaaatgaaataccagtggagatgtgcggaatactagaaagcgacttatcaacaatcgcactaaccggtctagaagcgggaaatgtcacgtttctaacaaatatagcaagaaaactatcatctccaatcttgcaaagagaaagtattcaagaccaatacaattctatagaaaaatgggacctaagcaggttatcgcagatcgaaattctgaggcttaaaatgcttaggtacatatctcttgatagttcggtcacatctgacgatggtatgggggagaccagtgaaatgaggtcgcgatcacttttaacacctcgtaaattcacaacgagtgggtcactcaataggcttaaatcatataaagattttcaaaatataataacagatgaggataagacaaacgagctatttgagaatttcatcaggcatccagagttattggtcacaaaaggtgaaacatttgaagaatttgtcaatacaatattatttaggtataattcaaagaaattcaaagaatctctgtcaatacaaaatccagcacaactctttattgagcaaatattattttccaataaaccaataatcgactacactagcatacatgataagatttttggattgcaagatatgccgggaatcgaagaactagatacaatcataggccgcaaaacatttgttgaaagttatgtccagattgtagatgatttaagcaacttaacactggatattaatgatgtcaagactatattcgccttctgtctcatgaatgatccactactaattacatctgctaataacataataatgtctgttaaagggcatagccaagagagaataggacaatcagcatgcaaaatgccagaagtcaggagtctgaagcttatacattattcaccagcagttgttttgagagcctatgtgagagggccaacaaatgtgccaaatgtagatatagacgagcttgcgagggatctatctcatctggaagatttcatacaaagcacaaaactcagagagaatatgagagaaagaatagaaataaatgagaaacggcatttaggaagagatttcaagtttgaaatcaaagaattgactagattttaccaagtatgttacgattatataaaatctacagaacataaaattaaggtattcatattgccatacaaagttttcacatcaatagaattctgcggcgcactgacagggaacttaataaatgacaaattgtggtacataacacattacttgaaaaatatagtgtctactacacacaaggcacaaatctcgtcctcacctgaattggaattgcaaatagctgatgaagcactgagactaatagcacattttgccgatactttcttggcatctgaatcaagaattcaatttctgaaaaaggttgtcggagaattcacatacaaagggatacctgtaaaacatttatattccaaaataaagaattccaagttgagggtcaaattcctagggatccttttatggttggatgacctaacacaaaatgacttggataagtttgatgcagataaatcagacgaaaagattatatggaataactggcaagtatcaagagacatgaacaccggaccaatagatttgatgataagtggctattccaggcagctgcggatcacaggggaagatgataaattgattgctgctgagttgcaagtcactagattgtcagaagatttgatttacagacacggccaggcaatgttaaataaaccgcacggattgaagcttgaaaaaatgcaacctgtaactgagatgtctaaacaactacattatatcgttttccagcagaggtcaagaaaacggtacttctattctatattgcccacccaaataattgaagatcataattctagagtcgaatcatctaggttaaacagagattcaaaatggattcctgtatgtcctgttgcagtatcaaaactctatcagcaaggacgacctatactttccaaagttaagaatctgaatatgcagactcattcactttccagaatacaggttaatgtagatgaatatgccattacaaggagagcgcatttccagaagatgcctttctttgaaggaccatccattccttctggtggcatggatctatcagagttaatgaaatccacatccttattgagcttaaactatgacaatataaagaatgcttctttattggatatgtctagagtattcaagtgcaatggcagtgaaaatgaccaaatggcttttgagttcctgtcagatgaaattctagagcaagacgtagttgaagaaatagaatgcaaccctatattttctatcagttatacaaaaagaggagaatccaatatgacttataaaaatgctttccacaaagctttaatctcagaatgtgacaaatttgaagaagcattcgactttcttgacatggggttttgctcgaacgagaaccttagtattttagaggaaatacattggattatcagttatttgaagacgaatcagtggtccacagaactagacaattgtattcatatgtgtatgtataggaatgggtatgatgcagagtatcataaatttgatataccttctaaattcctcaaggacccgataaaccgaacaataaattggacagaggttattgagtttatactattaattgaagatttccaaacaaagattgagccatggtcaagtatgaagtcacatttctgttcaaaagcacacagtgtagcattagagtgcatgaaaagcgagaaaagatcactggcagaatttgtaaatctaataattatttcaatgatcctgggcattgcctatgggcatccactctcaacaagtcagattggtgaccgctgttttgctggtggtagcctttttaaagaaatgaatctgagtgtgggacttggcgaaatatgtgtcaaagacgatatatctattgttaagagtacaactgcctttagtaagaatgcactagcacttgaagcaactacaaaattctataggtcttttattgtcaaagattggtctgaatgcaacccagtattagataaatttgggaatttcatggttttgaatgttgatgataacgggcatttagtccctaagatgtatacatgcagggcagcatgcgatattagattgaataaggataatgcagaaataatattgtcatcaacaaagcttaaccatttcgaaattgtcggaactacttcaacatcaggttggtttaaaaatacaataacaaataatctagaacacacatgcgaacatgtgactgttaattgtggtcagaaatcagtaaaattccatgcatgctttcgacagcataggggttgtataaggttcttcaaggggacatatatgccgtactcaatgattgaagcaatgtgtgtcaatatagaattaataatcttaacattgtatgtctttgctgcaattatattcgcattaatcataacaaaaagctatatagcatacttacttctaccattgttttatccagtaacctggctttacggaaaagtttacaaaaggattaattcatgtcctaattgtctacttgcatcacacccttttactagctgcccaaaaatctgtatatgtggttctagatttagctgcacagaagccctcaaagtgcacaggatggggaaagactgtctaggttataaatccctaagcaaagctagacaaatgtgcaagtctaaaagctggtcattcacagctgctatactaactggcttaatattgatggaatttgtttcaccaattgcaggcgaaaggatgtacaaacttgaagaactggctgacgattacatagaactggcagagcaggtgaatatattaggaaaagaaatcaaaattttaaaacaatctataattgccatgcttgcaattattttgatactactgctttctgagaatataatcttcaattacctcttcaacaccctttatcgctcttgttctatgtgcgggttgatacactacagaccaggactcaaggttgatttgaccaagactaacaaatgcgggagttgcatttgcgggtttgatgagcaacaatcatctgggtttgaatacgaggtatttctaaaagacatgcatgttcaaagggaatcttgcaaatttggacctagagtaaaccattttagaaacacaaagattttgttatttacaattgctatttgcgcttctttttatacagtttatgcagatgaagactgcttgtccaagaatattaggataacatatcaagaattacacagttgcataggaccacacataatgggtgacacctgcatgtcaaaaagtgaattgtattctgatctgctttcaaagaacttaatcacagaatatgacaaaaaatattttgaacctgacactgtaaatgaccaattcaacaaaattgaatttgctcaagatgcacacagaatgatattattggaaagaatactttataagaccgaatgcgagatgctgagcttaaagaaaaatagtggaccttataatgttgcttggcgcacatatttgaaaaatcataacatagatttatgcagcaggcataattacaaaatgatatgtcagtgtatcaacacgcattctatgtgtaaaaatacagatatagatttcaataaagaaattgaaacatattataaggccaatgctgcagcttacaggtctgactttaatacaataatagatacattaaaaacagcatttagaggacttacaaaagtactgattgaaaattacatagaaaaagatgattctgatgcccttaaggctttgtttagcaatattagtgattctgttcagaataactatcagatggtcggtgtgctaaaatttgctagcaagttgctaaatatcagtttaggtaggactactcgttcggctcaacattcaataatgactaacgaaattcctaagtcaaacccctttactgattatagttattctagtgtcaatattaaagaatgtatgtcaccagagagcttaaaatgttttaagaaaagagacagtgcaccacatacgaaccatttgctttgcaagatagataacaaatataaagcatttgactggccagaaatagagacagttcaaaaagggcaaaagttgtgtcttggtgatagccactgcaacttagaatttactgctataactgcagataagattatatcattaactaattgttataaagagtctttcactgcacaacctgccgacatgcaaactggtattaaaaaatgctcagctgatgagattggggaatgtatgacccttgaggataaatcgtggccaattgttttctgcggagataaatactactactctgagggtaaagaacatgcaaaagatggatccattaataattattgtcttgcaaataaatgctccgaacagcggttcccaatacataaaaattggtttaaaaagtgcaactgggacaagactcataaggagttcaccactatgaggcaaataaattacaatgacataacttcatatagaaaggcaattgaatccgaaataggaacagatctaatgacacaccattataagcctacaaagaaccttccacatgttgttccacgctatcacagtatagatgttcaaggtacagaatcaacagaaggtattattaatgggtttatacaaaatacgatacctgctatcagcggcttaggcgtcggttaccacttaggttttaaaggaaatcaactatttgacatagttatttttgttaaaaaggctgtatataaagcgcaatatcagaaagtatacacaactggacctagtatatctataaatattgaacataatgaaaagtgtacaggccactgtcctgaaaaaatacctgctaaagaaggttggttgacattttctaaagaacatacaagctcttgggggtgtgaggagtatggttgccttgccatagacactggctgcctatatggttcttgtcaagatgttatacgcccagaattagatatttataaaaagattggtagtgaagcatcgcttatagaaatatgtataactttgcctcatgagacatattgcaatgatatggatatattagaacctattattggagataaattgagtgcatcttttcaaaatacacaaacaaatcagctgccaaacctcatggcttataaaaagggaaaagtctatactggacagataaatgatgtaggaaacacagcattacaatgcggttcaatacaagtagtcaatggttcaactattgggtctggcaatcctaaatttgattatatatgccatgctatgagacgaaaagatgtcattgtgagaaaatgcttcaatgacaattaccagtcttgcactagactgaatccgagaaatgatttaattccttacaggaagggcgatattattgagatatcgaagacagggtcaaatatgggtcaaatgacatttaaaatagagttgggtgatattaattataaaatatttactaaatcagtagatctccagatgtctggtgtttgtgctggatgcattgattgtgccgaaggcatatcatgttctataaatgccgatgtgtcagctgaaactgtctgccactgtaaaacaaactgcgaagactttataagcaacattgtaatctcaccccaaatcaaaacttataatataaaagtacattgcaagtcaaaagttgaaaagataacagcaaatatctgtgggagaaatattgacttacaattaacagttaagccgtacaatcaaaaaatagatctgtcacagctggatgaatcgaattacataaaagaagaagacctccaatgtggaacatggctgtgtaaagtccaaaaagagggaattgatattgtatttaaaggactattctcaggattagggaaatattgggctattctaatttactcaattataggggtaattgtagtcatactattgatatatgtcctactgccaataggacgccttctaaaggcattcctaatcaaaaatgaaatagagtacaccatggagcaaaaaattaaatagtgactgtcaaggtaagggtagataaagttagattcagatataagtaaaattcatataaataa
>LET-882/Colombia/2021-02-25
gtaccacaacggactacatctacatttgatccggaggcagcatatgtggcatttgaagctagatacggacaagtgctcaatgctggtgttgttagagtcttcttcctcaaccaaaagaaggccaaagatgtcttacgtaagacgtcgcggcccatggttgaccttacttttggtggggtccaatttgcaatggttaataaccatttcccacaattccaatcgaatccagtgccggacaacggtcttaccctgcaccgtctgtcaggatacctagctcgctgggcctttacccagatgcgatcaccaattaagcaagctgagtttagggccactgtggtggtgcctttggcagaggtgaagggttgtacttggaatgatggtgacgcaatgtacctgggatttgctgccggtgctgagatgtttctgcaaacattcactttcttccctttggtgattgagatgcatagggtcctcaaggacggcatggatgtcaacttcatgaagaaagtccttcggcagaggtatggccagaagactgctgaacagtggatgcgtgaagaaatagttgctgtaagagcagcttttgaggctgtaggcactctggcctgggccaggactggattctccccagcagcaagagacttcttgcgccaatttggaattgacatatagtggagtacaataaacaaacaaaatataatat--aaaata-c-aaaaaaa-----------gaaa-taaaataac-aaaaatac--aaaaaaact--aaaaaatatataaaat-aaat-a-aaaaaagtg--cgaaagcacaaaaaaag-aactgcagctgtaatattataaagggttgggtggttggggaaagctatgtcattttagaaaacgtatttttgaattgggagcacactactagtagtgtactcctatttcaaaacaaacaaaaacaatctcaaaatgtcgcaactgttactcaaccaatatcgaaataggatattgcattgccgtgaacctgaaatagcaaaggatatatggcgtgatctattgaatgatcgacacaactacttttctcgagaattttgcagagctgcaaaccttgagtatagaaatgatgttcctgctgaggatatttgtgctgaagtcctagatggttacaaagcaaggaaagtgcgcttttgcacacctgataattacttactacacgacgggaaaatgtatataatagatttcaaagtgtctgtggacgatcggtcttccagaattacaagagagaaatacaatgaaatttttggagaagtgttcaatccagaaggtgtggactttgaaatcgttattatcaggttggatccttcaaacatggctatacatgttgactctcgagatttcatgaatacaatcgggccaatcacgctaaacattagtatgcaatggttttttgatatgaaagacttcttatttggcaaattccgggatgatgataaattccatgctataataagtcaaggagaattcacaatgacattgccatggatcgaagaagatactccagaattgcttactcatcctatatacaatgagttcatgaattcaatgccagagtcagaacaggccttgttcaaagaagcattggaattcaaatcattcggagcagaaaaatggaatattttcttaaagggagtgatgtctaagtatggcgaatattataaagaatttaccaaaggacatgcccaatccatattcctggcaacaggggactatcccaaaccagataaggaccaaatttcagctggttggcgagagatggtaagtagggtgagctctgaacgtgacatgtcaaatgacataaatcaggaaaaaccaagtatacattttatatgggcacaaaatgattcaagtagcaataataacatacagaaattaatcaaattatccaaatcattgcaagccatgagtggaacaggaagctatgtaagtgctttcaaatcattaggaagattgatggatatatcgtcagacatcaaaaagtatgaatcgttctgcggaaaattaaaatctttggcaaggtctagcgtaaagaaactcgacaggaaaatagaaccggtgcaaattgggacagcaactgtcttgtgggagcaacaatttaaattggatacggatgtcataaaaagagaagacagaatacatttaatgaaagattatttcggaattggtaaacacaaatctttttcaaaaaaactaaacaatgacataaataccgataagcctaaaatattgaattttgacaatgacgatatagttaggaaatgcaaagataaatataaccaagtcacacataacttgtctcaagttaataatttagacaagattggaaattacctagagcatttttcagctaaaattagtgcctgcagtgtagaaatgtgggactttatatataatgcgactaaaaccaagtactggcaatgcatcaacgactactctaccctaatgaaaaacatgctagctgtttcccaatataatagacacaatacctttaggattgtatcatgtgcaaataacaatgtgtttggcttagtgatgccaagctcagacataaaaacaaaaaaagcaacattagtctatgcaataatagctctccacaatgaggaggcagagatagcagaacttggttcactctactccactttcaagacaacaacaggctatatttcaatatcgaaagcttttaggctagataaagaaaggtgtcagcgcatagtgtcttctccaggcttatttctcatgacaagctgtctattattcaatggtaataagagtctagagtttgataagttactaggcttttcattttttacatcaatatcgattacaaaagctatgctctcccttactgagccttcacgctatatgatcatgaactcattggcagtttctagccatgtaaaagagtatatatctgaaaaattttctccttatacaaaaacatcattttctgtagtgatgacagatttgattaaaaaaggttgctattcagcatatgaacagagaaaaaaggtccaaataagggatataaagttaacagactacgatataacacagaaaggggtagattctaaaagagatcttaaatccatttggttcccgggaaaggtaaatttaaaagaatacttgaaccagatttatttaccattttattttaattccaaaggattgcatgaaaagcatcatgttttaatagatttggctaaaacagtgctagaaatcgaaaaagagcaaagagaatcactacctgagccatggtcagagatacctgctaagcagactgtcaacttaaatattttaatttactcaattgcaaggaatttgaacttagatacttcaagacataattttgtgaggagccgggtggaaaatgcgaataactttaacagatctataacaacaatatccacctttaccagctcgaaatcatgcattaaaattggtgattttgaagaggagaaaaagaagaaaactaaaaatgatgcaaagaaactagcaaaagatatttctaaattaactatagccaacccagcattcttagatgaaatcacaaatgaacatgagataagacactcaacttatgaggatttgaaacaatctatcccggattacacagactatatgtccgtaaaagtttttgacagactatatgagaagattactactaacgaaataagtgataaagaaacagtcaagttgattttagagactatgaagaagcataaaatattttacttcgggttctttaacaaagggcagaaaacagctaaagatagggaaatatttttaggtgaattcgaggcaaaaatgtgcctgtaccttgttgaaagaatagccaaagagagatgcaaattaaacccagaagaaatgataagcgaaccaggcgactctaaattaagagtattggaaaagcaatcagaagatgaaattaggtatatcagcaacacaataaagacattagggaatgccatagaaaacctgcaatccgggtctttaaattgggcagatatatgtgaaagtaaggcacgagggcttaaaatagaaataaatgctgatatgtctaaatggagtgcccaagatgtacttttcaagtatttctggctgatagtacttgatcctatcttatatcctgctgagagaaagagaataatttattttctatgtaattacatgcaaaaaaggcttataatgcctgatgaattgctcactacaatattggaccagagggttccttattcaaatgatataattgggttaatgacaaacaattatagatccaacacagtagaaataaagcgcaactggcttcaaggcaatttaaattatacaagtagttacttgcacagctgtagtatgtctgtatataaagatataataagggaagcagcaacattattagagggggaagcccttgtgaattcaatggtacattctgatgataatcaaacatccatatgtatggtgcaaaacaagttgccagatgacaatgtaattgaattttgcatcaagatattcgagaagatatgtttaacctttgggaatcaggcaaacatgaaaaagacatacttaaccaacttcatcaaggaatttgtttctttatttaatatacacggggagccattctctatatacgggaggtttttgcttacagcagtaggggactgtgcctatctggggccttatgaagatttagcaagtaggctatctgcaacacaaaccgctataaagcatggctgcccaccgtcactggcatgggtatccattgctttgaatcactggataactcacaccacgtataatatgttacctggccaaaacaatgacccattgccattcttccctaccaacaatagaaatgaaataccagtggagatgtgcggaatactagaaagcgacttatcaacaatcgcactaaccggtttagaagcaggaaatgtcacatttctaacaaatatagcaagaaaactatcatctccaatcttgcaaagagaaagtattcaagaccaatacaattctatagaaaaatgggacctaagcaggttatcgcagatcgacattctgaggcttaaaatgcttaggtacatatctcttgatagttcggtcacatctgacgatggtatgggggagaccagtgaaatgaggtcacgatcacttttaacacctcgtaaattcacaacaagtgggtcactcaacaggcttaaatcatataaagattttcaaaatataataatagatgaggataagacaaacgagctatttgagaatttcatcagacatccagagttattggtcacaaaaggcgaaacatttgaagaatttgtcaatacaacattatttaggtataattcaaagaaattcaaagaatctctgtcaatacaaaatccagcacaactctttattgagcaaatattattttccaataaaccaataatcgactacactagcatacatgataagatttttggactgcaagatatgccgggaatcgaagaactagatacaatcataggccgcaaaacatttgttgaaagttatgtccagattgtagatgatttaagcaacttaacactggatattaatgatgtcaagactatattcgccttctgtctcatgaatgatccactactaattacatctgctaataacataataatgtctgttaaagggcatagccaagagagaataggacaatcagcatgcaaaatgccagaagtcaggagtctgaagcttatacattattcaccagcagttgttttgagagcctatgtgagagggccaacaaatgtgccaaatgtagatatagacgagcttgcgagggatctatctcatctggaagatttcatacaaagcacaaaactcagagagaatatgagagaaagaatagaaataaatgagaaacggcatttaggaagagatttcaagtttgaaatcaaagaattgactagattttaccaagtatgttacgattatataaaatctacagaacataaaattaaggtattcatattgccatacaaagttttcacatcaatagaattctgcggcgcactgacagggaacttaataaatgacaaattgtggtacataacacattacttgaaaaatatagtgtctactacacacaaggcacaaatctcgtcctcgcctgaattggaattgcaaatagctgatgaagcactgagactaatagcacattttgccgatactttcttggcatctgaatcaagaattcaatttctgaaaaaggttatcggagaattcacatacaaagggatacctgtaaaacatttatattccaaaataaagaattccaagttgagggtcaaattcctagggatccttttatggttggatgacctaacacaaaatgatttggataagtttgatgcagataaatcagacgaaaagattatatggaataactggcaagtatcaagagacatgaacaccggaccaatagatttgatgataagtggctattccaggcagctgcggatcacaggagaagatgataaattgattgctgctgaattgcaagtcactagattgtcagaagatttgatttacagacacggccaggcaatgttaaataaaccgcacggattgaagcttgaaaaaatgcaacctgtaactgagatgtccaaacaactacattatattgttttccagcagaggtcaagaaaacggtacttctattctatattgcccacccaaataattgaagatcataattctagagtcgaatcatctaggttaaacagagattcaaaatgggttcctgtatgtcctgctgcagtatcaaaactctatcagcaaggacgacctatactttccaaagttaagaatctgaatatgcagactcattcactttccagaatacaggttaatgtagatgaatatgccattacaaggagagcgcatttccagaagatgcctttctttgaaggaccatccattccttctggtggcatggatctatcagagttaatgaaatccacatccttattgagcttaaactatgacaatataaagaatgcttctttattggatatgtctagagtattcaagtgcaatggcagtgaaaatgaccaaatggcttttgagttcctgtcagatgaaattctagagcaagacgtagttgaagaaatagaatgcaaccctatattttctatcagttatacaaaaagaggagaatccaatatgacttataaaaatgctttccacaaagctttaatctcagaatgtgacaaatttgaagaagcattcgactttcttgacatggggttttgctcgaacgagaaccttagtattttagaggaaatacattggattatcagttatttgaagacgaatcagtggtccacagaactagacaattgtattcatatgtgtatgtataggaatgggtatgatgcagagtatcatagatttgatataccttctaaattcctcaaagacccgataaaccgaacaataaattggacagaggttattgagtttatactattaattgaagatttccaaacaaagattgagccatggtcaagtatgaagtcacatttctgttcaaaagcacacagtgtagcattagagtgcatgaaaagcgagaaaagatcactggcagaatttgtaaatctaataattatttcaatgatcctgggcattgcctatgggcatccactctcaacaagtcagattggtgaccgctgttttgctggtggtagcctttttaaagaaatgaatctgagtgtgggacttggcgaaatatgtgtcaaagacgatatatctattgttaagagtacaactgcctttagtaagaatgcactagcacttgaagcaactacaaaattctataggtcttttattgtcaaagattggtctgaatgcaacccagtattagataaatttgggaatttcatggttttgaatgttgatgataacgggcatttagtccctaagatgtatacatgcagggcagcatgcgatattagattgaataaggataatgcagaaataatattgtcatcaacaaagcttaaccatttcgaaattgtcggaactacttcaacatcaggttggtttaaaaatacaataacaaataatctagaacacacatgcgaacatgtgactgttaattgtggtcagaaatcagtaaaattccatgcatgctttcgacagcataggagttgtataaggttcttcaaggggacatatatgccgtactcaatgattgaagcaatgtgtgtcaatatagaattaataatcttaacattgtatatctttgctgcaattatattcgcattaatcataacaaaaagctatatagcatacttacttctaccattgttttatccagtaacctggctttacggaaaagtttacaaaaggattaattcatgtcctaactgtctacttgcatcacacccttttactagctgcccaaaaatctgtatatgtggttctagatttagctgcacagaagccctcaaagtgcacaggatggggaaagactgtctaggttataaatccctaagcaaagctagacaaatgtgcaagtctaaaagctggtcattcacagctgctatactaactggcttaatattgatggaatttgtttcaccaattgcaggcgaaaggatgtacaaacttgaagaactggctgatgattacatagaactggcagagcaggtgaatatattaggaaaagaaatcaaaattttaaaacaatctataattgtcatgcttgcaattattttgatactgctgctttctgagaatataatcttcaattacctcttcaacaccctttatcgctcttgttctatgtgcgggttgatacactacagaccaggactcaaggttgatttgaccaagactaacaaatgcgggagttgcatttgcgggtttgatgagcaacaatcatctgggtttgaatacgaggtttttctaaaagacatgcatgttcaaagggaatcttgcaaatttggacctagagtaaaccattttagaaacacaaagattttgttatttacaattgctatttgcgcttctttttatacagtttatgcagatgaagactgcttgtccaagaatattaggataacatatcaagaattacacagttgcataggaccacacataatgggtgacacctgcatgtcaaaaagtgaattgtattctgatctgctctcaaagaacttaatcacagaatatgacaaaaaatattttgaacctgacactgtaaatgaccaattcaacaaaattgaatttgctcaagatgcacacagaatgatattattggaaagaatactttataagaccgaatgcgagatgctgagcttaaagaaaaatagtggaccttataatgttgcttggcgcacatatttgaaaaatcataacatagatttatgcagcaggcataattacaaaatgatatgtcagtgtatcaatacgcattccatgtgtaaaaatacagatatagacttcaataaagaaattgaaacatattataaggccaatgctgcagcttacaggtctgatttcaacacaataatagatacattaaaaacagcatttagaggacttacaaaagtactgattgaaaattacatagaaaaagatgattctgatgcccttaaggctttgtttagcaacattagtgattctgttcagaataactatcagatggtcggtgtgctaaaatttgctagcaagttgctaaatatcagtttaggtaggactacccgttcggctcaacattcaataatgactaacgaaattcctaagtcaaacccctttactgattatagttattctagtgtcaatattaaagaatgtatgtcaccagagagcttaaaatgtttcaagaaaagagacagtgcaccacatacgaaccatttgctttgcaagatagataacaaatataaagcatttgactggccagaaatagagacagttcaaaaagggcaaaagttgtgtcttggtgatagccactgcaacttggaatttactgctataactgcagataagattatgtcattaactaattgttataaagagtctttcactgcacaacctgccgacatgcaaactggtattaaaaaatgctcagctgatgagattggggaatgtatgacccttgaggataaatcgtggccaattgttttctgcggagataaatactactactctgagggtaaagaacatgcaaaagatggatccattaataattattgtcttgcaaataaatgctccgaacagcggttcccaatacataaaaattggtttaaaaagtgcaactgggacaagactcataaggagttcaccactatgaggcaaataaattacaatgacataacttcatatagaaaggcaattgaatccgaaataggaacagatctaatgacacaccattataagcctacaaagaatcttccacatgttgttccacgctatcacagtatagatgttcaaggtacagaatcaacagaaggtattattaatgggtttatacaaaatacgatacctgctatcagcggcttaggcgtcggctaccacttaggttttaaaggaaatcaactatttgacatagttatttttgttaaaaaggctgtatataaagcgcaatatcagaaagtgtacacaactggacctagtatatctataaatattgaacataatgaaaagtgtacaggccactgtcctgaaaaaatacctgctaaagaaggttggttgacattttctaaggaacatacaagctcttgggggtgtgaggagtatggttgccttgccatagacactggctgcctatatggttcttgtcaagatgttatacgcccagaattagatatttataaaaagattggtagtgaagcatcgcttatagaaatatgtataactttgcctcatgagacatattgcaatgatatggatatattagaacctattattggagataaattgagtgcatcttttcaaaatacacaaacaaaccagctgccaaacctcatggcttataaaaagggaaaagtctatactggacagataaacgatgtaggaaacacagcattacaatgcggttcaatacaagtagtcaatggttcaactattgggtctggcaatcctaaatttgattatatatgccatgctatgagacgaaaagatgtcattgtgagaaaatgcttcaatgacaattaccagtcttgcactagactgaatccgagaaatgatttaattccttacaggaagggcgatattattgagatatcgaagacaggatcaaatatgggtcaaatgacatttaaaatagagttgggtgatattaattataaaatatttactaaatcagtggatctccagatgtctggtgtttgtgctggatgcattgattgtgctgaaggcatatcatgttctataaatgccgatgtgtcagctgaaactgtctgccactgtaaaacaaactgcgaagactttataagcaacattgtaatctcaccccaaatcaaaacttataatataaaagtacattgcaagtcaaaggttgaaaagataacagcaaatatctgtgggagaaatattgacttacaattaacagttaagccgtacaatcaaaaaatagatctgtcacagctggatgaatcgaattacataaaagaagaagacctccaatgtggaacatggctgtgtaaagtccaaaaagaggggattgatattgtatttaaaggactattctcaggattagggaaatattgggctattctaatttactcaattataggggtaattgtagtcatactattgatatatgtcctactgccaataggacgccttctaaaggcattcctaatcaaaaatgaaatagagtacaccatggagcaaaaaattaaatagtgactgtcaaggtaagggtagataaagttagattcagatataagtaaaattcatataaataa
>0200178W/Colombia/2020
gtaccacaacggactacatctacatttgatccggaggcagcatatgtggcatttgaagctagatacggacaagtgctcaatgctggtgttgttagagtcttcttcctcaaccaaaagaaggccaaagatgtcttacgtaagacgtcgcggcccatggttgaccttacttttggtggggtccaatttgcaatggttaataaccatttcccacaattccaatcgaatccagtgccggacaacggtcttaccctgcaccgtctgtcaggatacctagctcgctgggcctttacccagatgcgatcaccaattaagcaagctgagtttagggccactgtggtggtgcctttggcagaggtgaagggttgtacttggaatgatggtgacgcaatgtacctggggtttgctgccggtgctgagatgtttctgcaaacattcactttcttccctttagtgattgagatgcatagggtcctcaaggacggcatggatgtcaatttcatgaagaaagtccttcggcagaggtatggccagaagactgctgaacaatggatgcgtgaagaaatagttgctgtaagagcagcttttgaggctgtaggcactctggcctgggccaggactgggttctccccagcagcaagagacttcttgcgccaatttggaattgacatatagtggagtacaataaacaaacaagatataatat--aaaata-c-aaaaaaa-----------aaaa-aaaaataaa-aaaaataa--aaaaaaaat--aaaaaatatataaaat-aaat-a-aaaaaagtg--cgaaagcacaaaaaaag-aactgcagctgtaatattataaagggttgggtggttggggaaagctatgtcattttagaaaacgtatttttgaattgggagcacactactagtagtgtactcctatttcaaaacaaacaaaaacaatctcaaaatgtcgcaactgttactcaaccaatatcgaaataggatattgcattgccgtgaacctgaaatagcaaaggatatatggcgtgatctattgaatgatcgacacaactacttttctcgagaattttgcagagctgcaaaccttgagtatagaaatgatgttcctgctgaggatatttgtgctgaagtcctcgatggttacaaagcaaggaaagtgcgcttttgcacacctgataattacttactacacgacgggaaaatgtatataatagattttaaagtgtctgtggatgatcggtcttccagaattacaagagagaaatacaatgaaatttttggagaagtgttcaatccagaaggtgtggactttgaaatcgttattatcaggttggatccttcaaatatggctatacatgttgactctcgagatttcatgaatacaatcgggccaatcacgctaaacattagcatgcaatggttttttgatatgaaagacttcttatttggcaaattccgggatgatgataaattccatgctataataagtcaaggagaattcacaatgacattgccatggatcgaagaagatactccagaattgcttactcatcctatatacaatgagttcatgaattcaatgccagagtcagaacaggccttgttcaaagaagcattggaattcaaatcattcggagcagaaaaatggaatattttcttaaagggagtgatgtctaagtatggtgaatattataaagaatttaccaaaggacatgcccaatccgtatttttggcaacaggggactatcccaaaccagataaggaccaaatttcagctggttggcgagagatggtaagtagggtgagctctgaacgtgacatgtcaaatgacataaatcaggaaaaaccaagtatacattttatatgggcacaaaatgattcaagtagcaataataacatacagaaattaatcaaactatccaaatcattgcaagccatgagtggaacaggaagctatgtaagtgctttcaaatcattaggaagattgatggatatatcgtcagacatcaaaaagtatgaatcgttctgcggaaaattaaaatctttggcaaggtctagtgtaaagaaactcgacaggaaaatagaaccggtgcaaattggaacagcaactgtcttatgggagcagcaatttaaattggatacggatgtcataaaaagagaagacagaatacatttaatgaaagattatttcggaattggtaaacacaagtctttttcaaaaaagctaaacaatgacataaataccgataagcctaaaatattgaattttgacaatgacgatatagttaggaaatgcaaagataaatataaccaagtcacacataacttgtctcaagttaataatttagacaagattggaaattacctagagcatttttcagctaaaattagtgcctgcagtgtagaaatgtgggactttatatataatacgactaaaaccaagtactggcaatgcatcaacgactactctaccctaatgaaaaacatgctagctgtctcccaatataataggcacaatacctttaggattgtctcatgtgcaaataacaatgtatttggcttagtgatgccaagctcagacataaaaacaaaaaaagcaacattagtctatgcaataatagctctccacaatgaggaggcagagatagcagaacttggttcactctattccactttcaagacaacaacaggctatatttcaatatcgaaagcttttaggctagataaagaaaggtgtcagcgcatagtgtcttctccaggcttatttctcatgacaagctgtctattattcaatggtaataagagtctagaatttgataagttactaggcttttcattttttacatcaatatcgattacaaaagctatgctctctcttactgagccctcacgctatatgatcatgaactcattggcagtttctagccatgtaaaagagtatatatctgaaaaattttctccttatacaaaaacatcattttctgtagtgatgacagatttgattaaaaaaggttgctattcagcatatgaacagaggaaaaaggtccaaataagggatataaagttaacagactacgatataacacagaaaggggtagattccaaaagagatcttaaatccatttggttcccgggaaaggtaaatttaaaagaatacttgaaccagatttatttaccattttattttaattccaaaggattgcatgaaaagcatcatgttttaatagatttggctaaaacagtactagaaatcgaaaaagagcaaagagaatcactacctgagccatggtcagagatacctgccaagcagactgtcaacttaaatattttaatttactcaattgcaaggaatttgaacttagatacttcaagacataattttgtgaggagccgggtggaaaatgcaaataactttaacaggtctataacaacaatatccacctttaccagctcgaaatcatgcattaaaattggtgattttgaagaggagaaaaagaagaaaactaaaaatgatgcaaagaaactagcaaaagatatttctaaattaactatagccaacccagcattcttagacgaaatcacaaatgaacatgagataagacactcaacttatgaggatttgaaacaatctatcccagattacacagactatatgtctgtaaaagtttttgacagactatatgagaagattactactaatgaaataagtgataaagaaacaatcaagttgattttagagactatgaagaagcataaaatattttactttgggttcttcaacaaaggacagaaaacagctaaagatagggaaatatttttaggtgaattcgaggcaaaaatgtgcttgtaccttgtcgaaagaatagccaaagagagatgcaaattaaatccagaagaaatgataagcgaaccaggtgactctaaattaagagtattggaaaagcaatcagaagatgagattaggtatatcagcaacacaataaagacattggggaatgccatagaaaacctgcaatccgggtctttaaattgggcagatatatgtgaaagtaaggcacgagggcttaaaatagaaataaatgctgatatgtctaaatggagtgcccaagatgtacttttcaagtatttctggctgatagtacttgatcctatcttatatcctgctgagaggaagaggataatttattttctatgtaattacatgcaaaaaaggcttataatgcctgacgaattgctcactacgatattggaccagagggttccttattcaaatgatataattgggttgatgacaaacaattatagatccaacacagtagaaataaagcgcaactggcttcaaggcaatttaaattatacaagtagctacttgcacagctgtagtatgtctgtgtataaagatataataagggaagcagcaacattattagagggggaagcccttgtgaattcaatggtacattctgatgataatcaaacatccatatgtatggtgcaaaacaagttgccagatgacaatgtaattgaattttgcatcaagatattcgagaagatatgtttaacttttggaaatcaggcaaacatgaaaaagacatacttaaccaacttcatcaaggaatttgtttctttatttaatatacacggggaaccattctctatatacgggaggtttttgcttactgcagtaggggactgtgcctatctggggccttatgaagatttagcaagtaggctatctgcaacacaaaccgctataaagcatggctgcccaccgtcactggcatgggtatccattgctttgaatcactggataactcacaccacgtataatatgttacctggccaaaataatgacccattaccattcttccctaccaacaatagaaatgaaataccagtggagatgtgcggaatactagaaagcgacttatcaacaattgcactaactggtttagaagcgggaaatgtcacgtttctaacaaatatagcaaggaaactatcatctccaatcttgcaaagagaaagtatccaagaccaatacaatgctatagaaaaatgggacctaagtaggttatcgcagatagacattctgaggcttaaaatgcttaggtacatatctcttgatagttcggtcacatctgacgatggtatgggggagaccagtgaaatgaggtcgcgatcacttttaacacctcgtaaattcacaacgagtgggtcactcaataggcttaaatcgtataaagattttcaaaatataataacagatgaggataagacaaatgagctatttgagaatttcattagacatccagagttgttggtcacaaaaggtgaaacatttgaagaatttatcaatacaatattatttaggtataattcaaagaaattcaaagaatctctgtcaatacaaaatccagcacaactctttattgagcaaatattattttccaataaaccaataatcgactatactagcatacatgataagatttttggattgcaagatatgccgggaatcgaagaactagatacaatcataggccgcaaaacatttgttgaaagttatgtccagattgtagatgatttaagcaacttaacactggatattaatgatgtcaagactatattcgccttctgtctcatgaatgatccactactaattacatctgctaataacataataatgtctgttaaagggcatagccaagagagaataggacaatcagcatgcaaaatgccagaagtcaggagtctgaagcttatacattattcaccagcagttgttttgagagcctatgtgagagggccaacaaatgtgccaaatgtagatatagacgagcttgcgagggatctatctcatctggaagatttcatacaaagcacaaaactcagagagaatatgagagaaagaatagaaataaatgagaaacggcatttaggaagagatttcaagtttgaaatcaaagaattgactagattttaccaagtgtgttacgattatataaaatctacagaacataaaattaaggtattcatattgccatacaaagttttcacatcaatagaattctgcggcgcactgacagggaacttaataaatgacaaattgtggtacataacacattacttgaaaaatatagtgtctactacacacaaggcacaaatctcgtcctcacctgaattggaattgcaaatagctgatgaagcactgagactaatagcacattttgccgatactttcttggcatctgaatcaagaattcaatttctgaaaaaggttatcgaagaattcacatacaaagggatacctgtaaaacatttatattccaaaataaagaattccaagttgagggtcaaattcctagggatccttttatggttggatgacctaacacaaaatgatttggacaagtttgatgcagataaatcagacgaaaagattatatggaataactggcaagtatcaagagacatgaacaccggaccaatagatttaatgataagtggctattccaggcagctgcggatcacaggggaagatgataaattgattgctgctgaattgcaagtcactagattgtcagaagatttgatttacagacacggccaggcaatgttaaataaaccgcacggattgaagcttgaaaaaatgcagcctgtaactgagatgtctaaacaactacattatatcgttttccagcagaggtcaagaaaacggtacttctattctatattgcccacccaaataattgaagatcataattctagagtcgaatcatctaggttaaacagagattcaaaatgggttcctgtgtgtcctgttgcagtatcaaaactctatcagcaaggacgacctatactttccaaagttaagaatttgaatatgcagactcattcactttccagaatacaggttaatgtagatgaatatgccattacaagaagagcgcatttccagaagatgcctttctttgaaggaccatccattccttctggtggcatggatctatcagagttaatgaaatccacatccttactgagcttaaattacgacaatataaagaatgcttctttattggatatgtctagagtattcaagtgcaatggcagtgaaaatgaccaaatggcttttgagttcctgtcagatgaaattctagagcaagatgtagttgaagaaatagaatgcaaccctatattttctatcagttatacaaaaagaggagaatccaatatgacttataaaaatgctttccacaaagctttaatctcagaatgtgacaaatttgaagaagcattcgactttcttgacatggggttttgctcgaacgagaaccttagtattttagaggaaatacattggattatcagttatttgaagacgaatcagtggtccacagaactagacaattgtattcatatgtgtatgtataggaatgggtatgatgcagagtatcatagatttgatataccttctaaattccttaaagacccgataaaccgaacaataaattggacagaggttattgagtttatactattaattgaagatttccaaacaaagattgagccatggtcaagtatgaagtcacatttctgttcaaaagcacacagtgtagcattagagtgcatgaaaagcgagaaaagatcactggtagaatttgtaaatctaataattatttcaatgatcctgggcattgcctatgggcatccactctcaacaagtcagattggtgaccgctgttttgctggtggtagcctttttaaagaaatgaatctgagtgtgggacttggtgaaatatgtgtcaaagacgatatatccattgttaagagtacaactgcctttagtaagaatgcactagcacttgaagcaactacaaaattctataggtcttttattgtcaaagattggtctgaatgcaacccagtattagataaatttgggaatttcatggttttgaatgttgatgataacgggcatttagtccctaagatgtatacatgcagggcagcatgcgatattagattgaataaggataatgcagaaataatattgtcatcaacaaagcttaaccatttcgaaattgtcggaactatttcaacatcaggttggtttaaaaatacaataacaaataatctagaacacacatgcgaacatgtgactgttaattgcggtcagaaatcagtaaaattccatgcatgctttcgacagcataggggttgtataaggttcttcaaggggacatatatgccgtactcaatgattgaagcaatgtgtgtcaatatagaattaataatcttaacattgtatatctttgctgcaattatatttgcactaatcataacaaaaagctatatagcatacttacttctgccattgttttatccagtaacctggttttacggaaaagtttacaaaaggattaattcatgtcctaattgtctacttgcatcacacccttttactagctgcccgaaaatctgtatatgtggttctagatttagctgcacagaagccctcaaagtgcacaggatggggaaagactgtctaggttacaaatccctaagcaaagctagacaaatgtgcaagtctaaaagctggtcattcacagctgctatactaactggcttaatattgatggaatttgtttcaccaattgcaggcgaaaggatgtacaaacttgaagaactggctgacgattacatagaactggtagagcaggtgaatatattaggaaaagaaatcaaaattttaaaacaatctataattgtcatgcttgcaattattctgatactactgctttctgagaatataatcttcaattacctcttcaacaccctttatcgctcttgttctatgtgcgggttgatacactatagaccaggacttaaggttgatttgaccaagactaacaaatgcgggagttgcatttgcgggtttgatgagcaacaatcatctgggtttgaatacgaggtgtttctaaaagacatgcatgttcaaagggaatcttgcaaatttggacctagagtaaaccattttagaaacacaaagattttgttatttacaattgctatttgcgcttctttttatacagtttatgcagatgaagactgcttgtccaagaatattaggataacatatcaagaattacacagttgcataggaccacacataatgggtgacacctgcatgccaaaaagtgaattgtattctgatctgctttcaaagaacttaatcacagaatatgacaaaaaatatttcgaacctgacactgtaaatgaccaattcaacaaaattgaatttgctcaagatgcacacagaatgatattattggaaagaatactttataagaccgaatgcgagatgctgagcttaaagaaaaatagtggaccttacaacgttgcttggcgcacatatttgaaaaatcataacatagatttatgcagcaggcataattacaaaatgatatgtcagtgtatcaacacgcattccatgtgtaaaaatacagatatagacttcaataaagaaattgaaacatattataaagccaatgttgcagcttataggtctgacttcaacacaataatagatacattaaaaacagcatttagaggacttacaaaagtactgattgaaaattacatagaaaaagatgattctgatgcccttaaggctttgtttagcaacattactgattctgttcagaataactatcagatggtcggtgtgctaaaatttgctagcaagttgctaaatatcagtttaggtagggctacccgttcggctcaacattcaataatgactaacgaaattcctaagtcaaacccctttactgattatagttattctagtgtcaatattaaagaatgtatgtcaccagagagcttaaaatgttttaagaaaagagacagtgcaccacatacgaaccatttgctttgcaagatagataacaaatataaagcatttgactggccagaaacagagacagttcaaaaagggcaaaagttgtgtcttggtgatagccactgcaacttagaatttactgctataactgcagacaagattatgtcattaactaattgttataaagagtctttcactgcacaacctgccgacatgcaaactggtattaaaaaatgctcagccgatgagattggggaatgtataacccttgaggataaatcgtggccaattgttttctgcggagataaatactactactctgagggtaaagaacatgcaaaagatggatccattaataattattgtcttgcaaataaatgctccgagcagcggttcccgatacataaaaattggttcaaaaaatgcaactgggacaagacttataaggagttcaccactatgagacaaataaattacaatgacataacttcatatagaaaggcaattgaatccgaaataggaacagatctaatgacacaccattataagcctacaaagaatcttccacatgttgttccacgctatcacagtattgatgttcaaggtacagaatcaacagaaggtattattaatgggtttatacaaaatacgatacctgctatcagcggcttaggcgtcggctaccacttaggttttaaaggaaatcaactatttgacatagttatttttgttaaaaaggctgtatataaagcgcaatatcagaaagtgtacacaactggacctagtatatctataaatatcgaacataatgaaaagtgtacaggccactgtcctgaaaaaatacctgctaaagaaggttggttgacattttctaaggaacatacaagctcttgggggtgtgaggagtatggttgccttgccatagacactggctgcctatatggttcttgccaagatgttatacgcccagaattagatatttataaaaagattggtagtgaagcatcgcttatagaaatatgtataactttgcctcatgagacatattgcaatgatatggatatattagaacctattattggggataaattgagtgcatcttttcaaaatacacaaacaaatcagctgccaaacctcatggcttataaaaagggaaaagtctatactggacagataaatgatgtaggaaacacagcattacaatgcggttcaatacaagtagtcaatggttcaactattgggtctggcaatcctaaatttgactatatatgccatgctatgagacgaaaagatgtcattgtgaggaaatgctttaatgacaattaccagtcttgcaccagactgaatccaagaaatgatttaattccttacaggaaaggcgatattattgagatatcgaagacagggtcaaatatgggtcaaatgacatttaaaatagaattgggtgatattaattataaaatatttactaaatcagtagatctccagatgtctggtgtttgtgctggatgcattgattgtgctgaaggcatatcatgttctataaatgccgatgtgtcagctgaaactgtctgccactgtaaaacaaactgtgaagactttataagcaacattgtaatctcaccccaaatcaaaacttataatataaaagtacattgcaagtcaaaagttgaaaagataacagcaaatatctgtgggagaaatattgacttacaattaacagttaagccgtacaatcaaaaaatagatctgtcacagctggatgaatcgaattacataaaagaagaagacctccaatgtggaacatggctgtgtaaagtccaaaaagagggaattgacattgtatttaaaggactattttcaggattagggaaatattgggctattctaatttactcaattataggggtaattgtagttatactattgatatatgtcctactgccaataggacgccttctaaaggcattcctaatcaaaaatgaaatagagtacaccatggagcaaaaaattaaatagtgactgtcaaggtaagggtagataaatttagattcagatataagtaaaattcatataaataa
>FCT00025/Colombia/2017
gtaccwcaacggactacatctacatttgatccggaggcagcatatgtggcatttgaagctagatacggacaagtgctcaatgctggtgttgttagagtcttcttcctcaaccaaaagaaggccaaagatgtcttacgtaagacgtcgcggcccatggttgaccttacttttggtggggtccaatttgcaatggttaataaccatttcccacaattccaatcgaatccagtgccggacaacggtcttaccctgcaccgtctgtcaggatacctagctcgctgggcctttacccagatgcgatcaccaattaagcaagctgagtttagggccactgtggtggtgcctttggcagaggtgaagggttgtacttggaatgatggtgacgcaatgtacctggggtttgctgccggtgctgagatgtttctgcaaacattcactttcttccctttggtgattgagatgcatagggtcctcaaggacggcatggatgtcaatttcatgaagaaagtccttcggcagaggtatggccagaagactgctgaacaatggatgcgtgaagaaatagttgctgtaagagcagcttttgaggctgtaggcactctggcctgggccaggactgggttctccccagcagcaagagacttcttgcgccaatttggaattgacatatagtgaagtacaataaacaaacaaaatataatat--aaaata-c-ara--------------------------------------------------------------------------------------------------------------------------------------------------------------------------------------------------agtagtgtactcctatttcaaaacaaacaaaaacaatctcaaaatgtcgcaactgttactcaaccaatatcgaaataggatattgcattgccgtgaacctgaaatagcaaaggatatatggcgtgatctattgaatgatcgacacaactacttttctcgagaattttgcagagctgcaaaccttgagtatagaaatgatgttcctgctgaggatatttgtgctgaagtcctcgatggttacaaagcaaggaaagtgcgcttttgcacacctgataattacttactacacgacgggaaaatgtatataatagattttaaagtgtctgtggatgatcggtcttccagaattacaagagagaaatacaatgaaatttttggagaagtgttcaatccagaaggtgtggactttgaaatcgttattatcaggttggatccttcaaatatggctatacatgttgactctcgagatttcatgaatacaatcgggccaatcacgctaaacattagcatgcaatggttttttgatatgaaagacttcttatttggcaaattccgggatgatgataaattccatgctataataagtcaaggcgaattcacaatgacattgccatggatcgaagaagatactccagaattgcttactcatcctatatacaatgagttcatgaattcaatgccagagtcagagcaggccttgttcaaagaagcattggaattcaaatcattcggagcagaaaaatggaatattttcttaaagggagtgatgtctaagtatggtgaatattataaagaatttaccaaaggacatgcccaatccgtatttttggcaacaggggactatcccaaaccagataaggaccaaatttcagctggctggcgagagatggtaagtagggtgagctctgaacgtgacatgtcaaatgacataaatcaggaaaaaccaagtatacattttatatgggcacaaaatgattcaagtagcaataataacatacagaaattaatcaaactatccaaatcattgcaagccatgagtggaacaggaagctatgtaagtgctttcaaatcattaggaagattgatggatatatcgtcagacatcaaaaagtatgaatcgttctgcggaaaattaaaatctttggcaaggtctagtgtaaagaaactcgacaggaaaatagaaccggtgcaaattggaacagcaactgtcttatgggagcagcaatttaaattggatacggatgtcataaaaagagaagacagaatacatttaatgaaagattatttcggaattggtaaacacaagtctttttcaaaaaagctaaacaatgacataaatatcgataagcctaaaatattgaattttgacaatgacgatatagttaggaaatgcaaagataaatataaccaagtcacacataacttgtctcaagttaataatttagacaagattggaaattacctagagcatttttcagctaaaattagtgcctgcagtgtagaaatgtgggactttatatataatacgactaaaaccaagtactggcaatgtatcaacgactactctaccctaatgaaaaacatgctagctgtttcccaatataataggcacaatacctttaggattgtctcatgtgcaaataacaatgtatttggcttagtgatgccaagctcagacataaaaacaaaaaaagcaacattagtctatgcaataatagctctccacaatgaggaggcagagatagcagaacttggttcactctattccactttcaagacaacaacaggctatatttcaatatcgaaagcttttaggctagataaagaaaggtgtcagcgcatagtgtcttctccaggcttatttctcatgacaagctgtctattattcaatggtaataagagtctagagtttgataagttactaggtttttcattttttacatcaatatcgattacaaaagctatgctctctcttactgagccttcacgctatatgatcatgaactcattggcagtttctagccatgtaaaagagtatatatctgaaaaattttctccttatacaaaaacatcattttctgtagtgatgacagatttgattaaaaaaggttgctattcagcatatgaacagaggaaaaaggtccaaataagggatataaagttaacagactacgatataacacagaaaggggtagattccaaaagagatcttaaatccatttggttcccgggaaaggtaaatttaaaagaatacttgaaccagatttatttaccattttattttaattccaaaggattgcatgaaaagcatcatgttttaatagatttggctaaaacagtgctagaaatcgaaaaagagcaaagagaatcactacctgagccatggtcagagatacctgccaagcagactgtcaacttaaatattttaatttactcaattgcaaggaatttgaacttagatacttcaagacataattttgtgaggagccgggtggaaaatgcaaataactttaacaggtctataacaacaatatccacctttaccagctcgaaatcatgcattaaaattggtgattttgaagaggagaaaaagaagaaaactaaaaatgatgcaaagaaactagcaaaagatatttctaaattaactatagccaacccagcattcttagacgaaatcacaaatgaacatgagataagacactcaacttatgaggatttgaaacaatctatcccagattacacagactatatgtctgtaaaagtttttgacagactatatgagaagattactactaatgaaataagtgataaagaaacaatcaagttgattttagagactatgaagaagcataaaatattttacttcgggttcttcaacaaaggacagaaaacagctaaagatagggaaatatttttaggtgaattcgaggcaaaaatgtgcctgtaccttgtcgaaagaatagccaaagagagatgcaaattaaatccagaagaaatgataagcgaaccaggtgactctaaattaagagtattggaaaagcaatcagaagatgaaattaggtatatcagcaacacaataaagacattggggaatgccatagaaaacctgcaatccgggtctttaaattgggcagatatatgtgaaagtaaggcacgagggcttaaaatagaaataaatgctgatatgtctaaatggagtgcccaagatgtacttttcaagtatttctggctgatagtacttgatcctatcttatatcctgctgagaggaagagaataatttattttctatgtaattacatgcaaaaaaggcttataatgcctgatgaattgctcactacgatattggaccagagggttccttattcaaatgatataattgggttgatgacaaacaattatagatccaacacagtagaaataaagcgcaactggcttcaaggcaatttaaattatacaagtagttacttgcacagctgtagtatgtctgtgtataaagatataataagggaagcagcaacattattagagggggaagcccttgtgaattcaatggtacattctgatgataatcaaacatccatatgtatggtgcaaaacaagttgccagatgacaatgtaattgaattttgcatcaagatattcgagaagatatgtttaacttttggaaatcaggcaaacatgaaaaagacatacttaaccaacttcatcaaggaatttgtttctttatttaatatacacggggagccattctctatatacgggaggtttttgcttactgcagtaggggactgtgcctatctggggccttatgaagatttagcaagtaggctatctgcaacacaaaccgctataaagcatggctgcccaccgtcactggcatgggtatccattgctttgaatcactggataactcacaccacgtataatatgttacctggccaaaataatgacccattaccattcttccctaccaacaatagaaatgaaataccagtggagatgtgcggaatactagaaagcgacttatcaacaattgcactaactggtttagaagcgggaaatgtcacgtttctaacaaatatagcaaggaaactatcatctccaatcttgcaaagagaaagtatccaagaccaatacaatgctatagaaaaatgggacctaagtaggttatcgcagatcgacattctgaggcttaaaatgcttaggtacatatctcttgatagttcggtcacatctgacgatggtatgggggagaccagtgaaatgaggtcgcgatcacttttaacacctcgtaaattcacaacgagtgggtcactcaataggcttaaatcgtataaagattttcaaaatataataacagatgaggataagacaaatgagctatttgagaatttcattaggcatccagagttattggtcacaaaaggtgaaacatttgaagaatttatcaatacaatattatttaggtataattcaaagaaattcaaagaatctctgtcaatacaaaatccagcacaactctttattgagcaaatattattttccaataaaccaataatcgactacactagcatacatgataagatttttggattgcaagatatgccgggaatcgaagaactagatacaatcataggccgcaaaacatttgttgaaagttatgtccagattgtagatgatttaagcaacttaacactggatattaatgatgtcaagactatattcgccttctgtctcatgaatgatccactactaattacatctgctaataacataataatgtctgttaaagggcatagccaagagagaataggacaatcagcatgcaaaatgccagaagtcaggagtctgaagcttatacattattcaccagcagttgttttgagagcctatgtgagagggccaacaaatgtgccaaatgtagatatagacgagcttgcgagggatctatctcatctggaagatttcatacaaagcacaaaactcagagagaatatgagagaaagaatagaaataaatgagaaacggcatttaggaagagatttcaagtttgaaatcaaagaattgactagattttaccaagtgtgttacgattatataaaatctacagaacataaaattaaggtattcatattgccatacaaagttttcacatcaatagaattctgcggcgcactgacagggaacttaataaatgacaaattgtggtacataacacattacttgaaaaatatagtgtctactacacacaaggcacaaatctcgtcctcacctgaattggaattgcaaatagctgatgaagcactgagactaatagcacattttgccgatactttcttggcatctgaatcaagaattcaatttctgaaaaaggttatcgaagaattcacatacaaagggatacctgtaaaacatttatattccaaaataaagaattccaagttgagggtcaaattcctagggatccttttatggttggatgacctaacacaaaatgatttggacaagtttgatgcagataaatcagacgaaaagattatatggaataactggcaagtatctagagacatgaacaccggaccaatagatttaatgataagtggctattccaggcagctgcggatcacaggggaagatgataaattgattgctgctgaattgcaagtcactagattgtcagaagatttgatttacagacacggccaggcaatgttaaataaaccgcacggattgaagcttgaaaaaatgcagcctgtaactgagatgtctaaacaactacattatatcgttttccagcagaggtcaagaaaacggtacttctattctatattgcccacccaaataattgaagatcataattctagagtcgaatcatctaggttaaacagagattcaaaatgggttcctgtgtgtcctgttgcagtatcaaaactctatcagcaaggacgacctatactttccaaagttaagaatttgaatatgcagactcattcactttccagaatacaggttaatgtagatgaatatgccattacaagaagagcgcatttccagaagatgcctttctttgaaggaccatccattccttctggtggcatggatctatcagagttaatgaaatccacatccttactgagcttaaattatgacaatataaagaatgcttctttattggatatgtctagagtattcaagtgcaatggcagtgaaaatgaccaaatggcttttgagttcctgtcagatgaaattctagagcaagatgtagttgaagaaatagaatgcaaccctatattttctatcagttatacaaaaagaggagaatccaatatgacttataaaaatgctttccacaaagctttaatctcagaatgcgacaaatttgaagaagcattcgactttcttgacatgggattttgctcgaacgagaaccttagtattttagaggaaatacattggattatcagttatttgaagacgaatcagtggtccacagaactagacaattgtattcatatgtgtatgtataggaatgggtatgatgcagagtatcatagatttgatataccttctaaattcctcaaagacccgataaaccgaacaataaattggacagaggttattgagtttatactattaattgaagatttccaaacaaagattgagccatggtcaagtatgaagtcacatttctgttcaaaagcacacagtgtagcattagagtgcatgaaaagcgagaaaagatcactggtagaatttgtaaatctaataattatttcaatgmycctgggcattgcctatgggcatccactctcaacaagtcagattggtgaccgctgttttgctggtggtagcctttttaaagaaatgaatctgagtgtgggacttggtgaaatatgtgtcaaagacgatatatctattgttaagagtacaactgcctttagtaagaatgcactagcacttgaagcaactacaaaattctataggtcttttattgtcaaagattggtctgaatgcaacccagtattagataaatttgggaatttcatggttttgaatgttgatgataacgggcatttagtccctaagatgtatacatgcagggcagcatgcgatattagattgaataaggataatgcagaaataatattgtcatcaacaaagcttaaccatttcgaaattgtcggaactacttcaacatcaggttggtttaaaaatacaataacaaataatctagaacacacatgcgaacatgtgactgttaattgcggtcagaaatcagtaaaattccatgcatgctttcgacagcataggggttgtataaggttcttcaaggggacatatatgccgtactcaatgattgaagcaatgtgtgtcaatatagaattaataatcttaacattgtatatctttgctgcaattatatttgcactaatcataacaaaaagctatatagcatacttacttctgccattgttttatccagtaacttggttttacggaaaagtttacaaaaggattaattcatgtcctaattgtctacttgcatcacacccttttactagctgcccaaaaatctgtatatgtggttctagatttagctgcacagaagccctcaaagtgcacaggatggggaaagactgtctaggttataaatccctaagcaaagctagacaaatgtgcaagtctaaaagctggtcattcacagctgctatactaactggcttaatattgatggaatttgtttcaccaattgcaggtgaaaggatgtacaaacttgaagaactggctgacgattatatagaactggtagagcaggtgaatatattaggaaaagaaatcaaaattttaaaacaatctataattgtcatgcttgcaattattttgatactactgctttctgagaatataatcttcaattacctcttcaacaccctttatcgctcttgttctatgtgcgggttgatacactatagaccaggacttaaggttgatttgaccaagactaacaaatgcgggagttgcatttgcgggtttgatgagcaacaatcatctgggtttgaatacgaggtgtttctaaaagacatgcatgttcaaagggaatcttgcaaatttagacctagagtaaaccattttagaaacacaaagattttgttatttacaattgctatttgcgcttctttttatacagtttatgcagatgaagactgcttgtccaagaatattaggataacatatcaagaattacacagttgcataggaccacacataatgggtgacacctgcatgtcaaaaagtgaattgtattctgatctgctttcaaagaacttaatcacagaatatgacaaaaaatatttcgaacctgacactgtaaatgaccaattcaacaaaattgaatttgctcaagatgcacacagaatgatattattggaaagaatactttataagaccgaatgcgagatgctgagcttaaagaaaaatagtggaccttacaatgttgcttggcgcacatatttgaaaaatcataacatagatttatgcagcaggcataattacaaaatgatatgtcagtgtatcaacacncattccatgtgtaaaaatacagatatagacttcaataaagaaattgaaacatattataaagccaatgctgcagcttataggtctgacttcaacacaataatagatacattaaaaacagcatttagaggacttacaaaagtactgattgaaaattacatagaaaaagatgattctgatgcccttaaggctttgtttagcaacattactgattctgttcagaataactatcagatggtcggtgtgctaaaatttgctagcaagttgctaaatatcagtttaggtaggactacccgttcggctcaacattcaataatgactaacgaaattcctaagtcaaacccctttactgattatagttattctagtgtcaatattaaagaatgtatgtcaccagagagcttaaaatgttttaagaaaagagacagtgcaccacatacgaaccatttgctttgcaagatagataacaaatataaagcatttgactggccagaaacagagacagttcaaaaagggcaaaagttgtgtcttggtgatagccactgcaacttagaatttactgctataactgcagacaagattatgtcattaactaattgttataaagagtctttcactgcacaacctgccgacatgcaaactggtattaaaaaatgctcagccgatgagattggggaatgtataacccttgaggataaatcgtggccaattgttttctgcggagataaatactactactctgagggtaaagaacatgcaaaagatggatccattaataattattgtcttgcaaataaatgctccgaacagcggttcccaatacataaaaattggttcaaaaaatgcaactgggacaagacttataaggagttcaccactatgaggcaaataaattacaatgacataacttcatatagaaaggcaattgaatccgaaataggaacagatctaatgacacaccattataagcctacaaagaatcttccacatgttgttccacgctatcacagtatagatgttcaaggtacagaatcaacagaaggtattattaatgggtttatacaaaatacgatacctgctatcagcggcttaggcgtcggctaccacttaggttttaaaggaaatcaactatttgacatagttatttttgttaaaaaggctgtatataaagcgcaatatcagaaagtgtacacaactggacctagtatatctataaatatcgaacataatgaaaagtgtacaggccactgtcctgaaaaaatacctgctaaagaaggttggttgacattttctaaggaacatacaagctcttgggggtgtgaggagtatggttgccttgccatagacactggctgcctatatggttcttgccaagatgttatacgcccagaattagatatttataaaaagattggtagtgaagcatcgcttatagaaatatgtataactttgcctcatgagacatattgcaatgatatggatatattagaacctattattggggataaattgagtgcatcttttcaaaatacacaaacaaatcagctgccaaacctcatggcttataaaaagggaaaagtctatactggacagataaatgatgtaggaaacacagcattacaatgcggttcaatacaagtagtcaatggttcaactattgggtctggcaatcctaaatttgactatatatgccatgctatgagacgaaaagatgtcattgtgagaaaatgctttaatgacaattaccagtcttgcaccagactgaatccaagaaatgatttaattccttacaggaagggcgatattattgagatatcgaagacagggtcaaatatgggtcaaatgacatttaaaatagagttgggtgatattaattataaaatatttactaaatcagtagatctccagatgtctggtgtttgtgctggatgcattgattgtgctgaaggcatatcatgttctataaatgccgatgtgtcagctgaaactgtctgccactgtaaaacaaactgtgaagactttataagcaacattgtaatctcaccccaaatcaaaacttataatataaaagtacattgcaagtcaaaagttgaaaagataacagcaaatatctgtgggagaaatattgacttacaattaacagttaagccgtacaatcaaaaaatagatctgtcacagctggatgaatcgaattacataaaagaagaagacctccaatgtggaacatggctgtgtaaagtccaaaaagagggaattgacattgtatttaaaggactattttcaggattagggaaatattgggctattctaatttactcaattataggggtaattgtagtcatactattgatatatgtcctactgccaataggacgccttctaaaggcattcctaatcaaaaatgaaatagagtacaccatggagcaaaaaattaaatagtgactgtcaaggtaagggtagataaatttagattcagatataagtaaaattcatataaataa
