# Supplementary material for: Phylogeographic dynamics of oropouche virus in the Colombian Amazon: Evolutionary insights in a climatic context
Source: PLoS Negl Trop Dis. 2026 Jul 14;20(7):e0013810. doi: 10.1371/journal.pntd.0013810 (PMC13387556; doi:10.1371/journal.pntd.0013810)
Supplement: S1 File — Compressed (.zip) file containing nucleotide alignments for OROV genomic segments (S, M, and L) and used in maximum likelihood and Bayesian phylogenetic inference. Alignments are provided in FASTA format and include both newly generated sequences from this study and reference sequences retrieved from GenBank. (ZIP) [file pntd.0013810.s004.zip › Supplementary files Alingments/S_segment.fasta]

>LET-2288/Colombia/2024-04-18
gtaccacaacggactacatctacatttgatccggaggcagcatatgtggcatttgaagctagatacggacaagtgctcaatgctggtgttgttagagtcttcttcctcaaccaaaagaaggccaaagatgtcttacgtaagacatcgcggcccatggttgaccttacttttggtggggtccaatttgcaatggttaataaccatttcccacaattccagtcgaatccagtgccggacaacggtcttaccctgcaccgtctgtcaggatacctagctcgctgggccttcacccagatgcgatcacctattaagcaagctgagtttagggccactgtggtggtgcctttggcagaggtgaagggttgtacttggaatgatggtgacgcgatgtacctggggtttgctgccggtgctgagatgtttctgcaaacattcactttcttccctctagtgattgagatgcatagggtcctcaaggatggcatggacgtcaacttcatgaagaaagtccttcggcagagatatggccagaagactgctgaacagtggatgcgtgaagaaatagttgctgtaagagcagcttttgaagctgtaggaactttggcctgggccaggactggattctccccagcagcaagagacttcttgcgccaatttggaattgacatatagtggagtacaatan--------------------------------------------------------------------------------------------------------------------------------------------------------------------
>LET-2268/Colombia/2024-04-10
gtaccacaacggactacatctacatttgatccggaggcagcatatgtggcatttgaagctagatacggacaagtgctcaatgctggtgttgttagagtcttcttcctcaaccaaaagaaggccaaagatgtcttacgtaagacatcgcggcccatggttgaccttacttttggtggggtccaatttgcaatggttaataaccatttcccacaattccagtcgaatccagtgccggacaacggtcttaccctgcaccgtctgtcaggatacctagctcgctgggccttcacccagatgcgatcacctattaagcaagctgagtttagggccactgtggtggtgcctttggcagaggtgaagggttgtacttggaatgatggtgacgcgatgtacctggggtttgctgccggtgctgagatgtttctgcaaacattcactttcttccctctagtgattgagatgcatagggtcctcaaggatggcatggacgtcaacttcatgaagaaagtccttcggcagagatatggccagaagactgctgaacagtggatgcgtgaagaaatagttgctgtaagagcagcttttgaagctgtaggaactttggcctgggccaggactggattctccccagcagcaagagacttcttgcgccaatttggaattgacatatagtggagtacaatan--------------------------------------------------------------------------------------------------------------------------------------------------------------------
>LET-2315/Colombia/2024-04-28
gtaccacaacggactacatctacatttgatccggaggcagcatatgtggcatttgaagctagatacggacaagtgctcaatgctggtgttgttagagtcttcttcctcaaccaaaagaaggccaaagatgtcttacgtaagacatcgcggcccatggttgaccttacttttggtggggtccaatttgcaatggttaataaccatttcccacaattccagtcgaatccagtgccggacaacggtcttaccctgcaccgtctgtcaggatacctagctcgctgggccttcacccagatgcgatcacctattaagcaagctgagtttagggccactgtggtggtgcctttggcagaggtgaagggttgtacttggaatgatggtgacgcgatgtacctggggtttgctgccggtgctgagatgtttctgcaaacattcactttcttccctctagtgattgagatgcatagggtcctcaaggatggcatggacgtcaacttcatgaagaaagtccttcggcagagatatggccagaagactgctgaacagtggatgcgtgaagaaatagttgctgtaagagcagcttttgaagctgtaggaactttggcctgggccaggactggattctccccagcagcaagagacttcttgcgccaatttggaattgacatatagtggagtacaata---------------------------------------------------------------------------------------------------------------------------------------------------------------------
>LET-2304/Colombia/2024-04-26
gtaccacaacggactacatctacatttgatccggaggcagcatatgtggcatttgaagctagatacggacaagtgctcaatgctggtgttgttagagtcttcttcctcaaccaaaagaaggccaaagatgtcttacgtaagacatcgcggcccatggttgaccttacttttggtggggtccaatttgcaatggttaataaccatttcccacaattccagtcgaatccagtgccggacaacggtcttaccctgcaccgtctgtcaggatacctagctcgctgggccttcacccagatgcgatcacctattaagcaagctgagtttagggccactgtggtggtgcctttggcagaggtgaagggttgtacttggaatgatggtgacgcgatgtacctggggtttgctgccggtgctgagatgtttctgcaaacattcactttcttccctctagtgattgagatgcatagggtcctcaaggatggcatggacgtcaacttcatgaagaaagtccttcggcagagatatggccagaagactgctgaacagtggatgcgtgaagaaatagttgctgtaagagcagcttttgaagctgtaggaactttggcctgggccaggactggattctccccagcagcaagagacttcttgcgccaatttggaattgacatatagtggagtacaata---------------------------------------------------------------------------------------------------------------------------------------------------------------------
>LET-2444/Colombia/2024-06-24
gtaccacaacggactacatctacatttgatccggaggcagcatatgtggcatttgaagctagatacggacaagtgctcaatgctggtgttgttagagtcttcttcctcaaccaaaagaaggccaaagatgtcttacgtaagacatcgcggcccatggttgaccttacttttggtggggtccaatttgcaatggttaataaccatttcccacaattccagtcgaatccagtgccggacaacggtcttaccctgcaccgtctgtcaggatacctagctcgctgggccttcacccagatgcgatcacctattaagcaagctgagtttagggccactgtggtggtgcctttggcagaggtgaagggttgtacttggaatgatggtgacgcgatgtacctggggtttgctgccggtgctgagatgtttctgcaaacattcactttcttccctctagtgattgagatgcatagggtcctcaaggatggcatggacgtcaacttcatgaagaaagtccttcggcagagatatggccagaagactgctgaacagtggatgcgtgaagaaatagttgctgtaagagcagcttttgaagctgtaggaactttggcctgggccaggactggattctccccagcagcaagagacttcttgcgccaatttggaattgacatatagtggagtacaatn---------------------------------------------------------------------------------------------------------------------------------------------------------------------
>LET-2424/Colombia/2024-06-18
gtaccacaacggactacatctacatttgatccggaggcagcatatgtggcatttgaagctagatacggacaagtgctcaatgctggtgttgttagagtcttcttcctcaaccaaaagaaggccaaagatgtcttacgtaagacatcgcggcccatggttgaccttacttttggtggggtccaatttgcaatggttaataaccatttcccacaattccagtcgaatccagtgccggacaacggtcttaccctgcaccgtctgtcaggatacctagctcgctgggccttcacccagatgcgatcacctattaagcaagctgagtttagggccactgtggtggtgcctttggcagaggtgaagggttgtacttggaatgatggtgacgcgatgtacctggggtttgctgccggtgctgagatgtttctgcaaacattcactttcttccctctagtgattgagatgcatagggtcctcaaggatggcatggacgtcaacttcatgaagaaagtccttcggcagagatatggccagaagactgctgaacagtggatgcgtgaagaaatagttgctgtaagagcagcttttgaagctgtaggaactttggcctgggccaggactggattctccccagcagcaagagacttcttgcgccaatttggaattgacatatagtggagtacaata---------------------------------------------------------------------------------------------------------------------------------------------------------------------
>LET-2267/Colombia/2024-04-10
gtaccacaacggactacatctacatttgatccggaggcagcatatgtggcatttgaagctagatacggacaagtgctcaatgctggtgttgttagagtcttcttcctcaaccaaaagaaggccaaagatgtcttacgtaagacatcgcggcccatggttgaccttacttttggtggggtccaatttgcaatggttaataaccatttcccacaattccagtcgaatccagtgccggacaacggtcttaccctgcaccgtctgtcaggatacctagctcgctgggccttcacccagatgcgatcacctattaagcaagctgagtttagggccactgtggtggtgcctttggcagaggtgaagggttgtacttggaatgatggtgacgcgatgtacctggggtttgctgccggtgctgagatgtttctgcaaacattcactttcttccctctagtgattgagatgcatagggtcctcaaggatggcatggacgtcaacttcatgaagaaagtccttcggcagagatatggccagaagactgctgaacagtggatgcgtgaagaaatagttgctgtaagagcagcttttgaagctgtaggaactttggcctgggccaggactggattctccccagcagcaagagacttcttgcgccaatttggaattgacatatagtggagtacaata---------------------------------------------------------------------------------------------------------------------------------------------------------------------
>LET-2342/Colombia/2024-05-07
gtaccacaacggactacatctacatttgatccggaggcagcatatgtggcatttgaagctagatacggacaagtgctcaatgctggtgttgttagagtcttcttcctcaaccaaaagaaggccaaagatgtcttacgtaagacatcgcggcccatggttgaccttacttttggtggggtccaatttgcaatggttaataaccatttcccacaattccagtcgaatccagtgccggacaacggtcttaccctgcaccgtctgtcaggatacctagctcgctgggccttcacccagatgcgatcacctattaagcaagctgagtttagggccactgtggtggtgcctttggcagaggtgaagggttgtacttggaatgatggtgacgcgatgtacctggggtttgctgccggtgctgagatgtttctgcaaacattcactttcttccctctagtgattgagatgcatagggtcctcaaggatggcatggacgtcaacttcatgaagaaagtccttcggcagagatatggccagaagactgctgaacagtggatgcgtgaagaaatagttgctgtaagagcagcttttgaagctgtaggaactttggcctgggccaggactggattctccccagcagcaagagacttcttgcgccaatttggaattgacatatagtggagtacaata---------------------------------------------------------------------------------------------------------------------------------------------------------------------
>LET-2326/Colombia/2024-04-30
gtaccacaacggactacatctacatttgatccggaggcagcatatgtggcatttgaagctagatacggacaagtgctcaatgctggtgttgttagagtcttcttcctcaaccaaaagaaggccaaagatgtcttacgtaagacatcgcggcccatggttgaccttacttttggtggggtccaatttgcaatggttaataaccatttcccacaattccagtcgaatccagtgccggacaacggtcttaccctgcaccgtctgtcaggatacctagctcgctgggccttcacccagatgcgatcacctattaagcaagctgagtttagggccactgtggtggtgcctttggcagaggtgaagggttgtacttggaatgatggtgacgcgatgtacctggggtttgctgccggtgctgagatgtttctgcaaacattcactttcttccctctagtgattgagatgcatagggtcctcaaggatggcatggacgtcaacttcatgaagaaagtccttcggcagagatatggccagaagactgctgaacagtggatgcgtgaagaaatagttgctgtaagagcagcttttgaagctgtaggaactttggcctgggccaggactggattctccccagcagcaagagacttcttgcgccaatttggaattgacatatagtggagtacaata---------------------------------------------------------------------------------------------------------------------------------------------------------------------
>OR500495/Brazil/2022-11-16
gtaccacaacggactacatctacatttgatccggaggcagcatatgtggcatttgaagctagatacggacaagtgctcaatgctggtgttgttagagtcttcttcctcaaccaaaagaaggccaaagatgtcttacgtaagacatcgcggcccatggttgaccttacttttggtggggtccaatttgcaatggttaataaccatttcccacaattccagtcgaatccagtgccggacaacggtcttaccctgcaccgtctgtcaggatacctagctcgctgggccttcacccagatgcgatcacctattaagcaagctgagtttagggccactgtggtggtgcctttggcagaggtgaagggttgtacttggaatgatggtgacgcgatgtacctggggtttgctgccggtgctgagatgtttctgcaaacattcactttcttccctctagtgattgagatgcatagggtcctcaaggatggcatggacgtcaacttcatgaagaaagtccttcggcagagatatggccagaagactgctgaacagtggatgcgtgaagaaatagttgctgtaagagcagcttttgaagctgtaggaactttggcctgggccaggactggattctccccagcagcaaragacttcttgcgc------------------------------------------------------------------------------------------------------------------------------------------------------------------------------------------------------
>LET-2385/Colombia/2024-05-28
gtaccacaacggactacatctacatttgatccggaggcagcatatgtggcatttgaagctagatacggacaagtgctcaatgctggtgttgttagagtcttcttcctcaaccaaaagaaggccaaagatgtcttacgtaagacatcgcggcccatggttgaccttacttttggtggggtccaatttgcaatggttaataaccatttcccacaattccagtcgaatccagtgccggacaacggtcttaccctgcaccgtctgtcaggatacctagctcgctgggccttcacccagatgcgatcacctattaagcaagctgagtttagggccactgtggtggtgcctttggcagaggtgaagggttgtacttggaatgatggtgacgcgatgtacctggggtttgctgccggtgctgagatgtttctgcaaacattcactttcttccctctagtgattgagatgcatagggtcctcaaggatggcatggacgttaacttcatgaagaaagtccttcggcagagatatggccagaagactgctgaacagtggatgcgtgaagaaatagttgctgtaagagcagcttttgaagctgtaggaactttggcctgggccaggactggattctccccagcagcaagagacttcttgcgccaatttggaattgacatatagtggagtacaatact-------------------------------------------------------------------------------------------------------------------------------------------------------------------
>OR500488/Brazil/2023-02-06
gtaccmcaacggactacatctacatttgatccggaggcagcatatgtggcatttgaagctagatacggacaagtgctcaatgctggtgttgttagagtcttcttcctcaaccaaaagaaggccaaagatgtcttacgtaagacatcgcggcccatggttgaccttacttttggtggggtccaatttgcaatggttaataaccatttcccacaattccagtcgaatccagtgccggacaacggtcttaccctgcaccgtctgtcaggatacctagctcgctgggccttcacccagatgcgatcacctattaagcaagctgagtttagggccactgtggtggtgcctttggcagaggtgaagggttgtacttggaatgatggtgacgcgatgtacctggggtttgctgccggtgctgagatgtttctgcaaacattcactttcttccctctagtgattgagatgcatagggtcctcaaggatggcatggacgtcaacttcatgaagaaagtccttcggcagagatatggccagaagactgctgaacagtggatgcgtgaagaaatagttgctgtaagagcagcttttgaagctgtaggaactttggcctgggccaggactggattctccccagcagcaagagacttcttgcgc------------------------------------------------------------------------------------------------------------------------------------------------------------------------------------------------------
>PP154092/Brazil/2023-12-10
gtaccacaacggactacatctacatttgatccggaggcagcatatgtggcatttgaagctagatacggacaagtgctcaatgctggtgttgttagagtcttcttcctcaaccaaaagaaggccaaagatgtcttacgtaagacatcgcggcccatggttgaccttacttttggtggggtccaatttgcaatggttaataaccatttcccacaattccagtcgaatccagtgccggacaacggtcttaccctgcaccgtctgtcaggatacctagctcgctgggccttcacccagatgcgatcacctattaagcaagctgagtttagggccactgtggtggtgcctttggcagaggtgaagggttgtacttggaatgatggtgacgcgatgtacctggggtttgctgccggtgctgagatgtttctgcaaacattcactttcttccctctagtgattgagatgcatagggtcctcaaggatggcatggacgtcaacttcatgaagaaagtccttcggcagagatatggccagaagactgctgaacagtggatgcgtgaagaaatagttgctgtaagagcagcttttgaagctgtaggaactttggcctgggccaggactggattctccccagcagcaagagacttcttgcgccaatttggaattgacatatagtggagtacaataaacaaacagaatataatat--aaaata---t-aaaaaaa-----------gaaataaaataac-aaaaatac-aaaaaaact-aaaaaaatatataaaataaat-aaaaaaagtg--cgaaagcac-aaaaaag-aactgcagctgtaatattataaagggttgg
>PP154044/Brazil/2023-12-12
gtaccacaacggactacatctacatttgatccggaggcagcatatgtggcatttgaagctagatacggacaagtgctcaatgctggtgttgttagagtcttcttcctcaaccaaaagaaggccaaagatgtcttacgtaagacatcgcggcccatggttgaccttacttttggtggggtccaatttgcaatggttaataaccatttcccacaattccagtcgaatccagtgccggacaacggtcttaccctgcaccgtctgtcaggatacctagctcgctgggccttcacccagatgcgatcacctattaagcaagctgagtttagggccactgtggtggtgcctttggcagaggtgaagggttgtacttggaatgatggtgacgcgatgtacctggggtttgctgccggtgctgagatgtttctgcaaacattcactttcttccctctagtgattgagatgcatagggtcctcaaggatggcatggacgtcaacttcatgaagaaagtccttcggcagagatatggccagaagactgctgaacagtggatgcgtgaagaaatagttgctgtaagagcagcttttgaagctgtaggaactttggcctgggccaggactggattctccccagcagcaagagacttcttgcgccaatttggaattgacatatagtggagtacaataaacaaacagaatataatat--aaaata---t-aaaaaaa-----------gaaataaaataac-aaaaatacaaaaaaaact--aaaaaatatataaaataaat-aaaaaaagtg--cgaaagcac-aaaaaag-aactgcagctgtaatattataaagggttgg
>PP154071/Brazil/2023-12-08
gtaccacaacggactacatctacatttgatccggaggcagcatatgtggcatttgaagctagatacggacaagtgctcaatgctggtgttgttagagtcttcttcctcaaccaaaagaaggccaaagatgtcttacgtaagacatcgcggcccatggttgaccttacttttggtggggtccaatttgcaatggttaataaccatttcccacaattccagtcgaatccagtgccggacaacggtcttaccctgcaccgtctgtcaggatacctagctcgctgggccttcacccagatgcgatcacctattaagcaagctgagtttagggccactgtggtggtgcctttggcagaggtgaagggttgtacttggaatgatggtgacgcgatgtacctggggtttgctgccggtgctgagatgtttctgcaaacattcactttcttccctctagtgattgagatgcatagggtcctcaaggatggcatggacgtcaacttcatgaagaaagtccttcggcagagatatggccagaagactgctgaacagtggatgcgtgaagaaatagttgctgtaagagcagcttttgaagctgtaggaactttggcctgggccaggactggattctccccagcagcaagagacttcttgcgccaatttggaattgacatatagtggagtacaataaacaaacagaatataatat--aaaata---t-aaaaaaa-----------gaaataaaataac-aaaaatacaaaaaaaact--aaaaaatatataaaataaat-aaaaaaagtg--cgaaagcac-aaaaaag-aactgcagctgtaatattataaagggttgg
>PP154167/Brazil/2023-03-01
gtaccacaacggactacatctacatttgatccggaggcagcatatgtggcatttgaagctagatacggacaagtgctcaatgctggtgttgttagagtcttcttcctcaaccaaaagaaggccaaagatgtcttacgtaagacatcgcggcccatggttgaccttacttttggtggggtccaatttgcaatggttaataaccatttcccacaattccagtcgaatccagtgccggacaacggtcttaccctgcaccgtctgtcaggatacctagctcgctgggccttcacccagatgcgatcacctattaagcaagctgagtttagggccactgtggtggtgcctttggcagaggtgaagggttgtacttggaatgatggtgacgcgatgtacctggggtttgctgccggtgctgagatgtttctgcaaacattcactttcttccctctagtgattgagatgcatagggtcctcaaggatggcatggacgtcaacttcatgaagaaagtccttcggcagagatatggccagaagactgctgaacagtggatgcgtgaagaaatagttgctgtaagagcagcttttgaagctgtaggaactttggcctgggccaggactggattctccccagcagcaagagacttcttgcgccaatttggaattgacatatagtggagtacaataaacaaacagaatataatat--aaaata---t-aaaaaaa-----------gaaataaaataac-aaaaatacaaaaaaaact--aaaaaatatataaaataaat-aaaaaaagtg--cgaaagcac-aaaaaag-aactgcagctgtaatattataaagggttgg
>PP154119/Brazil/2023-11-30
gtaccacaacggactacatctacatttgatccggaggcagcatatgtggcatttgaagctagatacggacaagtgctcaatgctggtgttgttagagtcttcttcctcaaccaaaagaaggccaaagatgtcttacgtaagacatcgcggcccatggttgaccttacttttggtggggtccaatttgcaatggttaataaccatttcccacaattccagtcgaatccagtgccggacaacggtcttaccctgcaccgtctgtcaggatacctagctcgctgggccttcacccagatgcgatcacctattaagcaagctgagtttagggccactgtggtggtgcctttggcagaggtgaagggttgtacttggaatgatggtgacgcgatgtacctggggtttgctgccggtgctgagatgtttctgcaaacattcactttcttccctctagtgattgagatgcatagggtcctcaaggatggcatggacgtcaacttcatgaagaaagtccttcggcagagatatggccagaagactgctgaacagtggatgcgtgaagaaatagttgctgtaagagcagcttttgaagctgtaggaactttggcctgggccaggactggattctccccagcagcaagagacttcttgcgccaatttggaattgacatatagtggagtacaataaacaaacagaatataatat--aaaata---t-aaaaaaa-----------gaaataaaataac-aaaaatacaaaaaaaact--aaaaaatatataaaataaat-aaaaaaagtg--cgaaagcac-aaaaaag-aactgcagctgtaatattataaagggttgg
>PP154083/Brazil/2023-12-09
gtaccacaacggactacatctacatttgatccggaggcagcatatgtggcatttgaagctagatacggacaagtgctcaatgctggtgttgttagagtcttcttcctcaaccaaaagaaggccaaagatgtcttacgtaagacatcgcggcccatggttgaccttacttttggtggggtccaatttgcaatggttaataaccatttcccacaattccagtcgaatccagtgccggacaacggtcttaccctgcaccgtctgtcaggatacctagctcgctgggccttcacccagatgcgatcacctattaagcaagctgagtttagggccactgtggtggtgcctttggcagaggtgaagggttgtacttggaatgatggtgacgcgatgtacctggggtttgctgccggtgctgagatgtttctgcaaacattcactttcttccctctagtgattgagatgcatagggtcctcaaggatggcatggacgtcaacttcatgaagaaagtccttcggcagagatatggccagaagactgctgaacagtggatgcgtgaagaaatagttgctgtaagagcagcttttgaagctgtaggaactttggcctgggccaggactggattctccccagcagcaagagacttcttgcgccaatttggaattgacatatagtggagtacaataaacaaacagaatataatat--aaaata---t-aaaaaaa-----------gaaataaaataac-aaaaatacaaaaaaaact--aaaaaatatataaaataaat-aaaaaaagtg--cgaaagcac-aaaaaag-aactgcagctgtaatattataaagggttgg
>LET-2230/Colombia/2024-03-21
gtaccacaacggactacatctacatttgatccggaggcagcatatgtggcatttgaagctagatacggacaagtgctcaatgctggtgttgttagagtcttcttcctcaaccaaaagaaggccaaagatgtcttacgtaagacatcgcggcccatggttgaccttacttttggtggggtccaatttgcaatggttaataaccatttcccacaattccagtcgaatccagtgccggacaacggtcttaccctgcaccgtctgtcaggatacctagctcgctgggccttcacccagatgcgatcgcctattaagcaagctgagtttagggccactgtggtggtgcctttggcagaggtgaagggttgtacttggaatgatggtgacgcgatgtacctggggtttgctgccggtgctgagatgtttctgcaaacattcactttcttccctctagtgattgagatgcatagggtcctcaaggatggcatggacgtcaacttcatgaagaaagtccttcggcagagatatggccagaagactgctgaacagtggatgcgtgaagaaatagttgctgtaagagcagcttttgaagctgtaggaactttggcctgggccaggactggattctccccagcagcaagagacttcttgcgccaatttggaattgacatatagtggagtacaataaacaaacagaatataatat--aaaata---t-naaaaaa-----------gaaataaaataac-aaaaatac-aaaaaaact--aaaaaatatataaaataaat-aaaaaaagtg--cgaaagcac-aaaaaag-aactgcagctgtaatattataaagggttgg
>LET-2261/Colombia/2024-04-05
gtaccacaacggactacatctacatttgatccggaggcagcatatgtggcatttgaagctagatacggacaagtgctcaatgctggtgttgttagagtcttcttcctcaaccaaaagaaggccaaagatgtcttacgtaagacatcgcggcccatggttgaccttacttttggtggggtccaatttgcaatggttaataaccatttcccacaattccagtcgaatccagtgccggacaacggtcttaccctgcaccgtctgtcaggatacctagctcgctgggccttcacccagatgcgatcacctattaagcaagctgagtttagggccactgtggtggtgcctttggcagaggtgaagggttgtacttggaatgatggtgacgcgatgtacctggggtttgctgccggtgctgagatgtttctgcaaacattcactttcttccctctagtgattgagatgcatagggtcctcaaggatggcatggacgtcaacttcatgaagaaagtccttcggcagagatatggccagaagactgctgaacagtggatgcgtgaagaaatagttgctgtaagagcagcttttgaagctgtaggaactttggcctgggccaggactggattctccccagcagcaagagacttcttgcgccaatttggaattgacatatagtggagtacaataaacaaacagaatataatat--aaaata---t-aaaaaaa-----------gaaataaaataac-aaaaatac-aaaaaaact--aaaaaatatataaaataaat-aaaaaaagtg--cgaaagcac-aaaaaag-aactgcagctgtaatattataaagggttgg
>PP153945/Brazil/2023-05-11
gtaccacaacggactacatctacatttgatccggaggcagcatatgtggcatttgaagctagatacggacaagtgctcaatgctggtgttgttagagtcttcttcctcaaccaaaagaaggccaaagatgtcttacgtaagacatcgcggcccatggttgaccttacttttggtggggtccaatttgcaatggttaataaccatttcccacaattccagtcgaatccagtgccggacaacggtcttaccctgcaccgtctgtcaggatacctagctcgctgggccttcacccagatgcgatcacctattaagcaagctgagtttagggccactgtggtggtgcctttggcagaggtgaagggttgtacttggaatgatggtgacgcgatgtacctggggtttgctgccggtgctgagatgtttctgcaaacattcactttcttccctctagtgattgagatgcatagggtcctcaaggatggcatggacgtcaacttcatgaagaaagtccttcggcagagatatggccagaagactgctgaacagtggatgcgtgaagaaatagttgctgtaagagcagcttttgaagctgtaggaactttggcctgggccaggactggattctccccagcagcaagagacttcttgcgccaatttggaattgacatatagtggagtacaataaacaaacagaatataatat--aaaata---t-aaaaaaa-----------gaaataaaataac-aaaaatac-aaaaaaact--aaaaaatatataaaataaat-aaaaaaagtg--cgaaagcac-aaaaaag-aactgcagctgtaatattataaagggttgg
>PP154113/Brazil/2023-12-02
gtaccacaacggactacatctacatttgatccggaggcagcatatgtggcatttgaagctagatacggacaagtgctcaatgctggtgttgttagagtcttcttcctcaaccaaaagaaggccaaagatgtcttacgtaagacatcgcggcccatggttgaccttacttttggtggggtccaatttgcaatggttaataaccatttcccacaattccagtcgaatccagtgccggacaacggtcttaccctgcaccgtctgtcaggatacctagctcgctgggccttcacccagatgcgatcacctattaagcaagctgagtttagggccactgtggtggtgcctttggcagaggtgaagggttgtacttggaatgatggtgacgcgatgtacctggggtttgctgccggtgctgagatgtttctgcaaacattcactttcttccctctagtgattgagatgcatagggtcctcaaggatggcatggacgtcaacttcatgaagaaagtccttcggcagagatatggccagaagactgctgaacagtggatgcgtgaagaaatagttgctgtaagagcagcttttgaagctgtaggaactttggcctgggccaggactggattctccccagcagcaagagacttcttgcgccaatttggaattgacatatagtggagtacaataaacaaacagaatataatat--aaaata---t-aaaaaaa-----------gaaataaaataac-aaaaatac-aaaaaaact--aaaaaatatataaaataaat-aaaaaaagtg--cgaaagcac-aaaaaag-aactgcagctgtaatattataaagggttgg
>PP154041/Brazil/2023-12-11
gtaccacaacggactacatctacatttgatccggaggcagcatatgtggcatttgaagctagatacggacaagtgctcaatgctggtgttgttagagtcttcttcctcaaccaaaagaaggccaaagatgtcttacgtaagacatcgcggcccatggttgaccttacttttggtggggtccaatttgcaatggttaataaccatttcccacaattccagtcgaatccagtgccggacaacggtcttaccctgcaccgtctgtcaggatacctagctcgctgggccttcacccagatgcgatcacctattaagcaagctgagtttagggccactgtggtggtgcctttggcagaggtgaagggttgtacttggaatgatggtgacgcgatgtacctggggtttgctgccggtgctgagatgtttctgcaaacattcactttcttccctctagtgattgagatgcatagggtcctcaaggatggcatggacgtcaacttcatgaagaaagtccttcggcagagatatggccagaagactgctgaacagtggatgcgtgaagaaatagttgctgtaagagcagcttttgaagctgtaggaactttggcctgggccaggactggattctccccagcagcaagagacttcttgcgccaatttggaattgacatatagtggagtacaataaacaaacagaatataatat--aaaata---t-aaaaaaa-----------gaaataaaataac-aaaaatac-aaaaaaact--aaaaaatatataaaataaat-aaaaaaagtg--cgaaagcac-aaaaaag-aactgcagctgtaatattataaagggttgg
>PP154155/Brazil/2023-03-06
gtaccacaacggactacatctacatttgatccggaggcagcatatgtggcatttgaagctagatacggacaagtgctcaatgctggtgttgttagagtcttcttcctcaaccaaaagaaggccaaagatgtcttacgtaagacatcgcggcccatggttgaccttacttttggtggggtccaatttgcaatggttaataaccatttcccacaattccagtcgaatccagtgccggacaacggtcttaccctgcaccgtctgtcaggatacctagctcgctgggccttcacccagatgcgatcacctattaagcaagctgagtttagggccactgtggtggtgcctttggcagaggtgaagggttgtacttggaatgatggtgacgcgatgtacctggggtttgctgccggtgctgagatgtttctgcaaacattcactttcttccctctagtgattgagatgcatagggtcctcaaggatggcatggacgtcaacttcatgaagaaagtccttcggcagagatatggccagaagactgctgaacagtggatgcgtgaagaaatagttgctgtaagagcagcttttgaagctgtaggaactttggcctgggccaggactggattctccccagcagcaagagacttcttgcgccaatttggaattgacatatagtggagtacaataaacaaacagaatataatat--aaaata---t-aaaaaaa-----------gaaataaaataac-aaaaatac-aaaaaaact--aaaaaatatataaaataaat-aaaaaaagtg--cgaaagcac-aaaaaag-aactgcagctgtaatattataaagggttgg
>PP154137/Brazil/2023-02-15
gtaccacaacggactacatctacatttgatccggaggcagcatatgtggcatttgaagctagatacggacaagtgctcaatgctggtgttgttagagtcttcttcctcaaccaaaagaaggccaaagatgtcttacgtaagacatcgcggcccatggttgaccttacttttggtggggtccaatttgcaatggttaataaccatttcccacaattccagtcgaatccagtgccggacaacggtcttaccctgcaccgtctgtcaggatacctagctcgctgggccttcacccagatgcgatcacctattaagcaagctgagtttagggccactgtggtggtgcctttggcagaggtgaagggttgtacttggaatgatggtgacgcgatgtacctggggtttgctgccggtgctgagatgtttctgcaaacattcactttcttccctctagtgattgagatgcatagggtcctcaaggatggcatggacgtcaacttcatgaagaaagtccttcggcagagatatggccagaagactgctgaacagtggatgcgtgaagaaatagttgctgtaagagcagcttttgaagctgtaggaactttggcctgggccaggactggattctccccagcagcaagagacttcttgcgccaatttggaattgacatatagtggagtacaataaacaaacagaatataatat--aaaata---t-aaaaaaa-----------gaaataaaataac-aaaaatac-aaaaaaact--aaaaaatatataaaataaat-aaaaaaagtg--cgaaagcac-aaaaaag-aactgcagctgtaatattataaagggttgg
>PP153957/Brazil/2023-03-14
gtaccacaacggactacatctacatttgatccggaggcagcatatgtggcatttgaagctagatacggacaagtgctcaatgctggtgttgttagagtcttcttcctcaaccaaaagaaggccaaagatgtcttacgtaagacatcgcggcccatggttgaccttacttttggtggggtccaatttgcaatggttaataaccatttcccacaattccagtcgaatccagtgccggacaacggtcttaccctgcaccgtctgtcaggatacctagctcgctgggccttcacccagatgcgatcacctattaagcaagctgagtttagggccactgtggtggtgcctttggcagaggtgaagggttgtacttggaatgatggtgacgcgatgtacctggggtttgctgccggtgctgagatgtttctgcaaacattcactttcttccctctagtgattgagatgcatagggtcctcaaggatggcatggacgtcaacttcatgaagaaagtccttcggcagagatatggccagaagactgctgaacagtggatgcgtgaagaaatagttgctgtaagagcagcttttgaagctgtaggaactttggcctgggccaggactggattctccccagcagcaagagacttcttgcgccaatttggaattgacatatagtggagtacaataaacaaacagaatataatat--aaaata---t-aaaaaaa-----------gaaataaaataac-aaaaatac-aaaaaaact--aaaaaatatataaaataaat-aaaaaaagtg--cgaaagcac-aaaaaag-aactgcagctgtaatattataaagggttgg
>PP154152/Brazil/2023-03-13
gtaccacaacggactacatctacatttgatccggaggcagcatatgtggcatttgaagctagatacggacaagtgctcaatgctggtgttgttagagtcttcttcctcaaccaaaagaaggccaaagatgtcttacgtaagacatcgcggcccatggttgaccttacttttggtggggtccaatttgcaatggttaataaccatttcccacaattccagtcgaatccagtgccggacaacggtcttaccctgcaccgtctgtcaggatacctagctcgctgggccttcacccagatgcgatcacctattaagcaagctgagtttagggccactgtggtggtgcctttggcagaggtgaagggttgtacttggaatgatggtgacgcgatgtacctggggtttgctgccggtgctgagatgtttctgcaaacattcactttcttccctctagtgattgagatgcatagggtcctcaaggatggcatggacgtcaacttcatgaagaaagtccttcggcagagatatggccagaagactgctgaacagtggatgcgtgaagaaatagttgctgtaagagcagcttttgaagctgtaggaactttggcctgggccaggactggattctccccagcagcaagagacttcttgcgccaatttggaattgacatatagtggagtacaataaacaaacagaatataatat--aaaata---t-aaaaaaa-----------gaaataaaataac-aaaaatac-aaaaaaact--aaaaaatatataaaataaat-aaaaaaagtg--cgaaagcac-aaaaaag-aactgcagctgtaatattataaagggttgg
>PP153977/Brazil/2022-10-31
gtaccacaacggactacatctacatttgatccggaggcagcatatgtggcatttgaagctagatacggacaagtgctcaatgctggtgttgttagagtcttcttcctcaaccaaaagaaggccaaagatgtcttacgtaagacatcgcggcccatggttgaccttacttttggtggggtccaatttgcaatggttaataaccatttcccacaattccagtcgaatccagtgccggacaacggtcttaccctgcaccgtctgtcaggatacctagctcgctgggccttcacccagatgcgatcacctattaagcaagctgagtttagggccactgtggtggtgcctttggcagaggtgaagggttgtacttggaatgatggtgacgcgatgtacctggggtttgctgccggtgctgagatgtttctgcaaacattcactttcttccctctagtgattgagatgcatagggtcctcaaggatggcatggacgtcaacttcatgaagaaagtccttcggcagagatatggccagaagactgctgaacagtggatgcgtgaagaaatagttgctgtaagagcagcttttgaagctgtaggaactttggcctgggccaggactggattctccccagcagcaagagacttcttgcgccaatttggaattgacatatagtggagtacaataaacaaacagaatataatat--aaaata---t-aaaaaaa-----------gaaataaaataac-aaaaatac-aaaaaaact--aaaaaatatataaaataaat-aaaaaaagtg--cgaaagcac-aaaaaag-aactgcagctgtaatattataaagggttgg
>PP154161/Brazil/2023-03-31
gtaccacaacggactacatctacatttgatccggaggcagcatatgtggcatttgaagctagatacggacaagtgctcaatgctggtgttgttagagtcttcttcctcaaccaaaagaaggccaaagatgtcttacgtaagacatcgcggcccatggttgaccttacttttggtggggtccaatttgcaatggttaataaccatttcccacaattccagtcgaatccagtgccggacaacggtcttaccctgcaccgtctgtcaggatacctagctcgctgggccttcacccagatgcgatcacctattaagcaagctgagtttagggccactgtggtggtgcctttggcagaggtgaagggttgtacttggaatgatggtgacgcgatgtacctggggtttgctgccggtgctgagatgtttctgcaaacattcactttcttccctctagtgattgagatgcatagggtcctcaaggatggcatggacgtcaacttcatgaagaaagtccttcggcagagatatggccagaagactgctgaacagtggatgcgtgaagaaatagttgctgtaagagcagcttttgaagctgtaggaactttggcctgggccaggactggattctccccagcagcaagagacttcttgcgccaatttggaattgacatatagtggagtacaataaacaaacagaatataatat--aaaata---t-aaaaaaa-----------gaaataaaataac-aaaaatac-aaaaaaact--aaaaaatatataaaataaat-aaaaaaagtg--cgaaagcac-aaaaaag-aactgcagctgtaatattataaagggttgg
>PP154020/Brazil/2023-04-18
gtaccacaacggactacatctacatttgatccggaggcagcatatgtggcatttgaagctagatacggacaagtgctcaatgctggtgttgttagagtcttcttcctcaaccaaaagaaggccaaagatgtcttacgtaagacatcgcggcccatggttgaccttacttttggtggggtccaatttgcaatggttaataaccatttcccacaattccagtcgaatccagtgccggacaacggtcttaccctgcaccgtctgtcaggatacctagctcgctgggccttcacccagatgcgatcacctattaagcaagctgagtttagggccactgtggtggtgcctttggcagaggtgaagggttgtacttggaatgatggtgacgcgatgtacctggggtttgctgccggtgctgagatgtttctgcaaacattcactttcttccctctagtgattgagatgcatagggtcctcaaggatggcatggacgtcaacttcatgaagaaagtccttcggcagagatatggccagaagactgctgaacagtggatgcgtgaagaaatagttgctgtaagagcagcttttgaagctgtaggaactttggcctgggccaggactggattctccccagcagcaagagacttcttgcgccaatttggaattgacatatagtggagtacaataaacaaacagaatataatat--aaaata---t-aaaaaaa-----------gaaataaaataac-aaaaatac-aaaaaaact--aaaaaatatataaaataaat-aaaaaaagtg--cgaaagcac-aaaaaag-aactgcagctgtaatattataaagggttgg
>PP153960/Brazil/2023-03-09
gtaccacaacggactacatctacatttgatccggaggcagcatatgtggcatttgaagctagatacggacaagtgctcaatgctggtgttgttagagtcttcttcctcaaccaaaagaaggccaaagatgtcttacgtaagacatcgcggcccatggttgaccttacttttggtggggtccaatttgcaatggttaataaccatttcccacaattccagtcgaatccagtgccggacaacggtcttaccctgcaccgtctgtcaggatacctagctcgctgggccttcacccagatgcgatcacctattaagcaagctgagtttagggccactgtggtggtgcctttggcagaggtgaagggttgtacttggaatgatggtgacgcgatgtacctggggtttgctgccggtgctgagatgtttctgcaaacattcactttcttccctctagtgattgagatgcatagggtcctcaaggatggcatggacgtcaacttcatgaagaaagtccttcggcagagatatggccagaagactgctgaacagtggatgcgtgaagaaatagttgctgtaagagcagcttttgaagctgtaggaactttggcctgggccaggactggattctccccagcagcaagagacttcttgcgccaatttggaattgacatatagtggagtacaataaacaaacagaatataatat--aaaata---t-aaaaaaa-----------gaaataaaataac-aaaaatac-aaaaaaact--aaaaaatatataaaataaat-aaaaaaagtg--cgaaagcac-aaaaaag-aactgcagctgtaatattataaagggttgg
>PP154140/Brazil/2023-02-15
gtaccacaacggactacatctacatttgatccggaggcagcatatgtggcatttgaagctagatacggacaagtgctcaatgctggtgttgttagagtcttcttcctcaaccaaaagaaggccaaagatgtcttacgtaagacatcgcggcccatggttgaccttacttttggtggggtccaatttgcaatggttaataaccatttcccacaattccagtcgaatccagtgccggacaacggtcttaccctgcaccgtctgtcaggatacctagctcgctgggccttcacccagatgcgatcacctattaagcaagctgagtttagggccactgtggtggtgcctttggcagaggtgaagggttgtacttggaatgatggtgacgcgatgtacctggggtttgctgccggtgctgagatgtttctgcaaacattcactttcttccctctagtgattgagatgcatagggtcctcaaggatggcatggacgtcaacttcatgaagaaagtccttcggcagagatatggccagaagactgctgaacagtggatgcgtgaagaaatagttgctgtaagagcagcttttgaagctgtaggaactttggcctgggccaggactggattctccccagcagcaagagacttcttgcgccaatttggaattgacatatagtggagtacaataaacaaacagaatataatat--aaaata---t-aaaaaaa-----------gaaataaaataac-aaaaatac-aaaaaaact--aaaaaatatataaaataaat-aaaaaaagtg--cgaaagcac-aaaaaag-aactgcagctgtaatattataaagggttgg
>PP154149/Brazil/2023-01-04
gtaccacaacggactacatctacatttgatccggaggcagcatatgtggcatttgaagctagatacggacaagtgctcaatgctggtgttgttagagtcttcttcctcaaccaaaagaaggccaaagatgtcttacgtaagacatcgcggcccatggttgaccttacttttggtggggtccaatttgcaatggttaataaccatttcccacaattccagtcgaatccagtgccggacaacggtcttaccctgcaccgtctgtcaggatacctagctcgctgggccttcacccagatgcgatcacctattaagcaagctgagtttagggccactgtggtggtgcctttggcagaggtgaagggttgtacttggaatgatggtgacgcgatgtacctggggtttgctgccggtgctgagatgtttctgcaaacattcactttcttccctctagtgattgagatgcatagggtcctcaaggatggcatggacgtcaacttcatgaagaaagtccttcggcagagatatggccagaagactgctgaacagtggatgcgtgaagaaatagttgctgtaagagcagcttttgaagctgtaggaactttggcctgggccaggactggattctccccagcagcaagagacttcttgcgccaatttggaattgacatatagtggagtacaataaacaaacagaatataatat--aaaata---t-aaaaaaa-----------gaaataaaataac-aaaaatac-aaaaaaact--aaaaaatatataaaataaat-aaaaaaagtg--cgaaagcac-aaaaaag-aactgcagctgtaatattataaagggttgg
>PP154059/Brazil/2023-12-11
gtaccacaacggactacatctacatttgatccggaggcagcatatgtggcatttgaagctagatacggacaagtgctcaatgctggtgttgttagagtcttcttcctcaaccaaaagaaggccaaagatgtcttacgtaagacatcgcggcccatggttgaccttacttttggtggggtccaatttgcaatggttaataaccatttcccacaattccagtcgaatccagtgccggacaacggtcttaccctgcaccgtctgtcaggatacctagctcgctgggccttcacccagatgcgatcacctattaagcaagctgagtttagggccactgtggtggtgcctttggcagaggtgaagggttgtacttggaatgatggtgacgcgatgtacctggggtttgctgccggtgctgagatgtttctgcaaacattcactttcttccctctagtgattgagatgcatagggtcctcaaggatggcatggacgtcaacttcatgaagaaagtccttcggcagagatatggccagaagactgctgaacagtggatgcgtgaagaaatagttgctgtaagagcagcttttgaagctgtaggaactttggcctgggccaggactggattctccccagcagcaagagacttcttgcgccaatttggaattgacatatagtggagtacaataaacaaacagaatataatat--aaaata---t-aaaaaaa-----------gaaataaaataac-aaaaatac-aaaaaaact--aaaaaatatataaaataaat-aaaaaaagtg--cgaaagcac-aaaaaag-aactgcagctgtaatattataaagggttgg
>PP154065/Brazil/2023-12-10
gtaccacaacggactacatctacatttgatccggaggcagcatatgtggcatttgaagctagatacggacaagtgctcaatgctggtgttgttagagtcttcttcctcaaccaaaagaaggccaaagatgtcttacgtaagacatcgcggcccatggttgaccttacttttggtggggtccaatttgcaatggttaataaccatttcccacaattccagtcgaatccagtgccggacaacggtcttaccctgcaccgtctgtcaggatacctagctcgctgggccttcacccagatgcgatcacctattaagcaagctgagtttagggccactgtggtggtgcctttggcagaggtgaagggttgtacttggaatgatggtgacgcgatgtacctggggtttgctgccggtgctgagatgtttctgcaaacattcactttcttccctctagtgattgagatgcatagggtcctcaaggatggcatggacgtcaacttcatgaagaaagtccttcggcagagatatggccagaagactgctgaacagtggatgcgtgaagaaatagttgctgtaagagcagcttttgaagctgtaggaactttggcctgggccaggactggattctccccagcagcaagagacttcttgcgccaatttggaattgacatatagtggagtacaataaacaaacagaatataatat--aaaata---t-aaaaaaa-----------gaaataaaataac-aaaaatac-aaaaaaact--aaaaaatatataaaataaat-aaaaaaagtg--cgaaagcac-aaaaaag-aactgcagctgtaatattataaagggttgg
>PP154164/Brazil/2023-03-02
gtaccacaacggactacatctacatttgatccggaggcagcatatgtggcatttgaagctagatacggacaagtgctcaatgctggtgttgttagagtcttcttcctcaaccaaaagaaggccaaagatgtcttacgtaagacatcgcggcccatggttgaccttacttttggtggggtccaatttgcaatggttaataaccatttcccacaattccagtcgaatccagtgccggacaacggtcttaccctgcaccgtctgtcaggatacctagctcgctgggccttcacccagatgcgatcacctatcaagcaagctgagtttagggccactgtggtggtgcctttggcagaggtgaagggttgtacttggaatgatggtgacgcgatgtacctggggtttgctgccggtgctgagatgtttctgcaaacattcactttcttccctctagtgattgagatgcatagggtcctcaaggatggcatggacgtcaacttcatgaagaaagtccttcggcagagatatggccagaagactgctgaacagtggatgcgtgaagaaatagttgctgtaagagcagcttttgaagctgtaggaactttggcctgggccaggactggattctccccagcagcaagagacttcttgcgccaatttggaattgacatatagtggagtacaataaacaaacagaatataatat--aaaata---t-aaaaaaa-----------gaaataaaataac-aaaaatac-aaaaaaact--aaaaaatatataaaataaat-aaaaaaagtg--cgaaagcac-aaaaaag-aactgcagctgtaatattataaagggttgg
>PP154146/Brazil/2023-01-17
gtaccacaacggactacatctacatttgatccggaggcagcatatgtggcatttgaagctagatacggacaagtgctcaatgctggtgttgttagagtcttcttcctcaaccaaaagaaggccaaagatgtcttacgtaagacatcgcggcccatggttgaccttacttttggtggggtccaatttgcaatggttaataaccatttcccacaattccagtcgaatccagtgccggacaacggtcttaccctgcaccgtctgtcaggatacctagctcgctgggccttcacccagatgcgatcacctattaagcaagctgagtttagggccactgtggtggtgcctttggcagaggtgaagggttgtacttggaatgatggtgacgcgatgtacctggggtttgctgccggtgctgagatgtttctgcaaacattcactttcttccctctagtgattgagatgcatagggtcctcaaggatggcatggacgtcaacttcatgaagaaagtccttcggcagagatatggccagaagactgctgaacagtggatgcgtgaagaaatagttgctgtaagagcagcttttgaagctgtaggaactttggcctgggccaggactggattctccccagcagcaagagacttcttgcgtcaatttggaattgacatatagtggagtacaataaacaaacagaatataatat--aaaata---t-aaaaaaa-----------gaaataaaataac-aaaaatac-aaaaaaact--aaaaaatatataaaataaat-aaaaaaagtg--cgaaagcac-aaaaaag-aactgcagctgtaatattataaagggttgg
>PP154062/Brazil/2023-12-11
gtaccacaacggactacatctacatttgatccggaggcagcatatgtggcatttgaagctagatacggacaagtgctcaatgctggtgttgttagagtcttcttcctcaaccaaaagaaggccaaagatgtcttacgtaagacatcgcggcccatggttgaccttacttttggtggggtccaatttgcaatggttaataaccatttcccacaattccagtcgaatccagtgccggacaacggtcttaccctgcaccgtctgtcaggatacctagctcgctgggccttcacccagatgcgatcacctattaagcaagctgagtttagggccactgtggtggtgcctttggcagaggtgaagggttgtacttggaatgatggtgacgcgatgtacctggggtttgctgccggtgctgagatgtttctgcaaacattcactttcttccctctagtgattgagatgcatagggtcctcaaggatggcatggacgtcaacttcatgaagaaagtccttcggcagagatatggccagaagactgctgaacagtggatgcgtgaagaaatagttgctgtaagagcagcttttgaagctgtaggaactttggcctgggccaggactggattctccccagcagcaagagacttcttgcgccaatttggaattgacatatagtggagtacaataaacaaacagaatataatat--aaaata---t-aaaaaga-----------gaaataaaataac-aaaaatac-aaaaaaact--aaaaaatatataaaataaat-aaaaaaagtg--cgaaagcac-aaaaaag-aactgcagctgtaatattataaagggttgg
>PP154035/Brazil/2023-04-05
gtaccacaacggactacatctacatttgatccggaggcagcatatgtggcatttgaagctagatacggacaaatgctcaatgctggtgttgttagagtcttcttcctcaaccaaaagaaggccaaagatgtcttacgtaagacatcgcggcccatggttgaccttacttttggtggggtccaatttgcaatggttaataaccatttcccacaattccagtcgaatccagtgccggacaacggtcttaccctgcaccgtctgtcaggatacctagctcgctgggccttcacccagatgcgatcacctattaagcaagctgagtttagggccactgtggtggtgcctttggcagaggtgaagggttgtacttggaatgatggtgacgcgatgtacctggggtttgctgccggtgctgagatgtttctgcaaacattcactttcttccctctagtgattgagatgcatagggtcctcaaggatggcatggacgtcaacttcatgaagaaagtccttcggcagagatatggccagaagactgctgaacagtggatgcgtgaagaaatagttgctgtaagagcagcttttgaagctgtaggaactttggcctgggccaggactggattctccccagcagcaagagacttcttgcgccaatttggaattgacatatagtggagtacaataaacaaacagaatataatat--aaaata---t-aaaaaaa-----------gaaataaaataac-aaaaatac-aaaaaaact--aaaaaatatataaaataaat-aaaaaaagtg--cgaaagcac-aaaaaag-aactgcagctgtaatattataaagggttgg
>OL689332/French_Guiana/2020-09-17
gtaccacaacggactacatctacatttgatccggaggcagcatatgtggcatttgaagctagatacggacaagtgctcaatgctggtgttgttagagtcttcttcctcaaccaaaagaaggccaaagatgtcttacgtaagacatcgcggcccatggttgaccttacttttggtggggtccaatttgcaatggttaataaccatttcccacaattccagtcgaatccagtgccggacaacggtcttaccctgcaccgtctgtcaggatacctagctcgctgggccttcacccagatgcgatcacctattaagcaagctgagtttagggccactgtggtggtgcctttggcagaggtgaagggttgtacttggaatgatggtgacgcgatgtacctggggtttgctgccggtgctgagatgtttctgcaaacattcactttcttccctctagtgattgagatgcatagggtcctcaaggatggcatggacgtcaacttcatgaagaaagtccttcggcagagatatggccagaagactgctgaacagtggatgcgtgaagaaatagttgctgtaagagcagcttttgaggctgtaggaactttggcctgggccaggactggattctccccagcagcaagagacttcttgcgccaatttggaattgacatatagtggagtacaataaacaaacagaatataatat--aaaata---c-aaaaaaa-----------gaaataaaataac-aaaaatac-aaaaaaact--aaaaaatatataaaataaat-aaaaaaagtg--cgaaagcac-aaaaaag-aactgcagctgtaatattataaagggttgg
>PP153972/Brazil/2023-02-01
gtaccacaacggactacatctacatttgatccggaggcagcatatgtggcatttgaagctagatacggacaagtgctcaatgctggtgttgttagagtcttcttcctcaaccaaaagaaggccaaagatgtcttacgtaagacatcgcggcccatggttgaccttacttttggtggggtccaatttgcaatggttaataaccatttcccacaattccagtcgaatccagtgccggacaacggtcttaccctgcaccgtctgtcaggatacctagctcgctgggccttcacccagatgcgatcacctattaagcaagctgagtttagggccactgtagtggtgcctttggcagaggtgaagggttgtacttggaatgatggtgacgcgatgtacctggggtttgctgccggtgctgagatgtttctgcaaacattcactttcttccctctagtgattgagatgcatagggtcctcaaggatggcatggacgtcaacttcatgaagaaagtccttcggcagagatatggccagaagactgctgaacagtggatgcgtgaagaaatagttgctgtaagagcagcttttgaagctgtaggaactttggcctgggccaggactggattctccccagcagcaagagacttcttgcgccaatttggaattgacatatagtggagtacaataaacaaacagaatataatat--aaaata---t-aaaaaaa-----------gaaataaaataac-aaaaatac-aaaaaaact--aaaaaatatataaaataaat-aaaaaaagtg--cgaaagcac-aaaaaag-aactgcagctgcaatattataaagggttgg
>PP154068/Brazil/2023-12-09
gtaccacaacggactacatctacatttgatccggaggcagcatatgtggcatttgaagctagatacggacaagtgctcaatgctggtgttgttagagtattcttcctcaaccaaaagaaggccaaagatgtcttacgtaagacatcgcggcccatggttgaccttacttttggtggggtccaatttgcaatggttaataaccatttcccacaattccagtcgaatccagtgccggacaacggtcttaccctgcaccgtctgtcaggatacctagctcgctgggccttcacccagatgcgatcacctattaagcaagctgagtttagggccactgtggtggtgcctttggcagaggtgaagggttgtacttggaatgatggtgacgcgatgtacctggggtttgctgccggtgctgagatgtttctgcaaacattcactttcttccctctagtgattgagatgcatagggtcctcaaggatggcatggacgtcaacttcatgaagaaagtccttcggcagagatatggccagaagactgctgaacagtggatgcgtgaagaaatagttgctgtaagagcagcttttgaagctgtaggaactttggcctgggccaggactggattctccccagcagcaagagacttcttgcgccaatttggaattgacatatagtggagtacaataaacaaacagaatataatat--aaaata---t-aaaaaaa-----------gaaataaaataac-aaaaatac-aaaaaaact--aaaaaatatataaaataaat-aaaaaaagtg--cgaaagcac-aaaaaag-aactgcagctgtaatattataaagggttgg
>PP154056/Brazil/2023-12-11
gtaccacaacggactacatctacatttgatccggaggcagcatatgtggcatttgaagctagatacggacaagtgctcaatgctggtgttgttagagtcttcttcctcaaccaaaagaaggccaaagatgtcttacgtaagacatcgcggcccatggttgaccttacttttggtggggtccaatttgcaatggttaataaccatttcccacaattccagtcgaatccagtgccggacaacggtcttaccctgcaccgtctgtcaggatacctagctcgctgggccttcacccagatgcgatcacctattaagcaagctgagtttagggccactgtggtggtgcctttggcagaggtgaagggttgtacttggaatgatggtgacgcgatgtacctggggtttgctgccggtgctgagatgtttctgcaaacattcactttcttccctctagtgattgagatgcatagggtcctcaaggatggcatggacgtcaacttcatgaagaaagtccttcggcagagatatggccagaagactgctgaacagtggatgcgtgaagaaatagttgctgtaagagcagcttttgaagctgtaggaactttggcctgggccaggactggattctccccagcagcaagagacttcttgcgccaatttggaattgacatatagtggagtacaataaacaaacagaatataatat--aaaata---t--aaaaaa-----------gaaataaaataac-aaaaatac-aaaaaaact--aaaaaatatataaaataaat-aaaaaaagtg--cgaaagcac-aaaaaag-aactgcagctgtaatattataaagggttgg
>PP154023/Brazil/2023-03-16
gtaccacaacggactacatctacatttgatccggaggcagcatatgtggcatttgaagctagatacggacaagtgctcaatgctggtgttgttagagtcttcttcctcaaccaaaagaaggccaaagatgtcttacgtaagacatcgcggcccatggttgaccttacttttggtggggtccaatttgcaatggttaataaccatttcccacaattccagtcgaatccagtgccggacaacggtcttaccctgcaccgtctgtcaggatacctagctcgctgggccttcacccagatgcgatcacctattaagcaagctgagtttagggccactgtggtggtgcctttggcagaggtgaagggttgtacttggaatgatggtgacgcgatgtacctggggtttgctgccggtgctgagatgtttctgcaaacattcactttcttccctctagtgattgagatgcatagggtcctcaaggatggcatggacgtcaacttcatgaagaaagtccttcggcagagatatggccagaagactgctgaacagtggatgcgtgaagaaatagttgctgtaagagcagcttttgaagctgtaggaactttggcctgggccaggactggattctccccagcagcaagagacttcttgcgccaatttggaattgacatatagtggagtacaataaacaaacagaatataatat--aaaata---t-aaaaaaa-----------gaaa-aaaataac-aaaaatac-aaaaaaact--aaaaaatatataaaataaat-aaaaaaagtg--cgaaagcac-aaaaaag-aactgcagctgtaatattataaagggttgg
>PP154026/Brazil/2023-03-14
gtaccacaacggactacatctacatttgatccggaggcagcatatgtggcatttgaagctagatacggacaagtgctcaatgctggtgttgttagagtcttcttcctcaaccaaaagaaggccaaagatgtcttacgtaagacatcgcggcccatggttgaccttacttttggtggggtccaatttgcaatggttaataaccatttcccacaattccagtcgaatccagtgccggacaacggtcttaccctgcaccgtctgtcaggatacctagctcgctgggccttcacccagatgcgatcacctattaagcaagctgagtttagggccactgtggtggtgcctttggcagaggtgaagggttgtacttggaatgatggtgacgcgatgtacctggggtttgctgccggtgctgagatgtttctgcaaacattcactttcttccctctagtgattgagatgcatagggtcctcaaggatggcatggacgtcaacttcatgaagaaagtccttcggcagagatatggccagaagactgctgaacagtggatgcgtgaagaaatagttgctgtaagagcagcttttgaagctgtaggaactttggcctgggccaggactggattctccccagcagcaagagacttcttgcgccaatttggaattgacatatagtggagtacaataaacaaacagaatataatat--aaaata---t-aaaaaaa-----------gaaa-aaaataac-aaaaatac-aaaaaaact--aaaaaatatataaaataaat-aaaaaaagtg--cgaaagcac-aaaaaag-aactgcagctgtaatattataaagggttgg
>PP154038/Brazil/2023-05-10
gtaccacaacggactacatctacatttgatccggaggcagcatatgtggcatttgaagctagatacggacaagtgctcaatgctggtgttgttagagtcttcttcctcaaccaaaagaaggccaaagatgtcttacgtaagacatcgcggcccatggttgaccttacttttggtggggtccaatttgcaatggttaataaccatttcccacaattccagtcgaatccagtgccggacaacggtcttaccctgcaccgtctgtcaggatacctagctcgctgggccttcacccagatgcgatcacctattaagcaagctgagtttagggccactgtggtggtgcctttggcagaggtgaagggttgtacttggaatgatggtgacgcgatgtacctggggtttgctgccggtgctgagatgtttctgcaaacattcactttcttccctctagtgattgagatgcatagggtcctcaaggatggcatggacgtcaacttcatgaagaaagtccttcggcagagatatggccagaagactgctgaacagtggatgcgtgaagaaatagttgctgtaagagcagcttttgaagctgtaggaactttggcctgggccaggactggattctccccagcagcaagagacttcttgcgccaatttggaattgacatatagtggagtacaataaacaaacagaatataatataaaaaata---t-aaaaaaa-----------gaaataaaataac-aaaaatac-aaaaaaact--aaaaaatatataaaataaat-aaaaaaagtg--cgaaagcac-aaaaaag-aactgcagctgtaatattataaagggttgg
>LET-2099/Colombia/2024-02-12
gtaccacaacggactacatctacatttgatccggaggcagcatatgtggcatttgaagctagatacggacaagtgctcaatgctggtgttgttagagtcttcttcctcaaccaaaagaaggccaaagatntcttacgtaagacatcgcggcccatggttgaccttacttttggtggggtccaatttgcaatggttaataaccatttcccacaattccagtcgaatccagtgccggacaacggtcttaccctgcaccgtctgtcaggatacctagctcgctgggccttcacccagatgcgatcacctattaagcaagctgagtttagggccactgtggtggtgcctttggcagaggtgaagggttgtacttggaatgatggtgacgcgatgtacctggggtttgctgccggtgctgagatgtttctgcaaacattcactttcttccctctagtgattgagatgcatagggtcctcaaggatggcatggacgtcaacttcatgaagaaagtccttcggcagagatatggccagaagactgctgaacagtggatgcgtgaagaaatagttgctgtaagagcagcttttgaagctgtaggaactttggcctgggccaggactggattctccccagcagcaagagacttcttgcgccaatttggaattgacatatagtggagtacaataaacaaananaatat-------aanata---t-aaaaaaa-----------gaaataaaataac-aaaaatac-aaaaaaact--aaaaaatatataaaataaat-aaaaaaagtg--cgaaagcac-aaaaaag-aactgcagctgtaatattataaagggttgg
>LET-2131/Colombia/2024-02-20
gtaccacaacggactacatctacatttgatccggaggcagcatatgtggcatttgaagctagatacggacaagtgctcaatgctggtgttgttagagtcttcttcctcaaccaaaagaaggccaaagatgtcttacgtaagacatcgcggcccatggttgaccttacttttggtggggtccaatttgcaatggttaataaccatttcccacaattccagtcgaatccagtgccggacaacggtcttaccctgcaccgtctgtcaggatacctagctcgctgggccttcacccagatgcgatcacctattaagcaagctgagtttagggccactgtggtggtgcctttggcagaggtgaagggttgtacttggaatgatggtgacgcgatgtacctggggtttgctgccggtgctgagatgtttctgcaaacattcactttcttccctctagtgattgagatgcatagggtcctcaaggatggcatggacgtcaacttcatgaagaaagtccttcggcagagatatggccagaagactgctgaacagtggatgcgtgaagaaatagttgctgtaagagcagcttttgaagctgtaggaactttggcctgggccaggactggattctccccagcagcaagagacttcttgcgccaatttggaattgacatatagtggagtacaataaacaaananaatat-------aanata---t-aaaaaaa-----------gaaataaaataac-aaaaatac-aaaaaaact--aaaaaatatataaaataaat-aaaaaaagtg--cgaaagcac-aaaaaag-aactgcagctgtaatattataaagggttgg
>LET-2147/Colombia/2024-02-23
gtaccacaacggactacatctacatttgatccggaggcagcatatgtggcatttgaagctagatacggacaagtgctcaatgctggtgttgttagagtcttcttcctcaaccaaaagaaggccaaagatgtcttacgtaagacatcgcggcccatggttgaccttacttttggtggggtccaatttgcaatggttaataaccatttcccacaattccagtcgaatccagtgccggacaacggtcttaccctgcaccgtctgtcaggatacctagctcgctgggccttcacccagatgcgatcacctattaagcaagctgagtttagggccactgtggtggtgcctttggcagaggtgaagggttgtacttggaatgatggtgacgcgatgtacctggggtttgctgccggtgctgagatgtttctgcaaacattcactttcttccctctagtgattgagatgcatagggtcctcaaggatggcatggacgtcaacttcatgaagaaagtccttcggcagagatatggccagaagactgctgaacagtggatgcgtgaagaaatagttgctgtaagagcagcttttgaagctgtaggaactttggcctgggccaggactggattctccccagcagcaagagacttcttgcgccaatttggaattgacatatagtggagtacaataaacaaananaatat-------aanata---t-aaaaaaa-----------gaaataaaataac-aaaaatac-aaaaaaact--aaaaaatatataaaataaat-aaaaaaagtg--cgaaagcac-aaaaaag-aactgcagctgtaatattataaagggttgg
>LET-2149/Colombia/2024-02-23
gtaccacaacggactacatctacatttgatccggaggcagcatatgtggcatttgaagctagatacggacaagtgctcaatgctggtgttgttagagtcttcttcctcaaccaaaagaaggccaaagatgtcttacgtaagacatcgcggcccatggttgaccttacttttggtggggtccaatttgcaatggttaataaccatttcccacaattccagtcgaatccagtgccggacaacggtcttaccctgcaccgtctgtcaggatacctagctcgctgggccttcacccagatgcgatcacctattaagcaagctgagtttagggccactgtggtggtgcctttggcagaggtgaagggttgtacttggaatgatggtgacgcgatgtacctggggtttgctgccggtgctgagatgtttctgcaaacattcactttcttccctctagtgattgagatgcatagggtcctcaaggatggcatggacgtcaacttcatgaagaaagtccttcggcagagatatggccagaagactgctgaacagtggatgcgtgaagaaatagttgctgtaagagcagcttttgaagctgtaggaactttggcctgggccaggactggattctccccagcagcaagagacttcttgcgccaatttggaattgacatatagtggagtacaataaacaaananaatat-------aanata---t-aaaaaaa-----------gaaataaaataac-aaaaatac-aaaaaaact--aaaaaatatataaaataaat-aaaaaaagtg--cgaaagcac-aaaaaag-aactgcagctgtaatattataaagggttgg
>LET-2187/Colombia/2024-03-04
gtaccacaacggactacatctacatttgatccggaggcagcatatgtggcatttgaagctagatacggacaagtgctcaatgctggtgttgttagagtcttcttcctcaaccaaaagaaggccaaagatgtcttacgtaagacatcgcggcccatggttgaccttacttttggtggggtccaatttgcaatggttaataaccatttcccacaattccagtcgaatccagtgccggacaacggtcttaccctgcaccgtctgtcaggatacctagctcgctgggccttcacccagatgcgatcacctattaagcaagctgagtttagggccactgtggtggtgcctttggcagaggtgaagggttgtacttggaatgatggtgacgcgatgtacctggggtttgctgccggtgctgagatgtttctgcaaacattcactttcttccctctagtgattgagatgcatagggtcctcaaggatggcatggacgtcaacttcatgaagaaagtccttcggcagagatatggccagaagactgctgaacagtggatgcgtgaagaaatagttgctgtaagagcagcttttgaagctgtaggaactttggcctgggccaggactggattctccccagcagcaagagacttcttgcgccaatttggaattgacatatagtggagtacaataaacaaananaatat-------aanata---t-aaaaaaa-----------gaaataaaataac-aaaaatac-aaaaaaact--aaaaaatatataaaataaat-aaaaaaagtg--cgaaagcac-aaaaaag-aactgcagctgtaatattataaagggttgg
>PP154131/Brazil/2023-02-16
gtaccacaacggactacatctacatttgatccggaggcagcatatgtggcatttgaagctagatacggacaagtgctcaatgctggtgttgttagagtcttcttcctcaaccaaaagaaggccaaagatgtcttacgtaagacatcgcggcccatggttgaccttacttttggtggggtccaatttgcaatggttaataaccatttcccacaattccagtcgaatccagtgccggacaacggtcttaccctgcaccgtctgtcaggatacctagctcgctgggccttcacccagatgcgatcacctattaagcaagctgagtttagggccactgtggtggtgcctttggcagaggtgaagggttgtacttggaatgatggtgacgcgatgtacctggggtttgctgccggtgctgagatgtttctgcaaacattcactttcttccctctagtgattgagatgcatagggtcctcaaggatggcatggacgtcaacttcatgaagaaagtccttcggcagagatatggccagaagactgctgaacagtggatgcgtgaagaaatagttgctgtaagagcagcttttgaagctgtaggaactttggcctgggccaggactggattctccccagcagcaagagacttcttgcgccaatttggaattgacatatagtggagtacaataaacaaacagaatataatat--aaaata---t-aaaaaaa-----------gaaataaaataac-aaaaatac-aaaaaaact--aaaaaatatataaaataaat--aaaaaagtg--cgaaagcac-aaaaaag-aactgcagctgtaatattataaagggttgg
>PP154128/Brazil/2022-12-24
gtaccacaacggactacatctacatttgatccggaggcagcatatgtggcatttgaagctagatacggacaagtgctcaatgctggtgttgttagagtcttcttcctcaaccaaaagaaggccaaagatgtcttacgtaagacatcgcggcccatggttgaccttacttttggtggggtccaatttgcaatggttaataaccatttcccacaattccagtcgaatccagtgccggacaacggtcttaccctgcaccgtctgtcaggatacctagctcgctgggccttcacccagatgcgatcacctattaagcaagctgagtttagggccactgtggtggtgcctttggcagaggtgaagggttgtacttggaatgatggtgacgcgatgtacctggggtttgctgccggtgctgagatgtttctgcaaacattcactttcttccctctagtgattgagatgcatagggtcctcaaggatggcatggacgtcaacttcatgaagaaagtccttcggcagagatatggccagaagactgctgaacagtggatgcgtgaagaaatagttgctgtaagagcagcttttgaagctgtaggaactttggcctgggccaggactggattctccccagcagcaagagacttcttgcgccaatttggaattgacatatagtggagtacaataaacaaacagaatataatat--aaaata---t-aaaaaaa-----------gaaataaaataac-aaaaacac-aaaaaaact--aaaaaatatataaaataaataaaaaaaagtg--cgaaagcac-aaaaaag-aactgcagctgcaatattataaagggttgg
>PP153954/Brazil/2023-03-23
gtaccacaacggactacatctacatttgatccggaggcagcatatgtggcatttgaagctagatacggacaagtgctcaatgctggtgttgttagagtcttcttcctcaaccaaaagaaggccaaagatgtcttacgtaagacatcgcggcccatggttgaccttacttttggtggggtccaatttgcaatggttaataaccatttcccacaattccagtcgaatccagtgccggacaacggtcttaccctgcaccgtctgtcaggatacctagctcgctgggccttcacccagatgcgatcacctattaagcaagctgagtttagggccactgtggtggtgcctttggcagaggtgaagggttgtacttggaatgatggtgacgcgatgtacctggggtttgctgccggtgctgagatgtttctgcaaacattcactttcttccctctagtgattgagatgcatagggtcctcaaggatggcatggacgtcaacttcatgaagaaagtccttcggcagagatatggccagaagactgctgaacagtggatgcgtgaagaaatagttgctgtaagagcagcttttgaagctgtaggaactttggcctgggccaggactggattctccccagcagcaagagacttcttgcgccaatttggaattgacatatagtggagtacaataaacaaacagaatataatat--aaaata---t-aaaaaaa-----------gaaataaaataac-aaaaatac-aaaaaaact--aaaaaatatataaaataaataaaaaaaagtg--cgaaagcac-aaaaaag-aactgcagctgtaatattataaagggttgg
>PP153951/Brazil/2023-01-09
gtaccacaacggactacatctacatttgatccggaggcagcatatgtggcatttgaagctagatacggacaagtgctcaatgctggtgttgttagagtcttcttcctcaaccaaaagaaggccaaagatgtcttacgtaagacatcgcggcccatggttgaccttacttttggtggggtccaatttgcaatggttaataaccatttcccacaattccagtcgaatccagtgccggacaacggtcttaccctgcaccgtctgtcaggatacctagctcgctgggccttcacccagatgcgatcacctattaagcaagctgagtttagggccactgtggtggtgcctttggcagaggtgaagggttgtacttggaatgatggtgacgcgatgtacctggggtttgctgccggtgctgagatgtttctgcaaacattcactttcttccctctagtgattgagatgcatagggtcctcaaggatggcatggacgtcaacttcatgaagaaagtccttcggcagagatatggccagaagactgctgaacagtggatgcgtgaagaaatagttgctgtaagagcagcttttgaagctgtaggaactttggcctgggccaggactggattctccccagcagcaagagacttcttgcgccaatttggaattgacatatagtggagtacaataaacaaacagaatataatat--aaaata---t-aaaaaaa-----------gaaataaaataac-aaaaatac-aaaaaaact--aaaaaatatataaaataaataaaaaaaagtg--cgaaagcac-aaaaaag-aactgcagctgtaatattataaagggttgg
>PP154017/Brazil/2023-03-02
gtaccacaacggactacatctacatttgatccggaggcagcatatgtggcatttgaagctagatacggacaagtgctcaatgctggtgttgttagagtcttcttcctcaaccaaaagaaggccaaagatgtcttacgtaagacatcgcggcccatggttgaccttacttttggtggggtccaatttgcaatggttaataaccatttcccacaattccagtcgaatccagtgccggacaacggtcttaccctgcaccgtctgtcaggatacctagctcgctgggccttcacccagatgcgatcacctattaagcaagctgagtttagggccactgtggtggtgcctttggcagaggtgaagggttgtacttggaatgatggtgacgcgatgtacctggggtttgctgccggtgctgagatgtttctgcaaacattcactttcttccctctagtgattgagatgcatagggtcctcaaggatggcatggacgtcaacttcatgaagaaagtccttcggcagagatatggccagaagactgctgaacagtggatgcgtgaagaaatagttgctgtaagagcagcttttgaagctgtaggaactttggcctgggccaggactggattctccccagcagcaagagacttcttgcgccaatttggaattgacatatagtggagtacaataaacaaacagaatataatat--aaaata---t-aaaaaaa-----------gaaataaaataac-aaaaatac-aaaaaaact--aaaaaatatataaaataaataaaaaaaagtg--cgaaagcac-aaaaaag-aactgcagctgtaatattataaagggttgg
>PP153969/Brazil/2023-02-06
gtaccacaacggactacatctacatttgatccggaggcagcatatgtggcatttgaagctagatacggacaagtgctcaatgctggtgttgttagagtcttcttcctcaaccaaaagaaggccaaagatgtcttacgtaagacatcgcggcccatggttgaccttacttttggtggggtccaatttgcaatggttaataaccatttcccacaattccagtcgaatccagtgccggacaacggtcttaccctgcaccgtctgtcaggatacctagctcgctgggccttcacccagatgcgatcacctattaagcaagctgagtttagggccactgtggtggtgcctttggcagaggtgaagggttgtacttggaatgatggtgacgcgatgtacctggggtttgctgccggtgctgagatgtttctgcaaacattcactttcttccctctagtgattgagatgcatagggtcctcaaggatggcatggacgtcaacttcatgaagaaagtccttcggcagagatatggccagaagactgctgaacagtggatgcgtgaagaaatagttgctgtaagagcagcttttgaagctgtaggaactttggcctgggccaggactggattctccccagcagcaagagacttcttgcgccaatttggaattgacatatagtggagtacaataaacaaacagaatataatat--aaaata---t-aaaaaaa-----------gaaataaaataac-aaaaatac-aaaaaaact--aaaaaatatataaaataaataaaaaaaagtg--cgaaagcac-aaaaaag-aactgcagctgtaatattataaagggttgg
>PP153975/Brazil/2023-01-25
gtaccacaacggactacatctacatttgatccggaggcagcatatgtggcatttgaagctagatacggacaagtgctcaatgctggtgttgttagagtcttcttcctcaaccaaaagaaggccaaagatgtcttacgtaagacatcgcggcccatggttgaccttacttttggtggggtccaatttgcaatggttaataaccatttcccacaattccagtcgaatccagtgccggacaacggtcttaccctgcaccgtctgtcaggatacctagctcgctgggccttcacccagatgcgatcacctattaagcaagctgagtttagggccactgtggtggtgcctttggcagaggtgaagggttgtacttggaatgatggtgacgcgatgtacctggggtttgctgccggtgctgagatgtttctgcaaacattcactttcttccctctagtgattgagatgcatagggtcctcaaggatggcatggaagtcaacttcatgaagaaagtccttcggcagagatatggccagaagactgctgaacagtggatgcgtgaagaaatagttgctgtaagagcagcttttgaagctgtaggaactttggcctgggccaggactggattctccccagcagcaagagacttcttgcgccaatttggaattgacatatagtggagtacaataaacaaacagaatataatat--aaaata---t-aaaaaaa-----------gaaataaaataac-aaaaatac-aaaaaaact--aaaaaatatataaaataaataaaaaaaagtg--cgaaagcac-aaaaaag-aactgcagctgtaatattataaagggttgg
>LET-2185/Colombia/2024-03-01
gtaccacaacggactacatctacatttgatccggaggcagcatatgtggcatttgaagctagatacggacaagtgctcaatgctggtgttgttagagtcttcttcctcaaccaaaagaaggccaaagatgtcttacgtaagacatcgcggcccatggttgaccttacttttggtggggtccaatttgcaatggttaataaccatttcccacaattccagtcgaatccagtgccggacaacggtcttaccctgcaccgtctgtcaggatacctagctcgctgggccttcacccagatgcgatcacctattaagcaagctgagtttagggccactgtggtggtgcctttggcagaagtgaagggttgtacttggaatgatggtgacgcgatgtacctggggtttgctgccggtgctgagatgtttctgcaaacattcactttcttccctctagtgattgagatgcatagggtcctcaaggatggcatggacgtcaacttcatgaagaaagtccttcggcagagatatggccagaagactgctgaacagtggatgcgtgaagaaatagttgctgtaagagcagcttttgaagctgtaggaactttggcctgggccaggactggattctccccagcagcaagagacttcttgcgccaatttggaattgacatatagtggagtacaataaacaaacagaatataatat--aaaata---t-aaaaaaa-----------gaaataaaataac-aaaaatac-aaaaaaact---aaaaatatataaaataaat-aaaaaaagtg--cgaaagcac-aaaaaag-aactgcagctgtaatattataaagggttgg
>LET-2225/Colombia/2024-03-19
gtaccacaacggactacatctacatttgatccggaggcagcatatgtggcatttgaagctagatacggacaagtgctcaatgctggtgttgttagagtcttcttcctcaaccaaaagaaggccaaagatgtcttacgtaagacatcgcggcccatggttgaccttacttttggtggggtccaatttgcaatggttaataaccatttcccacaattccagtcgaatccagtgccggacaacggtcttaccctgcaccgtctgtcaggatacctagctcgctgggccttcacccagatgcgatcacctattaagcaagctgagtttagggccactgtggtggtgcctttggcagaagtgaagggttgtacttggaatgatggtgacgcgatgtacctggggtttgctgccggtgctgagatgtttctgcaaacattcactttcttccctctagtgattgagatgcatagggtcctcaaggatggcatggacgtcaacttcatgaagaaagtccttcggcagagatatggccagaagactgctgaacagtggatgcgtgaagaaatagttgctgtaagagcagcttttgaagctgtaggaactttggcctgggccaggactggattctccccagcagcaagagacttcttgcgccaatttggaattgacatatagtggagtacaataaacaaacagaatataatat--aaaata---t-aaaaaaa-----------gaaataaaataac-aaaaatac-aaaaaaact---aaaaatatataaaataaat-aaaaaaagtg--cgaaagcac-aaaaaag-aactgcagctgtaatattataaagggttgg
>LET-2239/Colombia/2024-03-26
gtaccacaacggactacatctacatttgatccggaggcagcatatgtggcatttgaagctagatacggacaagtgctcaatgctggtgttgttagagtcttcttcctcaaccaaaagaaggccaaagatgtcttacgtaagacatcgcggcccatggttgaccttacttttggtggggtccaatttgcaatggttaataaccatttcccacaattccagtcgaatccagtgccggacaacggtcttaccctgcaccgtctgtcaggatacctagctcgctgggccttcacccagatgcgatcacctattaagcaagctgagtttagggccactgtggtggtgcctttggcagaagtgaagggttgtacttggaatgatggtgacgcgatgtacctggggtttgctgccggtgctgagatgtttctgcaaacattcactttcttccctctagtgattgagatgcatagggtcctcaaggatggcatggacgtcaacttcatgaagaaagtccttcggcagagatatggccagaagactgctgaacagtggatgcgtgaagaaatagttgctgtaagagcagcttttgaagctgtaggaactttggcctgggccaggactggattctccccagcagcaagagacttcttgcgccaatttggaattgacatatagtggagtacaataaacaaacagaatataatat--aaaata---t-aaaaaaa-----------gaaataaaataac-aaaaatac-aaaaaaact---aaaaatatataaaataaat-aaaaaaagtg--cgaaagcac-aaaaaag-aactgcagctgtaatattataaagggttgg
>LET-2250/Colombia/2024-04-03
gtaccacaacggactacatctacatttgatccggaggcagcatatgtggcatttgaagctagatacggacaagtgctcaatgctggtgttgttagagtcttcttcctcaaccaaaagaaggccaaagatgtcttacgtaagacatcgcggcccatggttgaccttacttttggtggggtccaatttgcaatggttaataaccatttcccacaattccagtcgaatccagtgccggacaacggtcttaccctgcaccgtctgtcaggatacctagctcgctgggccttcacccagatgcgatcacctattaagcaagctgagtttagggccactgtggtggtgcctttggcagaagtgaagggttgtacttggaatgatggtgacgcgatgtacctggggtttgctgccggtgctgagatgtttctgcaaacattcactttcttccctctagtgattgagatgcatagggtcctcaaggatggcatggacgtcaacttcatgaagaaagtccttcggcagagatatggccagaagactgctgaacagtggatgcgtgaagaaatagttgctgtaagagcagcttttgaagctgtaggaactttggcctgggccaggactggattctccccagcagcaagagacttcttgcgccaatttggaattgacatatagtggagtacaataaacaaacagaatataatat--aaaata---t-aaaaaaa-----------gaaataaaataac-aaaaatac-aaaaaaact---aaaaatatataaaataaat-aaaaaaagtg--cgaaagcac-aaaaaag-aactgcagctgtaatattataaagggttgg
>LET-2256/Colombia/2024-04-04
gtaccacaacggactacatctacatttgatccggaggcagcatatgtggcatttgaagctagatacggacaagtgctcaatgctggtgttgttagagtcttcttcctcaaccaaaagaaggccaaagatgtcttacgtaagacatcgcggcccatggttgaccttacttttggtggggtccaatttgcaatggttaataaccatttcccacaattccagtcgaatccagtgccggacaacggtcttaccctgcaccgtctgtcaggatacctagctcgctgggccttcacccagatgcgatcacctattaagcaagctgagtttagggccactgtggtggtgcctttggcagaagtgaagggttgtacttggaatgatggtgangcgatgtacctggggtttgctgccggtgctgagatgtttctgcaaacattcactttcttccctctagtgattgagatgcatagggtcctcaaggatggcatggacgtcaacttcatgaagaaagtccttcggcagagatatggccagaagactgctgaacagtggatgcgtgaagaaatagttgctgtaagagcagcttttgaagctgtaggaactttggcctgggccaggactggattctccccagcagcaagagacttcttgcgccaatttggaattgacatatagtggagtacaataaacaaacagaatataatat--aaaata---t-aaaaaaa-----------gaaataaaataac-aaaaatac-aaaaaaact---aaaaatatataaaataaat-aaaaaaagtg--cgaaagcac-aaaaaag-aactgcagctgtaatattataaagggttgg
>LET-2174/Colombia/2024-02-28
gtaccacaacggactacatctacatttgatccggaggcagcatatgtggcatttgaagctagatacggacaagtgctcaatgctggtgttgttagagtcttcttcctcaaccaaaagaaggccaaagatgtcttacgtaagacatcgcggcccatggttgaccttacttttggtggggtccaatttgcaatggttantaaccatttcccacaattccagtcgaatccagtgccggacaacggtcttaccctgcaccgtctgtcaggatacctagctcgctgggccttcacccagatgcgatcacctattaagcaagctgagtttagggccactgtggtggtgcctttggcagaagtgaagggttgtacttggaatgatggtgacgcgatgtacctggggtttgctgccggtgctgagatgtttctgcaaacattcactttcttccctctagtgattgagatgcatagggtcctcaaggatggcatggacgtcaacttcatgaagaaagtccttcggcagagatatggccagaagactgctgaacagtggatgcgtgaagaaatagttgctgtaagagcagcttttgaagctgtaggaactttggcctgggccaggactggattctccccagcagcaagagacttcttgcgccaatttggaattgacatatagtggagtacaataaacaaacagaatataatat--aaaata---t-aaaaaaa-----------gaaataaaataac-aaaaatac-aaaaaaact---aaaaatatataaaataaataaaaaaaagtg--cgaaagcac-aaaaaag-aactgcagctgtaatattataaagggttgg
>LET-2102/Colombia/2024-02-13
gtaccacaacggactacatctacatttgatccggaggcagcatatgtggcatttgaagctagatacggacaagtgctcaatgctggtgttgttagagtcttcttcctcaaccaaaagaaggccaaagatgtcttacgtaagacatcgcggcccatggttgaccttacttttggtggggtccaatttgcaatggttaataaccatttcccacaattccagtcgaatccagtgccggacaacggtcttaccctgcaccgtctgtcaggatacctagctcgctgggccttcacccagatgcgatcacctattaagcaagctgagtttagggccactgtggtggtgcctttggcagaggtgaagggttgtacttggaatgatggtgacgcgatgtacctggggtttgctgccggtgctgagatgtttctgcaaacattcactttcttccctctagtgattgagatgcatagggtcctcaaggatggcatggacgtcaacttcatgaagaaagtccttcggcagagatatggccagaagactgctgaacagtggatgcgtgaagaaatagttgctgtaagagcagcttttgaagctgtaggaactttggcctgggccaggactggattctccccagcagcaagagacttcttgcgccaatttggaattgacatatagtggagtacaataaacaaananaatat-------aanata---t-aaaaaaa-----------gaaataaaataac-aaaaatac-aaaaaaactaaaaaaaatatataaaataaat-aaaaaaagtg--cgaaagcac-aaaaaag-aactgcagctgtaatattataaagggttgg
>LET-2177/Colombia/2024-02-28
gtaccacaacggactacatctacatttgatccggaggcagcatatgtggcatttgaagctagatacggacaagtgctcaatgctggtgttgttagagtcttcttcctcaaccaaaagaaggccaaagatgtcttacgtaagacatcgcggcccatggttgaccttacttttggtggggtccaatttgcaatggttaataaccatttcccacaattccagtcgaatccagtgccggacaacggtcttaccctgcaccgtctgtcaggatacctagctcgctgggccttcacccaaatgcgatcacctattaagcaagctgagtttagggccactgtggtggtgcctttggcagaggtgaagggttgtacttggaatgatggtgacgcgatgtacctggggtttgctgccggtgctgagatgtttctgcaaacattcactttcttccctctagtgattgagatgcatagggtcctcaaggatggcatggacgtcaacttcatgaagaaagtccttcggcagagatatggccagaagactgctgaacagtggatgcgtgaagaaatagttgctgtaagagcagcttttgaagctgtaggaactttggcctgggccaggactggattctccccagcagcaagagacttcttgcgccaatttggaattgacatatagtggagtacaataaacaaananaatat-------aanata---t-aaaaaaa-----------gaaataaaataac-aaaaatac-aaaaaaactaaaaaaaatatataaaataaat-aaaaaaagtg--cgaaagcac-aaaaaag-aactgcagctgtaatattataaagggttgg
>LET-2158/Colombia/2024-02-26
gtaccacaacggactacatctacatttgatccggaggcagcatatgtggcatttgaagctagatacggacaagtgctcaatgctggtgttgttagagtcttcttcctcaaccaaaagaaggccaaagatgtcttacgtaagacatcgcggcccatggttgaccttacttttggtggggtccaatttgcaatggttaataaccatttcccacaattccagtcgaatccagtgccggacaacggtcttaccctgcaccgtctgtcaggatacctagctcgctgggccttcacccagatgcgatcacctattaagcaagctgagtttagggccactgtggtggtgcctttggcagaagtgaagggttgtacttggaatgatggtgacgcgatgtacctggggtttgctgccggtgctgagatgtttctgcaaacattcactttcttccctctagtgattgagatgcatagggtcctcaaggatggcatggacgtcaacttcatgaagaaagtccttcggcagagatatggccagaagactgctgaacagtggatgcgtgaagaaatagttgctgtaagagcagcttttgaagctgtaggaactttggcctgggccaggactggattctccccagcagcaagagacttcttgcgccaatttggaattgacatatagtggagtacaataaacaaananaatat-------aanata---t-aaaaaaa-----------gaaataaaataac-aaaaatac-aaaaaaact---aaaaatatataaaataaat-aaaaaaagtg--cgaaagcac-aaaaaag-aactgcagctgtaatattataaagggttgg
>PP153981/Brazil/2022-08-30
gtaccacaacggactacatctacatttgatccggaggcagcatatgtggcatttgaagctagatacggacaagtgctcaatgctggtgttgttagagtcttcttcctcaaccaaaagaaggccaaagatgtcttacgtaagacatcgcggcccatggttgaccttacttttggtggggtccaatttgcaatggttaataaccatttcccacaattccagtcgaatccagtgccggacaacggtcttaccctgcaccgtctgtcaggatacctagctcgctgggccttcacccagatgcgatcacctattaagcaagctgagtttagggccactgtggtggtgcctttggcagaggtgaagggttgtacttggaatgatggtgacgcaatgtacctggggtttgctgccggtgctgagatgtttctgcaaacatttactttcttccctctggtgattgagatgcatagggtcctcaaggatggcatggatgtaaacttcatgaagaaagtccttcggcagaggtatggccagaagactgctgaacagtggatgcgtgaagaaatagttgctgtaagagcagcttttgaggctgtaggcactttggcctgggccaggactggattctccccagcagcaagagacttcttgcgccaatttggaattgacatatagtggagtacaataaacaaacagaatataatac--aaaata---c-aaaaaaa-----------gaaataaaataac-aaaaatac-aaaaaaact--aaaaaatatataaaataaat-aaaaaaagtg--cgaaagcac-aaaaaag-aactgcagctgtaatgttataaagggttgg
>PP153993/Brazil/2023-02-13
gtaccacaacggactacatctacatttgatccggaggcagcatatgtggcatttgaagctagatacggacaagtgctcaatgctggtgttgttagagtcttcttcctcaaccaaaagaaggccaaagatgtcttacgtaagacatcgcggcccatggttgaccttacttttggtggggtccaatttgcaatggttaataaccatttcccacaattccagtcgaatccagtgccggacaacggtcttaccctgcaccgtctgtcaggatacctagctcgctgggccttcacccagatgcgatcacctattaagcaagctgagtttagggccactgtggtggtgcctttggcagaggtgaagggttgtacttggaatgatggtgacgcaatgtacctggggtttgctgccggtgctgagatgtttctgcaaacatttactttcttccctctggtgattgagatgcatagggtcctcaaggatggcatggatgtaaacttcatgaagaaagtccttcggcagaggtatggccagaagactgctgaacagtggatgcgtgaagaaatagttgctgtaagagcagcttttgaggctgtaggcactttggcctgggccaggactggattctccccagcagcaagagacttcttgcgccaatttggaattgacatatagtggagtacaataaacaaacagaatataatac--aaaata---c-aaaaaaa-----------gaaataaaataac-aaaaatac-aaaaaaact--aaaaaatatataaaataaat-aaaaaaagtg--cgaaagcac-aaaaaag-aactgcagctgtgatgttataaagggttgg
>PP154014/Brazil/2023-02-18
gtaccacaacggactacatctacatttgatccggaggcagcatatgtggcatttgaagctagatacggacaagtgctcaatgctggtgttgttagagtcttcttcctcaaccaaaagaaggccaaagatgtcttacgtaagacatcgcggcccatggttgaccttacttttggtggggtccaatttgcaatggttaataaccatttcccacaattccagtcgaatccagtgccggacaacggtcttaccctgcaccgtctgtcaggatacctagctcgctgggccttcacccagatgcgatcacctattaagcaagctgagtttagggccactgtggtgatgcctttggcagaggtgaagggttgtacttggaatgatggtgacgcaatgtacctggggtttgctgccggtgctgagatgtttctgcaaacatttactttcttccctctggtgattgagatgcatagggtcctcaaggatggcatggatgtaaacttcatgaagaaagtccttcggcagaggtatggccagaagactgctgaacagtggatgcgtgaagaaatagttgctgtaagagcagcttttgaggctgtaggcactttggcctgggccaggactggattctccccagcagcaagagacttcttgcgccaatttggaattgacatatagtggagtacaataaacaaacagaatataatac--aaaata---c-aaaaaaa-----------gaaataaaataac-aaaaatac-aaaaaaact--aaaaaatatataaaataaat-aaaaaaagtg--cgaaagcac-aaaaaag-aactgcagctgtaatgttataaagggttgg
>PP154011/Brazil/2023-01-31
gtaccacaacggactacatctacatttgatccggaggcagcatatgtggcatttgaagctagatacggacaagtgctcaatgctggtgttgttagagtcttcttcctcaaccaaaagaaggccaaagatgtcttacgtaagacatcgcggcccatggttgaccttacttttggcggggtccaatttgcaatggttaataaccatttcccacaattccagtcgaatccagtgccggacaacggtcttaccctgcaccgtctgtcaggatacctagctcgctgggccttcacccagatgcgatcacctattaagcaagctgagtttagggccactgtggtggtgcctttggcagaggtgaagggttgtacttggaatgatggtgacgcaatgtacctggggtttgctgccggtgctgagatgtttctgcaaacatttactttcttccctctggtgattgagatgcatagggtcctcaaggatggcatggatgtaaacttcatgaagaaagtccttcggcagaggtatggccagaagactgctgaacagtggatgcgtgaagaaatagttgctgtaagagcagcttttgaggctgtaggcactttggcctgggccaggactggattctccccagcagcaagagacttcttgcgccaatttggaattgacatatagtggagtacaataaacaaacagaatataatac--aaaata---c-aaaaaaa-----------gaaataaaataac-aaaaatac-aaaaaaact--aaaaaatatataaaataaat-aaaaaaagtg--cgaaagcac-aaaaaag-aactgcagctgtaatgttataaagggttgg
>MN419358/Brazil/2016-04-11
------------------------------------------------------------------------------------ggtgttgttagagtcttcttcctcaaccaaaagaaggccaaagatgtcttacgtaagacatcgcggcccatggttgaccttacttttggtggggtccaatttgcaatggttaataaccatttcccacaattccagtcgaatccagtgccggacaacggtcttaccctgcaccgtctgtcaggatacctagctcgctgggccttcacccagatgcgatcacctattaagcaagctgagtttagggccactgtggtggtgcctttggcagaggtgaagggttgtacttggaatgatggtgacgcaatgtacctggggtttgctgccggtgctgagatgtttctgcaaacatttactttcttccctctggtgattgagatgcatagggtcctcaaggacggcatggatgtcaacttcatgaagaaagtccttcggcagaggtatggccagaagactgctgaacagtggatgcgtgaagaaatagttgctgtaagagcagcttttgaggctgtaggcactttggcctgggccaggactggattctccccagcagcaaga------------------------------------------------------------------------------------------------------------------------------------------------------------------------------------------------------------------
>PP154170/Brazil/2015-04-13
gtaccacaacggactacatctacatttgatccggaggcagcatatgtggcatttgaagctagatacggacaagtgctcaatgctggtgttgttagagtcttcttcctcaaccaaaagaaggccaaagatgtcttacgtaagacatcgcggcccatggttgaccttacttttggtggggtccaatttgcaatggttaataaccatttcccacaattccagtcgaatccagtgccggacaacggtcttaccctgcaccgtctgtcaggatacctagctcgctgggccttcacccagatgcgatcacctattaagcaagctgagtttagggccactgtggtggtgcctttggcagaggtgaagggttgtacttggaatgatggtgacgcaatgtacctggggtttgctgccggtgctgagatgtttctgcaaacatttactttcttccctctggtgattgagatgcatagggtcctcaaggacggcatggatgtcaacttcatgaagaaagtccttcggcagaggtatggccagaagactgctgaacagtggatgcgtgaagaaatagttgctgtaagagcagcttttgaggctgtaggcactttggcctgggccaggactggattctccccagcagcaagagacttcttgcgccaatttggaattgacatatagtggagtacaataaacaaacagagtataatat--aaaata---c-aaaaaaa-----------gaaataaaataac-aaaaatac-aaaaaaact--aaaaaatatataaaataaac-aaaaaaagtg--cgaaagcac-aaaaaag-aactgcagctgtaatattataaagggttgg
>PP154005/Brazil/2023-02-02
gtaccacaacggactacatctacatttgatccggaggcagcatatgtggcatttgaagctagatacggacaagtgctcaatgctggtgttgttagagtcttcttcctcaaccaaaagaaggccaaagatgtcttacgtaagacatcgcggcccatggttgaccttacttttggtggggtccaatttgcaatggttaataaccatttcccacaattccagtcgaatccagtgccggacaacggtcttaccctgcaccgtctgtcaggatacctagctcgctgggccttcacccagatgcgatcacctattaagcaagctgagtttagggccactgtggtggtgcctttggcagaggtgaagggttgtacttggaatgatggtgacgcaatgtacctggggtttgctgccggtgctgagatgtttctgcaaacatttactttcttccctctggtgattgagatgcatagggtcctcaaggatggcatggatgtaaacttcatgaagaaagtccttcggcagaggtatggccagaagactgctgaacagtggatgcgtgaagaaatagttgctgtaagagcagcttttgaggctgtaggcactttggcctgggccaggactggattctccccagcagcaagagacttcttgcgccaatttggaattgacatatagtggagtacaataaacaaacagaatataatac--aaaata---c-aaaaaaa-----------gaaataaaataac-aaaaatac-aaaaaaact--aaaaaatatataaaataaat--aaaaaagtg--cgaaagcac-aaaaaag-aactgcagctgtgatgttataaagggttgg
>LET-2122/Colombia/2024-02-19
gtaccacaacggactacatctacatttgatccggaggcagcatatgtggcatttgaagctagatacggacaagtgctcaatgctggtgttgttagagtcttcttcctcaaccaaaagaaggccaaagatgtcttacgtaagacgtcgcggcccatggttgaccttacttttggtggggtccaatttgcaatggttaataaccatttcccacaattccaatcgaatccagtgccggacaacggtcttaccctgcaccgtctgtcaggatacctagctcgctgggcctttacccagatgcgatcaccaattaagcaagctgagtttagggccactgtggtggtgcctttggcagaggtgaagggttgtacttggaacgatggtgacgcaatgtacctgggatttgctgccggtgctgagatgtttctgcaaacattcactttcttccctttggtgattgagatgcatagggtcctcaaggacggcatggatgtcaacttcatgaagaaagtccttcggcagaggtatggccagaagactgctgaacagtggatgcgtgaagaaatagttgctgtaagagcagcttttgaggctgtaggcactctggcctgggccaggactggattctccccagcagcaagagacttcttgcgccaatttggaattgacatatagtggagtacaataaacaaacaaaatataatat--aaaata---c-aaaaaaa-----------gaaataaaataac-aaaaatac-aaaaaaact--aaaaaatatataaaataaat-aaaaaaagtg--cgaaagcacaaaaaaag-aactgcagctgtaatattataaagggttgg
>LET-2258/Colombia/2024-04-05
gtaccacaacggactacatctacatttgatccggaggcagcatatgtggcatttgaagctagatacggacaagtgctcaatgctggtgttgttagagtcttcttcctcaaccaaaagaaggccaaagatgtcttacgtaagacgtcgcggcccatggttgaccttacttttggtggggtccaatttgcaatggttaataaccatttcccacaattccaatcgaatccagtgccggacaacggtcttaccctgcaccgtctgtcaggntacctagctcgctgggcctttacccagatgcgatcaccaattaagcaagctgagtttagggccactgtggtggtgcctttggcagaggtgaagggttgtacttggaacgatggtgacgcaatgtacctgggatttgctgccggtgctgagatgtttctgcaaacattcactttcttccctttggtgattgagatgcatagggtcctcaaggacggcatggatgtcaacttcatgaagaaagtccttcggcagaggtatggccagaagactgctgaacagtggatgcgtgaagaaatagttgctgtaagagcagcttttgaggctgtaggcactctggcctgggccaggactggattctccccagcagcaagagacttcttgcgccaatttggaattgacatatagtggagtacaataaacaaacaaaatataatat--aaaata---c-aaaaaaa-----------gaaataaaataac-aaaaatac-aaaaaaact--aaaaaatatataaaataaat-aaaaaaagtg--cgaaagcacaaaaaaag-aactgcagctgtaatattataaagggttgg
>LET-2040/Colombia/2024-01-19
gtaccacaacggactacatctacatttgatccggaggcagcatatgtggcatttgaagctagatacggacaagtgctcaatgctggtgttgttagagtcttcttcctcaaccaaaagaaggccaaagatgtcttacgtaagacgtcgcggcccatggttgaccttacttttggtggggtccaatttgcaatggttaataaccatttcccacaattccaatcgaatccagtgccggacaacggtcttaccctgcaccgtctgtcaggatacctagctcgctgggcctttacccagatgcgatcaccaattaagcaagctgagtttagggccactgtggtggtgcctttggcagaggtgaagggttgtacttggaacgatggtgacgcaatgtacctgggatttgctgccggtgctgagatgtttctgcaaacattcactttcttccctttggtgattgagatgcatagggtcctcaaggacggcatggatgtcaacttcatgaagaaagtccttcggcagaggtatggccagaagactgctgaacagtggatgcgtgaagaaatagttgctgtaagagcagcttttgaggctgtaggcactctggcctgggccaggactggattctccccagcagcaagagacttcttgcgccaatttggaattgacatatagtggagtacaataaacaaacaaaatataatat--aaaata---c-aaaaaaa-----------gaaataaaataac-aaaaatac-aaaaaaact--aaaaaatatataaaataaat-aaaaaaagtg--cgaaagcacaaaaaaag-aactgcagctgtaatattataaagggttgg
>LET-2120/Colombia/2024-02-19
gtaccacaacggactacatctacatttgatccggaggcagcatatgtggcatttgaagctagatacggacaagtgctcaatgctggtgttgttagagtcttcttcctcaaccaaaagaaggccaaagatgtcttacgtaagacgtcgcggcccatggttgaccttacttttggtggggtccaatttgcaatggttaataaccatttcccacaattccaatcgaatccagtgccggacaacggtcttaccctgcaccgtctgtcaggatacctagctcgctgggcctttacccagatgcgatcaccaattaagcaagctgagtttagggccactgtggtggtgcctttggcagaggtgaagggttgtacttggaacgatggtgacgcaatgtacctgggatttgctgccggtgctgagatgtttctgcaaacattcactttcttccctttggtgattgagatgcatagggtcctcaaggacggcatggatgtcaacttcatgaagaaagtccttcggcagaggtatggccagaagactgctgaacagtggatgcgtgaagaaatagttgctgtaagagcagcttttgaggctgtaggcactctggcctgggccaggactggattctccccagcagcaagagacttcttgcgccaatttggaattgacatatagtggagtacaataaacaaacaaaatataatat--aaaata---c-aaaaaaa-----------gaaataaaataac-aaaaatac-aaaaaaact--aaaaaatatataaaataaat-aaaaaaagtg--cgaaagcacaaaaaaag-aactgcagctgtaatattataaagggttgg
>LET-2167/Colombia/2024-02-27
gtaccacaacggactacatctacatttgatccggaggcagcatatgtggcatttgaagctagatacggacaagtgctcaatgctggtgttgttagagtcttcttcctcaaccaaaagaaggccaaagatgtcttacgtaagacgtcgcggcccatggttgaccttacttttggtggggtccaatttgcaatggttaataaccatttcccacaattccaatcgaatccagtgccggacaacggtcttaccctgcaccgtctgtcaggatacctagctcgctgggcctttacccagatgcgatcaccaattaagcaagctgagtttagggccactgtggtggtgcctttggcagaggtgaagggttgtacttggaacgatggtgacgcaatgtacctgggatttgctgccggtgctgagatgtttctgcaaacattcactttcttccctttggtgattgagatgcatagggtcctcaaggacggcatggatgtcaacttcatgaagaaagtccttcggcagaggtatggccagaagactgctgaacagtggatgcgtgaagaaatagttgctgtaagagcagcttttgaggctgtaggcactctggcctgggccaggactggattctccccagcagcaagagacttcttgcgccaatttggaattgacatatagtggagtacaataaacaaacaaaatataatat--aaaata---c-aaaaaaa-----------gaaataaaataac-aaaaatac-aaaaaaact--aaaaaatatataaaataaat-aaaaaaagtg--cgaaagcacaaaaaaag-aactgcagctgtaatattataaagggttgg
>LET-2116/Colombia/2024-02-15
gtaccacaacggactacatctacatttgatccggaggcagcatatgtggcatttgaagctagatacggacaagtgctcaatgctggtgttgttagagtcttcttcctcaaccaaaagaaggccaaagatgtcttacgtaagacgtcgcggcccatggttgaccttacttttggtggggtccaatttgcaatggttaataaccatttcccacaattccaatcgaatccagtgccggacaacggtcttaccctgcaccgtctgtcaggatacctagctcgctgggcctttacccagatgcgatcaccaattaagcaagctgagtttagggccactgtggtggtgcctttggcagaggtgaagggttgtacttggaacgatggtgacgcaatgtacctgggatttgctgccggtgctgagatgtttctgcaaacattcactttcttccctttggtgattgagatgcatagggtcctcaaggacggcatggatgtcaacttcatgaagaaagtccttcggcagaggtatggccagaagactgctgaacagtggatgcgtgaagaaatagttgctgtaagagcagcttttgaggctgtaggcactctggcctgggccaggactggattctccccagcagcaagagacttcttgcgccaatttggaattgacatatagtggagtacaataaacaaacaaaatataatat--aaaatn---n-nnnnnnn-----------nnnnnnnnnnnnn-nnnnnnnn-nnnnnnnnn--aaaaaatatataaaataaa--------------------------------------------------------------
>LET-2209/Colombia/2024-03-07
gtaccacaacggactacatctacatttgatccggaggcagcatatgtggcatttgaagctagatacggacaagtgctcaatgctggtgttgttagagtcttcttcctcaaccaaaagaaggccaaagatgtcttacgtaagacgtcgcggcccatggttgaccttacttttggtggggtccaatttgcaatggttaataaccatttcccacaattccaatcgaatccagtgccggacaacggtcttaccctgcaccgtctgtcaggatacctagctcgctgggcctttacccagatgcgatcaccaattaagcaagctgagtttagggccactgtggtggtgcctttggcagaggtgaagggttgtacttggaatgatggtgacgcaatgtacctgggatttgctgccggtgctgagatgtttctgcaaacattcactttcttccctttggtgattgagatgcatagggtcctcaaggacggcatggatgtcaacttcatgaagaaagtccttcggcagaggtatggccagaagactgctgaacagtggatgcgtgaagaaatagttgctgtaagagcagcttttgaggctgtaggcactctggcctgggccaggactggattctccccagcagcaagagacttcttgcgccaatttggaattgacatatagtggagtacaataaacaaacaaaatataatat--aaaata---c-aaaaaaa-----------gaaataaaataac-aaaaatac-aaaaaaact--aaaaaatatataaaataaat-aaaaaaagtg--cgaaagcacaaaaaaag-aactgcagctgtaatattataaagggttgg
>OP244882/Colombia/2021
gtaccacaacggactacatctacatttgatccggaggcagcatatgtggcatttgaagctagatacggacaagtgctcaatgctggtgttgttagagtcttcttcctcaaccaaaagaaggccaaagatgtcttacgtaagacgtcgcggcccatggttgaccttacttttggtggggtccaatttgcaatggttaataaccatttcccacaattccaatcgaatccagtgccggacaacggtcttaccctgcaccgtctgtcaggatacctagctcgctgggcctttacccagatgcgatcaccaattaagcaagctgagtttagggccactgtggtggtgcctttggcagaggtgaagggttgtacttggaatgatggtgacgcaatgtacctgggatttgctgccggtgctgagatgtttctgcaaacattcactttcttccctttggtgattgagatgcatagggtcctcaaggacggcatggatgtcaacttcatgaagaaagtccttcggcagaggtatggccagaagactgctgaacagtggatgcgtgaagaaatagttgctgtaagagcagcttttgaggctgtaggcactctggcctgggccaggactggattctccccagcagcaagagacttcttgcgccaatttggaattgacatatagtggagtacaataaacaaacaaaatataatat--aaaata---c-aaaaaaa-----------gaaataaaataac-aaaaatac-aaaaaaact--aaaaaatatataaaataaat-aaaaaaagtg--cgaaagcacaaaaaaag-aactgcagctgtaatattataaagggttgg
>OP244885/Colombia/2021
gtaccacaacggactacatctacatttgatccggaggcagcatatgtggcatttgaagctagatacggacaagtgctcaatgctggtgttgttagagtcttcttcctcaaccaaaagaaggccaaagatgtcttacgtaagacgtcgcggcccatggttgaccttacttttggtggggtccaatttgcaatggttaataaccatttcccacaattccaatcgaatccagtgccggacaacggtcttaccctgcaccgtctgtcaggatacctagctcgctgggcctttacccagatgcgatcaccaattaagcaagctgagtttagggccactgtggtggtgcctttggcagaggtgaagggttgtacttggaatgatggtgacgcaatgtacctgggatttgctgccggtgctgagatgtttctgcaaacattcactttcttccctttggtgattgagatgcatagggtcctcaaggacggcatggatgtcaacttcatgaagaaagtccttcggcagaggtatggccagaagactgctgaacagtggatgcgtgaagaaatagttgctgtaagagcagcttttgaggctgtaggcactctggcctgggccaggactggattctccccagcagcaagagacttcttgcgccaatttggaattgacatatagtggagtacaataaacaaacaaaatataatat--aaaata---c-aaaaaaa-----------gaaataaaataac-aaaaatac-aaaaaaact--aaaaaatatataaaataaat-aaaaaaagtg--cgaaagcacaaaaaaag-aactgcagctgtaatattataaagggttgg
>LET-2252/Colombia/2024-04-03
gtaccacaacggactacatctacatttgatccggaggcagcatatgtggcatttgaagctaaatacggacaagtgctcaatgctggtgttgttagagtcttcttcctcaaccaaaagaaggccaaagatgtcttacgtaagacgtcgcggcccatggttgaccttacttttggtggggtccaatttgcaatggttaataaccatttcccacaattccaatcgaatccagtgccggacaacggtcttaccctgcaccgtctgtcaggatacctagctcgctgggcctttacccagatgcgatcaccaattaagcaagctgagtttagggccactgtggtggtgcctttggcagaggtgaagggttgtacttggaacgatggtgacgcaatgtacctgggatttgctgccggtgctgagatgtttctgcaaacattcactttcttccctttggtgattgagatgcatagggtcctcaaggacggcatggatgtcaacttcatgaagaaagtccttcggcagaggtatggccagaagactgctgaacagtggatgcgtgaagaaatagttgctgtaagagcagcttttgaggctgtaggcactctggcctgggccaggactggattctccccagcagcaagagacttcttgcgccaatttggaattgacatatagtggagtacaataaacaaacaaaatataatat--aaaata---c-aaaaaaa-----------gaaataaaataac-aaaaatac-aaaaaaact--aaaaaatatataaaataaat-aaaaaaagtg--cgaaagcacaaaaaaag-aactgcagctgtaatattataaagggttgg
>LET-2093/Colombia/2024-02-08
gtaccacaacggactacatctacatttgatccggaggcagcatatgtggcatttgaagctaaatacggacaagtgctcaatgctggtgttgttagagtcttcttcctcaaccaaaagaaggccaaagatgtcttacgtaagacgtcgcggcccatggttgaccttacttttggtggggtccaatttgcaatggttaataaccatttcccacaattccaatcgaatccagtgccggacaacggtcttaccctgcaccgtctgtcaggatacctagctcgctgggcctttacccagatgcgatcaccaattaagcaagctgagtttagggccactgtggtggtgcctttggcagaggtgaagggttgtacttggaacgatggtgacgcaatgtacctgggatttgctgccggtgctgagatgtttctgcaaacattcactttcttccctttggtgattgagatgcatagggtcctcaaggacggcatggatgtcaacttcatgaagaaagtccttcggcagaggtatggccagaagactgctgaacagtggatgcgtgaagaaatagttgctgtaagagcagcttttgaggctgtaggcactctggcctgggccaggactggattctccccagcagcaagagacttcttgcgccaatttggaattgacatatagtggagtacaataaacaaacaaaatataatat--aaaata---c-aaaaaaa-----------gaaataaaataac-aaaaatac-aaaaaaact--aaaaaatatataaaataaat-aaaaaaagtg--cgaaagcacaaaaaaag-aactgcagctgtaatattataaagggttgg
>LET-2180/Colombia/2024-02-29
gtaccacaacggactacatctacatttgatccggaggcagcatatgtggcatttgaagctaaatacggacaagtgctcaatgctggtgttgttagagtcttcttcctcaaccaaaagaaggccaaagatgtcttacgtaagacgtcgcggcccatggttgaccttacttttggtggggtccaatttgcaatggttaataaccatttcccacaattccaatcgaatccagtgccggacaacggtcttaccctgcaccgtctgtcaggatacctagctcgctgggcctttacccagatgcgatcaccaattaagcaagctgagtttagggccactgtggtggtgcctttggcagaggtgaagggttgtacttggaacgatggtgacgcaatgtacctgggatttgctgccggtgctgagatgtttctgcaaacattcactttcttccctttggtgattgagatgcatagggtcctcaaggacggcatggatgtcaacttcatgaagaaagtccttcggcagaggtatggccagaagactgctgaacagtggatgcgtgaagaaatagttgctgtaagagcagcttttgaggctgtaggcactctggcctgggccaggactggattctccccagcagcaagagacttcttgcgccaatttggaattgacatatagtggagtacaataaacaaacaaaatataatat--aaaata---c-aaaaaaa-----------gaaataaaataac-aaaaatac-aaaaaaact--aaaaaatatataaaataaat-aaaaaaagtg--cgaaagcacaaaaaaag-aactgcagctgtaatattataaagggttgg
>LET-2088/Colombia/2024-02-06
gtaccacaacggactacatctacatttgatccggaggcagcatatgtggcatttgaagctaaatacggacaagtgctcaatgctggtgttgttagagtcttcttcctcaaccaaaagaaggccaaagatgtcttacgtaagacgtcgcggcccatggttgaccttacttttggtggggtccaatttgcaatggttaataaccatttcccacaattccaatcgaatccagtgccggacaacggtcttaccctgcaccgtctgtcaggatacctagctcgctgggcctttacccagatgcgatcaccaattaagcaagctgagtttagggccactgtggtggtgcctttggcagaggtgaagggttgtacttggaacgatggtgacgcaatgtacctgggatttgctgccggtgctgagatgtttctgcaaacattcactttcttccctttggtgattgagatgcatagggtcctcaaggacggcatggatgtcaacttcatgaagaaagtccttcggcagaggtatggccagaagactgctgaacagtggatgcgtgaagaaatagttgctgtaagagcagcttttgaggctgtaggcactctggcctgggccaggactggattctccccagcagcaagagacttcttgcgccaatttggaattgacatatagtggagtacaataaacaaacaaaatataatat--aaaata---c-aaaaaaa-----------gaaataaaataac-aaaaatnn-nnnnnnnnn--nnnnnnnatataaaataaat-aaaaaaagtg--cgaaagcacaaaaaaag-aactgcagctgtaatattataaagggttgg
>LET-2190/Colombia/2024-03-05
gtaccacaacggactacatctacatttgatccggaggcagcatatgtggcatttgaagctaaatacggacaagtgctcaatgctggtgttgttagagtcttcttcctcaaccaaaagaaggccaaagatgtcttacgtaagacgtcgcggcccatggttgaccttacttttggtggggtccaatttgcaatggttaataaccatttcccacaattccaatcgaatccagtgccggacaacggtcttaccctgcaccgtctgtcaggatacctagctcgctgggcctttacccagatgcgatcaccaattaagcaagctgagtttagggccactgtggtggtgcctttggcagaggtgaagggttgtacttggaacgatggtgacgcaatgtacctgggatttgctgccggtgctgagatgtttctgcaaacattcactttcttccctttggtgattgagatgcatagggtcctcaaggacggcatggatgtcaacttcatgaagaaagtccttcggcagaggtatggccagaagactgctgaacagtggatgcgtgaagaaatagttgctgtaagagcagcttttgaggctgtaggcactctggcctgggccaggactggattctccccagcagcaagagacttcttgcgccaatttggaattgacatatagtggagtacaataaacaaacaaaatataatat--aaaata---c-aaaaaaa-----------gaaataaaataac-aaaaatac-aaaaaaact--aaaaaatatataaaataaat-aaaaaaagtg--cgaaagcacaaaaaaag-aactgcagctgtaatattataaagggttgg
>LET-2117/Colombia/2024-02-15
gtaccacaacggactacatctacatttgatccggaggcagcatatgtggcatttgaagctagatacggacaagtgctcaatgctggtgttgttagagtcttcttcctcaaccaaaagaaggccaaagatgtcttacgtaagacgtcgcggcccatggttgaccttacttttggtggggtccaatttgcaatggttaataaccatttcccacaattccaatcgaatccagtgccggacaacggtcttaccctgcaccgtctgtcaggatacctagctcgctgggcctttacccagatgcgatcaccaattaagcaagcagagtttagggccactgtggtggtgcctttggcagaggtgaagggttgtacttggaacgatggtgacgcaatgtacctgggatttgctgccggtgctgagatgtttctgcaaacattcactttcttccctttggtgattgagatgcatagggtcctcaaggacggcatggatgtcaacttcatgaagaaagtccttcggcagaggtatggccagaagactgctgaacagtggatgcgtgaagaaatagttgctgtaagagcagcttttgaggctgtaggcactctggcctgggccaggactggattctcctcagcagcaagagacttcttgcgccaatttggaattgacatatagtggagtacaataaacaaacaaaatataatat--aaaata---c-aaaaaaa-----------gaaataaaataac-aaaaatac-aaaaaaact--aaaaaatatataaaataaat-aaaaaaagtg--cgaaagcacaaaaaaag-aactgcagctgtaatattataaagggttgg
>MK643115/Colombia/2017
gtaccwcaacggactacatctacatttgatccggaggcagcatatgtggcatttgaagctagatacggacaagtgctcaatgctggtgttgttagagtcttcttcctcaaccaaaagaaggccaaagatgtcttacgtaagacgtcgcggcccatggttgaccttacttttggtggggtccaatttgcaatggttaataaccatttcccacaattccaatcgaatccagtgccggacaacggtcttaccctgcaccgtctgtcaggatacctagctcgctgggcctttacccagatgcgatcaccaattaagcaagctgagtttagggccactgtggtggtgcctttggcagaggtgaagggttgtacttggaatgatggtgacgcaatgtacctggggtttgctgccggtgctgagatgtttctgcaaacattcactttcttccctttggtgattgagatgcatagggtcctcaaggacggcatggatgtcaatttcatgaagaaagtccttcggcagaggtatggccagaagactgctgaacaatggatgcgtgaagaaatagttgctgtaagagcagcttttgaggctgtaggcactctggcctgggccaggactgggttctccccagcagcaagagacttcttgcgccaatttggaattgacatatagtgaagtacaataaacaaacaaaatataatat--aaaata---c-araa---------------------------------------------------------------------------------------------------------------------------------
>MK506818/Ecuador/2016-04
gtaccacaacggactacatctacatttgatccggaggcagcatatgtggcatttgaagctagatacggacaagtgctcaatgctggtgttgttagagtcttcttcctcaaccaaaagaaggccaaagatgtcttacgtaagacgtcgcggcccatggttgaccttacttttggtggggtccaatttgcaatggttaataaccatttcccacaattccaatcgaatccagtgccggacaacggtcttaccctgcaccgtctgtcaggatacctagctcgctgggcctttacccagatgcgatcaccaattaagcaagctgagtttagggccactgtggtggtgcctttggcagaggtgaagggttgtacttggaatgatggtgacgcaatgtacctggggtttgctgccggtgctgagatgtttctgcaaacattcactttcttccctttggtgattgagatgcatagggtcctcaaggacggtatggatgtcaatttcatgaagaaagtccttcggcagaggtatggccagaagactgctgaacaatggatgcgtgaagaaatagttgctgtaagagcagcttttgaggctgtaggcactctggcctgggccaggactggattctccccagcagcaagagacttcttgcgccaatttggaattgacatatagtggagtacaataaacaaacaaaatataatat--aaaata---c-aaaaaaa-----------gaaataaaataac-aaaaatac-aaaaaaact--aaaaaatatataaaataaat-aaaaaaagtg--cgaaagcacaaaaaaag-aactgcagctgtaatattataaagggttgg
>MF926352/Ecuador/2016-04-01
gtaccacaacggactacatctacatttgatccggaggcagcatatgtggcatttgaagctagatacggacaagtgctcaatgctggtgttgttagagtcttcttcctcaaccaaaagaaggccaaagatgtcttacgtaagacgtcgcggcccatggttgaccttacttttggtggggtccaatttgcaatggttaataaccatttcccacaattccaatcgaatccagtgccggacaacggtcttaccctgcaccgtctgtcaggatacctagctcgctgggcctttacccagatgcgatcaccaattaagcaagctgagtttagggccactgtggtggtgcctttggcagaggtgaagggttgtacttggaatgatggtgacgcaatgtacctggggtttgctgccggtgctgagatgtttctgcaaacattcactttcttccctttggtgattgagatgcatagggtcctcaaggacggcatggatgtcaatttcatgaagaaagtccttcggcagaggtatggccagaagactgctgaacaatggatgcgtgaagaaatagttgctgtaagagcagcttttgaggctgtaggcactctggcctgggccaggactgggttctccccagcagcaagagacttcttgcgccaatttggaattgacatatagtggagtacaataaacaaacaaaatataatat--aaaata---c-aaaaaaa-----------gaaataaaataac-aaaaatac-aaaaaaact--aaaaaatatataaaataaat-aaaaaaagtg--cgaaagcacaaaaaaag-aactgcagctgtaatattataaagggttgg
>MK506821/Ecuador/2016-04
gtaccacaacggactacatctacatttgatccggaggcagcatatgtggcatttgaagctagatacggacaagtgctcaatgctggtgttgttagagtcttcttcctcaaccaaaagaaggccaaagatgtcttacgtaagacgtcgcggcccatggttgaccttacttttggtggggtccaatttgcaatggttaataaccatttcccacaattccaatcgaatccagtgccggacaacggtcttaccctgcaccgtctatcaggatacctagctcgctgggcctttacccagatgcgatcaccaattaagcaagctgagtttagggccactgtggtggtgcctttggcagaggtgaagggttgtacttggaatgatggtgacgcaatgtacctggggtttgctgccggtgctgagatgtttctgcaaacattcactttcttccctttggtgattgagatgcatagggtcctcaaggacggcatggatgtcaatttcatgaagaaagtccttcggcagaggtatggccagaagactgctgaacaatggatgcgtgaagaaatagttgctgtaagagcagcttttgaggctgtaggcactctggcctgggccaggactgggttctccccagcagcaagagacttcttgcgccaatttggaattgacatatagtggagtacaataaacaaacaaaatataatat--aaaata---c-aaaaaaa-----------gaaataaaataac-aaaaatac-aaaaaaact--aaaaaatatataaaataaat-aaaaaaagtg--cgaaagcacaaaaaaag-aactgcagctgtaatattataaagggttgg
>0200178/Colombia/2020
gtaccacaacggactacatctacatttgatccggaggcagcatatgtggcatttgaagctagatacggacaagtgctcaatgctggtgttgttagagtcttcttcctcaaccaaaagaaggccaaagatgtcttacgtaagacgtcgcggcccatggttgaccttacttttggtggggtccaatttgcaatggttaataaccatttcccacaattccaatcgaatccagtgccggacaacggtcttaccctgcaccgtctgtcaggatacctagctcgctgggcctttacccagatgcgatcaccaattaagcaagctgagtttagggccactgtggtggtgcctttggcagaggtgaagggttgtacttggaatgatggtgacgcaatgtacctggggtttgctgccggtgctgagatgtttctgcaaacattcactttcttccctttagtgattgagatgcatagggtcctcaaggacggcatggatgtcaatttcatgaagaaagtccttcggcagaggtatggccagaagactgctgaacaatggatgcgtgaagaaatagttgctgtaagagcagcttttgaggctgtaggcactctggcctgggccaggactgggttctccccagcagcaagagacttcttgcgccaatttggaattgacatatagtggagtacaataaacaaacaagatataatat--aaaata---c-aaaaaaa-----------aaaaaaaaataaa-aaaaataa-aaaaaaaat--aaaaaatatataaaataaat-aaaaaaagtg--cgaaagcacaaaaaaag-aactgcagctgtaatattataaagggttgg
>OP244879/Colombia/2020
gtaccacaacggactacatctacatttgatccggaggcagcatatgtggcatttgaagctagatacggacaagtgctcaatgctggtgttgttagagtcttcttcctcaaccaaaagaaggccaaagatgtcttacgtaagacgtcgcggcccatggttgaccttacttttggtggggtccaatttgcaatggttaataaccatttcccacaattccaatcgaatccagtgccggacaacggtcttaccctgcaccgtctgtcaggatacctagctcgctgggcctttacccagatgcgatcaccaattaagcaagctgagtttagggccactgtggtggtgcctttggcagaggtgaagggttgtacttggaatgatggtgacgcaatgtacctggggtttgctgccggtgctgagatgtttctgcaaacattcactttcttccctttagtgattgagatgcatagggtcctcaaggacggcatggatgtcaatttcatgaagaaagtccttcggcagaggtatggccagaagactgctgaacaatggatgcgtgaagaaatagttgctgtaagagcagcttttgaggctgtaggcactctggcctgggccaggactgggttctccccagcagcaagagacttcttgcgccaatttggaattgacatatagtggagtacaataaacaaacaagatataatat--aaaata---c-aaaaaaa-----------aaaaaaaaataaa-aaaaataa-aaaaaaaat--aaaaaatatataaaataaat-aaaaaaagtg--cgaaagcacaaaaaaag-aactgcagctgtaatattataaagggttgg
>LET-2213/Colombia/2024-03-13
gtaccacaacggactacatctacatttgatccggaggcagcatatgtggcatttgaagctagatacggacaagtgctcaatgctggtgttgttagagtcttcttcctcaaccaaaagaaggccaaagatgtcttacgtaagacgtcgcggcccatggttgaccttacttttggtggggtccaatttgcaatggttaataaccatttcccacaattccaatcgaatccagtgccggacaacggtcttaccctgcaccgtctgtcaggatacctagctcgctgggcctttacccagatgcgatcaccaattaagcaagctgagtttagggccactgtggtggtgcctttggcagaggtgaagggttgtacttggaatgatggtgacgcaatgtacctgggatttgctgccggtgctgagatgtttctgcaaacattcactttcttccctttggtgattgagatgcatagggtcctcaaggacggcatggatgtcaacttcatgaagaaagtccttcggcagaggtatggccagaagactgctgaacagtggatgcgtgaagaaatagttgctgtaagagcagcttttgaggctgtaggcactctggcctgggccaggactggattctccccagcagcaagagacttcttgcgccaatttggaattgacatatagtggagtacaataaacaaacaaaatataatat--aaaata---caaaaaaaa-----------gaaataaaataac-aaaaatac-aaaaaaact--aaaaaatatataaaataaat-aaaaaaagtg--cgaaagcacaaaaaaag-aactgcagctgtaatattataaagggttgg
>LET-2083/Colombia/2024-02-05
gtaccacaacggactacatctacatttgatccggaggcagcatatgtggcatttgaagctagatacggacaagtgctcaatgctggtgttgttagagtcttcttcctcaaccaaaagaaggccaaagatgtcttacgtaagacgtcgcggcccatggttgaccttacttttggtggggtccaatttgcaatggttaataaccatttcccacaattccaatcgaatccagtgccggacaacggtcttaccctgcaccgtctgtcaggatacctagctcgctgggcctttacccagatgcgatcaccaattaagcaagctgagtttagggccactgtggtggtgcctttggcagaggtgaagggttgtacttggaacgatggtgacgcaatgtacctgggatttgctgccggtgctgagatgtttctgcaaacattcactttcttccctttggtgattgagatgcatagggtcctcaaggacggcatggatgtcaacttcatgaagaaagtccttcggcagaggtatggccagaagactgctgaacagtggatgcgtgaagaaatagttgctgtaagagcagcttttgaggctgtaggcactctggcctgggccaggactggattctccccagcagcaagagacttcttgcgccaatttggaattgacatatagtggagtacaataaacaaacaaaatataatat--aaaata---caaaaaaaa-----------gaaataaaataac-aaaaatac-aaaaaaact--aaaaaatatataaaataaat-aaaaaaagtg--cgaaagcacaaaaaaag-aactgcagctgtaatattataaagggttgg
>KP795086/Peru/2008-03
gtaccacaacggactacatctacatttgatccggaggcagcatatgtggcatttgaagctagatacggacaagtgctcaatgctggtgttgttagagtcttcttcctcaaccaaaagaaggccaaagatgtcttacgtaagacatcgcggcccatggttgaccttacttttggtggggtccaatttacaatggttaataaccatttcccacaattccagtcgaatccagtgccggacaacggtcttaccctgcaccgtctgtcaggatacctagctcgctgggcctttacccagatgcgatcaccaattaagcaagctgagtttagggccactgtggtagtgcctttggcagaggtgaagggctgtacttggaatgatggtgacgcaatgtacctggggtttgctgctggtgctgagatgtttctgcaaacattcactttcttccctttggtgattgagatgcatagggtcctcaaggacggcatggatgtcaactttatgaagaaagtccttcggcagaggtatggccagaagactgctgaacaatggatgcgcgaagaaatagttgctgtaagagcagcttttgaggccgtaggcactctggcctgggccaggactggattctccccagcagcaagagacttcttgcgccaatttggaattgacatatagtggagtacaataaacaaacaaaatataatat--aaaata---c---aaaaa-----------gaaataaaataac-aa----at-acaaaaaca--taaaaatatataaaataaat---aaaaagtg--cgaaagcac--aaaaag-aactgcagctgtaatattataaagggttgg
>KF150522/Peru/2005
gtaccacaacggactacatctacatttgatccggaggcagcatatgtggcatttgaagctagatacggacaagtgctcaatgctggtgttgttagagtcttcttcctcaaccaaaagaaggccaaagatgtcttacgtaagacatcgcggcccatggttgaccttacttttggtggggtccaatttgcaatggttaataaccatttcccacaattccagtcgaatccagtgccggacaacggtcttaccctgcaccgtctgtcgggatacctagctcgctgggcctttacccagatgagatcaccaattaagcaagctgagtttagggccactgtggtagtgcctttagcagaggtgaagggctgtacttggaatgatggtgacgcaatgtacctagggtttgctgccggtgctgagatgtttctgcagacgttcacttttttccctttggtgattgagatgcacagggtccttaaggacggcatggatgtcaactttatgaagaaagtcctccgacagaggtatggccagaagactgctgaacaatggatgcgtgaagaaatagttgctgtaagagcagcttttgaggctgtaggcactctggcctgggccaggaccgggttctccccagcagcaagagacttcttgcgccaattcggaattggcata------------------------------------------------------------------------------------------------------------------------------------------------------------------------------------
>KF697144/Peru/1999
gtaccacaacggactacatctacatttgatccggaggcagcatatgtggcatttgaagctagatacggacaagtgctcaatgctggtgttgttagagtcttcttcctcaaccaaaagaaggccaaagatgtcttacgtaagacatcgaggcccatggttgaccttacttttggtggggtccaatttgcaatggttaataaccatttcccacaattccagtcgaatccagtgccggacaacggtcttaccctgcatcgtctgtcgggatacctagctcgctgggcctttacccaaatgcgatcaccaattaagcaagctgagtttagggccactgtagtagtgcctttggcagaggtgaagggctgtacttggaatgatggtgatgcaatgtatctggggtttgctgccggtgctgagatgtttctgcagacgttcacttttttccctttggtgattgagatgcacagggtcctcaaggacggcatggatgtcaacttcatgaagaaagtcctccggcagaggtatggccagaagactgctgaacaatggatgcgtgaagaaatagttgctgtaagagcagcttttgaggctgtaggcactctggcctgggccaggactggattctccccagcagcaagagacttcttgcgccaatttggaattgacatatagtggagtacaataaacaaacaaaatataatat--aaaata---c-aaaaaaa-----------gaaataaaataataaaaaatac-aaaaaaact--aaaaaatctataaaataaat-aaaaaaagtg--cgaaagcacaaaaaaag-aactgcagctgtaatattataaagggttgg
>MG747593/Brazil/2006
gtaccacaacggactacatctacatttgatccggaggcagcatatgtggcatttgaagctagatacggacaagtgctcaatgctggtgttgttagagtcttcttcctcaaccaaaagaaggccaaagatgtcttacgtaagacatcaaggcccatggttgaccttacttttggtggggtccaatttgcaatggttaataaccatttcccacaattccagtcgaatccagtgccggacaacggtcttaccttgcaccgtctgtcgggatacctagctcgctgggcctttacccagatgcggtcaccaattaaacaagctgagtttagggccactgtggtagtgcctttggcagaggtgaagggctgtacttggaatgatggtgatgcaatgtatctggggtttgctgccggtgctgagatgtttctgcaaacattcactttcttccctttggtgattgagatgcacagggtcctcaaggacggcatggatgtcaactttatgaagaaagtccttcggcagaggtatggccagaagactgctgagcaatggatgcgtgaagaaatagttgctgtaagagcagcttttgaggctgtaggcactctggcctgggccaggactggattctccccagcagcaagagacttcttgcgccaattcggaattggcatatagtggagtataataaacaaataaaatat-------aaaata--cc-aaaaaaa-----------gaaataaaataac-aaaaatac-aaaaaaact--aaaaaatatataaaataaat-aaaaaaagtg--cgaaagcacaaaaaaag-aactgcagctgtaatattataaagggttgg
>MG747596/Brazil/2006
gtaccacaacggactacatctacatttgatccggaggcagcatatgtggcatttgaagctagatacggacaagtgctcaatgctggtgttgttagagtcttcttcctcaaccaaaagaaggccaaagatgtcttacgtaagacatcgaggcccatggttgaccttacttttggtggggtccaatttgcaatggttaataaccatttcccacaattccagtcgaatccagtgccggacaacggtcttaccttgcaccgtctgtcgggatacctagctcgctgggcctttacccagatgcggtcaccaattaaacaagctgagtttagggccactgtggtagtgcctttggcagaggtgaagggctgtacttggaatgatggtgatgcaatgtatctggggtttgctgccggtgctgagatgtttctgcaaacattcactttcttccctttggtgattgagatgcacagggtcctcaaggacggcatggatgtcaattttatgaagaaagtccttcggcagaggtatggccagaagactgccgagcaatggatgcgtgaagaaatagttgctgtaagagcagcttttgaggctgtaggcactctggcctgggccaggactggattctccccagcagcaagagacttcttgcgccaattcggaattggcatatagtggagtataataaacaaataaaatat-------aaaata--cc-aaaaaaa-----------gaaataaaataac-aaaaatac-aaaaaaact--aaaaaatatataaaataaac-aaaaaaagtg--cgaaagcacaaaaaaag-aactgcagctgtaatattataaagggttgg
>MG747590/Brazil/2004
gtaccacaacggactacatctacatttgatccggaggcagcatatgtggcatttgaagctagatacggacaagtgctcaatgctggtgttgttagagtcttcttcctcaaccaaaagaaggccaaagatgtcttacgtaagacatcgaggcccatggttgaccttacttttggtggggtccaatttgcaatggttaataaccatttcccacaattccagtcgaatccagtgccggacaacggtcttaccttgcaccgtctgtcgggatacctagctcgctgggcctttacccagatgcggtcaccaattaaacaagctgagtttagggccactgtggtagtgcctttggcagaggtgaagggctgtacttggaatgatggtgatgcaatgtatctggggtttgctgccggtgctgagatgtttctgcaaacattcactttcttccctttggtgattgagatgcacagggtcctcaaggacggcatggatgtcaattttatgaagaaagtccttcggcagaggtatggccagaagactgctgagcaatggatgcgtgaagaaatagttgctgtaagagcagcttttgaggctgtaggcactctggcctgggccaggactggattctccccagcagcaagagacttcttgcgccaattcggaattgggatatgatggagtataataaacaaataaaatat-------aaaata--cc-aaaaaaa-----------gaaataaaataac-aaaaatac-aaaaaaact--aaaaaatatataaaataaac-aaaaaaagtg--cgaaagcacaaaaaaag-aactgcagctgtaatattataaagggttgg
>MG747587/Brazil/2004
gtaccacaacggactacatctacatttgatccggaggcagcatatgtggcatttgaagctagatacggacaagtgctcaatgctggtgttgttagagtcttcttcctcaaccaaaagaaggccaaagatgtcttacgtaagacatcgaggcccatggttgaccttacttttggtggggtccaatttgcaatggttaataaccatttcccacaattccagtcgaatccagtgccggacaacggtcttaccctgcaccgtctgtcgggatacctagctcgctgggcctttacccagatgcggtcaccaattaaacaagctgagtttagggccactgtggtagtgcctttggcagaggtgaagggctgtacttggaatgatggtgatgcaatgtatctggggtttgctgccggtgctgagatgtttctgcaaacattcactttcttccctttggtgattgagatgcacagggtcctcaaggacggcatggatgtcaactttatgaagaaagtccttcggcagaggtatggccagaagactgctgagcaatggatgcgtgaagaaatagttgctgtaagagcagcttttgaggctgtaggcactctggcctgggccaggactggattctccccagcagcaagagacttcttgcgccaattcggaattggcatatgatggagtataataaacaaataaaatat-------aaaata---c-aaaaaaa-----------gaaataaaataac-aaaaatac-aaaaaaact--aaaaaatatataaaataaat-aaaaaaagtg--cgaaagcacaaaaaaag-aactgcagctgtaatattataaagggttgg
>KP795092/Peru/1997-08
gtaccacaacggactacatctacatttgatccggaggcagcatatgtggcatttgaagctagatacggacaagtgctcaatgctggtgttgttagagtcttcttcctcaaccaaaagaaggccaaagatgtcttacgtaagacatcgaggcccatggttgaccttacttttggtggggtccaatttgcaatggttaataaccatttcccacaattccagtcgaatccagtgccggacaacggtcttaccttgcaccgtctgtcgggatacctagctcgctgggcctttacccagatgcggtcaccaattaaacaagctgagtttaggggcactgtggtagtgcctttggcagaggtgaagggctgtacttggaatgatggtgatgcaatgtatctggggtttgctgccggtgctgagatgtttctgcagacattcactttcttccctttggtgattgagatgcacagggtcctcaaggacggcatggatgtcaactttatgaagaaagtccttcggcagaggtatggccaaaagactgctgagcaatggatgcgtgaagaaatagttgctgtaagagcagcttttgaggctgtaggcactctggcctgggccaggactggattctccccagcagcaagagacttcttgcgccaattcggaattgacatatagtggagtacaataaacaaataaaatat-------aaaata---c-aaaaaaa-----------ggaataaaatgac-aaaaatac-aaaaaaact--aaaaaacatataaaataaat-aaaaaaagtg--cgaaagcacaaaaaaag-aactgcagctgtaatattataaagggttgg
>KP795080/Panama/1989-08
gtaccacaacggactacatctacatttgatccggaggcagcatatgtggcatttgaagctagatacggacaagtgctcaatgctggtgttgttagagtcttcttcctcaaccaaaagaaggccaaagatgtcttacgtaagacatcgaggcccatggttgaccttacttttggtggggtccaatttgcaatggttaataaccatttcccacaattccagtcgaatccagtgccggacaacggtcttaccttgcaccgtctgtcgggatacctagctcgctgggcctttacccagatgcggtcaccaattaaacaagctgagtttagggccactgtggtagtgcctttggcagaggtgaagggctgtacttggaatgatggtgatgcaatgtatctggggtttgctgccggtgctgagatgtttctacagacattcactttcttccctttggtgattgagatgcacagggtcctcaaggacggcatggatgtcaactttatgaagaaagtccttcggcagaggtatggccaaaagactgctgagcaatggatgcgcgaagaaatagttgctgtaagagcagcttttgaggctgtaggcactctggcctgggccaggactggattctccccagcagcaagagacttcttgcgccaattcggaattgacatatagtggagtacaataaacaaataaaatat-------aaaata---c-aaaaaaa------------------------------------------------------------------------------------------------------------------------------
>KP795098/Peru/1994-02
gtaccacaacggactacatctacatttgatccggaggcagcatatgtggcatttgaagctagatacggacaagtgctcaatgctggtgttgttagagtcttcttcctcaaccaaaagaaggccaaagatgtcttacgtaagacatcgaggcccatggttgaccttacttttggtggggtccaatttgcaatggttaataaccatttcccacaattccagtcgaatccagtgccggacaacggtcttaccttgcaccgtctgtcgggatacctagctcgctgggcctttacccagatgcggtcaccaattaaacaagctgagtttagggccactgtggtagtgcctttggcagaggtgaagggctgtacttggaatgatggtgatgcaatgtatctggggtttgctgccggtgctgagatgtttctgcagacattcactttcttccctttggtgattgagatgcacagggtcctcaaggacggcatggatgtcaactttatgaagaaagtccttcggcagaggtatggccaaaagactgctgagcaatggatgcgtgaagaaatagttgctgtaagagcagcttttgaggctgtaggcactctggcctgggccaggactggattctccccagcagcaagagacttcttgcgccaattcggaattgacatatagtggagtacaataaacaaataaaatat-------aaaata---c-aaaaaaa-----------ggaataaaatgac-aaaaatacaaaaaaaact--aaaaaacatataaaataaat-aaaaaaagtg--cgaaagcacaaaaaaag-aactgcagctgtaatattataaagggttgg
>KP795095/Peru/1998-04
gtaccacaacggactacatctacatttgatccggaggcagcatatgtggcatttgaagctagatacggacaagtgctcaatgctggtgttgttagagtcttcttcctcaaccaaaagaaggccaaagatgtcttacgtaagacatcgaggcccatggttgaccttacttttggtggggtccaatttgcaatggttaataaccatttcccacaattccagtcgaatccagtgccggacaacggtcttaccttgcaccgtctgtcgggatacctagctcgctgggcctttacccagatgcggtcaccaattaagcaagctgagtttagggccactgtggtagtgcctttggcagaggtgaagggctgtacttggaatgatggtgatgcaatgtatctggggtttgctgccggtgctgagatgtttctgcagacattcactttcttccctttggtgattgagatgcacagggtcctcaaggacggcatggatgtcaactttatgaagaaagtccttcggcagaggtatggccagaagactgccgagcaatggatgcgtgaagaaatagttgctgtaagagcagcttttgaggctgtaggcactctggcctgggccaggactggattctccccagcagcaagagacttcttgcgccaattcggaattgacatatagtggagtacaataaacaaataaaatat-------aaaata---c-aaaaaaa-----------gaaataaaataac-aaaaatac-aaaaaaact--aaaaaatatataaaataaat-aaaaaaagtg--cgaaagcacaaaaaaag-aactgcag----------------------
>PP357050/Brazil/1991
gtaccacaacggactacatctacatttgatccggaggcagcatatgtggcatttgaagctagatacggacaagtgctcaatgctggtgttgttagagtcttcttcctcaaccaaaagaaggccaaagatgtcttacgtaagacatcgaggcccatggttgaccttacttttggtggggtccaatttgcaatggttaataaccatttcccacaattccagtcgaatccagtgccggacaacggtcttaccttgcaccgtctgtcgggatacctagctcgctgggcctttacccagatgcggtcaccaattaaacaagctgagtttagggccactgtggtagtgcctttggcagaggtgaagggctgtacttggaatgatggtgatgcaatgtatctggggtttgctgccggtgctgagatgtttctgcaaacattcactttcttccctttggtgattgagatgcacagggtcctcaaggacggcatggatgtcaattttatgaagaaagtccttcggcagaggtatggccagaagactgctgagcaatggatgcgtgaagaaatagttgctgtaagagcagcttttgaggctgtaggcactctggcctgggccagaactggattctccccagcagcaagagacttcttgcgccaattcggaattgacatatagtggagtacaataaacaaataaaatat-------aaaata---c-aaaaaaa-----------gaaataaaataac-aaaaatac-aaaaaaact--aaaaaatatataaaataaat-aaaaaaagtg--cgaaagcac-aaaaaag-aactgcagctgtaatattataaagggttgg
>KP691629/Brazil/2012
gtaccacaacggactacatctacatttgatccggaggcagcatatgtggcatttgaagctagatacggacaagtgctcaatgctggtgttgttagagtcttcttcctcaaccaaaagaaggccaaagatgtcttacgtaagacatcgaggcccatggttgaccttacttttggtggggtccaatttgcaatggttaataaccatttcccacagttccagtcgaatccagtgccggacaacggtcttaccttgcaccgtctgtcgggatacttagctcgctgggcctttacccagatgcggtcaccaattaagcaagctgagtttagggccactgtggtagtgcctttggcagaggtaaagggctgtacttggaatgatggtgacgcgatgtatctggggtttgctgctggtgctgagatgtttctgcagacattcactttctttcctttggtaattgagatgcacagggtcctcaaggacggcatggatgtcaactttatgaagaaagtccttcggcagaggtatggccagaagactgctgagcaatggatgcgtgaagaaatagttgctgtaagagcagcttttgaggctgtaggcactctggcctgggccaggactggattctccccagcagcaagagacttcttgcgccaattcggaattgacatatagtggagtacaataagcaaataaaatat-------aaaata---c-aaaaaaa-----------gaaataaaataac-aaaaatac-aaaaaaact--aaaaaatatataaaataaat-aaaaaaagtg--cgaaagcacaaaaaaag-aactgcagctgtaatattacaaagggttgg
>KP691632/Brazil/2009-08-20
gtaccacaacggactacatctacatttgatccggaggcagcatatgtggcatttgaagctagatacggacaagtgctcaatgctggtgttgttagagtcttcttcctcaaccaaaagaaggccaaagatgtcttacgtaagacatcgaggcccatggttgaccttacttttggtggggtccaatttgcaatggttaataaccatttcccacagttccagtcgaatccagtgccggacaacggtcttaccttgcaccgtctgtcgggatacttagctcgctgggcctttacccagatgcggtcaccaattaagcaagctgagtttagggccactgtggtagtgcctttggcagaggtaaagggctgtacttggaatgatggtgacgcgatgtatctggggtttgctgctggtgctgagatgtttctgcagacattcactttctttcctttggtaattgagatgcacagggtcctcaaggacggcatggatgtcaactttatgaagaaagtccttcggcagaggtatggccagaagactgctgagcaatggatgcgtgaagaaatagttgctgtaagagcagcttttgaggctgtaggcactctggcctgggccaggactggattctccccagcagcaagagacttcttgcgccaattcggaattgacatatagtggagtacaataagcaaataaaatat-------aaaata---c-aaaaaaa-----------gaaataaaataac-aaaaatac-aaaaaaact--aaaaaatatataaaataaat-aaaaaaagtg--cgaaagcac-aaaaaag-aactgcagctgtaatattacaaagggttgg
>KP691623/Brazil/2009-06-23
gtaccacaacggactacatctacatttgatccggaggcagcatatgtggcatttgaagctagatacggacaagtgctcaatgctggtgttgttagagtcttcttcctcaaccaaaagaaggccaaagatgtcttacgtaagacatcgaggcccatggttgaccttacttttggtggggtccaatttgcaatggttaataaccatttcccacagttccagtcgaatccagtgccggacaacggtcttaccttgcaccgtctgtcgggatacttagctcgctgggcctttacccagatgcggtcaccaattaagcaagctgagtttagggccactgtggtagtgcctttggcagaggtaaagggctgtacttggaatgatggtgacgcgatgtatctggggtttgctgctggtgctgagatgtttctgcagacattcactttctttcctttggtaattgagatgcacagggttctcaaggacggcatggatgtcaactttatgaagaaagtccttcggcagaggtatggccagaagactgctgagcaatggatgcgtgaagaaatagttgctgtaagagcagcttttgaggctgtaggcactctggcctgggccaggactggattctccccagcagcaagagacttcttgcgccaattcggaattgacatatagtggagtacaataagcaaataaaatat-------aaaata---c-aaaaaaa-----------gaaataaaataac-aaaaatac-aaaaaaact--aaaaaatatataaaataaat-aaaaaaagtg--cgaaagcac-aaaaaag-aactgcagctgtaatattacaaagggttgg
>MT879230/Brazil/2018-03-30
gtaccacaacggactacatctacatttgatccggaggcagcatatgtggcatttgaagctagatacggacaagtgctcaatgctggtgttgttagagtcttcttcctcaaccaaaagaaggccaaagatgtcttacgtaagacatcgaggcccatggttgaccttacttttggtggggtccaatttgcaatggttaataaccatttcccacagttccagtcgaatccagtgccggacaacagtcttaccttgcaccgtctgtcgggatacttagctcgctgggcctttacccagatgcggtcaccaattaagcaagctgagtttagggccactgtggtagtgcctttggcagaggtaaagggctgtacttggaatgatggtgacgcgatgtacctggggtttgctgctggtgctgagatgttcctgcagacattcactttctttcctttggtaattgagatgcacagggtcctcaaggacggcatggatgtcaactttatgaagaaagtccttcggcagaggtatggccagaagactgctgagcaatggatgcgtgaagaaatagttgctgtaagagcagcttttgaggctgtaggcactctggcctgggccaggactggattctccccagcagcaagagacttcttgcgccaattcggaattgacatatagtggagtacaataagcaagtaaaatat-------aaaata---c-aaaaaaa-----------gaaataaaataac-aaaaatac-aaaaaaact--aaaaaatatataaaataaat-aaaaaaagtg--cgaaagcac-aaaaaag-aactgcagctgtaatattacaaagggttgg
>OP407854/Brazil/2009-06-22
gtaccacaacggactacatctacatttgatccggaggcagcatatgtggcatttgaagctagatacggacaagtgctcaatgctggtgttgttagagtcttcttcctcaaccaaaagaaggccaaagatgtcttacgtaagacatcgaggcccatggttgaccttacttttggtggggtccaatttgcaatggttaataaccatttcccacagttccagtcgaatccagtgccggacaacggtcttaccttgcaccgtctgtcgggatacttagctcgctgggcctttacccagatgcggtcaccaattaagcaagctgagtttagggccactgtggtagtgcctttggcagaggtaaagggctgtacttggaatgatggtgacgcgatgtatctggggtttgctgctggtgctgagatgtttctgcagacattcactttctttcctttggtaattgagatgcacagggtcctcaaggacggcatggatgtcaactttatgaagaaagtccttcggcagaggtatggccagaagactgctgagcaatggatgcgtgaagaaatagttgctgtaagagcagcttttgaggctgtaggcactctggcctgggccaggactggattctccccagcagcaagagacttcttgcgccaattcggaattgacatatagtggagtacaataagcaaataaaatat-------aaaata---c-aaaaaaa-----------gaaataaaataac-aaaaatac-aaaaaaact--aaaaaatatataaaataaataaaaaaaagtg--cgaaagcac-aaaaaag-aactgcagctgtaatattacaaagggttgg
>MG747599/Brazil/2006
gtaccacaacggactacatctacatttgatccggaggcagcatatgtggcatttgaagctagatacggacaagtgctcaatgctggtgttgttagagtcttcttcctcaaccaaaagaaggccaaagatgtcttacgtaagacatcgaggcccatggttgacctcacttttggtggggtccaatttgcaatggttaataaccatttcccacaattccagtccaatccagtgccggacaacggtcttaccttgcaccgtctgtcgggatacctagctcgctgggcctttacccagatgcggtcaccaattaagcaagctgagtttagggccactgtggttgtgcctttggcagaggtgaagggatgtacttggaatgatggtgatgcaatgtatctggggtttgctgccggtgctgagatgtttctgcaaacattcactttcttccctttggtgattgagatgcacagggtcctcaaggacggcatggatgtcaactttatgaagaaagtccttcggcagaggtatggccaaaaaactgccgagcaatggatgcgtgaagaaatagttgctgtaagagcagcttttgaggctgtagggactctggcctgggccaggactggattctccccagcagcaagagacttcttgcgccaattcggaattggcatatagtggagtataataaacaaataaaatat-------aaaata--cc-aaaaaaa-----------gaaataaaataac-aaaaatac-aaaaaaact--aaaaaatatataaaataaac-aaaaaaagtg--cgaaagcacaaaaaaag-aactgcagctgtaatattataaagggttgg
>MG747569/Brazil/1994
gtaccacaacggactacatctacatttgatccggaggcagcatatgtggcatttgaagctagatacggacaagtcctcaatgctggtgttgttagagtcttcttccttaaccaaaagaaggccaaagatgtcttacgtaagacatccaggcccatggttgaccttacttttggtggggtccaatttgcaatggttaataaccatttcccacaattccagtccaatccagtgccggacaacggtcttaccttccaccgtctgtcgggatacctagctcgctgggcctttacccagatgcggtcaccaattaaacaagctgagtttagggccactgtggtagtgcctttggcagaggtgaagggctgtacttggaatgatggtgatgcaatgtatctggggtttgctgccggtgctgagatgtttctgcagacattcactttcttccctttggtgattgagatgcacagggtcctcaaggacggcatggatgtgaactttatgaagaaagtccttcggcaaaagtatggccaaaagactgctgaacaatggatgcgtgaagaaatagttgctgtaagagcagcttttgaggctgtaggcactctggcctgggccaggactggattctccccagcagcaagagacttcttgcgccaattcggaattggcatatagtggagtacaataaacaaataaaatat-------aaaata---c-aaaaaaa-----------ggaataaaataac-aaaaatac-aaaaaaact--aaaaaacatataaaataaat-aaaaaaagtg--cgaaagcacaaaaaaag-aactgcagctgtaatattataaagggttgg
>MG747551/Brazil/1979
gtaccacaacggactacatctacatttgatccggaggcagcatatgtggcatttgaagctagatacggacaagtgctcaatgctggtgttgttagagtcttcttccttaaccaaaagaaggccaaagatgtcttacgtaagacatccaggcccatggttgaccttacttttggtggggtccaatttgcaatggttaataaccatttcccacaattccagtccaatccagtgccggacaacggtcttaccttgcaccgtctgtcgggatacctagctcgctgggcctttacccagatgcggtcaccaattaaacaagctgagtttagggccactgtggtagtgcctttggcagaggtgaagggctgtacttggaatgatggtgatgcaatgtatctggggtttgctgccggtgctgagatgtttctgcagacattcactttcttccctttggtgattgagatgcacagggtcctcaaggacggcatggatgtgaactttatgaagaaagtacttcggcaaaagtatggccaaaagactgctgaacaatggatgcgtgaagaaatagttgctgtaagagcagcttttgaggctgtaggcactctggcctgggccaggactggattctccccagcagcaagggacttcttgcgccaattcggaattggcatatagtggagtacaataaacaaataaaatat-------aaaata---c-aaaaaaa-----------ggaataaaataac-aaaaatac-aaaaaaact--aaaaaacatataaaataaat-aaaaaaagtg--cgaaagcacaaaaaaag-aactgcagctgtaatattataaagggttgg
>KP795089/Peru/1995-06
gtaccacaacggactacatctacatttgatccggaggcagcatatgtggcatttgaagctagatacggacaagtgctcaatgctggtgttgttagagtcttcttcctcaaccaaaagaaggccaaagatgtcttacgtaagacatcgaggcccatggttgaccttacttttggtggggtccaatttgcaatggttaataaccatttcccacaattccagtcgaatccagtgccggacaacggtcttaccttgcaccgtctgtcgggatacctagctcgctgggcttttacccagatgcggtcaccaattaaacaagctgagtttagggccactgtggtagtgcctttggcagaggtgaagggctgtacttggaatgatggtgatgcaatgtatctgggatttgctgccggtgccgagatgtttttgcagacattcactttcttccctttggtgattgagatgcacagggtcctcaaggacggcatggatgtcaactttatgaagaaagtccttcggcagaggtatggccagaagactgctgagcaatggatgcgtgaagaaatagttgctgtaagagcagcctttgaggctgtaggcactctggcctgggccagaactggattctccccagcagcaagagacttcttgcgccaattcggaattgacatatagtggagtacaataaacaaataaaatat-------aaaata---c--aaaaaa-----------gaaataaaataac-aaaaatac-aaaaaaact--aaaaaatatataaaataaac--aaaaaagtg--cgaaagcac-aaaaaag-aactgcagctgtaatattataaagggttgg
>KP795074/Peru/1992-04
gtaccacaacggactacatctacatttgatccggaggcagcatatgtggcatttgaagctagatacggacaagtgctcaatgctggtgttgttagagtcttcttcctcaaccaaaagaaggccaaagatgtcttacgtaagacatcgaggcccatggttgaccttacttttggtggggtccaatttgcaatggttaataaccatttcccacaattccagtcgaatccagtgccggacaacggtcttaccttgcaccgtctgtcaggatacctagctcgctgggcctttacccaaatgcggtcaccaattaaacaagctgagtttagggccactgtagtagtgcctttggcagaggtgaagggctgtacttggaatgatggtgatgcaatgtatctggggtttgctgccggtgctgagatgtttctgcaaacattcactttcttccctttggtgattgagatgcacagggtcctcaaggacggcatggatgtcaactttatgaagaaagtccttcggcagaggtatggccaaaagactgctgagcaatggatgcgtgaagaaatagttgctgtaagagcagcttttgaggctgtaggcactctggcctgggccaggactggattctccccagcagcaagagacttcttgcgccaattcggaattgacatatagtggagtataataaacaaataaaatat-------aaaata---c-aaaaaaa-----------gaaataaaataac-aaaaatac-aaaaaaact--aaaaaatatataaaataaaataaaaaaagtgacgaaaagcacaaaaaaagaaactgcagct--------------------
>KJ866386/Peru/2009-01-27
gtaccacaacggactacatctacatttgatccggaggcagcatatgtggcatttgaagctagatacggacaagtgctcaatgctggtgttgttagagtcttcttcctcaaccaaaagaaggccaaagatgtcttacgtaagacatcgcggcccatggttgaccttacttttggtggggtccaatttgcaatggttaataaccatttcccacaattccagtcaaatccagtgccggacaacggtcttaccctgcaccgtttgtcgggatacctagctcgctgggcctttacccagatgcgatcaccaatcaagcaagctgagtttagggccactgtggtagtgcctttggcagaagtgaagggctgtacttggaatgatggtgacgcaatgtatctggggtttgctgccggtgctgagatgttcctgcagacattcactttcttccctttggtgattgagatgcacagggtcctcaaggacggcatggatgtcaacttcatgaagaaagtcctccggcagaggtatggccagaagactgctgaacaatggatgcgcgaagaaatagttgctgtaagagcagcttttgaggctgtaggcactctggcctgggccaggactggattctccccagcagcaagagactttttgcgtcaatttggaattgacatatagtggagtacaataagcaaagaaaatataatat--aaaata---c---aaaaa-----------gaaataaaataac-aaaaatac-aaaaa-----ctaaaaatatataaaataaat---aaaaagtg--cgaaagcac--aaaaag-aactgcagctgtaatattataaagggttgg
>MG747545/Brazil/1971
gtaccacaacggactacatctacatttgatccggaggcagcatatgtggcatttgaagctagatacggacaagtgctcaatgctggtgttgttagagtcttcttcctcaaccaaaagaaggccaaagatgtcttacgtaagacatcgaggcccatggttgaccttacttttggtggggtccaatttgcaatggttaataaccatttcccacagttccagtcgaatccagtgccggacaacggtcttaccctgcaccgtctgtcaggatacctagcgcgctgggcctttacccagatgcgatcaccaattaagcaagctgagttcagagccactgtagtagtgcctttggttgaggtaaagggctgtacttggaatgatggtgacgcaatgtacctggggtttgctgctggtgctgagatgttcctgcaaacattcactttcttccctttggtgattgagatgcatagggttctcaaggatggcatggatgtcaactttatgaagaaagtcctccggcaacgatatggccaaaagactgccgagcagtggatgcgtgaagaaatagttgctgtaagagcagcttttgaagctgtaggcactctggcctgggccagaactggattctccccagcagcaagagacttcttgcgccaattcggaattggcatatagtggagtacaataaacaaataaaatat-------aaaaca---c-aaaaaaacaacaaaaaagaaaataaaataac-aaaaatac-aaaaaaaat--aaaaaatatataaaataaat-aaaaaaagtg--cgaaagcacaaaaaaag-aactgcagctgtaatattataaagggttgg
>MG747542/Brazil/1971
gtaccacaacggactacatctacatttgatccggaggcagcatatgtggcatttgaagctagatacggacaagtgctcaatgctggtgttgttagagtcttcttcctcaaccaaaagaaggccaaagatgtcttacgtaagacatcgaggcccatggttgaccttacttttggtggggtccaatttgcaatggttaataaccatttcccacagttccagtcgaatccagtgccggacaacggtcttaccctgcaccgtctgtcaggatacctagcgcgctgggcctttacccagatgcgatcaccaattaagcaagctgagttcagagccgctgtagtagtgcctttggttgaggtaaagggctgtacttggaatgatggtgacgcaatgtacctkgggtttgctgctggtgctgagatgttcctgcaaacattcactttcttccctttggtgattgagatgcatagggttctcaaggatggcatggatgtcaactttatgaagaaagttctccggcaacgatatggccaaaagactgccgagcagtggatgcgtgaagaaatagttgctgtaagagcagcttttgaaactgtaggcactttcgcctgggccagaactggattctccccagcagcaagagacttcttgcgccaattcggaattggcatatagtggagtacaataaacaaataaaatat-------aaaaca---c-aaaaaaacaacaaaaaagaaaataaaataac-aaaaatac-aaaaaaatt--aaaaaatatataaaataaat-aaaaaaagtg--cgaaagcacaaaaaaag-aactgcagctgtaatattataaagggttgg
>MG747539/Brazil/1971
gtaccacaacggactacatctacatttgatccggaggcagcatatgtggcatttgaagctagatacggacaagtgctcaatgctggtgttgttagagtcttcttcctcaaccaaaagaaggccaaagatgtcttacgtaagacatcgaggcccatggttgaccttacttttggtggggtccaatttgcaatggttaataaccatttcccacagttccagtcgaatccagtgccggacaacggtcttaccctgcaccgtctgtcaggatacctagcgcgctgggcctttacccagatgcgatcaccaattaagcaagctgagttcagagccgctgtagtagtgcctttggttgaggtaaagggctgtacttggaatgatggtgacgcaatgtacctggggtttgctgctggtgctgagatgttcctgcaaacattcactttcttccctttggtgattgagatgcatagggttctcaaggatggcatggatgtcaactttatgaagaaagtcctccggcaacgatatggccaaaagactgccgagcagtggatgcgtgaagaaatagttgctgtaagagcagcttttgaaactgtaggcactttcgcctgggccagaactggattctccccagcagcaagagacttcttgcgccaattcggaattggcatatagtggagtacaataaacaaataaaatat-------aaaaca---c-aaaaaaacaacaaaaaagaaaataaaataac-aaaaatac-aaaaaaaat--aaaaaatatataaaataaat-aaaaaaagtg--cgaaagcacaaaaaaag-aactgcagctgtaatattataaagggttgg
>KP052852/Brazil/1960
gtaccacaacggactacatctacatttgatccggaggcagcatatgtggcatttgaagctagatacggacaagtgctcaatgctggtgttgttagagtcttcttcctcaaccaaaagaaggccaaagatgtcttacgtaagacatcgaggcccatggttgaccttacttttggtggggtccaatttgcaatggttaataaccatttcccacagttccagtcgaatccagtgccggacaacggtcttaccctgcaccgtctgtcaggatacctagcgcgctgggcctttacccagatgcgatcaccaattaagcaagctgagttcagagccactgtagtagtgcctttggctgaggtaaagggctgtacttggaatgatggtgacgcaatgtacctggggtttgctgctggtgctgagatgttcctgcaaacattcactttcttccctttggtgattgagatgcatagggttctcaaggatggcatggatgtcaactttatgaagaaagtcctccggcaacggtatggccaaaagactgccgagcaatggatgcgtgaagaaatagttgctgtaagagcagcttttgaagctgtaggcactctggcctgggccagaactggattctccccagcagcaagagacttcttgcgccaattcggaattgacatatagtggagtacagtaaacaaataaaatat-------aaaaca---c-aaaaaaacaacaaaaaaagaaataaaataac-aaaaatac-aaaaaaatt--aaaaaatatataaaataaat-aaaaaaagtg--cgaaagcacaaaaaaag-aactgcagctgtaatattataaagggttgg
>MG747536/Brazil/1968
gtaccacaacggactacatctacatttgatccggaggcagcatatgtggcatttgaagctagatacggacaagtgctcaatgctggtgttgttagagtcttcttcctcaaccaaaagaaggccaaagatgtcttacgtaagacatcgaggcccatggttgaccttacttttggtggggtccaatttgcaatggttaataaccatttcccacagttccaatcgaatccagtgccggacaacggtcttaccttgcaccgtctgtcaggatacctagcgcgctgggcctttacccagatgcgatcaccaattaagcaagctgagttcagagccactgtagtagtgcctttggctgaggtaaagggctgtacttggaatgatggtgacgcaatgtacctggggtttgctgctggtgctgagatgttcctgcaaactttcactttcttccctttggtgattgagatgcatagggttctcaaggatggcatggatgtcaactttatgaagaaagtcctccggcaacgctatggccaaaagactgccgagcaatggatgcgtgaagaaatagttgctgtaagagcagcttttgaagctgtaggcactctggcctgggccagaactggattctccccagcagcaagagacttcttgcgccaattcggaattggcatatagtggagtacagtaaacaaataaaatat-------aaaaca---c-aaaaaaacaacaaaaaaagaaataaaataac-aaaaatac-aaaaaaatt--aaaaaatatataaaataaat-aaaaaaagtg--cgaaagcacaaaaaaag-aactgcagctgtaatattataaagggttgg
>HM470111/Brazil/1968
gtaccacaacggactacatctacatttgatccggaggcagcatatgtggcatttgaagctagatacggacaagtgctcaatgctggtgttgttagagtcttcttcctcaaccaaaagaaggccaaagatgtcttacgtaagacatcgaggcccatggttgaccttacttttggtggggtccaatttgcaatggttaataaccatttcccacagttccaatcgaatccagtgccggacaacggtcttaccttgcaccgtctgtcaggatacctagcgcgctgggcctttacccagatgcgatcaccaattaagcaagctgagttcagagccactgtagtagtgcctttggctgaggtaaagggctgtacttggaatgatggtgacgcaatgtacctggggtttgctgctggtgctgagatgttcctgcaaactttcactttcttccctttggtgattgagatgcatagggttctcaaggatggcatggatgtcaactttatgaagaaagtcctccggcaacgctatggccaaaagactgccgagcaatggatgcgtgaagaaatagttgctgtaagagcagcttttgaagctgtaggcactctggcctgggccagaactggattctccccagcagcaagagacttcttgcgccaattcggaattggcatatagtggaattcac-----------------------------------------------------------------------------------------------------------------------------------------------------------------------
>MG747584/Brazil/2003
gtaccacatcggactacatctacatttgatccggaggcagcatatgtggcatttgaagctagatacggacaagtgctcaatgctggtgttgttagagtcttcttccttaaccaaaagaaggccaaagatgtcttacgtaagacatcgaggcccatggttgaccttacttttggtggggtccaatttgcaatggttaataaccatttcccacagttccagtcgaatccagtgccggacaacggtcttaccctgcaccgtctgtcaggatacctagcgcgctgggcctttacccagatgcggtcaccaattaagcaagctgagttcagagccactgtagtagtgcctttggctgaggtaaagggctgtacttggaatgatggtgacgcaatgtacctggggtttgctgctggtgctgagatgttcctgcagacattcactttcttccctttggtgattgagatgcatagggttctcaaggatggcatggatgtcaactttatgaagaaagtcctccggcaacggtatggtcaaaaaactgctgaacaatggatgcgtgaagaaatagttgctgtaagagcagcttttgaagctgtaggcactctggcctgggccagaactggattctccccagcagcaagagacttcttgcgccaattcggaatttgcatatagtggagtacagtaaacaaataaaatat-------aaaaca---c-aaaaaaacaacaaaaaaagaaataaaataac-aaaaatac-aaaaaaaat--aaaaaatatataaaataaat-aaaaaaagtg--cgaaagcacaaaaaaag-aactgcagctgtaatattataaagggttgg
>MG747581/Brazil/2003
gtaccacatcggactacatctacatttgatccggaggcagcatatgtggcatttgaagctagatacggacaagtgctcaatgctggtgttgttagagtcttcttcctcaaccaaaagaaggccaaagatgtcttacgtaagacatcgaggcccatggttgaccttacttttggtggggtccaatttgcaatggttaataaccatttcccacagttccagtcgaatccagtgccggacaacggtcttaccctgcaccgtctgtcaggatacctagcgcgctgggcctttacccagatgcgatcaccaattaagcaagctgagttcagagccactgtagtagtgcctttggctgaggtaaagggctgtacttggaatgatggtgacgcaatgtacctggggtttgctgctggtgctgagatgttcctgcagacattcactttcttccctttggtgattgagatgcatagggttctcaaggatggcatggatgtcaactttatgaagaaagtcctccggcaacggtatggtcaaaaaactgctgaacaatggatgcgtgaagaaatagttgctgtaagagcagcttttgaagctgtaggcactctggcctgggccagaactggattctccccagcagcaagagacttcttgcgccaattcggaatttgcatatgatggagtacagtaaacaaataaaatat-------aaaaca---c-aaaaaaacaacaaaaaaagaaataaaataac-aaaaatac-aaaaaaatt--aaaaaatatataaaataaat-aaaaaaagtg--cgaaagcacaaaaaaag-aactgcagctgtaatattataaagggttgg
>KP026181/Trinidad_And_Tobago/1955
gtaccacaacggactacatctacatttgatccggaagcagcatatgtggcatttgaagctagatacggacaagtgctcaatgctggtgttgttagagtcttcttcctcaaccaaaagaaggccaaagatgtcttacgtaagacatcgaggcccatggttgaccttacttttggtggggtccaatttgcaatggttaataaccatttcccacagttccaatcgaatccagtgccggacaacggtcttaccttgcaccgtctgtcaggatacctagcgcgctgggcctttactcagatgcgatcaccaattaagcaagctgagttcagagctactgtagtagtgcctttggctgaggtaaaaggctgtacttggaatgatggtgatgcaatgtacctggggtttgctgctggtgctgagatgttcctgcagacgttcactttcttccctttggtgattgagatgcatagggttctcaaggatggcatggatgtcaactttatgaagaaagtcctccggcaacggtatggccaaaaaactgccgagcaatggatgcgtgaagaaatagttgctgtaagagcagcttttgaagctgtaggcactctggcctgggccagaactggattctccccagcagcaagagacttcttgcgccaattcggaattgacatatagtggagtacaataaacaaataaaatat-------aaaaca---c-aaaaaaacaacaaaaaagaaaataaaataac-aaaaatac-aaaaaaatt--aaaaaatatataaaataaat-aaaaaaagtg--cgaaagcacaaaaaaag-aactgcagctgtaatattataaagggttgg
>HM470115/Brazil/1978
gtaccacaacggactacatctacatttgatccggaggcagcatatgtggcatttgaagctagatacggacaagtgctcaatgctggtgttgttagagtcttcttccttaaccaaaagaaggccaaggatgtcttacgtaagacatcgaggcccatggttgaccttacttttggtggggtccaatttgcaatggttaataaccatttcccacagttccagtcgaatccagtgccggacaacggtcttaccctgcaccgtctgtcaggatacctagctcgctgggcctttacccagatgcgatcaccaattaagcaagctgagtttagagccactgtagtagtgcctttggctgaggtaaagggctgtacttggaatgatggtgacgcaatgtacctggggtttgctgctggtgctgagatgttcctgcagacattcactttcttccctttggtgattgagatgcatagggttctcaaggatggcatggatgtcaactttatgaagaaagtcctccggcaacgatatggccaaaaaactgccgagcaatggatgcgtgaagaaatagttgctgtaagagcagcttttgaagctgtaggcactctggcctgggccagaactggattctccccagcagcaagagacttcttgcgccaattcggaattggcatatagtggaattcac-----------------------------------------------------------------------------------------------------------------------------------------------------------------------
>MG747578/Brazil/1996
gtaccacaacggactacatctacatttgatccggaggcagcatatgtggcatttgaagctagatacggacaagtgctcaatgctggtgttgttagagtcttcttcctcaaccaaaagaaggccaaagatgtcttacgtaagacatcgaggcccatggttgaccttacttttggtggggtccaatttgcaatggttaataaccatttcccacagttccagtcgaatccagtgccggacaacggtcttaccctgcaccgtctgtcaggatacctagctcgctgggcctttacccagatgcggtcaccaattaagcaagctgagtttagagccactgtagtagtgcctttggctgaggtaaagggctgtacttggaatgatggtgacgcaatgtacctggggtttgctgctggtgctgagatgttcctgcaaacattcactttcttccctttggtgattgagatgcatagggttctcaaggatggcatggatgtcaactttatgaagaaagtcctccggcaacgatatggccaaaaaactgccgagcaatggatgcgtgaagaaatagttgctgtaagagcagcttttgaagctgtaggcactctggcctgggccagaactggattctccccagcaggaagagacttcttgcgccaattcggaattggcatatagtggagtacagcaaacaaataaaatat-------aaaaca---c-aaaaaaa-----------aaaaaaaaataac-aaaaatac-aaaaaaatt--aaaaaatatataaaataaat-aaaaaaagtg--cgaaagcacaaaaaaag-aactgcagctgtaatgttataaagggttgg
>MG747572/Brazil/1996
gtaccacaacggactacatctacatttgatccggaggcagcatatgtggcatttgaagctagatacggacaagtgctcaatgctggtgttgttagagtcttcttccttaaccaaaagaaggccaaggatgtcttacgtaagacatcgaggcccatggttgaccttacttttggtggggtccaatttgcaatggttaataaccatttcccacagttccagtcgaatccagtgccggacaacggtcttaccctgcaccgtctgtcaggatacctagctcgctgggcctttacccagatgcgatcaccaattaagcaagctgagtttagagctactgtagtagtgcctttggctgaggtaaagggctgtacttggaatgatggtgatgcaatgtacctggggtttgctgctggtgctgagatgttcctgcaaacattcactttcttccctttggtgattgagatgcatagggttctcaaggatggcatggatgtcaactttatgaagaaagtcctccggcaacgatatggccaaaaaactgccgagcaatggatgcgtgaagaaatagttgctgtaagagcagcttttgaagctgtaggcactctggcctgggccagaactggattctccccagcaggaagagacttcttgcgccaattcggaattggcatatagtggagtacagcaaacaaataaaatat-------aaaaca---c-aaaaaca-----------aaaaaaaaataac-aaaaatac-aaaaaaaat--aaaaaatatataaaataaat-aaaaaaagtg--cgaaagcacaaaaaaag-aactgcagctgtaatgttataaagggttgg
>MG747518/Brazil/1993
gtaccacaacggactacatctacatttgatccggaggcagcatatgtggcatttgaatctagatacggacaagtgctcaatgctggtgttgttagagtcttcttccttaaccaaaagaaggccaaggatgtcttacgtaagacatcgaggcccatggttgaccttacttttggtggggtccaatttacaatggttaataaccatttcccacagttccagtcgaatccagtgccggacaacggtcttaccctgcaccgtctgtcaggatacctagctcgctgggcctttacccagatgcgatcaccaattaagcaagctgagtttagagccactgtagtagtgcctttggctgaggtaaagggctgtacttggaatgatggtgacgcaatgtacctggggtttgctgctggtgctgagatgttcctgcaaacattcactttcttccctttggtgattgagatgcatagggttctcaaggatggcatggatgtcaactttatgaagaaagtcctccggcaacgatatggccaaaaaactgccgagcaatggatgcgtgaagaaatagttgctgtaagagcagcttttgaagctgtaggcactctggcctgggccagaactggattctccccagcagcaagagacttcttgcgccaatccggaattggcatatagtggagtacagcaaacaaataaaatat-------aaaaca---c-aaaaaca-----------aaaaaaaaataac-aaaaatac-aaaaaaaat--aaaaaatatataaaataaat-aaaaaaagtg--cgaaagcacaaaaaaag-aactgcagctgtgatgttataaagggttgg
>MN264269/Haiti/2014-05-26
gtaccacaacggactacatctacatttgatccggaggcagcatatgtggcatttgaagctagatacggacaagtgctcaatgctggtgttgttagagtcttcttcctcaaccaaaagaaggccaaagatgtcttacgtaagacatcgaggcccatggttgaccttacttttggtggggtccaatttgcaatggttaataaccatttcccacagttccagtcgaatccagtgccggacaacggtcttaccttgcaccgtctgtcgggatacttagctcgctgggcctttacccagatgcgatcaccaattaagcaagctgagttcagagctactgtagtagtgcctttggctgaggtaaaaggctgtacttggaatgatggtgatgcaatgtacctggggtttgctgctggtgctgagatgtttctgcagacattcactttctttcctttggtaattgagatgcatagggttctcaaggacggcatggatgtcaactttatgaagaaagtcctccggcaacggtatggccaaaaaactgctgagcaatggatgcgtgaagaaatagttgctgtaagagcagcttttgaggctgtaggcactctggcctgggccaggactggattctccccagcagcaagagacttcttgcgccaattcggaattgacatatagtggagtacaataagcaaataaaatat-------aaaata---c-aaaaaaacaacaaaaaagaaaataaaataac-aaaaatac-aaaaaaatt--aaaaaatatataaaataaat-aaaaaaagtg--cgaaagcacaaaaaaag-aactgcagctgtaatattataaagggttgg
>MG747524/Brazil/1960
gtaccacaacggactacatctacatttgatccggaagcagcatatgtggcatttgaagctagatacggacaagtgctcaatgctggtgttgttagagtcttcttcctcaaccaaaagaaggccaaagatgtcttacgtaagacatccaggcccatggttgaccttacttttggtggggtccaatttgcaatggttaataaccatttcccacagttccagtccaatccagtgccggacaacggtcttaccctgcaccgtctgtcaggataccttgcgcgctgggcctttacccagatgcgatcaccaattaagcaagctgagttcagagccactgtagtggtgcctttggctgaggtaaagggctgtacttggaatgatggtgacgcaatgtacctcgggtttgctgctggtgctgagatgttcctgcaaacattcactttcttccctttggtgattgagatgcatagggttctcaaggatggcatggatgtgaactttatgaagaaagtcctccggcaacgatatggccaaaagactgccgagcaatggatgcgtgaagaaatagttgctgtaagagcagcttttgaagctgtaggcactctggcctgggccagaactggattctccccagcagcaagagacttcttgcgccaattcggaattgacatatagtggagtacaataaacaaataaaatat-------aaaaca---c-aaaaaaacaacaaaaaagaaaataaaataac-aaaaatac-aaaaaaatt--aaaaaatatataaaataaat-aaaaaaagtg--cgaaagcacaaaaaaag-aactgcagctgtaatattataaagggttgg
>MG747554/Brazil/1980
gtaccacaacggactacatctacatttgatccggaggccgcatatgtgtcatttgaagctagatacggacaagtgctcaatgctggtgtcgttagagtcttcttccttaaccaaaagaaggccaaggatgtcttacgtaagacatcgaggcccatggttgaccttacttttggtggggtccaatttgcaatggttaataaccatttcccacagttccagtcgaatccagtcccggacaacggtcttaccctgcaccgtctgtcaggatacctagctcgctgggcctttacccagatgcggtctccaattaagcaagctgagtttagagccactgtagtagtgcctttggctgaggtaaagggctgtacttggaatgatggtgacgcaatgtacctagggtttgctgctggtgctgagatgttcctgcaaacattcactttcttccctttggtgattgagatgcatagggttctcaaagatggcatggatgtcaactttatgaagaaagtcctccggcaacgatatggccaaaaaactgccgagcaatggatgcgcgaagaaatagttgctgtaagagcagcttttgaagctgtaggcactctggcctgggccagaactggattctccccagcagcaagagacttcttgcgccaattcggaattggcatatagtggagtacagcaaacaaataaaatat-------aaaaca---c-aaaaaca-----------aaaaaaaaataac-aaaaatac-aaaaaaaat--aaaaaatatataaaataaat-aaaaaaagtg--cgaaagcacaaaaaaag-aactgcagctgtgatgttataaagggttgg
>MG747557/Brazil/1994
gtaccacaacggactacatctacatttgatccggaggcagcatatgtgtcatttgaagcgagatacggacaagtgctcaatgctggtgttgttagagtcttcttccttaaccaaaagaaggccaaggatgtcttacggaagacatcgaggcccatggttgaccttacttttggtggggtccaatttgcaatggtcaataaccatttcccacagttccagtcgaatccagtgccggacaacggtcttaccctgcaccgtctgtcaggatacctagctcgctgggcctttacccagatgcggtcaccaattaagcaagctgagtttagagccactgtagtagtgcctttggctgaggtaaagggctgtacttggaatgatggtgacgcaatgtacctggggtttgctgctggtgctgagatgttcctgcaaacattcactttcttccctttggtgattgagatgcatagggttctaaaggatggcatggatgtcaactttatgaagaaagtcctccggcaacgatatggccaaaaaactgccgagcaatggatgcgtgaagaaatagttgctgtaagagcagcttttgaagctgtaggcactctggcctgggccagaactggattctccccagcagcaagagacttcttgcgccaattcggaattggcatatagtggagtacagcaaacaaataaaatat-------aaaaca---c-aaaaaaa-----------gaaaaaaaataac-aaaaatac-aaaaaaaat--aaaaaatatataaaataaat-aaaaaaagtg--cgaaagcacaaaaaaag-aactgcagctgtgatgttataaagggttgg
>MG747533/Brazil/1967
gtaccacaacggactacatcttcatttgatccggaggcagcatatgtggcatttgaagctagatacggacaagtgctcaatgcttgtgttgttagagtcttcttcctcaaccaaaagaaggccaaagatgtcttacgtaagacatcgtggcccatggttgaccttacttttggtcgggtccaatttgcaatggttaataaccatttcccacagttccagtcgaatccagtgccggacaacggtcttgccctgcaccgtctgtcaggatacctagcgcgctgggcctttacccagatgcgttcaccaattaagcaagctgagttcagagccactgtagtagtgcctttggctgaggtaaagggctgcacttggaatgatggtgacgcaatgtacctggggtttgctgctggtgctgagatgttcctgcaaacattcactttcttccctttggtgattgagatgcatagggttctgaaggatggcatggatgtcaactttatgaagaaagtcctccggcaacgatatggccaaaagactgccgagcaatggatgcgtgaagaaatagtcgctgtaagagcagcttttgaagctgtaggcactctggcctgggccagaactggattctccccagcagcaagagacttcttgcgccaattcggaattgacatatagtggagtacaataaacaaataaaatat-------aaaaca---c-aaaaaaacaacaaaaaagaaaataaaataac-aaaaatac-aaaaaaaat--aaaaaatatataaaataaat-aaaaaaagtg--cgaaagcacaaaaaaag-aactgcagctgtaatattataaagggttgg
>MG747530/Brazil/1961
gtaccacaacggactacatcttcatttgatccggaggcagcatatgtggcatttgaagctaggtacggacaagtgctcaatgcttgtgttgttagagtcttcttcctcaaccaaaagaaggccaaagatgtcttacgtaagacatcgtggcccatggttgaccttacttttggtcgggtgcaatttgcaatggttaataaccatttcccacagttccagtcgaatccagtgccggacaacggtcttgccctgcaccgtctgtcaggatacctagcgcgctgggcctttacccagatgcgttcaccaattaagcaagctgagttcagagccactgtagtagtgcctttggctgaggtaaagggctgcacttggaatgatggtgacgcaatgtacctggggtttgctgctggtgctgagatgttcctgcaaacattcactttcttccctttggtgattgagatgcatagggttctgaaggatggcatggatgtcaactttatgaagaaagtcctccgccaacgatatggccaaaagactgccgagcaatggatgcgtgaagaaatagtcgctgttagagcagcttttgaagctgtaggcactctggcctgggccagaactggattctccccagcagcaagagacttcttgcgccaattcggaattgacatatagtggagtacaataaacaaataaaatat-------aaaaca---c-aaaaaaacaacaaaaaagaaaataaaataac-aaaaatac-aaaaaaatt--aaaaaatatataaaataaat-aaaaaaagtg--cgaaagcacaaaaaaag-aactgcagctgtaatattataaagggttgg
>MG747527/Brazil/1961
gtaccacaacggactacatcttcatttgatccggaggcagcatatgtggcatttgaagctaggtacggacaagtgctcaatgcttgtgttgttagagtcttcttcctcaaccaaaagaaggccaaagatgtcttacgtaagacatcgtggcccatggtcgaccttacttttggtcgggtgcaatttgcaatggttaataaccatttcccacagttccagtcgaatccagtgccggacaacggtcttgccctgcaccgtctgtcaggatacctagcgcgctgggcctttacccagatgcgttcaccaattaagcaagctgagttcagagccactgtagtagtgcctttggctgaggtaaagggctgcacttggaatgatggtgacgcaatgtacctggggtttgctgctggtgctgagatgttcctgcaaacattcactttcttccctttggtcattgagatgcatagggttctcaaggatggcatggatgtcaactttatgaagaaagtcctccgccaacgatatggccaaaagactgccgagcaatggatgcgtgaagaaatagtcgctgttagagcagcttttgaagctgtaggcactctggcctgggccagaactggattctccccagcagcaagagacttcttgcgccaattcggaattgacatatagtggagtacaataaacaaataaaatat-------aaaaca---c-aaaaaaacaacaaaaaagaaaataaaataac-aaaaatac-aaaaaaaat--aaaaaatatataaaataaat-aaaaaaagtg--cgaaagcacaaaaaaag-aactgcagctgtaatattataaagggttgg
>KP795083/Panama/1989
gtaccacaacggactacatctacatttgatccggaggcagcatatgtggcatttgaagctagatacggacaagtgctcagtgctggtgttgttagagtcttcttcctcaaccaaaagaaggccaaagatgtcttacgtaagacatcgaggcccatggttgaccttacttttggtggggtccaatttgcaatggttaataaccatttcccacagttccagtcgaatccagtgccggacaacggtcttaccctgcaccgtttgtcaggatacctagctcgctgggcctttacccagatgcgatcaccaattaagcaagctgagtttagagccactgtagtagtgcctttggctgaggtaaagggctgtacttggaatgatggtgatgcaatgtacctggggtttgctgctggtgctgagatgttcctacaaacattcactttctttcctttggtgattgagatgcatagggttctcaaggatggcatggatgtcaactttatgaagaaagtcctccggcaacgatatggccaaaaaactgccgagcaatggatgcgtgaagaaatagttgctgtaagggcagcttttgaagctgtaggcactctggcctgggccagaactggattctccccagcagcaagagacttcttgcgccaattcggaattgatatatagtggagtacagcaaacaaataaaatat-------aaaaca---c-aaaaaaacaacaaaaaaagaaataaaataac-aaaaatac-aaaaaaaat--taaaaatatataaaataaataaaaaaaagtg--cgaaagcacaaaaaaag-aactgcagctgtgatgttataaagggttgg
>KP795104/Panama/1999-10
gtaccacaacggactacatctacatttgatccggaggcagcatatgtggcatttgaagctagatacggacaagtgctcagtgctggtgttgttagagtcttcttcctcaaccaaaagaaggccaaagatgtcttacgtaagacatcgaggcccatggttgaccttacttttggtggggtccaatttgcaatggttaataaccatttcccacagttccagtcgaatccagtgccggacaacggtcttaccctgcaccgtttgtcaggatacctagctcgctgggcctttacccagatgcgatcaccaattaagcaagctgagtttagagccactgtagtagtgcctttggctgaggtaaagggctgtacttggaatgatggtgatgcaatgtacctggggtttgctgctggtgctgagatgttcctacaaacattcactttctttcctttggtgattgagatgcatagggttctcaaggatggcatggatgtcaactttatgaagaaagtcctccggcaacgatatggccaaaaaactgccgagcaatggatgcgtgaagaaatagttgctgtaagggcagcttttgaagctgtaggcactctggcctgggccagaactggattctccccagcagcaagagacttcttgcgccaattcggaattgatatatagtggagtacagcaaacaaataaaatat-------aaaaca---c-aaaaaaacaacaaaaaaagaaataaaataac-aaaaatacaaaaaaaaat--taaaaatatataaaataaataaaaaaaagtg--cgaaagcacaaaaaaag-aactgcagctgtgatgttataaag------
>MG747515/Brazil/1988
gtaccacaacggactacatctacatttgatccggaggcagcttatgtgtcatttgaagctaggtacggacaagtgctcaatgctggtgttgttagggtcttcttccttaaccaaaagaaggccaaggatgtcttacgtaagacatcgaggcccatggttgacctcacttttggtggggtccaatttgcaatggtcaataaccatttcccacagttccagtcgaatccagtcccggacaacggtcttaccctgcaccgactgtcaggatacctagctcgctgggcctttacccagatgcgctcaccaattaagcaagctgagtttagagccactgtggtagtgcctttggctgaggtaaagggctgtacttggaatgatggtgacgcaatgtacctcgggtttgctgctggtgctgagatgttcctccaaacattcactttcttccctttagtgattgagatgcatagggttctgaaggatggcatggatgtcaactttatgaagaaagtcctccgccaacgatatggccaaaaaactgccgagcaatggatgcgtgaagaaatagttgctgtaagagcagcttttgaagctgtaggcactctggcctgggccaggactggattctccccagcagcaagagacttcttgcgccaattcggaattggcatatagtggagtacagcaaacaaataaaatat-------aaaaca---c-aaaaaca-----------aaaaaaaaataac-aaaaatac-aaaaaaatt--aaaaaatatataaaataaat-aaaaaaagtg--cgaaagcacaaaaaaag-aactgcagctgtgatgttataaagggttgg
>MG747521/Brazil/2000
gtaccacaacggactacatctacatttgatccggaggcagcatatgtggcatttgaagctagatacggacaagtgctcaatgctggtgttgttagagtcttcttccttaaccaaaagaaggccaaagatgtcttacgtaagacatcgaggcccatggttgaccttacttttagtggggtccaatttgcaatggttaataaccatttcccacagttccagtcgaatccagtgccggacaacggtcttaccttgcaccgtctgtcgggatacctagctcgctgggcatttacccagatgcgatcaccaattaagcaagctgagttcagggccactgtggtagtgcctttggcagaggtgaagggctgtacttggaacgacggtgacgcaatgtatctgggatttgctgctggtgctgaaatgtttctgcagacattcactttcttccctttggtgattgagatgcacagggtcctcaaggacggtatggatgtcaactttatgaagaaagttctccggcagaggtacggtcagaaaactgctgagcaatggatgcgtgaagagatagttgctgtaagagcagcctttgaggctgtaggcactctggcctgggccaggactgggttctctccagcagcaagagacttcttgcgccaattcggaattggcatatagtggagtacaataaacaaataaaatat-------aaaata---c-aaaaaaa----------agaaataatataacaaaaaatac-aaaaaaact--aaaaaatatataaaataaat-aaaaaaagtg--cgaaagcacaaaaaaag-aactgcagctgtaatattataaagggttgg
>MG747602/Brazil/1990
gtaccacaacggactacatctacatttgatccggaggcagcatatgtggcatttgaagctaggtacggacaagtgctcaatgctggtgttgttagagtcttcttccttaaccaaaagaaggccaaagatgtcttacgtaagacatcgagacccatggttgaccttacttttagtggggtccaatttgcaatggttaataaccatttcccacagttccagtcgaatccagtgccggacaacggtcttaccttgcaccgtctgtcgggatacctagctcgctgggcatttacccagatgcggtcaccaattaagcaagctgagttcagggccactgtggtagtgcctttggcagaggtcaagggctgtacttggaacgacggtgacgcaatgtatctgggatttgctgctggtgctgaaatgtttctgcagacattcactttcttccctttggtgattgagatgcacagggtcctcaaggacggtatggatgtcaactttatgaagaaagttctccggcagaggtacggtcagaaaactgctgagcaatggatgcgtgaagagatagttgctgtaagagcagcctttgaggctgtaggcactctggcctgggccaggactgggttctctccagcagcaagagacttcttgcgccaattcggaattggcatatagtggagtacaataaacaaataaaatat-------aaaata---c-aaaaaaa----------agaaataatataacaaaaaatac-aaaaaaact--aaaaaatatataaaataaat-aaaaaaagtg--cgaaagcacaaaaaaag-aactgcagctgtaatattataaagggttgg
>MG747512/Brazil/1988
gtaccacaacggactacatctacatttgatccggaggcagcatatgtggcatttgaagctcgatacggacaagtgctcaatgctggtgttgttagagtcttcttccttaaccaaaagaaggccaaagatgtcttacgtaagacatcgaggcccatggttgaccttacttttagtggggtccaatttgcaatggttaataaccatttcccacagttccagtcgaatccagtgccggacaacggtcttaccttgcaccgtctgtcgggatacctagctcgctgggcatttacccagatgcgatcaccaattaagcaagctgagttcagggccactgtggtagtgcctttggcagaggtgaagggctgtacttggaacgacggtgacgcaatgtatctcggatttgctgctggtgctgaaatgtttctgcagacattcactttcttccctttggtgattgagatgcacagggtcctcaaggacggtatggatgtgaactttatgaagaaagttctacggcagaggtacggtcagaaaactgctgagcaatggatgcgtgaagagatagttgctgtaagagcagcctttgaggctgtaggcactctggcctgggccaggactgggttctctccagcagcaagagacttcttgcgccaattcggaattggcatatagtggagtacaataaacaaataaaatat-------aaaata---c-aaaaaaa----------agaaataatataacaaaaaatac-aaaaaaact--aaaaaatatataaaataaat-aaaaaaagtg--cgaaagcacaaaaaaag-aactgcagctgtaatattataaagggttgg
>MG747503/Panama/1996
gtaccacaacggactacatctacatttgatccggaggcagcatatgtggcatttgaagctagatacggacaagtgctcaatgctggtgttgttagagtcttcttccttaaccaaaagaaggccaaagatgtcttacgtaagacatcgagacccatggttgaccttacttttagtggggttcaatttgcaatggttaataaccatttcccacagttccagtcgaatccagtgccggacaacggtcttaccttgcaccgtctgtcgggatacctagctcgctgggcatttacccagatgcggtcaccaattaagcaagctgagttcagggcgactgtggtagtgcctttggcagaggtcaagggctgtacttggaacgacggtgacgcaatgtatctgggatttgctgctggtgctgaaatgtttctccagacattcactttcttccctttagtgattgagatgcacagggtcctcaaggacggtatggatgtcaactttatgaagaaagttctccggcagaggtacggtcagaaaactgctgagcaatggatgcgtgaagagatagttgctgtaagagcagcctttgaggctgtaggcactctggcctgggccaggactgggttctctccagcagcaagagacttcttgcgccaattcggaattggcatatagtggagtacaataaacaaataaaatat-------aaaata---c-aaaaaaa----------agaaataaaataacaaaaaatac-aaaaaaact--aaaaaatatataaaataaat-aaaaaaagtg--cgaaagcacaaaaaaag-aactgcagctgtaatattataaagggttgg
>MG747506/Brazil/1980
gtaccacaacggactacatctacatttgatccggaggcagcatatgtggcatttgaagctagatacggacaagtcctcaatgctggtgttgttagagtcttcttcctcaaccaaaagaaggccaaggatgtcttacgaaagacatcgaggcccatggttgaccttacttttggtggggtgcaatttgcaatggttaataaccatttcccacaattccagtcgaatccagtgccggacaacggtcttaccctacaccgtctgtccggttacctagctcgctgggcatttacccacatgaggtcaccaattaaacaagctgagtttagggccactgttgtagtgcctttggcggaggtcaagggctgtacttggaatgatggtgatgcaatgtacctgggttttgctgcaggtgctgagatgtttctccaaacattcactttcttccctttggtgattgagatgcacagggtcctcaaggacggaatggatgtcaactttatgaagaaattcctccggcagcgctatggacaaaagactgccgagcaatggatgcgtgaagaaatactagctgtaaaagcagcttttgaatctgtaggcactctggcctgggccaggactggcttctccccagcagcaagagacttcttgcgccaattcgcaattggcatatagtggagtacaataagcaaagaaaatat-------aatataaaat-acaaaaa-----------gaaataaaataac-aaaaatac-aaaaa-----ctaaaaatatataaaataaat---aaaaagtg--cgaaagcac--aaaaag-aactgcagctgtaatattataaagggttgg
>MG747509/Brazil/1980
gtaccacaacggactacatctacatttgatccggaggcagcatatgtggcatttgaagctagatacggacaagtcctcaatgctggtgttgttagagtcttcttcctcaaccaaaagaaggccaaggatgtcttgcgaaagacatcgaggcccatggttgaccttacttttggtggggtgcaatttgcaatggttaataaccatttcccacaattccagtcgaatccagtgccggacaacggtcttaccctacaccgtctgtccggttacctagctcgctgggcatttacccacatgagatcaccaattaaacaagctgagtttagggccactgttgtagtgcctttggcggaggtcaagggctgtacttggaatgatggtgatgcaatgtacctgggttttgctgcaggtgctgagatgtttctccaaacattcactttcttccctttggtgattgagatgcacagggtgctcaaggacggaatggatgtcaactttatgaagaaattcctccggcagcgctatggacaaaagactgccgagcaatggatgcgcgaagaaatactagctgtaaaagcagcttttgaatctgtaggcactctggcctgggccaggactggcttctccccagcagcaagagacttcttgcgccaattcgcaattggcatatagtggagtacaataagcaaagaaaatat-------aatataaaat-acaaaaa-----------gaaataaaataac-aaaaatac-aaaaa-----ctaaaaatatataaaataaat---aaaaagtg--cgaaagcac--aaaaag-aactgcagctgtaatattataaagggttgg
>KF697146/Peru/2007
gtaccacaacggactacatctacatttgatccggaggcagcatatgtggcatttgaagctagatacggccaagtgctcaatgctggtgttgttagagtcttcttcctcaaccaaaaaaaggccaaagatgtcttacgtaagacgtcgaggcccatggttgaccttacttttggtggggtgcaatttgcaatggttaataaccatttcccacaattccagtcaaatccagtgccggacaacggtcttaccttgcaccgtctgtctggatacttagcacgctgggcttttacccaaatgaggtcacccatcaaacaggctgagtttagggctactgtagttgtgccccttgcagaagtgaaaggctgtacttggaatgatggtgatgcaatgtacttagggtttgcagctggtgctgagatgttcttgcaaacattcacctttttccctctggtgattgaaatgcacagagttctcaaggatggcatggatgtcaacttcatgaagaaagttcttcgacagcggtatggccaaaagactgctgagcagtggatgcgtgaagagatagttgctgtaagggcagcttttgaagctgtaggcactctggcctgggcccggactggattctctccagcagcaagagacttcttgcgccaattcggaattgacatatagtggagtacaacagataagtaaaatat-------ataaaa---t-aaaaaaa-----------agataaaaataat-aaaaatac-aaaaaaagt--aaaaaatata-aaataaaat-aaaaaaagtg--cgaaagcacaaaaaaag-aactgcagctgtaatatttcaaagggttgg
